# Supplementary material for: Systematic decomposition of sequence determinants governing CRISPR/Cas9 specificity
Source: Nat Commun. 2022 Jan 25;13:474. doi: 10.1038/s41467-022-28028-x (PMC8789861; doi:10.1038/s41467-022-28028-x)
Supplement: Supplementary file 4 — Supplementary Data 1 [file 41467_2022_28028_MOESM4_ESM.xlsx]

## Sheet: Tandem_Libs_T1-3
sgRNA sequence	On-target sequence	Off-target sequence	Mismatch type	Read counts of five editing types					MLE estimated reads for four cleavage states				Inde rate at off-target	Indel rate at on-target	off-on-ratio	Library
				WT+WT	Indel+Indel	Indel+WT	WT+Indel	Large deletion	No cleavage	Left cleavage	Right cleavage	Both cleavage
GGAGGAACTATGAAGATCAG	GGAGGAACTATGAAGATCAGGGG	GGAGGAACTATtAAGATCAGGGG	M1:p9rGdA	2837	337	6	113	214	2886.7	0	92.8216	360.737	0.107997	0.135785	0.795348	LibT1
GGAGGAACTATGAAGATCAG	GGAGGAACTATGAAGATCAGGGG	GGAGGAACTATGtAGATCAGGGG	M1:p8rAdA	3114	339	80	51	265	3168.78	51.0051	28.85	404.27	0.124634	0.118569	1.05115	LibT1
GGAGGAACTATGAAGATCAG	GGAGGAACTATGAAGATCAGGGG	aGAGGAACTATGAAGATCAGGGG	M1:p20rGdT	2989	371	72	40	882	3041.66	62.7873	18.7385	1149.76	0.283773	0.273464	1.0377	LibT1
GGAGGAACTATGAAGATCAG	GGAGGAACTATGAAGATCAGGGG	GGAGGAACTATttAGATCAGGGG	M2:p9rGdA|p8rAdA	3814	325	24	1178	72	3880.97	0	1150.87	180.619	0.0346515	0.255444	0.135652	LibT1
GGAGGAACTATGAAGATCAG	GGAGGAACTATGAAGATCAGGGG	aGAGGAACTATtAAGATCAGGGG	M2:p20rGdT|p9rGdA	3451	593	53	169	154	3511.46	0	144.455	378.719	0.0938671	0.129671	0.723888	LibT1
GGAGGAACTATGAAGATCAG	GGAGGAACTATGAAGATCAGGGG	aGAGGAACTATGtAGATCAGGGG	M2:p20rGdT|p8rAdA	2725	567	24	63	315	2772.61	3.80752e-11	43.6193	566.063	0.167361	0.180257	0.928456	LibT1
GGAGGAACTATGAAGATCAG	GGAGGAACTATGAAGATCAGGGG	aGAGGAACTATttAGATCAGGGG	M3:p20rGdT|p9rGdA|p8rAdA	4086	280	33	1146	30	4157.84	0	1116.94	112.312	0.0208483	0.228184	0.0913662	LibT1
AGTAGTTCGCTAGGTTTAGA	AGTAGTTCGCTAGGTTTAGACGG	AGTAGTTCGCTAcGTTTAGACGG	M1:p8rGdG	4983	66	6	1518	64	5070.74	2.58002e-12	1482.56	69.0871	0.0104324	0.234303	0.0445252	LibT1
AGTAGTTCGCTAGGTTTAGA	AGTAGTTCGCTAGGTTTAGACGG	AGTAGTTCGCTAGGaTTAGACGG	M1:p6rUdT	4613	272	41	1620	195	4694.23	0	1587.19	303.098	0.046032	0.287081	0.160345	LibT1
AGTAGTTCGCTAGGTTTAGA	AGTAGTTCGCTAGGTTTAGACGG	AGTAGTcCGCTAGGTTTAGACGG	M1:p14rUdG	4533	342	122	122	551	4612.85	109.76	89.7558	719.103	0.149845	0.146229	1.02473	LibT1
AGTAGTTCGCTAGGTTTAGA	AGTAGTTCGCTAGGTTTAGACGG	AGTAGTTCGCTAcGaTTAGACGG	M2:p8rGdG|p6rUdT	4225	13	40	1667	20	4299.5	22.2062	1636.95	0	0.00372672	0.274717	0.0135656	LibT1
AGTAGTTCGCTAGGTTTAGA	AGTAGTTCGCTAGGTTTAGACGG	AGTAGTcCGCTAcGTTTAGACGG	M2:p14rUdG|p8rGdG	6026	40	4	4246	10	6132.07	2.49974e-11	4203.14	0	2.41866e-15	0.406682	5.94732e-15	LibT1
AGTAGTTCGCTAGGTTTAGA	AGTAGTTCGCTAGGTTTAGACGG	AGTAGTcCGCTAGGaTTAGACGG	M2:p14rUdG|p6rUdT	3493	79	40	1818	58	3554.58	21.6335	1793.15	69.1379	0.0166905	0.342427	0.0487418	LibT1
AGTAGTTCGCTAGGTTTAGA	AGTAGTTCGCTAGGTTTAGACGG	AGTAGTcCGCTAcGaTTAGACGG	M3:p14rUdG|p8rGdG|p6rUdT	5580	0	0	3056	0	5678.13	8.93614e-12	3016.31	7.21287e-12	1.85739e-15	0.346924	5.3539e-15	LibT1
CGTCTGCCAGGCCGAGACTG	CGTCTGCCAGGCCGAGACTGTGG	CGTCTGCCAGGCCGAGgCTGTGG	M1:p4rAdC	6833	951	136	3854	651	6953.1	32.7018	3805.4	1071.15	0.0930549	0.411094	0.226359	LibT1
CGTCTGCCAGGCCGAGACTG	CGTCTGCCAGGCCGAGACTGTGG	CGTCgGCCAGGCCGAGACTGTGG	M1:p16rUdC	7095	1614	295	1338	1798	7219.54	202.48	1287.53	2626.92	0.249584	0.345298	0.722808	LibT1
CGTCTGCCAGGCCGAGACTG	CGTCTGCCAGGCCGAGACTGTGG	CGTCTaCCAGGCCGAGACTGTGG	M1:p15rGdT	6524	1460	346	293	2645	6638.69	332.604	246.595	3544.01	0.360216	0.352224	1.02269	LibT1
CGTCTGCCAGGCCGAGACTG	CGTCTGCCAGGCCGAGACTGTGG	CGTCgGCCAGGCCGAGgCTGTGG	M2:p16rUdC|p4rAdC	5181	8	76	3938	170	5272.41	73.32	3901.15	149.728	0.0237371	0.4311	0.0550617	LibT1
CGTCTGCCAGGCCGAGACTG	CGTCTGCCAGGCCGAGACTGTGG	CGTCgaCCAGGCCGAGACTGTGG	M2:p16rUdC|p15rGdT	8127	1041	223	4626	527	8269.85	123.665	4568.19	918.621	0.0750909	0.395294	0.189962	LibT1
CGTCTGCCAGGCCGAGACTG	CGTCTGCCAGGCCGAGACTGTGG	CGTCTaCCAGGCCGAGgCTGTGG	M2:p15rGdT|p4rAdC	5380	67	21	4164	110	5474.83	4.01283e-13	4125.73	121.878	0.0125357	0.436887	0.0286933	LibT1
CGTCTGCCAGGCCGAGACTG	CGTCTGCCAGGCCGAGACTGTGG	CGTCgaCCAGGCCGAGgCTGTGG	M3:p16rUdC|p15rGdT|p4rAdC	6470	67	28	5534	200	6584.09	0	5487.98	222.472	0.0180952	0.46447	0.0389588	LibT1
CGGCAGTATTCTCATGCACA	CGGCAGTATTCTCATGCACACGG	CGGCAGTATgCTCATGCACACGG	M1:p11rUdC	4417	777	43	1382	296	4494.27	0	1350.58	609.401	0.0944184	0.303673	0.310921	LibT1
CGGCAGTATTCTCATGCACA	CGGCAGTATTCTCATGCACACGG	CGGCAGTATTCTCAcGCACACGG	M1:p6rUdG	6968	370	91	4013	188	7090.73	31.9061	3963.44	305.445	0.0296142	0.374742	0.0790256	LibT1
CGGCAGTATTCTCATGCACA	CGGCAGTATTCTCATGCACACGG	CGGCAGTATTCTCATGCtCACGG	M1:p3rAdA	4860	639	16	2004	254	4945.07	0	1969.43	506.046	0.0681952	0.333598	0.204423	LibT1
CGGCAGTATTCTCATGCACA	CGGCAGTATTCTCATGCACACGG	CGGCAGTATgCTCAcGCACACGG	M2:p11rUdC|p6rUdG	5789	23	22	3935	45	5891.06	0	3893.82	25.6054	0.00261	0.399514	0.00653295	LibT1
CGGCAGTATTCTCATGCACA	CGGCAGTATTCTCATGCACACGG	CGGCAGTATgCTCATGCtCACGG	M2:p11rUdC|p3rAdA	4829	0	56	2868	24	4914.14	38.2718	2833.65	1.22021e-12	0.00491543	0.363939	0.0135062	LibT1
CGGCAGTATTCTCATGCACA	CGGCAGTATTCTCATGCACACGG	CGGCAGTATTCTCAcGCtCACGG	M2:p6rUdG|p3rAdA	4591	4	21	2537	40	4671.97	3.0067e-15	2504.34	20.2547	0.0028145	0.350806	0.00802296	LibT1
CGGCAGTATTCTCATGCACA	CGGCAGTATTCTCATGCACACGG	CGGCAGTATgCTCAcGCtCACGG	M3:p11rUdC|p6rUdG|p3rAdA	4251	23	34	3350	12	4325.95	11.2271	3319.76	9.66165e-14	0.00146627	0.433563	0.00338191	LibT1
GCCGATACGGTTTGCGTTCT	GCCGATACGGTTTGCGTTCTAGG	GCCGATACGGTTTGaGTTCTAGG	M1:p6rCdT	6146	40	75	2649	38	6254.39	55.321	2605.28	3.46878	0.00659192	0.292511	0.0225356	LibT1
GCCGATACGGTTTGCGTTCT	GCCGATACGGTTTGCGTTCTAGG	GgCGATACGGTTTGCGTTCTAGG	M1:p19rCdC	4555	380	224	955	342	4635.18	233.314	922.6	443.66	0.108581	0.219136	0.495494	LibT1
GCCGATACGGTTTGCGTTCT	GCCGATACGGTTTGCGTTCTAGG	GCCcATACGGTTTGCGTTCTAGG	M1:p17rGdG	5687	486	60	2924	244	5787.02	5.64453e-13	2883.55	432.999	0.0475637	0.364313	0.130557	LibT1
GCCGATACGGTTTGCGTTCT	GCCGATACGGTTTGCGTTCTAGG	GgCGATACGGTTTGaGTTCTAGG	M2:p19rCdC|p6rCdT	6793	0	43	3289	3	6912.7	0	3240.68	5.12648e-12	5.04904e-16	0.319173	1.58192e-15	LibT1
GCCGATACGGTTTGCGTTCT	GCCGATACGGTTTGCGTTCTAGG	GgCcATACGGTTTGCGTTCTAGG	M2:p19rCdC|p17rGdG	4670	28	25	2631	84	4752.37	1.4775	2597.78	80.5913	0.0110423	0.360373	0.0306413	LibT1
GCCGATACGGTTTGCGTTCT	GCCGATACGGTTTGCGTTCTAGG	GCCcATACGGTTTGaGTTCTAGG	M2:p17rGdG|p6rCdT	6203	37	23	3238	42	6312.34	0	3193.88	24.5247	0.00257322	0.337686	0.00762015	LibT1
GCCGATACGGTTTGCGTTCT	GCCGATACGGTTTGCGTTCTAGG	GgCcATACGGTTTGaGTTCTAGG	M3:p19rCdC|p17rGdG|p6rCdT	7853	28	14	5028	28	7991.34	9.18277e-12	4972.14	0	7.08357e-16	0.38355	1.84684e-15	LibT1
TGCGCCCTGCCGATACCGTG	TGCGCCCTGCCGATACCGTGTGG	TGCGCCCTGCCtATACCGTGTGG	M1:p9rGdA	6142	1489	135	803	1216	6249.65	0	759.314	1957.19	0.218287	0.302973	0.720481	LibT1
TGCGCCCTGCCGATACCGTG	TGCGCCCTGCCGATACCGTGTGG	TGCGCCCTGCCGATAaCGTGTGG	M1:p5rCdT	4798	1433	100	501	1107	4881.83	1.7559e-11	466.876	1815.06	0.253367	0.318538	0.795404	LibT1
TGCGCCCTGCCGATACCGTG	TGCGCCCTGCCGATACCGTGTGG	TGgGCCCTGCCGATACCGTGTGG	M1:p18rCdC	6875	1693	196	572	2548	6995.75	91.0606	523.099	3588.5	0.328579	0.367159	0.894922	LibT1
TGCGCCCTGCCGATACCGTG	TGCGCCCTGCCGATACCGTGTGG	TGCGCCCTGCCtATAaCGTGTGG	M2:p9rGdA|p5rCdT	4954	94	21	3565	74	5041.28	1.57835e-12	3529.76	91.4385	0.0105557	0.418033	0.0252509	LibT1
TGCGCCCTGCCGATACCGTG	TGCGCCCTGCCGATACCGTGTGG	TGgGCCCTGCCtATACCGTGTGG	M2:p18rCdC|p9rGdA	5387	1118	129	2533	175	5481.38	0	2494.68	583.339	0.0681518	0.359607	0.189517	LibT1
TGCGCCCTGCCGATACCGTG	TGCGCCCTGCCGATACCGTGTGG	TGgGCCCTGCCGATAaCGTGTGG	M2:p18rCdC|p5rCdT	4718	494	45	2636	169	4800.85	3.81971e-12	2602.44	352.476	0.0454469	0.380996	0.119284	LibT1
TGCGCCCTGCCGATACCGTG	TGCGCCCTGCCGATACCGTGTGG	TGgGCCCTGCCtATAaCGTGTGG	M3:p18rCdC|p9rGdA|p5rCdT	6514	22	12	4176	72	6628.79	0	4129.66	52.9072	0.00489367	0.386868	0.0126495	LibT1
CTTTAGCAACATCATTACAA	CTTTAGCAACATCATTACAATGG	CTTTAGCAACcTCATTACAATGG	M1:p10rAdG	2392	0	0	484	28	2434.14	1.4061e-12	466.985	18.3414	0.00628246	0.166238	0.0377919	LibT1
CTTTAGCAACATCATTACAA	CTTTAGCAACATCATTACAATGG	CTcTAGCAACATCATTACAATGG	M1:p18rUdG	2642	32	14	434	18	2688.57	0	415.207	16.5109	0.00529145	0.138358	0.0382446	LibT1
CTTTAGCAACATCATTACAA	CTTTAGCAACATCATTACAATGG	CTTTAGCAgCATCATTACAATGG	M1:p12rAdC	2202	27	11	73	9	2240.81	6.38066e-15	57.3366	6.71329	0.00291266	0.027789	NA	LibT1
CTTTAGCAACATCATTACAA	CTTTAGCAACATCATTACAATGG	CTcTAGCAACcTCATTACAATGG	M2:p18rUdG|p10rAdG	3260	0	7	1295	8	3317.41	1.73973e-12	1271.81	1.11735e-12	6.22563e-16	0.27713	2.24647e-15	LibT1
CTTTAGCAACATCATTACAA	CTTTAGCAACATCATTACAATGG	CTcTAGCAgCATCATTACAATGG	M2:p18rUdG|p12rAdC	1416	5	0	228	4	1440.93	0	217.928	1.21163e-14	7.30403e-18	0.131373	5.55979e-17	LibT1
CTTTAGCAACATCATTACAA	CTTTAGCAACATCATTACAATGG	CTTTAGCAgCcTCATTACAATGG	M2:p12rAdC|p10rAdG	3157	0	0	685	13	3212.59	2.13867e-12	662.544	0	5.51896e-16	0.170973	3.22797e-15	LibT1
CTTTAGCAACATCATTACAA	CTTTAGCAACATCATTACAATGG	CTcTAGCAgCcTCATTACAATGG	M3:p18rUdG|p12rAdC|p10rAdG	3197	0	6	603	2	3253.27	5.08837e-14	580.259	4.52823e-14	2.50855e-17	0.151364	1.65729e-16	LibT1
AGGAAGCTTTCGAACGCCGG	AGGAAGCTTTCGAACGCCGGAGG	AGGAAGCTTTCGAACGCaGGAGG	M1:p3rCdT	6173	1827	151	533	673	6280.74	6.94492e-11	489.097	1432.03	0.174598	0.234231	0.745412	LibT1
AGGAAGCTTTCGAACGCCGG	AGGAAGCTTTCGAACGCCGGAGG	AGGAAGCTTTCGAACGCCGcAGG	M1:p1rGdG	5474	1469	74	1619	354	5569.32	0	1580.07	924.751	0.114532	0.310228	0.369188	LibT1
AGGAAGCTTTCGAACGCCGG	AGGAAGCTTTCGAACGCCGGAGG	AGGAAcCTTTCGAACGCCGGAGG	M1:p15rGdG	7337	2691	154	1411	608	7464.3	0	1358.82	1662.65	0.158563	0.28815	0.550278	LibT1
AGGAAGCTTTCGAACGCCGG	AGGAAGCTTTCGAACGCCGGAGG	AGGAAGCTTTCGAACGCaGcAGG	M2:p3rCdT|p1rGdG	6248	54	24	3707	82	6358.13	4.28855e-13	3662.56	78.2161	0.00774501	0.370414	0.0209091	LibT1
AGGAAGCTTTCGAACGCCGG	AGGAAGCTTTCGAACGCCGGAGG	AGGAAcCTTTCGAACGCaGGAGG	M2:p15rGdG|p3rCdT	4535	291	60	2599	132	4614.85	15.2595	2566.74	230.407	0.0330764	0.376606	0.0878275	LibT1
AGGAAGCTTTCGAACGCCGG	AGGAAGCTTTCGAACGCCGGAGG	AGGAAcCTTTCGAACGCCGcAGG	M2:p15rGdG|p1rGdG	6757	325	40	4209	99	6875.89	7.2087e-13	4160.94	194.289	0.0172992	0.387782	0.0446106	LibT1
AGGAAGCTTTCGAACGCCGG	AGGAAGCTTTCGAACGCCGGAGG	AGGAAcCTTTCGAACGCaGcAGG	M3:p15rGdG|p3rCdT|p1rGdG	6072	26	35	3904	32	6179.09	3.45974	3860.81	8.282	0.00116814	0.384921	0.00303476	LibT1
GAGGACCGAGTGCTCTTAAA	GAGGACCGAGTGCTCTTAAACGG	GAGGACCGAGTGCTCTTAAgCGG	M1:p1rAdC	3942	503	13	2252	104	4010.99	1.25956e-10	2223.96	283.041	0.0434246	0.384628	0.1129	LibT1
GAGGACCGAGTGCTCTTAAA	GAGGACCGAGTGCTCTTAAACGG	GAGtACCGAGTGCTCTTAAACGG	M1:p17rGdA	3750	522	71	136	566	3815.95	21.8741	109.326	835.876	0.179332	0.197616	0.907478	LibT1
GAGGACCGAGTGCTCTTAAA	GAGGACCGAGTGCTCTTAAACGG	GAGGACaGAGTGCTCTTAAACGG	M1:p14rCdT	4520	871	39	222	803	4599.13	1.23787e-10	189.852	1248.52	0.206794	0.238239	0.868009	LibT1
GAGGACCGAGTGCTCTTAAA	GAGGACCGAGTGCTCTTAAACGG	GAGtACCGAGTGCTCTTAAgCGG	M2:p17rGdA|p1rAdC	5022	825	39	3185	99	5109.79	3.22249e-10	3149.28	387.868	0.0448561	0.409064	0.109656	LibT1
GAGGACCGAGTGCTCTTAAA	GAGGACCGAGTGCTCTTAAACGG	GAGtACaGAGTGCTCTTAAACGG	M2:p17rGdA|p14rCdT	2362	335	45	1289	30	2403.48	1.24182e-16	1272.2	143.28	0.0375181	0.370646	0.101224	LibT1
GAGGACCGAGTGCTCTTAAA	GAGGACCGAGTGCTCTTAAACGG	GAGGACaGAGTGCTCTTAAgCGG	M2:p14rCdT|p1rAdC	5690	634	66	1813	88	5789.89	1.88783e-12	1772.53	300.752	0.0382481	0.26367	0.145061	LibT1
GAGGACCGAGTGCTCTTAAA	GAGGACCGAGTGCTCTTAAACGG	GAGtACaGAGTGCTCTTAAgCGG	M3:p17rGdA|p14rCdT|p1rAdC	4570	3	14	3319	3	4650.46	3.3407e-12	3286.49	4.87174e-12	1.03471e-15	0.414075	2.49885e-15	LibT1
GAAAGGAACCCGACATACAC	GAAAGGAACCCGACATACACCGG	GAAAGGAACCCGACATACAtCGG	M1:p1rCdA	4048	488	44	810	137	4119.04	1.06287e-11	781.208	316.299	0.0606339	0.21039	0.288198	LibT1
GAAAGGAACCCGACATACAC	GAAAGGAACCCGACATACACCGG	GAAAGGAACCCGACATACACCtG	M1:p-1rGdA	2825	464	15	973	161	2874.38	4.48146e-11	952.908	343.911	0.0824489	0.310898	0.265196	LibT1
GAAAGGAACCCGACATACAC	GAAAGGAACCCGACATACACCGG	GAgAGGAACCCGACATACACCGG	M1:p18rAdC	3415	674	111	151	677	3474.97	61.851	126.71	1013.24	0.22988	0.243748	0.943104	LibT1
GAAAGGAACCCGACATACAC	GAAAGGAACCCGACATACACCGG	GAAAGGAACCCGACATACAtCtG	M2:p1rCdA|p-1rGdA	2981	14	0	700	24	3033.5	0	678.796	14.9612	0.004014	0.186131	0.0215655	LibT1
GAAAGGAACCCGACATACAC	GAAAGGAACCCGACATACACCGG	GAgAGGAACCCGACATACAtCGG	M2:p18rAdC|p1rCdA	3613	565	92	1281	82	3676.42	24.6946	1255.3	273.574	0.0570305	0.292328	0.19509	LibT1
GAAAGGAACCCGACATACAC	GAAAGGAACCCGACATACACCGG	GAgAGGAACCCGACATACACCtG	M2:p18rAdC|p-1rGdA	4025	139	15	1966	56	4095.84	1.31471e-12	1937.37	92.2433	0.015059	0.331341	0.0454487	LibT1
GAAAGGAACCCGACATACAC	GAAAGGAACCCGACATACACCGG	GAgAGGAACCCGACATACAtCtG	M3:p18rAdC|p1rCdA|p-1rGdA	3732	245	13	1472	43	3797.55	0	1445.45	117.286	0.0218806	0.291541	0.0750515	LibT1
CCGTCCTGCAATCGGAGGTA	CCGTCCTGCAATCGGAGGTAGGG	CCGTCCTGCAgTCGGAGGTAGGG	M1:p10rAdC	5287	1015	117	596	2030	5380.03	67.24	558.393	2739.94	0.320982	0.377142	0.85109	LibT1
CCGTCCTGCAATCGGAGGTA	CCGTCCTGCAATCGGAGGTAGGG	CCGTCCTGCAATCGaAGGTAGGG	M1:p6rGdT	5987	920	176	227	2313	6092.47	167.359	184.413	3006.67	0.335844	0.337648	0.994656	LibT1
CCGTCCTGCAATCGGAGGTA	CCGTCCTGCAATCGGAGGTAGGG	CCGTCCTGtAATCGGAGGTAGGG	M1:p12rCdA	7749	1235	276	235	3517	7885.58	297.817	179.879	4506.54	0.373305	0.364141	1.02517	LibT1
CCGTCCTGCAATCGGAGGTA	CCGTCCTGCAATCGGAGGTAGGG	CCGTCCTGCAgTCGaAGGTAGGG	M2:p10rAdC|p6rGdT	6965	491	39	4135	355	7087.46	2.05339e-11	4085.46	559.312	0.0476731	0.395898	0.120418	LibT1
CCGTCCTGCAATCGGAGGTA	CCGTCCTGCAATCGGAGGTAGGG	CCGTCCTGtAgTCGGAGGTAGGG	M2:p12rCdA|p10rAdC	6696	904	106	3640	256	6813.58	0	3592.37	593.639	0.0539692	0.380561	0.141815	LibT1
CCGTCCTGCAATCGGAGGTA	CCGTCCTGCAATCGGAGGTAGGG	CCGTCCTGtAATCGaAGGTAGGG	M2:p12rCdA|p6rGdT	5340	1338	139	1917	908	5433.59	4.20909	1879.02	1537.95	0.174162	0.38589	0.451324	LibT1
CCGTCCTGCAATCGGAGGTA	CCGTCCTGCAATCGGAGGTAGGG	CCGTCCTGtAgTCGaAGGTAGGG	M3:p12rCdA|p10rAdC|p6rGdT	7988	40	47	5592	92	8128.89	7.15639	5535.18	71.7683	0.0057429	0.407986	0.0140762	LibT1
TTCGTTAGCGCGTAACCCCC	TTCGTTAGCGCGTAACCCCCCGG	TTCGTTAGCGCGTAACCCgCCGG	M1:p2rCdC	3483	227	19	2423	40	3544.21	8.8564e-12	2398.23	108.7	0.0179636	0.41429	0.0433599	LibT1
TTCGTTAGCGCGTAACCCCC	TTCGTTAGCGCGTAACCCCCCGG	TTCGTTAGCGCGTAACCCCtCGG	M1:p1rCdA	3241	935	82	742	334	3297.6	6.70511e-12	718.95	719.909	0.151993	0.303784	0.500334	LibT1
TTCGTTAGCGCGTAACCCCC	TTCGTTAGCGCGTAACCCCCCGG	TTCGgTAGCGCGTAACCCCCCGG	M1:p16rUdC	3540	840	60	844	242	3601.83	6.16288e-11	818.823	573.462	0.114828	0.278785	0.411885	LibT1
TTCGTTAGCGCGTAACCCCC	TTCGTTAGCGCGTAACCCCCCGG	TTCGTTAGCGCGTAACCCgtCGG	M2:p2rCdC|p1rCdA	4015	16	52	3084	58	4085.82	43.0123	3055.44	35.9794	0.0109403	0.42816	0.0255519	LibT1
TTCGTTAGCGCGTAACCCCC	TTCGTTAGCGCGTAACCCCCCGG	TTCGgTAGCGCGTAACCCgCCGG	M2:p16rUdC|p2rCdC	4759	9	19	3449	40	4842.92	1.23365e-14	3415.15	21.0209	0.00253904	0.415042	0.00611755	LibT1
TTCGTTAGCGCGTAACCCCC	TTCGTTAGCGCGTAACCCCCCGG	TTCGgTAGCGCGTAACCCCtCGG	M2:p16rUdC|p1rCdA	5298	105	26	2991	55	5391.35	3.83197e-13	2953.31	70.5966	0.00838912	0.359337	0.0233461	LibT1
TTCGTTAGCGCGTAACCCCC	TTCGTTAGCGCGTAACCCCCCGG	TTCGgTAGCGCGTAACCCgtCGG	M3:p16rUdC|p2rCdC|p1rCdA	4001	7	25	2591	77	4071.58	8.6755	2562.54	66.4762	0.0112012	0.391848	0.0285855	LibT1
GTCACCGGTCGTGGGCAGAG	GTCACCGGTCGTGGGCAGAGGGG	GTCACCGGTCGaGGGCAGAGGGG	M1:p9rUdT	8023	1798	108	261	4115	8164.21	16.19	203.931	5514.83	0.397939	0.411447	0.967171	LibT1
GTCACCGGTCGTGGGCAGAG	GTCACCGGTCGTGGGCAGAGGGG	GTCACCGGTCGTGaGCAGAGGGG	M1:p7rGdT	7758	1413	134	318	3766	7894.69	91.7334	262.816	4934.91	0.381264	0.394241	0.967085	LibT1
GTCACCGGTCGTGGGCAGAG	GTCACCGGTCGTGGGCAGAGGGG	GaCACCGGTCGTGGGCAGAGGGG	M1:p19rUdT	6395	1540	93	82	3835	6507.59	30.9757	36.5115	5091.77	0.439086	0.43956	0.998921	LibT1
GTCACCGGTCGTGGGCAGAG	GTCACCGGTCGTGGGCAGAGGGG	GTCACCGGTCGaGaGCAGAGGGG	M2:p9rUdT|p7rGdT	6662	2861	83	1917	254	6776.76	1.00211e-09	1869.63	1306.28	0.131249	0.319102	0.411309	LibT1
GTCACCGGTCGTGGGCAGAG	GTCACCGGTCGTGGGCAGAGGGG	GaCACCGGTCGaGGGCAGAGGGG	M2:p19rUdT|p9rUdT	5462	1324	181	222	3063	5558.12	153.495	183.148	4057.61	0.423126	0.426105	0.993008	LibT1
GTCACCGGTCGTGGGCAGAG	GTCACCGGTCGTGGGCAGAGGGG	GaCACCGGTCGTGaGCAGAGGGG	M2:p19rUdT|p7rGdT	7133	1583	85	224	3801	7258.58	7.70334	173.262	5069.68	0.405891	0.419126	0.968423	LibT1
GTCACCGGTCGTGGGCAGAG	GTCACCGGTCGTGGGCAGAGGGG	GaCACCGGTCGaGaGCAGAGGGG	M3:p19rUdT|p9rUdT|p7rGdT	5177	3586	61	1569	249	5264.71	0	1532.2	1574.5	0.18808	0.371108	0.506807	LibT1
CATAGTTAGTCATCGTTGAG	CATAGTTAGTCATCGTTGAGGGG	CATAGTTAGgCATCGTTGAGGGG	M1:p11rUdC	5352	68	48	1461	63	5446.37	21.4493	1422.93	59.4184	0.0116354	0.213282	0.0545538	LibT1
CATAGTTAGTCATCGTTGAG	CATAGTTAGTCATCGTTGAGGGG	CATAcTTAGTCATCGTTGAGGGG	M1:p16rGdG	4724	373	16	2438	145	4806.93	0	2404.4	279.582	0.0373229	0.358298	0.104167	LibT1
CATAGTTAGTCATCGTTGAG	CATAGTTAGTCATCGTTGAGGGG	CATAGTTgGTCATCGTTGAGGGG	M1:p13rAdC	4452	149	13	1214	84	4530.34	1.4566e-11	1182.33	126.638	0.0216871	0.224165	0.0967459	LibT1
CATAGTTAGTCATCGTTGAG	CATAGTTAGTCATCGTTGAGGGG	CATAcTTAGgCATCGTTGAGGGG	M2:p16rGdG|p11rUdC	4428	0	2	1196	74	4506.02	0	1164.5	60.424	0.0105434	0.213739	0.0493287	LibT1
CATAGTTAGTCATCGTTGAG	CATAGTTAGTCATCGTTGAGGGG	CATAcTTgGTCATCGTTGAGGGG	M2:p16rGdG|p13rAdC	7060	17	56	4166	67	7184.53	27.804	4115.78	32.7512	0.00533015	0.36516	0.0145968	LibT1
CATAGTTAGTCATCGTTGAG	CATAGTTAGTCATCGTTGAGGGG	CATAGTTgGgCATCGTTGAGGGG	M2:p13rAdC|p11rUdC	4348	0	9	2303	61	4424.65	1.3328e-12	2272.07	45.4046	0.00673447	0.343731	0.0195923	LibT1
CATAGTTAGTCATCGTTGAG	CATAGTTAGTCATCGTTGAGGGG	CATAcTTgGgCATCGTTGAGGGG	M3:p16rGdG|p13rAdC|p11rUdC	4632	2	13	2082	23	4713.65	0	2049.05	1.69227e-14	2.50235e-18	0.302993	8.25879e-18	LibT1
GGCAGCAACCAGCGATCCGT	GGCAGCAACCAGCGATCCGTAGG	GGCAGCAACCAGCGcTCCGTAGG	M1:p6rAdG	4887	755	57	1917	115	4972.58	0	1882.24	382.258	0.0528193	0.312902	0.168805	LibT1
GGCAGCAACCAGCGATCCGT	GGCAGCAACCAGCGATCCGTAGG	GGCAGCAACCAGCGATCCGTAaG	M1:p-1rGdT	5855	1294	107	1735	486	5957.43	1.57828e-11	1693.36	1016.05	0.117234	0.312618	0.375009	LibT1
GGCAGCAACCAGCGATCCGT	GGCAGCAACCAGCGATCCGTAGG	GGCAGaAACCAGCGATCCGTAGG	M1:p15rCdT	4161	1163	105	66	870	4233.85	1.06659e-13	36.4051	1437.45	0.251843	0.258221	0.975299	LibT1
GGCAGCAACCAGCGATCCGT	GGCAGCAACCAGCGATCCGTAGG	GGCAGCAACCAGCGcTCCGTAaG	M2:p6rAdG|p-1rGdT	4188	15	41	2552	68	4261.87	27.5253	2522.21	51.4283	0.0115042	0.375	0.0306778	LibT1
GGCAGCAACCAGCGATCCGT	GGCAGCAACCAGCGATCCGTAGG	GGCAGaAACCAGCGcTCCGTAGG	M2:p15rCdT|p6rAdG	2628	95	21	1495	38	2674.3	0	1476.31	63.4927	0.0150667	0.365392	0.0412344	LibT1
GGCAGCAACCAGCGATCCGT	GGCAGCAACCAGCGATCCGTAGG	GGCAGaAACCAGCGATCCGTAaG	M2:p15rCdT|p-1rGdT	4650	1253	84	1504	185	4731.03	9.86903e-11	1470.93	649.243	0.0947633	0.30946	0.306222	LibT1
GGCAGCAACCAGCGATCCGT	GGCAGCAACCAGCGATCCGTAGG	GGCAGaAACCAGCGcTCCGTAaG	M3:p15rCdT|p6rAdG|p-1rGdT	4897	43	11	3177	44	4983.27	7.04139e-14	3142.17	37.3458	0.00457513	0.389513	0.0117458	LibT1
ACGTCACTAATGGTTCCCTC	ACGTCACTAATGGTTCCCTCGGG	ACGTCACTAcTGGTTCCCTCGGG	M1:p11rAdG	4176	1362	90	446	472	4248.69	4.73527e-11	416.301	1034.77	0.181546	0.254584	0.713107	LibT1
ACGTCACTAATGGTTCCCTC	ACGTCACTAATGGTTCCCTCGGG	ACGTCACTAATaGTTCCCTCGGG	M1:p9rGdT	5223	867	253	335	987	5314.8	227.746	297.849	1389.34	0.223671	0.233368	0.95845	LibT1
ACGTCACTAATGGTTCCCTC	ACGTCACTAATGGTTCCCTCGGG	ACcTCACTAATGGTTCCCTCGGG	M1:p18rGdG	5544	863	94	2396	254	5641.27	0	2356.57	583.545	0.0680013	0.342615	0.198477	LibT1
ACGTCACTAATGGTTCCCTC	ACGTCACTAATGGTTCCCTCGGG	ACGTCACTAcTaGTTCCCTCGGG	M2:p11rAdG|p9rGdT	6155	188	64	2700	24	6263.46	19.2729	2656.22	52.3077	0.00796114	0.30124	0.0264279	LibT1
ACGTCACTAATGGTTCCCTC	ACGTCACTAATGGTTCCCTCGGG	ACcTCACTAcTGGTTCCCTCGGG	M2:p18rGdG|p11rAdG	6760	32	32	3882	33	6879.2	3.59725e-14	3833.91	8.43521	0.000786753	0.358376	0.00219533	LibT1
ACGTCACTAATGGTTCCCTC	ACGTCACTAATGGTTCCCTCGGG	ACcTCACTAATaGTTCCCTCGGG	M2:p18rGdG|p9rGdT	5418	34	0	2727	68	5513.41	9.19561e-12	2688.46	59.43	0.00719378	0.332622	0.0216275	LibT1
ACGTCACTAATGGTTCCCTC	ACGTCACTAATGGTTCCCTCGGG	ACcTCACTAcTaGTTCCCTCGGG	M3:p18rGdG|p11rAdG|p9rGdT	6146	12	25	3975	57	6254.38	2.8226e-14	3931.28	33.6644	0.00329419	0.387985	0.0084905	LibT1
TCTAAGCTCACCTTCGGGCG	TCTAAGCTCACCTTCGGGCGCGG	TCTAAGCTCACCTTCcGGCGCGG	M1:p5rGdG	6555	74	82	5178	36	6670.58	57.1782	5131.37	10.3233	0.00568699	0.433187	0.0131283	LibT1
TCTAAGCTCACCTTCGGGCG	TCTAAGCTCACCTTCGGGCGCGG	TCTAgGCTCACCTTCGGGCGCGG	M1:p16rAdC	5594	1367	165	1099	1412	5692.14	54.9644	1059.21	2132.52	0.244717	0.357064	0.68536	LibT1
TCTAAGCTCACCTTCGGGCG	TCTAAGCTCACCTTCGGGCGCGG	TCTAAGCcCACCTTCGGGCGCGG	M1:p13rUdG	6616	2193	624	139	2292	6731.83	591.017	91.944	3306.79	0.363548	0.316999	1.14684	LibT1
TCTAAGCTCACCTTCGGGCG	TCTAAGCTCACCTTCGGGCGCGG	TCTAgGCTCACCTTCcGGCGCGG	M2:p16rAdC|p5rGdG	7360	48	40	6200	78	7489.8	0.29458	6147.65	64.1351	0.00470225	0.453352	0.0103722	LibT1
TCTAAGCTCACCTTCGGGCG	TCTAAGCTCACCTTCGGGCGCGG	TCTAgGCcCACCTTCGGGCGCGG	M2:p16rAdC|p13rUdG	6808	2208	283	1446	1542	6927.1	94.9828	1397.58	2574.46	0.242806	0.361287	0.672058	LibT1
TCTAAGCTCACCTTCGGGCG	TCTAAGCTCACCTTCGGGCGCGG	TCTAAGCcCACCTTCcGGCGCGG	M2:p13rUdG|p5rGdG	4523	7	107	3585	6	4602.64	94.2788	3552.83	6.28216e-11	0.0114281	0.430659	0.0265363	LibT1
TCTAAGCTCACCTTCGGGCG	TCTAAGCTCACCTTCGGGCGCGG	TCTAgGCcCACCTTCcGGCGCGG	M3:p16rAdC|p13rUdG|p5rGdG	4209	13	12	3545	38	4283.19	2.8229e-14	3515.06	23.5648	0.0030127	0.452405	0.0066593	LibT1
TGGTTTAACGCAGCGAGAGG	TGGTTTAACGCAGCGAGAGGTGG	TGGTTTAACGtAGCGAGAGGTGG	M1:p10rCdA	3949	453	54	1533	248	4018.42	2.97734e-14	1504.91	436.69	0.0732699	0.325771	0.224912	LibT1
TGGTTTAACGCAGCGAGAGG	TGGTTTAACGCAGCGAGAGGTGG	TGGTTTAACGCAGCaAGAGGTGG	M1:p6rGdT	5095	1124	223	543	1281	5184.45	164.909	506.76	1855.24	0.26197	0.306301	0.85527	LibT1
TGGTTTAACGCAGCGAGAGG	TGGTTTAACGCAGCGAGAGGTGG	TGGTTTAAtGCAGCGAGAGGTGG	M1:p12rCdA	5379	1187	141	1860	735	5473.34	20.2488	1821.74	1270.82	0.150367	0.360181	0.417476	LibT1
TGGTTTAACGCAGCGAGAGG	TGGTTTAACGCAGCGAGAGGTGG	TGGTTTAACGtAGCaAGAGGTGG	M2:p10rCdA|p6rGdT	4274	12	25	1933	40	4349.39	4.54245	1902.6	23.7211	0.00450039	0.306727	0.0146723	LibT1
TGGTTTAACGCAGCGAGAGG	TGGTTTAACGCAGCGAGAGGTGG	TGGTTTAAtGtAGCGAGAGGTGG	M2:p12rCdA|p10rCdA	5346	15	19	2753	51	5440.25	3.20356e-14	2714.97	32.6439	0.00398686	0.335572	0.0118808	LibT1
TGGTTTAACGCAGCGAGAGG	TGGTTTAACGCAGCGAGAGGTGG	TGGTTTAAtGCAGCaAGAGGTGG	M2:p12rCdA|p6rGdT	7114	150	23	4232	122	7239.29	0	4181.4	155.581	0.0134397	0.374644	0.0358732	LibT1
TGGTTTAACGCAGCGAGAGG	TGGTTTAACGCAGCGAGAGGTGG	TGGTTTAAtGtAGCaAGAGGTGG	M3:p12rCdA|p10rCdA|p6rGdT	4249	10	26	2107	35	4323.94	6.13034	2076.78	16.6686	0.00354929	0.325903	0.0108906	LibT1
GGATAGCGCGCGGTCTCAGA	GGATAGCGCGCGGTCTCAGAAGG	GGATAGCGCGtGGTCTCAGAAGG	M1:p10rCdA	5239	1280	125	985	545	5330.7	0	947.738	1085.28	0.147382	0.276086	0.533827	LibT1
GGATAGCGCGCGGTCTCAGA	GGATAGCGCGCGGTCTCAGAAGG	GGATtGCGCGCGGTCTCAGAAGG	M1:p16rAdA	5478	1052	91	401	1229	5574.21	0	362.036	1817.29	0.234382	0.281075	0.833877	LibT1
GGATAGCGCGCGGTCTCAGA	GGATAGCGCGCGGTCTCAGAAGG	GGATAtCGCGCGGTCTCAGAAGG	M1:p15rGdA	4899	1085	107	128	1159	4985	9.72422	93.1545	1746.29	0.256946	0.269154	0.954644	LibT1
GGATAGCGCGCGGTCTCAGA	GGATAGCGCGCGGTCTCAGAAGG	GGATtGCGCGtGGTCTCAGAAGG	M2:p16rAdA|p10rCdA	3983	360	52	1782	86	4053.05	9.68487e-16	1753.67	209.054	0.034751	0.326263	0.106512	LibT1
GGATAGCGCGCGGTCTCAGA	GGATAGCGCGCGGTCTCAGAAGG	GGATttCGCGCGGTCTCAGAAGG	M2:p16rAdA|p15rGdA	5287	926	56	1165	323	5379.51	5.48887e-11	1127.4	690.576	0.0959469	0.252585	0.37986	LibT1
GGATAGCGCGCGGTCTCAGA	GGATAGCGCGCGGTCTCAGAAGG	GGATAtCGCGtGGTCTCAGAAGG	M2:p15rGdA|p10rCdA	4356	653	64	1570	116	4432.38	0	1539.02	349.546	0.0552997	0.298779	0.185086	LibT1
GGATAGCGCGCGGTCTCAGA	GGATAGCGCGCGGTCTCAGAAGG	GGATttCGCGtGGTCTCAGAAGG	M3:p16rAdA|p15rGdA|p10rCdA	4032	49	28	2327	43	4103.1	5.24962	2298.32	42.1186	0.00734529	0.362927	0.020239	LibT1
GGTGTTATCCTATCTACATC	GGTGTTATCCTATCTACATCAGG	GGTGTTATCCTATCTACcTCAGG	M1:p3rAdG	3436	269	25	546	12	3496.36	8.05191e-12	521.56	90.9013	0.0221235	0.14906	0.14842	LibT1
GGTGTTATCCTATCTACATC	GGTGTTATCCTATCTACATCAGG	aGTGTTATCCTATCTACATCAGG	M1:p20rGdT	3958	234	41	53	307	4027.73	8.86519	24.8458	424.254	0.0965557	0.100118	0.964416	LibT1
GGTGTTATCCTATCTACATC	GGTGTTATCCTATCTACATCAGG	GGTGTTATCCTATCTACATCAaG	M1:p-1rGdT	3288	147	33	611	41	3345.92	3.42536	587.612	80.8055	0.0209646	0.166366	0.126015	LibT1
GGTGTTATCCTATCTACATC	GGTGTTATCCTATCTACATCAGG	GGTGTTATCCTATCTACcTCAaG	M2:p3rAdG|p-1rGdT	3708	0	61	684	20	3773.36	51.7671	657.624	0	0.0115481	0.146701	0.0787184	LibT1
GGTGTTATCCTATCTACATC	GGTGTTATCCTATCTACATCAGG	aGTGTTATCCTATCTACcTCAGG	M2:p20rGdT|p3rAdG	2176	78	20	142	9	2214.34	1.68659	126.522	24.9648	0.0112571	0.0639855	0.175932	LibT1
GGTGTTATCCTATCTACATC	GGTGTTATCCTATCTACATCAGG	aGTGTTATCCTATCTACATCAaG	M2:p20rGdT|p-1rGdT	2687	94	0	464	36	2734.24	8.88577e-12	444.887	60.3675	0.0186349	0.155967	0.119479	LibT1
GGTGTTATCCTATCTACATC	GGTGTTATCCTATCTACATCAGG	aGTGTTATCCTATCTACcTCAaG	M3:p20rGdT|p3rAdG|p-1rGdT	2048	0	5	389	9	2084.09	0	374.432	0	0	0.1523	0	LibT1
CAACCCGCTAGAACTTGAGC	CAACCCGCTAGAACTTGAGCCGG	CAACCCGCTgGAACTTGAGCCGG	M1:p11rAdC	4748	563	66	1855	226	4831.43	9.60145e-15	1821.23	445.555	0.0627701	0.319346	0.196558	LibT1
CAACCCGCTAGAACTTGAGC	CAACCCGCTAGAACTTGAGCCGG	CAACCCGCTAaAACTTGAGCCGG	M1:p10rGdT	5255	1367	136	763	556	5346.95	1.19073e-12	725.624	1130.09	0.156899	0.257643	0.608979	LibT1
CAACCCGCTAGAACTTGAGC	CAACCCGCTAGAACTTGAGCCGG	CAAgCCGCTAGAACTTGAGCCGG	M1:p17rCdC	5152	506	22	2335	213	5242.38	4.36912e-11	2298.36	406.663	0.0511694	0.340365	0.150337	LibT1
CAACCCGCTAGAACTTGAGC	CAACCCGCTAGAACTTGAGCCGG	CAACCCGCTgaAACTTGAGCCGG	M2:p11rAdC|p10rGdT	5146	103	81	3299	49	5236.71	62.0071	3262.39	43.7833	0.0122942	0.38422	0.0319978	LibT1
CAACCCGCTAGAACTTGAGC	CAACCCGCTAGAACTTGAGCCGG	CAAgCCGCTgGAACTTGAGCCGG	M2:p17rCdC|p11rAdC	5877	55	37	3387	90	5980.64	5.93649	3345.19	88.5717	0.0100323	0.364505	0.0275232	LibT1
CAACCCGCTAGAACTTGAGC	CAACCCGCTAGAACTTGAGCCGG	CAAgCCGCTAaAACTTGAGCCGG	M2:p17rCdC|p10rGdT	4192	0	19	2369	62	4265.95	0	2339.18	47.5829	0.00715241	0.358765	0.0199362	LibT1
CAACCCGCTAGAACTTGAGC	CAACCCGCTAGAACTTGAGCCGG	CAAgCCGCTgaAACTTGAGCCGG	M3:p17rCdC|p11rAdC|p10rGdT	5717	17	1	3502	50	5817.69	4.6279e-12	3461.33	29.8396	0.0032055	0.375037	0.00854715	LibT1
GGTCAGTGAGCCGTCGAACA	GGTCAGTGAGCCGTCGAACAAGG	GGTCAGTGAGaCGTCGAACAAGG	M1:p10rCdT	3459	1163	84	483	304	3519.19	1.5776e-10	458.401	765.989	0.161479	0.258115	0.625609	LibT1
GGTCAGTGAGCCGTCGAACA	GGTCAGTGAGCCGTCGAACAAGG	tGTCAGTGAGCCGTCGAACAAGG	M1:p20rGdA	4113	1569	85	115	1452	4184.66	1.4728e-10	85.7489	2281.04	0.348173	0.361262	0.96377	LibT1
GGTCAGTGAGCCGTCGAACA	GGTCAGTGAGCCGTCGAACAAGG	GGaCAGTGAGCCGTCGAACAAGG	M1:p18rUdT	4305	1232	96	113	1220	4380.38	0	82.3808	1879.69	0.296367	0.309355	0.958013	LibT1
GGTCAGTGAGCCGTCGAACA	GGTCAGTGAGCCGTCGAACAAGG	tGTCAGTGAGaCGTCGAACAAGG	M2:p20rGdA|p10rCdT	3598	1310	72	1097	168	3660.38	0	1071.41	656.401	0.121822	0.320667	0.379903	LibT1
GGTCAGTGAGCCGTCGAACA	GGTCAGTGAGCCGTCGAACAAGG	tGaCAGTGAGCCGTCGAACAAGG	M2:p20rGdA|p18rUdT	4153	1271	128	254	752	4225.67	0.148909	224.462	1335.99	0.230915	0.269681	0.856251	LibT1
GGTCAGTGAGCCGTCGAACA	GGTCAGTGAGCCGTCGAACAAGG	GGaCAGTGAGaCGTCGAACAAGG	M2:p18rUdT|p10rCdT	4287	1538	51	1124	335	4361.22	9.7164e-10	1093.51	934.756	0.146296	0.317439	0.460864	LibT1
GGTCAGTGAGCCGTCGAACA	GGTCAGTGAGCCGTCGAACAAGG	tGaCAGTGAGaCGTCGAACAAGG	M3:p20rGdA|p18rUdT|p10rCdT	3846	29	1	2403	74	3913.74	4.71807e-12	2375.64	74.6888	0.011736	0.385026	0.0304811	LibT1
TTACGAATAGTTCTCGTAGG	TTACGAATAGTTCTCGTAGGCGG	TTACGAATAaTTCTCGTAGGCGG	M1:p11rGdT	2234	347	21	501	71	2273.1	0	485.111	197.432	0.0667982	0.230928	0.289259	LibT1
TTACGAATAGTTCTCGTAGG	TTACGAATAGTTCTCGTAGGCGG	TTACGAgTAGTTCTCGTAGGCGG	M1:p14rAdC	3948	393	32	997	70	4017.3	0	968.919	202.223	0.0389757	0.225721	0.172672	LibT1
TTACGAATAGTTCTCGTAGG	TTACGAATAGTTCTCGTAGGCGG	TTACGAAcAGTTCTCGTAGGCGG	M1:p13rUdG	4574	1459	128	185	1245	4654.04	2.30554e-14	152.468	1990.76	0.292876	0.315307	0.928861	LibT1
TTACGAATAGTTCTCGTAGG	TTACGAATAGTTCTCGTAGGCGG	TTACGAgTAaTTCTCGTAGGCGG	M2:p14rAdC|p11rGdT	3697	0	19	748	50	3762.22	2.47489	721.702	35.5835	0.00841633	0.167468	0.0502564	LibT1
TTACGAATAGTTCTCGTAGG	TTACGAATAGTTCTCGTAGGCGG	TTACGAgcAGTTCTCGTAGGCGG	M2:p14rAdC|p13rUdG	4409	328	22	2630	80	4486.44	1.94943e-11	2598.64	187.514	0.0257836	0.383103	0.067302	LibT1
TTACGAATAGTTCTCGTAGG	TTACGAATAGTTCTCGTAGGCGG	TTACGAAcAaTTCTCGTAGGCGG	M2:p13rUdG|p11rGdT	3988	642	41	1551	34	4057.77	0	1522.64	249.931	0.0428674	0.304025	0.140999	LibT1
TTACGAATAGTTCTCGTAGG	TTACGAATAGTTCTCGTAGGCGG	TTACGAgcAaTTCTCGTAGGCGG	M3:p14rAdC|p13rUdG|p11rGdT	5195	18	17	2596	56	5286.58	2.3178e-13	2559.05	40.664	0.00515629	0.329649	0.0156417	LibT1
GGGACCCGAATCATAACGTG	GGGACCCGAATCATAACGTGCGG	GGGACCCGAATCAaAACGTGCGG	M1:p7rUdT	4021	657	46	1850	217	4091.42	2.31434e-11	1821.4	473.731	0.0741763	0.35937	0.206407	LibT1
GGGACCCGAATCATAACGTG	GGGACCCGAATCATAACGTGCGG	GGGACCCGAATCATtACGTGCGG	M1:p6rAdA	2103	176	22	862	67	2139.98	0	847.041	131.022	0.0420206	0.313678	0.133961	LibT1
GGGACCCGAATCATAACGTG	GGGACCCGAATCATAACGTGCGG	GaGACCCGAATCATAACGTGCGG	M1:p19rGdT	4011	446	87	59	1286	4081.71	82.7943	30.4685	1646.73	0.296065	0.287107	1.0312	LibT1
GGGACCCGAATCATAACGTG	GGGACCCGAATCATAACGTGCGG	GGGACCCGAATCAatACGTGCGG	M2:p7rUdT|p6rAdA	4495	61	58	2516	199	4574.28	47.5731	2484.03	216.3	0.0360375	0.368787	0.0977189	LibT1
GGGACCCGAATCATAACGTG	GGGACCCGAATCATAACGTGCGG	GaGACCCGAATCAaAACGTGCGG	M2:p19rGdT|p7rUdT	3057	506	47	1535	121	3110.57	1.95335e-13	1513.26	310.021	0.0628355	0.369545	0.170035	LibT1
GGGACCCGAATCATAACGTG	GGGACCCGAATCATAACGTGCGG	GaGACCCGAATCATtACGTGCGG	M2:p19rGdT|p6rAdA	3822	405	63	1126	59	3889.2	5.28886	1098.81	192.569	0.0381534	0.24902	0.153214	LibT1
GGGACCCGAATCATAACGTG	GGGACCCGAATCATAACGTGCGG	GaGACCCGAATCAatACGTGCGG	M3:p19rGdT|p7rUdT|p6rAdA	2832	12	37	1782	36	2881.95	30.4661	1761.86	19.7344	0.0106946	0.379546	0.0281774	LibT1
TCAATATCGTGTACCGCATC	TCAATATCGTGTACCGCATCCGG	TCAATATCGaGTACCGCATCCGG	M1:p11rUdT	3744	460	71	1205	160	3809.81	13.2906	1178.37	331.195	0.0645991	0.283079	0.228202	LibT1
TCAATATCGTGTACCGCATC	TCAATATCGTGTACCGCATCCGG	TCAATATCGTGTAgCGCATCCGG	M1:p7rCdC	3309	0	21	1168	36	3367.37	7.24133	1144.46	19.786	0.00595466	0.256507	0.0232144	LibT1
TCAATATCGTGTACCGCATC	TCAATATCGTGTACCGCATCCGG	TCAATATCaTGTACCGCATCCGG	M1:p12rGdT	3084	581	59	637	307	3138.09	2.30631e-14	615.065	559.357	0.129706	0.272329	0.476283	LibT1
TCAATATCGTGTACCGCATC	TCAATATCGTGTACCGCATCCGG	TCAATATCGaGTAgCGCATCCGG	M2:p11rUdT|p7rCdC	2321	13	10	1093	43	2361.93	2.3042e-15	1076.49	41.4497	0.0119113	0.321259	0.0370769	LibT1
TCAATATCGTGTACCGCATC	TCAATATCGTGTACCGCATCCGG	TCAATATCaaGTACCGCATCCGG	M2:p12rGdT|p11rUdT	3749	96	0	1839	46	3814.94	0	1812.33	66.3384	0.0116514	0.329961	0.0353113	LibT1
TCAATATCGTGTACCGCATC	TCAATATCGTGTACCGCATCCGG	TCAATATCaTGTAgCGCATCCGG	M2:p12rGdT|p7rCdC	4471	11	61	1862	34	4549.86	51.6668	1830.2	2.60478e-17	0.00803313	0.284558	0.0282302	LibT1
TCAATATCGTGTACCGCATC	TCAATATCGTGTACCGCATCCGG	TCAATATCaaGTAgCGCATCCGG	M3:p12rGdT|p11rUdT|p7rCdC	3364	4	35	2491	24	3423.34	24.7201	2467.07	0.967178	0.00434193	0.417174	0.010408	LibT1
TTTAATGGAGTCTAGGTGGA	TTTAATGGAGTCTAGGTGGATGG	TTTAATGGAGTCTcGGTGGATGG	M1:p7rAdG	4948	0	24	1263	21	5035.25	5.98862e-15	1227.8	3.21982e-14	6.09715e-18	0.196039	3.11017e-17	LibT1
TTTAATGGAGTCTAGGTGGA	TTTAATGGAGTCTAGGTGGATGG	TTTAATGGAGTCTAGGgGGATGG	M1:p4rUdC	5109	55	12	2122	47	5199	1.25208e-12	2085.66	43.9735	0.00600023	0.290591	0.0206484	LibT1
TTTAATGGAGTCTAGGTGGA	TTTAATGGAGTCTAGGTGGATGG	TTTtATGGAGTCTAGGTGGATGG	M1:p17rAdA	3585	66	12	683	88	3648.16	0	657.499	106.569	0.024153	0.173171	0.139475	LibT1
TTTAATGGAGTCTAGGTGGA	TTTAATGGAGTCTAGGTGGATGG	TTTAATGGAGTCTcGGgGGATGG	M2:p7rAdG|p4rUdC	5293	20	28	3198	44	5386.36	0.67704	3160.35	26.2284	0.00313817	0.371673	0.00844335	LibT1
TTTAATGGAGTCTAGGTGGA	TTTAATGGAGTCTAGGTGGATGG	TTTtATGGAGTCTcGGTGGATGG	M2:p17rAdA|p7rAdG	5507	36	30	3710	55	5604.12	0.161494	3670.83	44.0229	0.00474126	0.398626	0.011894	LibT1
TTTAATGGAGTCTAGGTGGA	TTTAATGGAGTCTAGGTGGATGG	TTTtATGGAGTCTAGGgGGATGG	M2:p17rAdA|p4rUdC	5269	18	0	1518	69	5361.8	0	1480.52	55.7208	0.00807777	0.222707	0.0362709	LibT1
TTTAATGGAGTCTAGGTGGA	TTTAATGGAGTCTAGGTGGATGG	TTTtATGGAGTCTcGGgGGATGG	M3:p17rAdA|p7rAdG|p4rUdC	4696	16	14	1995	35	4778.77	0	1961.6	18.0049	0.00266408	0.292911	0.0090952	LibT1
GTACTGACGCGTCAAAAAAG	GTACTGACGCGTCAAAAAAGGGG	GTACTGACGtGTCAAAAAAGGGG	M1:p11rCdA	4122	688	250	680	981	4194.48	255.805	650.68	1314.74	0.244797	0.306346	0.799089	LibT1
GTACTGACGCGTCAAAAAAG	GTACTGACGCGTCAAAAAAGGGG	GTACTGACGCGTCAAAAAgGGGG	M1:p2rAdC	3062	476	105	1107	45	3115.75	56.8111	1085.22	190.065	0.0555046	0.28672	0.193585	LibT1
GTACTGACGCGTCAAAAAAG	GTACTGACGCGTCAAAAAAGGGG	GTACTGAgGCGTCAAAAAAGGGG	M1:p13rCdC	2785	376	75	725	273	2833.96	41.7092	705.19	432.394	0.118134	0.283457	0.416763	LibT1
GTACTGACGCGTCAAAAAAG	GTACTGACGCGTCAAAAAAGGGG	GTACTGACGtGTCAAAAAgGGGG	M2:p11rCdA|p2rAdC	4047	151	30	2986	22	4118.27	0	2957.21	55.8861	0.00783666	0.422513	0.0185477	LibT1
GTACTGACGCGTCAAAAAAG	GTACTGACGCGTCAAAAAAGGGG	GTACTGAgGtGTCAAAAAAGGGG	M2:p13rCdC|p11rCdA	3123	222	96	1857	168	3177.98	84.6777	1834.79	234.852	0.0599234	0.388132	0.154389	LibT1
GTACTGACGCGTCAAAAAAG	GTACTGACGCGTCAAAAAAGGGG	GTACTGAgGCGTCAAAAAgGGGG	M2:p13rCdC|p2rAdC	3426	96	22	2317	31	3486.36	8.57137e-14	2292.63	50.4631	0.00865659	0.401941	0.021537	LibT1
GTACTGACGCGTCAAAAAAG	GTACTGACGCGTCAAAAAAGGGG	GTACTGAgGtGTCAAAAAgGGGG	M3:p13rCdC|p11rCdA|p2rAdC	3318	13	14	2188	32	3376.51	1.21946e-15	2164.4	22.0224	0.00395878	0.393034	0.0100724	LibT1
GATTGGGCGCACGAATTATT	GATTGGGCGCACGAATTATTAGG	GATTGGGCGCACtAATTATTAGG	M1:p8rGdA	6273	66	91	3651	216	6383.64	80.0183	3606.38	216.805	0.0288547	0.371658	0.0776378	LibT1
GATTGGGCGCACGAATTATT	GATTGGGCGCACGAATTATTAGG	cATTGGGCGCACGAATTATTAGG	M1:p20rGdG	3468	1188	304	464	856	3528.64	258.608	439.335	1351.33	0.288628	0.321028	0.899073	LibT1
GATTGGGCGCACGAATTATT	GATTGGGCGCACGAATTATTAGG	GATTGGGCGCACGAATTATaAGG	M1:p1rUdT	4143	75	118	1684	54	4216.04	122.974	1654.53	26.3124	0.0247991	0.279216	0.0888166	LibT1
GATTGGGCGCACGAATTATT	GATTGGGCGCACGAATTATTAGG	GATTGGGCGCACtAATTATaAGG	M2:p8rGdA|p1rUdT	3292	0	35	1348	9	3350.02	19.0102	1324.58	0	0.00405023	0.28221	0.0143519	LibT1
GATTGGGCGCACGAATTATT	GATTGGGCGCACGAATTATTAGG	cATTGGGCGCACtAATTATTAGG	M2:p20rGdG|p8rGdA	3684	22	28	1201	70	3748.98	12.5228	1174.79	64.3633	0.0153752	0.247799	0.0620471	LibT1
GATTGGGCGCACGAATTATT	GATTGGGCGCACGAATTATTAGG	cATTGGGCGCACGAATTATaAGG	M2:p20rGdG|p1rUdT	4780	119	5	1671	22	4864.09	2.56698e-11	1637	39.5729	0.00605029	0.256331	0.0236035	LibT1
GATTGGGCGCACGAATTATT	GATTGGGCGCACGAATTATTAGG	cATTGGGCGCACtAATTATaAGG	M3:p20rGdG|p8rGdA|p1rUdT	4274	0	0	1335	31	4349.29	0	1304.6	10.0475	0.00177394	0.232108	0.00764271	LibT1
ACGAATTAGGAGCGTAAGCG	ACGAATTAGGAGCGTAAGCGGGG	ACGAATTAGGAGCGcAAGCGGGG	M1:p6rUdG	2875	752	66	676	117	2925.2	2.55203e-12	655.553	396.247	0.0996347	0.264471	0.376732	LibT1
ACGAATTAGGAGCGTAAGCG	ACGAATTAGGAGCGTAAGCGGGG	ACGAATTAGGAGCGTAcGCGGGG	M1:p4rAdG	3393	176	10	1752	81	3452.65	1.35638e-12	1727.87	139.6	0.0262401	0.35102	0.0747537	LibT1
ACGAATTAGGAGCGTAAGCG	ACGAATTAGGAGCGTAAGCGGGG	ACGAATTAtGAGCGTAAGCGGGG	M1:p12rGdA	2637	284	64	1407	37	2683.36	30.6059	1388.24	121.464	0.0360043	0.35744	0.100728	LibT1
ACGAATTAGGAGCGTAAGCG	ACGAATTAGGAGCGTAAGCGGGG	ACGAATTAGGAGCGcAcGCGGGG	M2:p6rUdG|p4rAdG	2866	1	19	2215	43	2916.56	7.73112	2194.61	31.1489	0.00754945	0.432183	0.0174682	LibT1
ACGAATTAGGAGCGTAAGCG	ACGAATTAGGAGCGTAAGCGGGG	ACGAATTAtGAGCGcAAGCGGGG	M2:p12rGdA|p6rUdG	4065	40	4	3158	13	4136.58	5.3706e-12	3129.09	4.48161	0.00061644	0.431019	0.00143019	LibT1
ACGAATTAGGAGCGTAAGCG	ACGAATTAGGAGCGTAAGCGGGG	ACGAATTAtGAGCGTAcGCGGGG	M2:p12rGdA|p4rAdG	3196	26	6	2603	47	3252.31	0	2580.27	45.4531	0.00773271	0.446701	0.0173107	LibT1
ACGAATTAGGAGCGTAAGCG	ACGAATTAGGAGCGTAAGCGGGG	ACGAATTAtGAGCGcAcGCGGGG	M3:p12rGdA|p6rUdG|p4rAdG	3323	10	31	2207	4	3381.56	11.7254	2183.36	0	0.00210259	0.391519	0.00537036	LibT1
GCGGAATAGACGCGGCCCGG	GCGGAATAGACGCGGCCCGGTGG	GCGGAATAGtCGCGGCCCGGTGG	M1:p11rAdA	5524	1818	162	359	1060	5620.5	0	319.712	1894.98	0.241855	0.282659	0.85564	LibT1
GCGGAATAGACGCGGCCCGG	GCGGAATAGACGCGGCCCGGTGG	GCGGAATAGACGCGGCCaGGTGG	M1:p3rCdT	5294	1906	46	647	799	5385.68	0	609.354	1616.9	0.212417	0.292469	0.726288	LibT1
GCGGAATAGACGCGGCCCGG	GCGGAATAGACGCGGCCCGGTGG	GCGGAATAGACGCGGCCCGcTGG	M1:p1rGdG	5702	1913	112	1785	280	5801.02	0	1744.45	997.12	0.116723	0.320929	0.363704	LibT1
GCGGAATAGACGCGGCCCGG	GCGGAATAGACGCGGCCCGGTGG	GCGGAATAGtCGCGGCCaGGTGG	M2:p11rAdA|p3rCdT	5338	506	135	4276	156	5431.89	82.3112	4238.03	311.035	0.0390874	0.452047	0.0864676	LibT1
GCGGAATAGACGCGGCCCGG	GCGGAATAGACGCGGCCCGGTGG	GCGGAATAGtCGCGGCCCGcTGG	M2:p11rAdA|p1rGdG	4882	172	48	4911	105	4968.03	12.0254	4876.27	153.546	0.0165409	0.502486	0.0329181	LibT1
GCGGAATAGACGCGGCCCGG	GCGGAATAGACGCGGCCCGGTGG	GCGGAATAGACGCGGCCaGcTGG	M2:p3rCdT|p1rGdG	3820	73	25	3965	52	3887.34	1.37687e-17	3937.83	64.6528	0.00819445	0.507296	0.0161532	LibT1
GCGGAATAGACGCGGCCCGG	GCGGAATAGACGCGGCCCGGTGG	GCGGAATAGtCGCGGCCaGcTGG	M3:p11rAdA|p3rCdT|p1rGdG	6985	17	12	4816	52	7108.08	0	4766.31	24.2257	0.00203601	0.402613	0.00505698	LibT1
GTTCTGAATTTCGTCGATAC	GTTCTGAATTTCGTCGATACTGG	GTTCTGAATTTCGTCtATACTGG	M1:p5rGdA	4603	0	96	651	64	4684.2	100.92	618.257	15.0265	0.0213986	0.116877	0.183088	LibT1
GTTCTGAATTTCGTCGATAC	GTTCTGAATTTCGTCGATACTGG	GTTCTaAATTTCGTCGATACTGG	M1:p15rGdT	4540	554	353	301	197	4619.78	377.46	268.707	287.95	0.11981	0.100228	1.19537	LibT1
GTTCTGAATTTCGTCGATAC	GTTCTGAATTTCGTCGATACTGG	GTTCTGtATTTCGTCGATACTGG	M1:p14rAdA	3094	177	35	525	86	3148.49	5.20504	502.992	146.154	0.0398015	0.1707	0.233166	LibT1
GTTCTGAATTTCGTCGATAC	GTTCTGAATTTCGTCGATACTGG	GTTCTaAATTTCGTCtATACTGG	M2:p15rGdT|p5rGdA	3240	16	9	432	11	3297.09	5.93966e-13	408.953	0	1.6027e-16	0.110348	1.45241e-15	LibT1
GTTCTGAATTTCGTCGATAC	GTTCTGAATTTCGTCGATACTGG	GTTCTatATTTCGTCGATACTGG	M2:p15rGdT|p14rAdA	3609	23	15	1066	44	3672.63	0	1040.33	38.1684	0.00803355	0.226998	0.0353904	LibT1
GTTCTGAATTTCGTCGATAC	GTTCTGAATTTCGTCGATACTGG	GTTCTGtATTTCGTCtATACTGG	M2:p14rAdA|p5rGdA	3111	15	23	387	19	3165.87	8.49868	364.87	5.81084	0.00403648	0.104563	0.0386033	LibT1
GTTCTGAATTTCGTCGATAC	GTTCTGAATTTCGTCGATACTGG	GTTCTatATTTCGTCtATACTGG	M3:p15rGdT|p14rAdA|p5rGdA	2455	0	2	291	0	2498.19	0	273.537	0	0	0.0986885	0	LibT1
GGTTCCTCCCGTACTAATTA	GGTTCCTCCCGTACTAATTATGG	GGTTCCTCCaGTACTAATTATGG	M1:p11rCdT	2969	604	64	104	209	3021.03	5.37288e-14	82.8828	451.457	0.126979	0.150291	0.844887	LibT1
GGTTCCTCCCGTACTAATTA	GGTTCCTCCCGTACTAATTATGG	GGTTCCTCCCtTACTAATTATGG	M1:p10rGdA	3719	286	10	1683	65	3784.27	0	1656.55	158.615	0.028327	0.324169	0.0873834	LibT1
GGTTCCTCCCGTACTAATTA	GGTTCCTCCCGTACTAATTATGG	GGTTCCTCCCGTACTAATcATGG	M1:p2rUdG	2979	189	5	843	65	3031.31	1.07223e-12	821.811	127.855	0.0321164	0.238551	0.134631	LibT1
GGTTCCTCCCGTACTAATTA	GGTTCCTCCCGTACTAATTATGG	GGTTCCTCCatTACTAATTATGG	M2:p11rCdT|p10rGdA	3529	14	16	1535	2	3591.16	0	1509.9	0	0	0.295997	0	LibT1
GGTTCCTCCCGTACTAATTA	GGTTCCTCCCGTACTAATTATGG	GGTTCCTCCaGTACTAATcATGG	M2:p11rCdT|p2rUdG	4838	114	17	2788	55	4923.19	4.50392e-12	2753.59	76.7871	0.00990346	0.365042	0.0271297	LibT1
GGTTCCTCCCGTACTAATTA	GGTTCCTCCCGTACTAATTATGG	GGTTCCTCCCtTACTAATcATGG	M2:p10rGdA|p2rUdG	3686	4	29	1384	5	3750.96	6.76595	1357.78	3.34196e-12	0.00132263	0.265424	0.0049831	LibT1
GGTTCCTCCCGTACTAATTA	GGTTCCTCCCGTACTAATTATGG	GGTTCCTCCatTACTAATcATGG	M3:p11rCdT|p10rGdA|p2rUdG	4570	22	18	2372	11	4650.53	4.08838e-13	2339.49	2.28507e-13	9.11793e-17	0.33469	2.72429e-16	LibT1
TTTCCAAAACAGTCACATTC	TTTCCAAAACAGTCACATTCGGG	TTTCCAAAAtAGTCACATTCGGG	M1:p11rCdA	5663	0	4	2414	56	5762.78	6.33406e-12	2373.72	31.1357	0.00381209	0.294437	0.012947	LibT1
TTTCCAAAACAGTCACATTC	TTTCCAAAACAGTCACATTCGGG	TTTCCAAAACAGTCACAgTCGGG	M1:p3rUdC	4834	29	30	1938	36	4919.25	4.93609	1903.61	21.4937	0.00385876	0.281066	0.013729	LibT1
TTTCCAAAACAGTCACATTC	TTTCCAAAACAGTCACATTCGGG	TTTCCAAAcCAGTCACATTCGGG	M1:p12rAdG	4570	22	33	2048	46	4650.6	12.1935	2015.49	30.218	0.00632205	0.304943	0.0207319	LibT1
TTTCCAAAACAGTCACATTC	TTTCCAAAACAGTCACATTCGGG	TTTCCAAAAtAGTCACAgTCGGG	M2:p11rCdA|p3rUdC	3991	0	1	893	1	4061.2	1.38214e-11	864.612	1.09159e-11	5.02197e-15	0.175527	2.86109e-14	LibT1
TTTCCAAAACAGTCACATTC	TTTCCAAAACAGTCACATTCGGG	TTTCCAAActAGTCACATTCGGG	M2:p12rAdG|p11rCdA	6268	15	42	1803	28	6378.54	11.3128	1758.41	0	0.00138837	0.215802	0.00643353	LibT1
TTTCCAAAACAGTCACATTC	TTTCCAAAACAGTCACATTCGGG	TTTCCAAAcCAGTCACAgTCGGG	M2:p12rAdG|p3rUdC	4458	8	0	1628	4	4536.43	0	1596.29	0	0	0.260291	0	LibT1
TTTCCAAAACAGTCACATTC	TTTCCAAAACAGTCACATTCGGG	TTTCCAAActAGTCACAgTCGGG	M3:p12rAdG|p11rCdA|p3rUdC	3571	6	24	1258	0	3633.93	0	1232.6	3.90781e-12	8.02997e-16	0.253281	3.17038e-15	LibT1
TTGTGGGTCATGGGGGTTGG	TTGTGGGTCATGGGGGTTGGAGG	TTGTGGGTCATGGGGGaTGGAGG	M1:p4rUdT	8968	2158	292	2005	2920	9125.46	157.745	1941.21	4167.98	0.28103	0.396897	0.708068	LibT1
TTGTGGGTCATGGGGGTTGG	TTGTGGGTCATGGGGGTTGGAGG	TTGTGGGTCATGGGGGTTtGAGG	M1:p2rGdA	10267	2174	302	3620	2002	10447.2	121.197	3546.97	3081.11	0.186219	0.385432	0.483142	LibT1
TTGTGGGTCATGGGGGTTGG	TTGTGGGTCATGGGGGTTGGAGG	TTGTtGGTCATGGGGGTTGGAGG	M1:p16rGdA	7930	719	75	5081	890	8069.57	0	5024.59	1275.37	0.0887551	0.438425	0.202441	LibT1
TTGTGGGTCATGGGGGTTGG	TTGTGGGTCATGGGGGTTGGAGG	TTGTGGGTCATGGGGGaTtGAGG	M2:p4rUdT|p2rGdA	8600	38	30	7641	65	8751.6	2.01976e-12	7579.83	37.2282	0.00227436	0.465344	0.00488748	LibT1
TTGTGGGTCATGGGGGTTGG	TTGTGGGTCATGGGGGTTGGAGG	TTGTtGGTCATGGGGGaTGGAGG	M2:p16rGdA|p4rUdT	7771	23	33	5879	117	7908.05	1.00074e-13	5823.72	99.0763	0.00716343	0.428231	0.0167279	LibT1
TTGTGGGTCATGGGGGTTGG	TTGTGGGTCATGGGGGTTGGAGG	TTGTtGGTCATGGGGGTTtGAGG	M2:p16rGdA|p2rGdA	9237	39	59	8009	111	9399.92	15.7627	7943.29	83.4509	0.00568806	0.460185	0.0123604	LibT1
TTGTGGGTCATGGGGGTTGG	TTGTGGGTCATGGGGGTTGGAGG	TTGTtGGTCATGGGGGaTtGAGG	M3:p16rGdA|p4rUdT|p2rGdA	7680	56	25	7142	112	7815.37	0	7087.37	105.734	0.00704495	0.47927	0.0146993	LibT1
CGCTACCCGATGTCGCTAGA	CGCTACCCGATGTCGCTAGAAGG	CGCTACCCGATGTtGCTAGAAGG	M1:p7rCdA	3340	103	30	2889	73	3398.87	6.47517	2865.24	101.641	0.0169668	0.465596	0.036441	LibT1
CGCTACCCGATGTCGCTAGA	CGCTACCCGATGTCGCTAGAAGG	CGtTACCCGATGTCGCTAGAAGG	M1:p18rCdA	5028	1156	55	1765	645	5115.8	1.62996e-10	1729.24	1160.74	0.144987	0.360986	0.401642	LibT1
CGCTACCCGATGTCGCTAGA	CGCTACCCGATGTCGCTAGAAGG	CGCTAaCCGATGTCGCTAGAAGG	M1:p15rCdT	3563	614	47	1971	211	3625.4	0	1945.66	453.75	0.0753136	0.398255	0.189109	LibT1
CGCTACCCGATGTCGCTAGA	CGCTACCCGATGTCGCTAGAAGG	CGtTACCCGATGTtGCTAGAAGG	M2:p18rCdA|p7rCdA	3334	43	48	2866	36	3392.79	37.5934	2842.28	25.6046	0.0100342	0.455346	0.0220364	LibT1
CGCTACCCGATGTCGCTAGA	CGCTACCCGATGTCGCTAGAAGG	CGtTAaCCGATGTCGCTAGAAGG	M2:p18rCdA|p15rCdT	3317	67	13	2460	55	3375.43	1.84129e-13	2436.41	69.2189	0.0117698	0.42605	0.0276254	LibT1
CGCTACCCGATGTCGCTAGA	CGCTACCCGATGTCGCTAGAAGG	CGCTAaCCGATGTtGCTAGAAGG	M2:p15rCdT|p7rCdA	4306	7	41	2848	21	4381.93	23.1854	2817.37	1.61531e-14	0.00321017	0.390083	0.00822944	LibT1
CGCTACCCGATGTCGCTAGA	CGCTACCCGATGTCGCTAGAAGG	CGtTAaCCGATGTtGCTAGAAGG	M3:p18rCdA|p15rCdT|p7rCdA	4594	23	25	3058	23	4675.02	0.103839	3025.32	6.84187	0.000901187	0.393415	0.00229068	LibT1
CATTAACACAACGGTCCCCG	CATTAACACAACGGTCCCCGAGG	CATTAACACAACGGTgCCCGAGG	M1:p5rCdC	3716	391	50	1801	83	3781.31	0	1774.57	218.48	0.0378362	0.345155	0.109621	LibT1
CATTAACACAACGGTCCCCG	CATTAACACAACGGTCCCCGAGG	CATTAACACAACGGTCCCaGAGG	M1:p2rCdT	4114	883	144	867	297	4186.12	56.5502	837.739	633.095	0.120704	0.257431	0.46888	LibT1
CATTAACACAACGGTCCCCG	CATTAACACAACGGTCCCCGAGG	CATTAACtCAACGGTCCCCGAGG	M1:p13rAdA	5645	1346	110	1650	336	5743.64	1.37302e-11	1609.85	857.249	0.104406	0.300472	0.347472	LibT1
CATTAACACAACGGTCCCCG	CATTAACACAACGGTCCCCGAGG	CATTAACACAACGGTgCCaGAGG	M2:p5rCdC|p2rCdT	4034	1	10	2636	16	4105.08	0	2607.31	0	0	0.388432	0	LibT1
CATTAACACAACGGTCCCCG	CATTAACACAACGGTCCCCGAGG	CATTAACtCAACGGTgCCCGAGG	M2:p13rAdA|p5rCdC	4669	3	22	3383	24	4751.35	0	3349.79	0.290867	3.59031e-05	0.413517	8.68239e-05	LibT1
CATTAACACAACGGTCCCCG	CATTAACACAACGGTCCCCGAGG	CATTAACtCAACGGTCCCaGAGG	M2:p13rAdA|p2rCdT	2990	9	9	1697	43	3042.71	0	1675.73	35.7673	0.00752329	0.359996	0.0208982	LibT1
CATTAACACAACGGTCCCCG	CATTAACACAACGGTCCCCGAGG	CATTAACtCAACGGTgCCaGAGG	M3:p13rAdA|p5rCdC|p2rCdT	4457	3	33	3202	10	4535.57	7.44032	3170.3	0	0.000964608	0.411017	0.00234688	LibT1
AGCCGCGACCGTATACGAGC	AGCCGCGACCGTATACGAGCCGG	AGCCGCGACgGTATACGAGCCGG	M1:p11rCdC	4299	677	67	1409	372	4374.45	6.77565e-13	1378.42	664.374	0.103529	0.318329	0.325228	LibT1
AGCCGCGACCGTATACGAGC	AGCCGCGACCGTATACGAGCCGG	AGCCGCGACCGTATAaGAGCCGG	M1:p5rCdT	2758	798	103	215	461	2806.28	29.1781	195.384	815.22	0.219549	0.262764	0.835538	LibT1
AGCCGCGACCGTATACGAGC	AGCCGCGACCGTATACGAGCCGG	AGCCcCGACCGTATACGAGCCGG	M1:p16rGdG	3711	889	86	258	927	3776.12	6.82487	231.605	1406.08	0.260654	0.302121	0.862746	LibT1
AGCCGCGACCGTATACGAGC	AGCCGCGACCGTATACGAGCCGG	AGCCGCGACgGTATAaGAGCCGG	M2:p11rCdC|p5rCdT	3977	60	0	2936	232	4047.06	0	2907.71	273.861	0.0378856	0.440135	0.0860773	LibT1
AGCCGCGACCGTATACGAGC	AGCCGCGACCGTATACGAGCCGG	AGCCcCGACgGTATACGAGCCGG	M2:p16rGdG|p11rCdC	2901	16	34	1848	99	2952.18	28.0574	1827.36	96.7634	0.025451	0.39233	0.0648714	LibT1
AGCCGCGACCGTATACGAGC	AGCCGCGACCGTATACGAGCCGG	AGCCcCGACCGTATAaGAGCCGG	M2:p16rGdG|p5rCdT	4199	476	37	1774	98	4272.66	2.77083e-11	1744.13	264.392	0.0420926	0.319768	0.131635	LibT1
AGCCGCGACCGTATACGAGC	AGCCGCGACCGTATACGAGCCGG	AGCCcCGACgGTATAaGAGCCGG	M3:p16rGdG|p11rCdC|p5rCdT	3541	5	63	2200	75	3603.46	63.3718	2174.81	48.7268	0.0190308	0.377487	0.0504145	LibT1
TTATAGCACCTCTCGGCCTA	TTATAGCACCTCTCGGCCTATGG	TTATAGCACCTCTaGGCCTATGG	M1:p7rCdT	4409	41	9	1112	32	4486.67	0	1080.64	25.3651	0.00453541	0.197759	0.022934	LibT1
TTATAGCACCTCTCGGCCTA	TTATAGCACCTCTCGGCCTATGG	cTATAGCACCTCTCGGCCTATGG	M1:p20rUdG	5230	659	189	56	1900	5322.19	208.791	18.7975	2409.65	0.328973	0.305103	1.07824	LibT1
TTATAGCACCTCTCGGCCTA	TTATAGCACCTCTCGGCCTATGG	TTATAGCcCCTCTCGGCCTATGG	M1:p13rAdG	5023	573	64	1072	358	5111.29	6.20406e-14	1036.27	605.1	0.0896091	0.24307	0.368655	LibT1
TTATAGCACCTCTCGGCCTA	TTATAGCACCTCTCGGCCTATGG	cTATAGCACCTCTaGGCCTATGG	M2:p20rUdG|p7rCdT	5856	262	23	2332	186	5959.03	1.06697e-11	2290.35	280.855	0.0329246	0.301422	0.109231	LibT1
TTATAGCACCTCTCGGCCTA	TTATAGCACCTCTCGGCCTATGG	cTATAGCcCCTCTCGGCCTATGG	M2:p20rUdG|p13rAdG	4199	97	64	2199	171	4273.04	51.5291	2169.13	196.612	0.0370897	0.353608	0.104889	LibT1
TTATAGCACCTCTCGGCCTA	TTATAGCACCTCTCGGCCTATGG	TTATAGCcCCTCTaGGCCTATGG	M2:p13rAdG|p7rCdT	5628	0	11	1677	18	5727.13	4.75529e-12	1636.97	1.87505e-12	9.0036e-16	0.22229	4.05038e-15	LibT1
TTATAGCACCTCTCGGCCTA	TTATAGCACCTCTCGGCCTATGG	cTATAGCcCCTCTaGGCCTATGG	M3:p20rUdG|p13rAdG|p7rCdT	4349	15	18	1710	3	4425.6	0	1679.06	0	0	0.275046	0	LibT1
AAATTCTAAGCACTCACGTA	AAATTCTAAGCACTCACGTAAGG	AAATTCTAAGgACTCACGTAAGG	M1:p10rCdC	2607	27	0	346	7	2652.89	0	327.456	1.76958	0.000593397	0.1104	0.00537497	LibT1
AAATTCTAAGCACTCACGTA	AAATTCTAAGCACTCACGTAAGG	AAATTCTAAGCACTCACGTcAGG	M1:p1rAdG	2095	71	2	180	28	2131.84	2.847e-12	165.098	46.1491	0.0196958	0.0901576	0.21846	LibT1
AAATTCTAAGCACTCACGTA	AAATTCTAAGCACTCACGTAAGG	AAATTtTAAGCACTCACGTAAGG	M1:p15rCdA	2437	362	35	308	138	2479.75	0	290.666	281.637	0.0922778	0.187514	0.492111	LibT1
AAATTCTAAGCACTCACGTA	AAATTCTAAGCACTCACGTAAGG	AAATTCTAAGgACTCACGTcAGG	M2:p10rCdC|p1rAdG	1668	0	12	926	18	1697.42	5.55523	914.135	9.18771	0.00561357	0.351568	0.0159673	LibT1
AAATTCTAAGCACTCACGTA	AAATTCTAAGCACTCACGTAAGG	AAATTtTAAGgACTCACGTAAGG	M2:p15rCdA|p10rCdC	1215	0	13	34	0	1236.4	5.64625	25.3576	0	0.00445495	0.0200075	NA	LibT1
AAATTCTAAGCACTCACGTA	AAATTCTAAGCACTCACGTAAGG	AAATTtTAAGCACTCACGTcAGG	M2:p15rCdA|p1rAdG	2693	15	6	862	4	2740.42	0	842.844	0	0	0.235217	0	LibT1
AAATTCTAAGCACTCACGTA	AAATTCTAAGCACTCACGTAAGG	AAATTtTAAGgACTCACGTcAGG	M3:p15rCdA|p10rCdC|p1rAdG	2127	0	2	242	1	2164.42	0	226.871	0	0	0.0948736	0	LibT1
AAGCGATTTCACGCTTCGGC	AAGCGATTTCACGCTTCGGCCGG	AAGCGATTTCACGCTgCGGCCGG	M1:p5rUdC	5065	2	22	1235	57	5154.34	3.27794e-15	1198.97	36.8335	0.00576412	0.193392	0.0298053	LibT1
AAGCGATTTCACGCTTCGGC	AAGCGATTTCACGCTTCGGCCGG	AAGCGATTTCACGCTTCGGaCGG	M1:p1rCdT	4671	0	0	1226	41	4753.28	5.43107e-12	1192.77	19.4837	0.00326603	0.20321	0.0160722	LibT1
AAGCGATTTCACGCTTCGGC	AAGCGATTTCACGCTTCGGCCGG	AAGCGATaTCACGCTTCGGCCGG	M1:p13rUdT	6136	85	220	1481	178	6244.2	251.037	1437.35	124.41	0.0465989	0.193839	0.2404	LibT1
AAGCGATTTCACGCTTCGGC	AAGCGATTTCACGCTTCGGCCGG	AAGCGATTTCACGCTgCGGaCGG	M2:p5rUdC|p1rCdT	5219	11	5	1491	98	5310.97	0	1453.88	88.1096	0.0128572	0.22501	0.0571404	LibT1
AAGCGATTTCACGCTTCGGC	AAGCGATTTCACGCTTCGGCCGG	AAGCGATaTCACGCTgCGGCCGG	M2:p13rUdT|p5rUdC	7205	8	44	2321	83	7332.09	12.5219	2269.75	52.554	0.00673181	0.240232	0.0280221	LibT1
AAGCGATTTCACGCTTCGGC	AAGCGATTTCACGCTTCGGCCGG	AAGCGATaTCACGCTTCGGaCGG	M2:p13rUdT|p1rCdT	5426	23	24	1760	47	5521.68	0	1721.4	30.2844	0.00416373	0.240836	0.0172887	LibT1
AAGCGATTTCACGCTTCGGC	AAGCGATTTCACGCTTCGGCCGG	AAGCGATaTCACGCTgCGGaCGG	M3:p13rUdT|p5rUdC|p1rCdT	6378	0	9	973	2	6490.22	0	927.633	0	0	0.125054	0	LibT1
TTGACATGCTAAACGTGCGC	TTGACATGCTAAACGTGCGCGGG	TTGACATGCTAAtCGTGCGCGGG	M1:p8rAdA	4216	110	6	2691	122	4290.21	0	2661.01	159.259	0.0223979	0.396636	0.0564696	LibT1
TTGACATGCTAAACGTGCGC	TTGACATGCTAAACGTGCGCGGG	TTGACtTGCTAAACGTGCGCGGG	M1:p15rAdA	4436	80	12	2303	37	4514.12	5.18541e-12	2271.45	45.4105	0.00664774	0.339169	0.0196001	LibT1
TTGACATGCTAAACGTGCGC	TTGACATGCTAAACGTGCGCGGG	TTGACATtCTAAACGTGCGCGGG	M1:p13rGdA	4058	47	18	2522	74	4129.54	0	2493.13	79.9256	0.0119246	0.38389	0.0310625	LibT1
TTGACATGCTAAACGTGCGC	TTGACATGCTAAACGTGCGCGGG	TTGACtTGCTAAtCGTGCGCGGG	M2:p15rAdA|p8rAdA	3612	5	32	2486	24	3675.71	18.8286	2460.31	1.65598	0.00332731	0.399896	0.00832043	LibT1
TTGACATGCTAAACGTGCGC	TTGACATGCTAAACGTGCGCGGG	TTGACtTtCTAAACGTGCGCGGG	M2:p15rAdA|p13rGdA	2274	3	0	1169	51	2314.06	1.00277e-12	1152.82	47.6473	0.0135572	0.341573	0.0396905	LibT1
TTGACATGCTAAACGTGCGC	TTGACATGCTAAACGTGCGCGGG	TTGACATtCTAAtCGTGCGCGGG	M2:p13rGdA|p8rAdA	4219	9	38	2563	45	4293.42	23.1153	2532.99	22.9894	0.00670857	0.371913	0.018038	LibT1
TTGACATGCTAAACGTGCGC	TTGACATGCTAAACGTGCGCGGG	TTGACtTtCTAAtCGTGCGCGGG	M3:p15rAdA|p13rGdA|p8rAdA	2194	0	52	1154	31	2232.7	56.5593	1138.39	5.04224	0.0179455	0.333101	0.0538741	LibT1
TTCGTGGTTTATGGGAGATC	TTCGTGGTTTATGGGAGATCCGG	TTCGTGGTTTAgGGGAGATCCGG	M1:p9rUdC	6226	511	82	991	387	6335.59	13.7119	946.714	605.097	0.0783191	0.196404	0.398766	LibT1
TTCGTGGTTTATGGGAGATC	TTCGTGGTTTATGGGAGATCCGG	TTCGTGGTTTATcGGAGATCCGG	M1:p8rGdG	4385	171	62	1264	81	4462.26	33.4698	1232.81	120.784	0.0263712	0.23141	0.113959	LibT1
TTCGTGGTTTATGGGAGATC	TTCGTGGTTTATGGGAGATCCGG	TTCGTGGTTTATGGGAGAgCCGG	M1:p2rUdC	5401	124	41	2884	94	5496.21	5.20233	2845.58	121.79	0.0149953	0.350389	0.0427962	LibT1
TTCGTGGTTTATGGGAGATC	TTCGTGGTTTATGGGAGATCCGG	TTCGTGGTTTAgcGGAGATCCGG	M2:p9rUdC|p8rGdG	5881	8	51	3039	37	5984.73	29.0988	2997.17	0.664525	0.00330276	0.332661	0.0099283	LibT1
TTCGTGGTTTATGGGAGATC	TTCGTGGTTTATGGGAGATCCGG	TTCGTGGTTTAgGGGAGAgCCGG	M2:p9rUdC|p2rUdC	5775	16	4	3574	26	5876.72	0	3532.92	0.448742	4.76873e-05	0.375487	0.000127001	LibT1
TTCGTGGTTTATGGGAGATC	TTCGTGGTTTATGGGAGATCCGG	TTCGTGGTTTATcGGAGAgCCGG	M2:p8rGdG|p2rUdC	7186	47	20	3715	23	7312.62	2.09381e-12	3663.88	0	1.90753e-16	0.333793	5.71472e-16	LibT1
TTCGTGGTTTATGGGAGATC	TTCGTGGTTTATGGGAGATCCGG	TTCGTGGTTTAgcGGAGAgCCGG	M3:p9rUdC|p8rGdG|p2rUdC	5475	21	18	2651	8	5571.43	0	2612.05	0	0	0.319186	0	LibT1
TGATGATGCGATAAAGCATC	TGATGATGCGATAAAGCATCTGG	TGATGATGCGATAAAaCATCTGG	M1:p5rGdT	2758	24	18	387	10	2806.63	2.52948	367.381	2.49201	0.00157956	0.116348	0.0135762	LibT1
TGATGATGCGATAAAGCATC	TGATGATGCGATAAAGCATCTGG	TGATGATGCGATAAAGCAcCTGG	M1:p2rUdG	3828	171	36	1832	44	3895.43	0.579364	1804.77	90.6588	0.015754	0.327281	0.0481359	LibT1
TGATGATGCGATAAAGCATC	TGATGATGCGATAAAGCATCTGG	TGATGgTGCGATAAAGCATCTGG	M1:p15rAdC	4080	337	37	1074	441	4151.83	7.21918e-14	1044.98	623.964	0.107196	0.286722	0.373868	LibT1
TGATGATGCGATAAAGCATC	TGATGATGCGATAAAGCATCTGG	TGATGATGCGATAAAaCAcCTGG	M2:p5rGdT|p2rUdG	3609	16	12	1077	16	3672.61	8.45825e-14	1051.33	2.17553	0.000460321	0.222911	0.00206504	LibT1
TGATGATGCGATAAAGCATC	TGATGATGCGATAAAGCATCTGG	TGATGgTGCGATAAAaCATCTGG	M2:p15rAdC|p5rGdT	2978	4	13	1227	25	3030.52	0	1205.82	12.5216	0.00294706	0.286745	0.0102776	LibT1
TGATGATGCGATAAAGCATC	TGATGATGCGATAAAGCATCTGG	TGATGgTGCGATAAAGCAcCTGG	M2:p15rAdC|p2rUdG	5363	9	17	2013	67	5457.55	0	1974.85	49.4514	0.00660951	0.270562	0.0244289	LibT1
TGATGATGCGATAAAGCATC	TGATGATGCGATAAAGCATCTGG	TGATGgTGCGATAAAaCAcCTGG	M3:p15rAdC|p5rGdT|p2rUdG	4753	0	21	1906	2	4836.71	1.11255e-12	1872.19	7.86481e-12	1.33813e-15	0.279061	4.79511e-15	LibT1
GGACGGACTTCCCCAGCTAA	GGACGGACTTCCCCAGCTAACGG	GGACGGACTTCCCCAGCTcACGG	M1:p2rAdG	5628	989	99	2062	232	5726.63	0	2021.97	602.767	0.0721758	0.314288	0.229648	LibT1
GGACGGACTTCCCCAGCTAA	GGACGGACTTCCCCAGCTAACGG	GGACGGACTTCCCCAGCTAACtG	M1:p-1rGdA	4529	255	73	2173	104	4608.76	36.6736	2140.78	176.995	0.0306854	0.332861	0.0921868	LibT1
GGACGGACTTCCCCAGCTAA	GGACGGACTTCCCCAGCTAACGG	GGAtGGACTTCCCCAGCTAACGG	M1:p17rCdA	4567	511	40	187	2286	4647.66	48.8789	154.513	2871.98	0.378201	0.391879	0.965097	LibT1
GGACGGACTTCCCCAGCTAA	GGACGGACTTCCCCAGCTAACGG	GGACGGACTTCCCCAGCTcACtG	M2:p2rAdG|p-1rGdA	6099	34	35	3468	110	6206.58	5.47431	3424.62	103.531	0.0111913	0.362225	0.030896	LibT1
GGACGGACTTCCCCAGCTAA	GGACGGACTTCCCCAGCTAACGG	GGAtGGACTTCCCCAGCTcACGG	M2:p17rCdA|p2rAdG	5173	537	45	3077	154	5263.81	2.26314e-11	3040.21	347.398	0.0401551	0.391567	0.10255	LibT1
GGACGGACTTCCCCAGCTAA	GGACGGACTTCCCCAGCTAACGG	GGAtGGACTTCCCCAGCTAACtG	M2:p17rCdA|p-1rGdA	8295	311	12	4354	78	8440.85	1.57626e-10	4295	154.394	0.0119776	0.345175	0.0347	LibT1
GGACGGACTTCCCCAGCTAA	GGACGGACTTCCCCAGCTAACGG	GGAtGGACTTCCCCAGCTcACtG	M3:p17rCdA|p2rAdG|p-1rGdA	6947	0	81	4291	80	7069.54	65.2725	4241.58	30.7678	0.00841929	0.374532	0.0224795	LibT1
GATAGTGGCGTCAGACAATA	GATAGTGGCGTCAGACAATAAGG	GATAGTGGCGgCAGACAATAAGG	M1:p10rUdC	3676	185	53	1712	156	3740.76	27.4035	1685.85	221.877	0.0439192	0.336111	0.130669	LibT1
GATAGTGGCGTCAGACAATA	GATAGTGGCGTCAGACAATAAGG	GATAGTGGCGTCAGACAcTAAGG	M1:p3rAdG	2640	99	19	1112	55	2686.5	0	1093.22	85.1786	0.022039	0.304898	0.0722833	LibT1
GATAGTGGCGTCAGACAATA	GATAGTGGCGTCAGACAATAAGG	GATAGTGcCGTCAGACAATAAGG	M1:p13rGdG	2808	420	54	279	293	2857.34	7.91841	259.027	483.035	0.136099	0.20571	0.661607	LibT1
GATAGTGGCGTCAGACAATA	GATAGTGGCGTCAGACAATAAGG	GATAGTGGCGgCAGACAcTAAGG	M2:p10rUdC|p3rAdG	5011	22	32	2863	35	5099.38	7.35496	2827.35	15.8504	0.00291893	0.357639	0.00816168	LibT1
GATAGTGGCGTCAGACAATA	GATAGTGGCGTCAGACAATAAGG	GATAGTGcCGgCAGACAATAAGG	M2:p13rGdG|p10rUdC	3307	26	27	1487	18	3365.32	10.9936	1463.48	6.59785	0.00362981	0.303334	0.0119664	LibT1
GATAGTGGCGTCAGACAATA	GATAGTGGCGTCAGACAATAAGG	GATAGTGcCGTCAGACAcTAAGG	M2:p13rGdG|p3rAdG	4663	23	50	2456	13	4745.2	27.549	2422.83	4.17724e-13	0.00382861	0.336711	0.0113706	LibT1
GATAGTGGCGTCAGACAATA	GATAGTGGCGTCAGACAATAAGG	GATAGTGcCGgCAGACAcTAAGG	M3:p13rGdG|p10rUdC|p3rAdG	2679	1	41	1375	0	2726.18	27.3128	1355.94	0	0.00664637	0.329958	0.020143	LibT1
AAGGAGTAGTGCGGGATCGG	AAGGAGTAGTGCGGGATCGGAGG	AAGGAGTAGTGCGGGATtGGAGG	M1:p3rCdA	6192	1060	145	279	2814	6301.1	125.899	234.955	3668.07	0.367276	0.377833	0.972059	LibT1
AAGGAGTAGTGCGGGATCGG	AAGGAGTAGTGCGGGATCGGAGG	cAGGAGTAGTGCGGGATCGGAGG	M1:p20rAdG	5960	1525	146	138	4137	6064.97	120.471	95.6054	5420.98	0.473546	0.471421	1.00451	LibT1
AAGGAGTAGTGCGGGATCGG	AAGGAGTAGTGCGGGATCGGAGG	AAGGAGTAGTGCGGGATCGGAGc	M1:p-2rGdG	5253	959	48	4027	193	5344.79	1.00471e-10	3989.64	547.605	0.0554142	0.459141	0.120691	LibT1
AAGGAGTAGTGCGGGATCGG	AAGGAGTAGTGCGGGATCGGAGG	AAGGAGTAGTGCGGGATtGGAGc	M2:p3rCdA|p-2rGdG	6289	42	44	6418	150	6399.93	16.9226	6373.26	149.351	0.0128501	0.504087	0.0254918	LibT1
AAGGAGTAGTGCGGGATCGG	AAGGAGTAGTGCGGGATCGGAGG	cAGGAGTAGTGCGGGATtGGAGG	M2:p20rAdG|p3rCdA	6525	2235	79	822	1401	6638.37	0	775.597	2448.18	0.24824	0.326884	0.759414	LibT1
AAGGAGTAGTGCGGGATCGG	AAGGAGTAGTGCGGGATCGGAGG	cAGGAGTAGTGCGGGATCGGAGc	M2:p20rAdG|p-2rGdG	4553	176	16	4945	137	4633.13	8.50817e-12	4912.61	199.152	0.0204365	0.524558	0.0389595	LibT1
AAGGAGTAGTGCGGGATCGG	AAGGAGTAGTGCGGGATCGGAGG	cAGGAGTAGTGCGGGATtGGAGc	M3:p20rAdG|p3rCdA|p-2rGdG	7985	62	24	8360	66	8125.71	0	8303.2	51.0698	0.0030989	0.506934	0.00611301	LibT1
CGGATAAAGTACCTGGTAGT	CGGATAAAGTACCTGGTAGTGGG	CGGATAAAGTACCcGGTAGTGGG	M1:p7rUdG	4573	791	99	1181	359	4653.28	7.98445	1148.47	686.2	0.106864	0.282434	0.37837	LibT1
CGGATAAAGTACCTGGTAGT	CGGATAAAGTACCTGGTAGTGGG	CGGATAAAGTACCTGGTAGaGGG	M1:p1rUdT	4524	678	26	356	194	4603.14	1.2863e-10	323.824	450.762	0.0838201	0.144036	0.58194	LibT1
CGGATAAAGTACCTGGTAGT	CGGATAAAGTACCTGGTAGTGGG	CGGATAtAGTACCTGGTAGTGGG	M1:p14rAdA	2658	274	58	114	572	2704.82	46.4368	95.0931	751.474	0.221776	0.2353	0.942525	LibT1
CGGATAAAGTACCTGGTAGT	CGGATAAAGTACCTGGTAGTGGG	CGGATAAAGTACCcGGTAGaGGG	M2:p7rUdG|p1rUdT	4274	3	10	2179	27	4349.33	7.58377e-13	2148.6	6.36633	0.000978788	0.331314	0.00295426	LibT1
CGGATAAAGTACCTGGTAGT	CGGATAAAGTACCTGGTAGTGGG	CGGATAtAGTACCcGGTAGTGGG	M2:p14rAdA|p7rUdG	4692	27	0	2244	56	4774.63	0	2210.63	47.1248	0.00670112	0.321051	0.0208725	LibT1
CGGATAAAGTACCTGGTAGT	CGGATAAAGTACCTGGTAGTGGG	CGGATAtAGTACCTGGTAGaGGG	M2:p14rAdA|p1rUdT	4232	80	10	1595	91	4306.53	0	1564.9	111.182	0.0185842	0.280158	0.0663345	LibT1
CGGATAAAGTACCTGGTAGT	CGGATAAAGTACCTGGTAGTGGG	CGGATAtAGTACCcGGTAGaGGG	M3:p14rAdA|p7rUdG|p1rUdT	3122	1	15	1032	3	3177	0	1009.79	0	0	0.241185	0	LibT1
CCCTAATTCTGCTTCTCCGC	CCCTAATTCTGCTTCTCCGCTGG	CCCTAATTCTGCaTCTCCGCTGG	M1:p8rUdT	5657	397	65	2299	290	5756.61	6.33223	2258.76	453.581	0.0542653	0.32003	0.169563	LibT1
CCCTAATTCTGCTTCTCCGC	CCCTAATTCTGCTTCTCCGCTGG	CCCTAATTCTGCTTCcCCGCTGG	M1:p5rUdG	4707	222	19	2064	142	4789.81	5.97635e-12	2030.52	220.953	0.0313796	0.319753	0.098137	LibT1
CCCTAATTCTGCTTCTCCGC	CCCTAATTCTGCTTCTCCGCTGG	CtCTAATTCTGCTTCTCCGCTGG	M1:p19rCdA	5730	883	81	1305	345	5830.49	1.47804e-11	1264.24	698.345	0.0896109	0.251837	0.355828	LibT1
CCCTAATTCTGCTTCTCCGC	CCCTAATTCTGCTTCTCCGCTGG	CCCTAATTCTGCaTCcCCGCTGG	M2:p8rUdT|p5rUdG	7283	30	38	4399	24	7411.41	4.14359e-14	4347.19	1.24757e-13	1.41338e-17	0.369703	3.823e-17	LibT1
CCCTAATTCTGCTTCTCCGC	CCCTAATTCTGCTTCTCCGCTGG	CtCTAATTCTGCaTCTCCGCTGG	M2:p19rCdA|p8rUdT	5253	25	0	2462	79	5345.52	0	2424.63	70.3201	0.00896886	0.318215	0.0281849	LibT1
CCCTAATTCTGCTTCTCCGC	CCCTAATTCTGCTTCTCCGCTGG	CtCTAATTCTGCTTCcCCGCTGG	M2:p19rCdA|p5rUdG	6377	20	26	2846	43	6489.44	6.29787e-14	2800.64	18.4106	0.00197783	0.302847	0.00653079	LibT1
CCCTAATTCTGCTTCTCCGC	CCCTAATTCTGCTTCTCCGCTGG	CtCTAATTCTGCaTCcCCGCTGG	M3:p19rCdA|p8rUdT|p5rUdG	6618	0	11	4066	27	6734.59	6.19116e-13	4018.92	4.59007e-14	6.18418e-17	0.373731	1.65471e-16	LibT1
CATCGGACAAGATGAGGTCG	CATCGGACAAGATGAGGTCGGGG	CATCGGACAAGAcGAGGTCGGGG	M1:p8rUdG	7042	1232	133	221	2996	7166.03	87.7249	170.909	3955.11	0.355265	0.362575	0.979839	LibT1
CATCGGACAAGATGAGGTCG	CATCGGACAAGATGAGGTCGGGG	CATCtGACAAGATGAGGTCGGGG	M1:p16rGdA	7123	1785	151	978	1057	7247.64	1.21834e-11	927.338	1869.25	0.186102	0.278427	0.668404	LibT1
CATCGGACAAGATGAGGTCG	CATCGGACAAGATGAGGTCGGGG	CATCGGACtAGATGAGGTCGGGG	M1:p12rAdA	5580	1839	129	723	1175	5677.33	6.70312e-11	683.315	2039.62	0.242804	0.324149	0.749052	LibT1
CATCGGACAAGATGAGGTCG	CATCGGACAAGATGAGGTCGGGG	CATCtGACAAGAcGAGGTCGGGG	M2:p16rGdA|p8rUdG	7401	774	39	4470	79	7530.74	0	4417.36	330.345	0.0269044	0.38667	0.0695798	LibT1
CATCGGACAAGATGAGGTCG	CATCGGACAAGATGAGGTCGGGG	CATCtGACtAGATGAGGTCGGGG	M2:p16rGdA|p12rAdA	4228	24	11	2934	89	4302.53	0	2903.93	88.3643	0.0121133	0.410194	0.0295307	LibT1
CATCGGACAAGATGAGGTCG	CATCGGACAAGATGAGGTCGGGG	CATCGGACtAGAcGAGGTCGGGG	M2:p12rAdA|p8rUdG	6252	499	36	5485	166	6361.81	0	5440.53	341.039	0.0280844	0.476109	0.0589873	LibT1
CATCGGACAAGATGAGGTCG	CATCGGACAAGATGAGGTCGGGG	CATCtGACtAGAcGAGGTCGGGG	M3:p16rGdA|p12rAdA|p8rUdG	5841	4	55	4315	156	5944.05	40.3815	4273.45	137.943	0.0171535	0.424343	0.0404236	LibT1
ATCCCCCACTCTCCTAGAGG	ATCCCCCACTCTCCTAGAGGTGG	tTCCCCCACTCTCCTAGAGGTGG	M1:p20rAdA	3416	495	45	95	935	3476.13	8.42498	70.7015	1273.07	0.265412	0.27831	0.953656	LibT1
ATCCCCCACTCTCCTAGAGG	ATCCCCCACTCTCCTAGAGGTGG	ATCCCCCgCTCTCCTAGAGGTGG	M1:p13rAdC	7407	1145	108	231	1982	7537.34	20.4897	178.313	2731.71	0.262919	0.277996	0.945766	LibT1
ATCCCCCACTCTCCTAGAGG	ATCCCCCACTCTCCTAGAGGTGG	ATCCCCCAgTCTCCTAGAGGTGG	M1:p12rCdC	5974	1233	110	128	1615	6078.96	5.23302	85.5076	2339.54	0.275556	0.28499	0.966898	LibT1
ATCCCCCACTCTCCTAGAGG	ATCCCCCACTCTCCTAGAGGTGG	tTCCCCCgCTCTCCTAGAGGTGG	M2:p20rAdA|p13rAdC	6529	1300	77	233	1495	6643.47	0	186.562	2218.89	0.24521	0.265827	0.922442	LibT1
ATCCCCCACTCTCCTAGAGG	ATCCCCCACTCTCCTAGAGGTGG	tTCCCCCAgTCTCCTAGAGGTGG	M2:p20rAdA|p12rCdC	5496	954	110	183	1223	5592.61	30.5737	143.907	1764.42	0.238331	0.253379	0.940611	LibT1
ATCCCCCACTCTCCTAGAGG	ATCCCCCACTCTCCTAGAGGTGG	ATCCCCCggTCTCCTAGAGGTGG	M2:p13rAdC|p12rCdC	5809	1408	156	446	1286	5910.89	30.2974	404.682	2003.59	0.243595	0.288434	0.844542	LibT1
ATCCCCCACTCTCCTAGAGG	ATCCCCCACTCTCCTAGAGGTGG	tTCCCCCggTCTCCTAGAGGTGG	M3:p20rAdA|p13rAdC|p12rCdC	4966	749	74	907	217	5053.1	3.83683e-12	871.678	501.37	0.0780203	0.213666	0.365151	LibT1
GCTCCCCTGAAAGCTAGCCA	GCTCCCCTGAAAGCTAGCCATGG	GCTCCCCTGtAAGCTAGCCATGG	M1:p11rAdA	4269	687	160	257	646	4344.02	119.101	226.635	957.233	0.190603	0.209646	0.909167	LibT1
GCTCCCCTGAAAGCTAGCCA	GCTCCCCTGAAAGCTAGCCATGG	GCTCCCCTGAAAGCTcGCCATGG	M1:p5rAdG	6365	23	19	3704	79	6477.2	1.39062e-12	3658.72	62.572	0.00613541	0.364887	0.0168146	LibT1
GCTCCCCTGAAAGCTAGCCA	GCTCCCCTGAAAGCTAGCCATGG	GCTCCgCTGAAAGCTAGCCATGG	M1:p15rCdC	4814	980	70	143	955	4898.4	0	108.76	1467.99	0.226711	0.243507	0.931023	LibT1
GCTCCCCTGAAAGCTAGCCA	GCTCCCCTGAAAGCTAGCCATGG	GCTCCCCTGtAAGCTcGCCATGG	M2:p11rAdA|p5rAdG	4759	6	16	2504	62	4842.91	1.87548e-13	2470.15	46.1965	0.00627733	0.341929	0.0183586	LibT1
GCTCCCCTGAAAGCTAGCCA	GCTCCCCTGAAAGCTAGCCATGG	GCTCCgCTGtAAGCTAGCCATGG	M2:p15rCdC|p11rAdA	3777	341	62	1186	140	3843.45	16.5586	1159.13	262.59	0.0528517	0.269178	0.196345	LibT1
GCTCCCCTGAAAGCTAGCCA	GCTCCCCTGAAAGCTAGCCATGG	GCTCCgCTGAAAGCTcGCCATGG	M2:p15rCdC|p5rAdG	7789	37	65	4919	68	7926.37	32.2415	4863.59	35.2275	0.00524747	0.381011	0.0137725	LibT1
GCTCCCCTGAAAGCTAGCCA	GCTCCCCTGAAAGCTAGCCATGG	GCTCCgCTGtAAGCTcGCCATGG	M3:p15rCdC|p11rAdA|p5rAdG	7385	10	1	3973	20	7514.99	4.73726e-11	3920.47	3.12567e-12	4.41594e-15	0.342834	1.28807e-14	LibT1
GCCTTAGTACGACTAGGCAT	GCCTTAGTACGACTAGGCATCGG	GCCTTAGTACcACTAGGCATCGG	M1:p10rGdG	5625	1347	97	211	721	5723.35	5.15143e-11	170.993	1317.49	0.182684	0.206394	0.885122	LibT1
GCCTTAGTACGACTAGGCAT	GCCTTAGTACGACTAGGCATCGG	cCCTTAGTACGACTAGGCATCGG	M1:p20rGdG	5208	929	103	117	968	5299.5	15.7362	79.956	1457.35	0.214969	0.224341	0.958226	LibT1
GCCTTAGTACGACTAGGCAT	GCCTTAGTACGACTAGGCATCGG	GCgTTAGTACGACTAGGCATCGG	M1:p18rCdC	3824	572	50	74	826	3891.26	3.57822e-15	46.7997	1171.16	0.229225	0.238385	0.961575	LibT1
GCCTTAGTACGACTAGGCAT	GCCTTAGTACGACTAGGCATCGG	cCCTTAGTACcACTAGGCATCGG	M2:p20rGdG|p10rGdG	4511	1459	60	179	653	4589.4	0	146.92	1284.23	0.213307	0.23771	0.897341	LibT1
GCCTTAGTACGACTAGGCAT	GCCTTAGTACGACTAGGCATCGG	cCgTTAGTACGACTAGGCATCGG	M2:p20rGdG|p18rCdC	3815	249	11	53	516	3882.15	1.66109e-12	25.8635	683.055	0.148779	0.154413	0.963517	LibT1
GCCTTAGTACGACTAGGCAT	GCCTTAGTACGACTAGGCATCGG	GCgTTAGTACcACTAGGCATCGG	M2:p18rCdC|p10rGdG	4357	1117	103	171	523	4433.23	0	140.011	1005.04	0.18017	0.205269	0.877725	LibT1
GCCTTAGTACGACTAGGCAT	GCCTTAGTACGACTAGGCATCGG	cCgTTAGTACcACTAGGCATCGG	M3:p20rGdG|p18rCdC|p10rGdG	4230	250	30	1809	65	4304.4	1.09301e-12	1778.91	142.24	0.0228478	0.308591	0.0740391	LibT1
GTTGTCAGGTCACACCCCGC	GTTGTCAGGTCACACCCCGCAGG	GTTGTCAGGcCACACCCCGCAGG	M1:p11rUdG	6166	1487	257	277	1435	6274.16	159.706	233.143	2166.63	0.26335	0.271663	0.969398	LibT1
GTTGTCAGGTCACACCCCGC	GTTGTCAGGTCACACCCCGCAGG	GTTGTCAGGTCACACCCCGaAGG	M1:p1rCdT	6655	2726	207	797	490	6770.48	0	749.674	1538.83	0.169868	0.252623	0.672418	LibT1
GTTGTCAGGTCACACCCCGC	GTTGTCAGGTCACACCCCGCAGG	GTTGTgAGGTCACACCCCGCAGG	M1:p15rCdC	6169	1443	141	434	1238	6277.21	0.670132	390.122	1966.28	0.227807	0.272912	0.834726	LibT1
GTTGTCAGGTCACACCCCGC	GTTGTCAGGTCACACCCCGCAGG	GTTGTCAGGcCACACCCCGaAGG	M2:p11rUdG|p1rCdT	5879	1851	78	938	244	5981.02	2.57904e-09	896.192	930.368	0.119162	0.233947	0.509355	LibT1
GTTGTCAGGTCACACCCCGC	GTTGTCAGGTCACACCCCGCAGG	GTTGTgAGGcCACACCCCGCAGG	M2:p15rCdC|p11rUdG	7342	2291	269	442	861	7470.36	32.0035	389.782	1808.38	0.18972	0.226602	0.837237	LibT1
GTTGTCAGGTCACACCCCGC	GTTGTCAGGTCACACCCCGCAGG	GTTGTgAGGTCACACCCCGaAGG	M2:p15rCdC|p1rCdT	6872	3021	172	1984	144	6990.69	4.46216e-10	1935.13	1232.04	0.121289	0.311795	0.389003	LibT1
GTTGTCAGGTCACACCCCGC	GTTGTCAGGTCACACCCCGCAGG	GTTGTgAGGcCACACCCCGaAGG	M3:p15rCdC|p11rUdG|p1rCdT	5395	428	60	3867	39	5489.87	0	3828.63	168.856	0.017798	0.421348	0.0422407	LibT1
ACATATTAAAGGGAAAGTAA	ACATATTAAAGGGAAAGTAATGG	ACATATTAAAtGGAAAGTAATGG	M1:p10rGdA	1786	113	35	33	38	1817.44	21.0045	20.2959	68.6477	0.0465148	0.0461471	NA	LibT1
ACATATTAAAGGGAAAGTAA	ACATATTAAAGGGAAAGTAATGG	ACATATTAAAGGGAAtGTAATGG	M1:p5rAdA	655	0	0	18	13	666.541	1.41806e-15	13.3411	11.3898	0.0164766	0.035776	NA	LibT1
ACATATTAAAGGGAAAGTAA	ACATATTAAAGGGAAAGTAATGG	tCATATTAAAGGGAAAGTAATGG	M1:p20rAdA	1127	55	6	7	55	1146.83	3.50023e-14	1.24083e-14	78.6554	0.064183	0.064183	NA	LibT1
ACATATTAAAGGGAAAGTAA	ACATATTAAAGGGAAAGTAATGG	ACATATTAAAtGGAAtGTAATGG	M2:p10rGdA|p5rAdA	1271	0	26	18	0	1293.38	20.8472	8.95913	0	0.0157553	0.00677089	NA	LibT1
ACATATTAAAGGGAAAGTAA	ACATATTAAAGGGAAAGTAATGG	tCATATTAAAtGGAAAGTAATGG	M2:p20rAdA|p10rGdA	925	0	16	52	5	941.304	13.8618	45.4202	3.26811e-15	0.0138537	0.0453936	NA	LibT1
ACATATTAAAGGGAAAGTAA	ACATATTAAAGGGAAAGTAATGG	tCATATTAAAGGGAAtGTAATGG	M2:p20rAdA|p5rAdA	1763	0	0	138	3	1794.02	0	125.46	0	0	0.0653612	0	LibT1
ACATATTAAAGGGAAAGTAA	ACATATTAAAGGGAAAGTAATGG	tCATATTAAAtGGAAtGTAATGG	M3:p20rAdA|p10rGdA|p5rAdA	1172	0	0	147	0	1192.61	0	138.664	0	0	0.104158	0	LibT1
CACTGGGGTTGTTGTAACCG	CACTGGGGTTGTTGTAACCGCGG	CACTGGGGTTGTTGTAcCCGCGG	M1:p4rAdG	6711	597	90	2973	170	6829.06	0.0671116	2925.26	378.692	0.0373784	0.326056	0.114638	LibT1
CACTGGGGTTGTTGTAACCG	CACTGGGGTTGTTGTAACCGCGG	CACTGGGGTTGTTGTAAgCGCGG	M1:p3rCdC	4870	20	29	2654	52	4955.9	5.26531	2619.36	36.98	0.00554582	0.348715	0.0159036	LibT1
CACTGGGGTTGTTGTAACCG	CACTGGGGTTGTTGTAACCGCGG	CACTtGGGTTGTTGTAACCGCGG	M1:p16rGdA	5309	1574	143	833	262	5401.62	0	795.242	854.281	0.121155	0.233937	0.517896	LibT1
CACTGGGGTTGTTGTAACCG	CACTGGGGTTGTTGTAACCGCGG	CACTGGGGTTGTTGTAcgCGCGG	M2:p4rAdG|p3rCdC	5477	5	61	3797	75	5573.61	47.408	3758.04	41.6267	0.00945097	0.403332	0.0234322	LibT1
CACTGGGGTTGTTGTAACCG	CACTGGGGTTGTTGTAACCGCGG	CACTtGGGTTGTTGTAcCCGCGG	M2:p16rGdA|p4rAdG	6296	27	33	4316	59	6407.05	0.229368	4271.21	40.5113	0.00380079	0.402251	0.00944882	LibT1
CACTGGGGTTGTTGTAACCG	CACTGGGGTTGTTGTAACCGCGG	CACTtGGGTTGTTGTAAgCGCGG	M2:p16rGdA|p3rCdC	6228	48	33	4817	46	6337.82	0	4772.7	33.1604	0.00297572	0.431263	0.0069	LibT1
CACTGGGGTTGTTGTAACCG	CACTGGGGTTGTTGTAACCGCGG	CACTtGGGTTGTTGTAcgCGCGG	M3:p16rGdA|p4rAdG|p3rCdC	4408	9	52	3106	23	4485.72	36.4809	3074.64	3.03787e-13	0.00480211	0.404726	0.0118651	LibT1
ACCTGTCACAGGGCGACACC	ACCTGTCACAGGGCGACACCGGG	ACCTGTCACAGGGtGACACCGGG	M1:p7rCdA	6045	1269	138	1265	1634	6151.19	38.3983	1222	2364.29	0.245777	0.366851	0.669965	LibT1
ACCTGTCACAGGGCGACACC	ACCTGTCACAGGGCGACACCGGG	ACCTcTCACAGGGCGACACCGGG	M1:p16rGdG	6831	1688	165	361	2612	6950.99	52.8778	312.412	3675.61	0.339204	0.362815	0.934922	LibT1
ACCTGTCACAGGGCGACACC	ACCTGTCACAGGGCGACACCGGG	ACCTGTCAaAGGGCGACACCGGG	M1:p12rCdT	5461	1478	78	283	2088	5556.67	0	244.158	2998.77	0.340785	0.368531	0.924711	LibT1
ACCTGTCACAGGGCGACACC	ACCTGTCACAGGGCGACACCGGG	ACCTcTCACAGGGtGACACCGGG	M2:p16rGdG|p7rCdA	4963	680	91	2982	337	5050.21	8.9642	2946.7	616.61	0.0725515	0.413258	0.17556	LibT1
ACCTGTCACAGGGCGACACC	ACCTGTCACAGGGCGACACCGGG	ACCTcTCAaAGGGCGACACCGGG	M2:p16rGdG|p12rCdT	5030	252	43	3938	147	5118.59	4.58574e-14	3902.22	235.842	0.0254782	0.447037	0.0569934	LibT1
ACCTGTCACAGGGCGACACC	ACCTGTCACAGGGCGACACCGGG	ACCTGTCAaAGGGtGACACCGGG	M2:p12rCdT|p7rCdA	6008	619	34	3623	331	6113.43	0	3580.27	583.445	0.0567711	0.405143	0.140126	LibT1
ACCTGTCACAGGGCGACACC	ACCTGTCACAGGGCGACACCGGG	ACCTcTCAaAGGGtGACACCGGG	M3:p16rGdG|p12rCdT|p7rCdA	7740	77	8	7347	50	7876.3	0	7291.94	38.9887	0.00256383	0.482069	0.00531838	LibT1
TCGGGTCGGAAGAGGTATAG	TCGGGTCGGAAGAGGTATAGGGG	TCGGGTCGGAAGgGGTATAGGGG	M1:p8rAdC	5794	979	446	225	1667	5895.91	497.966	183.787	2152.04	0.303562	0.267572	1.1345	LibT1
TCGGGTCGGAAGAGGTATAG	TCGGGTCGGAAGAGGTATAGGGG	TCGGGTCGGAAGAtGTATAGGGG	M1:p7rGdA	4590	1066	52	2099	357	4670.07	4.2857e-10	2066.36	786.712	0.104572	0.379239	0.275743	LibT1
TCGGGTCGGAAGAGGTATAG	TCGGGTCGGAAGAGGTATAGGGG	TCcGGTCGGAAGAGGTATAGGGG	M1:p18rGdG	4114	283	31	2088	208	4186.38	0	2058.74	325.789	0.0495806	0.362892	0.136626	LibT1
TCGGGTCGGAAGAGGTATAG	TCGGGTCGGAAGAGGTATAGGGG	TCGGGTCGGAAGgtGTATAGGGG	M2:p8rAdC|p7rGdA	5882	110	15	4427	79	5985.58	0	4385.16	97.3975	0.00930418	0.42821	0.0217281	LibT1
TCGGGTCGGAAGAGGTATAG	TCGGGTCGGAAGAGGTATAGGGG	TCcGGTCGGAAGgGGTATAGGGG	M2:p18rGdG|p8rAdC	5828	619	133	3437	184	5930.48	61.7671	3395.55	389.239	0.0461292	0.38711	0.119163	LibT1
TCGGGTCGGAAGAGGTATAG	TCGGGTCGGAAGAGGTATAGGGG	TCcGGTCGGAAGAtGTATAGGGG	M2:p18rGdG|p7rGdA	4899	77	14	4526	135	4985.32	1.83895e-12	4491.15	158.419	0.0164423	0.482577	0.0340718	LibT1
TCGGGTCGGAAGAGGTATAG	TCGGGTCGGAAGAGGTATAGGGG	TCcGGTCGGAAGgtGTATAGGGG	M3:p18rGdG|p8rAdC|p7rGdA	7267	3	4	4433	131	7395.05	1.80995e-11	4381.31	111.671	0.00939353	0.377941	0.0248545	LibT1
TCTTAGTTTCGTCACCATCT	TCTTAGTTTCGTCACCATCTCGG	TCTTAGTTTCGcCACCATCTCGG	M1:p9rUdG	5463	851	91	831	230	5558.84	2.11559e-12	792.143	551.014	0.079834	0.194604	0.410238	LibT1
TCTTAGTTTCGTCACCATCT	TCTTAGTTTCGTCACCATCTCGG	TCTTAGTTTCGTCACCATtTCGG	M1:p2rCdA	4290	72	11	1151	35	4365.55	0	1120.48	41.0215	0.00742195	0.210149	0.0353175	LibT1
TCTTAGTTTCGTCACCATCT	TCTTAGTTTCGTCACCATCTCGG	TCTgAGTTTCGTCACCATCTCGG	M1:p17rUdC	6599	831	52	3315	237	6714.67	1.73577e-10	3268.06	544.9	0.051759	0.362186	0.142907	LibT1
TCTTAGTTTCGTCACCATCT	TCTTAGTTTCGTCACCATCTCGG	TCTTAGTTTCGcCACCATtTCGG	M2:p9rUdG|p2rCdA	3579	20	4	974	15	3642.04	3.27629e-12	948.542	2.63199	0.000573017	0.207082	0.0027671	LibT1
TCTTAGTTTCGTCACCATCT	TCTTAGTTTCGTCACCATCTCGG	TCTgAGTTTCGcCACCATCTCGG	M2:p17rUdC|p9rUdG	5415	59	10	2440	32	5510.37	0	2401.48	25.5913	0.00322413	0.305775	0.0105441	LibT1
TCTTAGTTTCGTCACCATCT	TCTTAGTTTCGTCACCATCTCGG	TCTgAGTTTCGTCACCATtTCGG	M2:p17rUdC|p2rCdA	4258	32	25	1498	27	4333.09	1.32657	1467.71	16.6342	0.0030867	0.255096	0.0121001	LibT1
TCTTAGTTTCGTCACCATCT	TCTTAGTTTCGTCACCATCTCGG	TCTgAGTTTCGcCACCATtTCGG	M3:p17rUdC|p9rUdG|p2rCdA	6474	5	24	3433	9	6588.03	4.2186e-12	3386.95	7.29473e-12	1.15422e-15	0.339545	3.39932e-15	LibT1
TCGTCGTTTCGCCAGTCGTC	TCGTCGTTTCGCCAGTCGTCCGG	TCtTCGTTTCGCCAGTCGTCCGG	M1:p18rGdA	4638	98	29	3526	168	4719.78	0.957277	3493.01	206.836	0.0246769	0.439381	0.0561628	LibT1
TCGTCGTTTCGCCAGTCGTC	TCGTCGTTTCGCCAGTCGTCCGG	TCGTtGTTTCGCCAGTCGTCCGG	M1:p16rCdA	7681	645	38	5530	261	7815.87	1.76814e-10	5475.37	498.794	0.0361706	0.433223	0.0834919	LibT1
TCGTCGTTTCGCCAGTCGTC	TCGTCGTTTCGCCAGTCGTCCGG	TCGTCGTgTCGCCAGTCGTCCGG	M1:p13rUdC	5065	276	14	3703	276	5154.07	0	3666.97	398.434	0.0432165	0.440958	0.0980059	LibT1
TCGTCGTTTCGCCAGTCGTC	TCGTCGTTTCGCCAGTCGTCCGG	TCtTtGTTTCGCCAGTCGTCCGG	M2:p18rGdA|p16rCdA	5842	1	13	4581	122	5945	1.55005e-12	4539.44	109.185	0.0103067	0.438814	0.0234876	LibT1
TCGTCGTTTCGCCAGTCGTC	TCGTCGTTTCGCCAGTCGTCCGG	TCtTCGTgTCGCCAGTCGTCCGG	M2:p18rGdA|p13rUdC	4927	0	32	3315	77	5013.92	12.7634	3279.95	56.7652	0.00831345	0.398967	0.0208374	LibT1
TCGTCGTTTCGCCAGTCGTC	TCGTCGTTTCGCCAGTCGTCCGG	TCGTtGTgTCGCCAGTCGTCCGG	M2:p16rCdA|p13rUdC	5911	35	34	4949	73	6015.25	3.70269	4906.95	61.4671	0.00593133	0.452194	0.0131168	LibT1
TCGTCGTTTCGCCAGTCGTC	TCGTCGTTTCGCCAGTCGTCCGG	TCtTtGTgTCGCCAGTCGTCCGG	M3:p18rGdA|p16rCdA|p13rUdC	6967	3	9	5183	110	7089.79	0	5133.44	88.4859	0.00718713	0.424143	0.0169451	LibT1
GGCTCCCGTACGTAGCAGCG	GGCTCCCGTACGTAGCAGCGTGG	GGCTCCCGTcCGTAGCAGCGTGG	M1:p11rAdG	5756	2193	122	231	1485	5856.12	2.81605e-10	190.065	2538	0.29566	0.317801	0.93033	LibT1
GGCTCCCGTACGTAGCAGCG	GGCTCCCGTACGTAGCAGCGTGG	GGCTCCCGTACGTAtCAGCGTGG	M1:p6rGdA	5429	2405	55	1061	515	5522.48	1.92252e-09	1022.4	1459.18	0.182305	0.31004	0.588005	LibT1
GGCTCCCGTACGTAGCAGCG	GGCTCCCGTACGTAGCAGCGTGG	GGCTCaCGTACGTAGCAGCGTGG	M1:p15rCdT	5189	2175	85	125	2439	5279.28	2.4387e-10	88.0975	3674.22	0.406368	0.416112	0.976584	LibT1
GGCTCCCGTACGTAGCAGCG	GGCTCCCGTACGTAGCAGCGTGG	GGCTCCCGTcCGTAtCAGCGTGG	M2:p11rAdG|p6rGdA	4353	155	2	3711	147	4429.56	1.26382e-11	3680.04	204.685	0.0246185	0.467235	0.0526898	LibT1
GGCTCCCGTACGTAGCAGCG	GGCTCCCGTACGTAGCAGCGTGG	GGCTCaCGTcCGTAGCAGCGTGG	M2:p15rCdT|p11rAdG	4832	2752	41	792	284	4914.44	0	757.648	1313.84	0.18807	0.296523	0.63425	LibT1
GGCTCCCGTACGTAGCAGCG	GGCTCCCGTACGTAGCAGCGTGG	GGCTCaCGTACGTAtCAGCGTGG	M2:p15rCdT|p6rGdA	5118	2227	51	1293	86	5206.03	0	1256.61	883.834	0.120307	0.291357	0.412921	LibT1
GGCTCCCGTACGTAGCAGCG	GGCTCCCGTACGTAGCAGCGTGG	GGCTCaCGTcCGTAtCAGCGTGG	M3:p15rCdT|p11rAdG|p6rGdA	7452	39	50	6897	118	7583.44	16.1235	6843.99	102.959	0.00818632	0.477568	0.0171417	LibT1
ATCCCTAACATCAATAAGCA	ATCCCTAACATCAATAAGCATGG	ATCCCTAACATCAATAAaCATGG	M1:p3rGdT	2117	204	14	136	112	2154.17	3.2276e-12	120.942	194.898	0.0789056	0.12787	0.617078	LibT1
ATCCCTAACATCAATAAGCA	ATCCCTAACATCAATAAGCATGG	ATCgCTAACATCAATAAGCATGG	M1:p17rCdC	2610	26	24	504	27	2656.03	12.0947	485.434	21.3908	0.0105468	0.159633	0.0660693	LibT1
ATCCCTAACATCAATAAGCA	ATCCCTAACATCAATAAGCATGG	ATCCCgAACATCAATAAGCATGG	M1:p15rUdC	2208	120	19	106	55	2246.87	7.69897e-15	90.2942	95.5753	0.039287	0.0764032	0.514206	LibT1
ATCCCTAACATCAATAAGCA	ATCCCTAACATCAATAAGCATGG	ATCgCTAACATCAATAAaCATGG	M2:p17rCdC|p3rGdT	3330	0	0	1728	51	3388.67	1.48291e-12	1704.31	39.8876	0.00777102	0.33981	0.0228687	LibT1
ATCCCTAACATCAATAAGCA	ATCCCTAACATCAATAAGCATGG	ATCgCgAACATCAATAAGCATGG	M2:p17rCdC|p15rUdC	1866	10	28	563	6	1898.89	21.0046	549.727	0	0.00850519	0.222596	0.0382091	LibT1
ATCCCTAACATCAATAAGCA	ATCCCTAACATCAATAAGCATGG	ATCCCgAACATCAATAAaCATGG	M2:p15rUdC|p3rGdT	2410	6	1	845	5	2452.42	0	827.857	0	0	0.252374	0	LibT1
ATCCCTAACATCAATAAGCA	ATCCCTAACATCAATAAGCATGG	ATCgCgAACATCAATAAaCATGG	M3:p17rCdC|p15rUdC|p3rGdT	2269	6	16	779	0	2308.98	0.574056	762.859	9.7676e-13	0.000186842	0.248293	0.000752506	LibT1
CGGAACTCTGAGCTATAAGC	CGGAACTCTGAGCTATAAGCGGG	CGGAACTCTGAGaTATAAGCGGG	M1:p8rCdT	5412	1367	93	669	700	5506.55	0	630.509	1301.06	0.174918	0.259685	0.673577	LibT1
CGGAACTCTGAGCTATAAGC	CGGAACTCTGAGCTATAAGCGGG	CGGAACTCTGAGCgATAAGCGGG	M1:p7rUdC	5306	41	15	2559	67	5399.51	0	2521.26	61.4996	0.00770453	0.323562	0.0238116	LibT1
CGGAACTCTGAGCTATAAGC	CGGAACTCTGAGCTATAAGCGGG	CGGAACTCTGAGCTATgAGCGGG	M1:p4rAdC	4530	354	70	2052	191	4609.73	22.5726	2019.78	321.56	0.0493476	0.335741	0.146981	LibT1
CGGAACTCTGAGCTATAAGC	CGGAACTCTGAGCTATAAGCGGG	CGGAACTCTGAGagATAAGCGGG	M2:p8rCdT|p7rUdC	5642	14	10	3874	31	5741.42	0	3833.87	6.52791	0.000681281	0.400801	0.0016998	LibT1
CGGAACTCTGAGCTATAAGC	CGGAACTCTGAGCTATAAGCGGG	CGGAACTCTGAGaTATgAGCGGG	M2:p8rCdT|p4rAdC	3194	4	24	1833	29	3250.34	11.2312	1810.28	12.3348	0.00463516	0.358487	0.0129298	LibT1
CGGAACTCTGAGCTATAAGC	CGGAACTCTGAGCTATAAGCGGG	CGGAACTCTGAGCgATgAGCGGG	M2:p7rUdC|p4rAdC	4131	17	31	2563	74	4203.87	14.3788	2533.61	63.8977	0.0114846	0.381104	0.0301352	LibT1
CGGAACTCTGAGCTATAAGC	CGGAACTCTGAGCTATAAGCGGG	CGGAACTCTGAGagATgAGCGGG	M3:p8rCdT|p7rUdC|p4rAdC	3331	7	20	1612	45	3389.76	5.15019	1588.31	33.6217	0.00772836	0.323297	0.0239048	LibT1
CTTCACGGCGGTAACGTCAG	CTTCACGGCGGTAACGTCAGCGG	CTTCACGGCGGcAACGTCAGCGG	M1:p9rUdG	5065	3264	193	474	1371	5152.12	4.56262e-10	437.986	2797.42	0.333522	0.38574	0.864627	LibT1
CTTCACGGCGGTAACGTCAG	CTTCACGGCGGTAACGTCAGCGG	CTTCACGGCGGTAAgGTCAGCGG	M1:p6rCdC	4344	569	56	4016	121	4420.22	3.58517e-12	3985.1	324.911	0.0372167	0.493688	0.0753851	LibT1
CTTCACGGCGGTAACGTCAG	CTTCACGGCGGTAACGTCAGCGG	CTTCACcGCGGTAACGTCAGCGG	M1:p14rGdG	5365	3221	199	2416	171	5457.08	0	2377.85	1346.84	0.146686	0.405662	0.361598	LibT1
CTTCACGGCGGTAACGTCAG	CTTCACGGCGGTAACGTCAGCGG	CTTCACGGCGGcAAgGTCAGCGG	M2:p9rUdG|p6rCdC	4784	25	76	5240	37	4868.37	68.0389	5205.97	1.31406	0.00683705	0.513352	0.0133184	LibT1
CTTCACGGCGGTAACGTCAG	CTTCACGGCGGTAACGTCAGCGG	CTTCACcGCGGcAACGTCAGCGG	M2:p14rGdG|p9rUdG	5302	627	56	6151	207	5395.06	1.298e-11	6113.29	442.747	0.0370466	0.548572	0.0675328	LibT1
CTTCACGGCGGTAACGTCAG	CTTCACGGCGGTAACGTCAGCGG	CTTCACcGCGGTAAgGTCAGCGG	M2:p14rGdG|p6rCdC	6015	56	30	6009	99	6121.06	4.73629e-15	5966.21	100.717	0.00826359	0.497779	0.0166009	LibT1
CTTCACGGCGGTAACGTCAG	CTTCACGGCGGTAACGTCAGCGG	CTTCACcGCGGcAAgGTCAGCGG	M3:p14rGdG|p9rUdG|p6rCdC	5968	83	54	7355	34	6073.22	22.0275	7312.55	26.1942	0.00358953	0.546282	0.00657084	LibT1
AAGATCAGGATTGCAGAACT	AAGATCAGGATTGCAGAACTAGG	AAGATCAGGATaGCAGAACTAGG	M1:p9rUdT	2595	151	38	58	363	2640.75	28.0344	39.541	463.267	0.154907	0.158535	0.977115	LibT1
AAGATCAGGATTGCAGAACT	AAGATCAGGATTGCAGAACTAGG	AAGATCAGGATTGCAGtACTAGG	M1:p4rAdA	4068	240	60	229	135	4139.64	25.6588	200.064	214.975	0.0525363	0.0906131	0.579787	LibT1
AAGATCAGGATTGCAGAACT	AAGATCAGGATTGCAGAACTAGG	AAGATtAGGATTGCAGAACTAGG	M1:p15rCdA	2352	164	49	102	226	2393.43	36.9486	85.2697	303.093	0.120636	0.137779	0.875577	LibT1
AAGATCAGGATTGCAGAACT	AAGATCAGGATTGCAGAACTAGG	AAGATCAGGATaGCAGtACTAGG	M2:p9rUdT|p4rAdA	3009	47	0	797	38	3061.96	6.03802e-12	775.597	43.5565	0.0112227	0.211061	0.0531726	LibT1
AAGATCAGGATTGCAGAACT	AAGATCAGGATTGCAGAACTAGG	AAGATtAGGATaGCAGAACTAGG	M2:p15rCdA|p9rUdT	2185	74	37	80	21	2223.5	25.6621	64.4576	30.0912	0.0237885	0.0403415	NA	LibT1
AAGATCAGGATTGCAGAACT	AAGATCAGGATTGCAGAACTAGG	AAGATtAGGATTGCAGtACTAGG	M2:p15rCdA|p4rAdA	2071	0	19	373	18	2107.53	12.2544	358.268	4.49702	0.00674765	0.146126	0.0461769	LibT1
AAGATCAGGATTGCAGAACT	AAGATCAGGATTGCAGAACTAGG	AAGATtAGGATaGCAGtACTAGG	M3:p15rCdA|p9rUdT|p4rAdA	2831	19	14	437	37	2880.92	0	416.862	33.2579	0.00998423	0.135129	0.0738868	LibT1
CTAGCTTGCGGGTGTGCACG	CTAGCTTGCGGGTGTGCACGAGG	CTAGCTTGCGGaTGTGCACGAGG	M1:p9rGdT	6116	1681	163	665	1908	6223.26	26.1772	621.499	2845.45	0.295545	0.356814	0.828286	LibT1
CTAGCTTGCGGGTGTGCACG	CTAGCTTGCGGGTGTGCACGAGG	CTcGCTTGCGGGTGTGCACGAGG	M1:p18rAdG	8022	2046	260	681	3083	8162.87	143.429	623.941	4332.28	0.33747	0.373701	0.903049	LibT1
CTAGCTTGCGGGTGTGCACG	CTAGCTTGCGGGTGTGCACGAGG	CTAGCTTaCGGGTGTGCACGAGG	M1:p13rGdT	5682	1205	143	253	2049	5781.89	74.1238	212.584	2827.33	0.326155	0.341719	0.954453	LibT1
CTAGCTTGCGGGTGTGCACG	CTAGCTTGCGGGTGTGCACGAGG	CTcGCTTGCGGaTGTGCACGAGG	M2:p18rAdG|p9rGdT	6904	1288	103	4787	392	7024.86	0	4737.9	894.991	0.070707	0.445015	0.158887	LibT1
CTAGCTTGCGGGTGTGCACG	CTAGCTTGCGGGTGTGCACGAGG	CTcGCTTaCGGGTGTGCACGAGG	M2:p18rAdG|p13rGdT	6671	713	78	4925	220	6788.19	8.59695e-12	4877.55	481.044	0.0396026	0.441153	0.0897705	LibT1
CTAGCTTGCGGGTGTGCACG	CTAGCTTGCGGGTGTGCACGAGG	CTAGCTTaCGGaTGTGCACGAGG	M2:p13rGdT|p9rGdT	5190	1129	59	2144	526	5280.66	1.0963e-10	2107.09	1007.75	0.120034	0.371013	0.323532	LibT1
CTAGCTTGCGGGTGTGCACG	CTAGCTTGCGGGTGTGCACGAGG	CTcGCTTaCGGaTGTGCACGAGG	M3:p18rAdG|p13rGdT|p9rGdT	8388	31	26	7313	141	8535.88	1.58135e-13	7253.33	126.765	0.00796461	0.463691	0.0171765	LibT1
GTCCTCATGGTTCAACCATA	GTCCTCATGGTTCAACCATACGG	GTCCTCATGcTTCAACCATACGG	M1:p11rGdG	5367	1247	76	2206	307	5460.67	7.37217e-11	2167.83	788.213	0.0936486	0.351211	0.266645	LibT1
GTCCTCATGGTTCAACCATA	GTCCTCATGGTTCAACCATACGG	GTCCTCATGGTTaAACCATACGG	M1:p8rCdT	4172	684	60	1820	85	4245.07	4.69167e-12	1790.33	325.012	0.0510992	0.332579	0.153645	LibT1
GTCCTCATGGTTCAACCATA	GTCCTCATGGTTCAACCATACGG	GTCCgCATGGTTCAACCATACGG	M1:p16rUdC	2849	495	65	105	368	2899.04	15.2822	84.7355	597.371	0.170351	0.189662	0.898178	LibT1
GTCCTCATGGTTCAACCATA	GTCCTCATGGTTCAACCATACGG	GTCCTCATGcTTaAACCATACGG	M2:p11rGdG|p8rCdT	3939	11	8	1881	21	4008.41	1.07697e-12	1852.98	4.23751	0.00072243	0.316627	0.00228164	LibT1
GTCCTCATGGTTCAACCATA	GTCCTCATGGTTCAACCATACGG	GTCCgCATGcTTCAACCATACGG	M2:p16rUdC|p11rGdG	5631	257	26	4475	84	5730.06	0	4434.95	158.645	0.0153672	0.444958	0.0345362	LibT1
GTCCTCATGGTTCAACCATA	GTCCTCATGGTTCAACCATACGG	GTCCgCATGGTTaAACCATACGG	M2:p16rUdC|p8rCdT	4408	35	19	3331	40	4485.71	0	3299.64	32.7327	0.00418679	0.42624	0.00982263	LibT1
GTCCTCATGGTTCAACCATA	GTCCTCATGGTTCAACCATACGG	GTCCgCATGcTTaAACCATACGG	M3:p16rUdC|p11rGdG|p8rCdT	4356	29	25	3315	0	4432.75	8.9056e-13	3284.01	2.80378e-12	4.78742e-16	0.425569	1.12495e-15	LibT1
CGCACTCTAAGATACCCGGG	CGCACTCTAAGATACCCGGGGGG	CGCACTCTAAGAaACCCGGGGGG	M1:p8rUdT	3768	798	88	294	779	3834.15	15.48	267.199	1192.98	0.22759	0.274996	0.82761	LibT1
CGCACTCTAAGATACCCGGG	CGCACTCTAAGATACCCGGGGGG	CGCACTCTAAGATcCCCGGGGGG	M1:p7rAdG	4490	537	64	1144	386	4568.95	0	1112.06	628.75	0.0996471	0.275892	0.361182	LibT1
CGCACTCTAAGATACCCGGG	CGCACTCTAAGATACCCGGGGGG	CGCACTCTAAGATACCCGGaGGG	M1:p1rGdT	5453	742	105	209	939	5548.92	41.4669	170.213	1344.62	0.19508	0.2132	0.91501	LibT1
CGCACTCTAAGATACCCGGG	CGCACTCTAAGATACCCGGGGGG	CGCACTCTAAGAacCCCGGGGGG	M2:p8rUdT|p7rAdG	4571	56	15	3488	152	4651.57	3.10185e-13	3455.49	173.119	0.0209077	0.438228	0.0477097	LibT1
CGCACTCTAAGATACCCGGG	CGCACTCTAAGATACCCGGGGGG	CGCACTCTAAGAaACCCGGaGGG	M2:p8rUdT|p1rGdT	4479	619	23	2002	58	4557.36	2.5996e-10	1970.14	267.092	0.0393095	0.329267	0.119385	LibT1
CGCACTCTAAGATACCCGGG	CGCACTCTAAGATACCCGGGGGG	CGCACTCTAAGATcCCCGGaGGG	M2:p7rAdG|p1rGdT	4473	30	31	2181	40	4551.89	8.79113	2149.18	27.6779	0.00541282	0.323094	0.0167531	LibT1
CGCACTCTAAGATACCCGGG	CGCACTCTAAGATACCCGGGGGG	CGCACTCTAAGAacCCCGGaGGG	M3:p8rUdT|p7rAdG|p1rGdT	4515	21	22	2669	24	4594.62	4.61871e-15	2636.88	7.83738	0.00108261	0.365326	0.00296341	LibT1
AAAGCTATTCCGCGAAACCG	AAAGCTATTCCGCGAAACCGGGG	AAAGCTATTCCGCGAcACCGGGG	M1:p5rAdG	3492	38	32	2342	37	3553.58	15.625	2317.16	31.0176	0.00788232	0.396827	0.0198633	LibT1
AAAGCTATTCCGCGAAACCG	AAAGCTATTCCGCGAAACCGGGG	AAAGgTATTCCGCGAAACCGGGG	M1:p16rCdC	3136	679	67	157	296	3190.94	5.2572e-13	134.695	581.688	0.148871	0.183344	0.811979	LibT1
AAAGCTATTCCGCGAAACCG	AAAGCTATTCCGCGAAACCGGGG	AAAGCTgTTCCGCGAAACCGGGG	M1:p14rAdC	2810	916	102	145	428	2859.12	9.70424	125.015	824.828	0.21854	0.248736	0.878601	LibT1
AAAGCTATTCCGCGAAACCG	AAAGCTATTCCGCGAAACCGGGG	AAAGgTATTCCGCGAcACCGGGG	M2:p16rCdC|p5rAdG	2331	3	21	1420	23	2372.12	12.9725	1403.42	9.69251	0.00596731	0.372048	0.0160391	LibT1
AAAGCTATTCCGCGAAACCG	AAAGCTATTCCGCGAAACCGGGG	AAAGgTgTTCCGCGAAACCGGGG	M2:p16rCdC|p14rAdC	2950	208	41	1494	42	3001.92	8.13341	1473.02	104.904	0.0246378	0.343925	0.0716371	LibT1
AAAGCTATTCCGCGAAACCG	AAAGCTATTCCGCGAAACCGGGG	AAAGCTgTTCCGCGAcACCGGGG	M2:p14rAdC|p5rAdG	3256	36	6	2350	33	3313.35	1.93407e-12	2326.84	32.009	0.00564314	0.415861	0.0135698	LibT1
AAAGCTATTCCGCGAAACCG	AAAGCTATTCCGCGAAACCGGGG	AAAGgTgTTCCGCGAcACCGGGG	M3:p16rCdC|p14rAdC|p5rAdG	2898	17	24	1756	31	2949.11	11.5398	1735.39	21.2405	0.006949	0.372381	0.018661	LibT1
TGCTGCTGGCCGCGCGGTAT	TGCTGCTGGCCGCGCGGTATGGG	TGCTGCTGGCCGCtCGGTATGGG	M1:p7rGdA	6453	109	20	4353	334	6566.75	1.44708e-12	4307.1	397.937	0.0353038	0.417417	0.0845768	LibT1
TGCTGCTGGCCGCGCGGTAT	TGCTGCTGGCCGCGCGGTATGGG	gGCTGCTGGCCGCGCGGTATGGG	M1:p20rUdC	6943	929	215	279	3373	7065.51	257.235	229.612	4240.91	0.381417	0.379074	1.00618	LibT1
TGCTGCTGGCCGCGCGGTAT	TGCTGCTGGCCGCGCGGTATGGG	TGCTGCTGGCCGCGCGGTATGcG	M1:p-1rGdG	11723	76	48	7982	214	11929.7	1.14497e-12	7898.61	209.328	0.0104467	0.404635	0.0258176	LibT1
TGCTGCTGGCCGCGCGGTAT	TGCTGCTGGCCGCGCGGTATGGG	TGCTGCTGGCCGCtCGGTATGcG	M2:p7rGdA|p-1rGdG	6369	31	31	5077	46	6481.31	1.76988e-15	5031.7	26.0613	0.00225852	0.438316	0.00515273	LibT1
TGCTGCTGGCCGCGCGGTAT	TGCTGCTGGCCGCGCGGTATGGG	gGCTGCTGGCCGCtCGGTATGGG	M2:p20rUdC|p7rGdA	8150	82	36	6895	179	8293.7	2.72041e-13	6837.03	192.272	0.0125479	0.458742	0.0273529	LibT1
TGCTGCTGGCCGCGCGGTAT	TGCTGCTGGCCGCGCGGTATGGG	gGCTGCTGGCCGCGCGGTATGcG	M2:p20rUdC|p-1rGdG	8114	20	81	5159	149	8257.13	57.4324	5101.28	115.618	0.0127888	0.385539	0.0331711	LibT1
TGCTGCTGGCCGCGCGGTAT	TGCTGCTGGCCGCGCGGTATGGG	gGCTGCTGGCCGCtCGGTATGcG	M3:p20rUdC|p7rGdA|p-1rGdG	7102	39	70	5386	67	7227.25	43.3849	5335.48	35.5271	0.00624222	0.424866	0.0146922	LibT1
GAAATAGGGCTAGAAGCCCG	GAAATAGGGCTAGAAGCCCGCGG	GAAATAGGGtTAGAAGCCCGCGG	M1:p11rCdA	3987	419	67	76	1273	4057.3	59.125	47.6391	1629.08	0.291414	0.289431	1.00685	LibT1
GAAATAGGGCTAGAAGCCCG	GAAATAGGGCTAGAAGCCCGCGG	GAtATAGGGCTAGAAGCCCGCGG	M1:p18rAdA	3157	444	72	69	1051	3212.61	58.6804	46.5436	1378.49	0.30602	0.303436	1.00852	LibT1
GAAATAGGGCTAGAAGCCCG	GAAATAGGGCTAGAAGCCCGCGG	GAAAaAGGGCTAGAAGCCCGCGG	M1:p16rUdT	3099	361	70	74	1057	3153.64	68.1419	51.9558	1352.67	0.30711	0.303611	1.01152	LibT1
GAAATAGGGCTAGAAGCCCG	GAAATAGGGCTAGAAGCCCGCGG	GAtATAGGGtTAGAAGCCCGCGG	M2:p18rAdA|p11rCdA	3715	461	35	84	881	3780.4	1.7107e-14	57.5747	1196.98	0.237735	0.24917	0.954108	LibT1
GAAATAGGGCTAGAAGCCCG	GAAATAGGGCTAGAAGCCCGCGG	GAtAaAGGGCTAGAAGCCCGCGG	M2:p18rAdA|p16rUdT	4111	760	173	156	1778	4183.38	175.65	126.758	2318.54	0.366559	0.359374	1.01999	LibT1
GAAATAGGGCTAGAAGCCCG	GAAATAGGGCTAGAAGCCCGCGG	GAAAaAGGGtTAGAAGCCCGCGG	M2:p16rUdT|p11rCdA	3161	313	37	125	934	3216.74	24.5609	102.515	1201.84	0.269796	0.286945	0.940236	LibT1
GAAATAGGGCTAGAAGCCCG	GAAATAGGGCTAGAAGCCCGCGG	GAtAaAGGGtTAGAAGCCCGCGG	M3:p18rAdA|p16rUdT|p11rCdA	3755	336	73	1210	713	3821.16	56.576	1183.29	932.322	0.164999	0.352993	0.467429	LibT1
CCTATCAGCAGCACGGCAGA	CCTATCAGCAGCACGGCAGAAGG	CCTATCAGCAGCACGGCgGAAGG	M1:p3rAdC	5345	835	144	2804	202	5438.84	50.7457	2765.98	496.211	0.0624966	0.372746	0.167665	LibT1
CCTATCAGCAGCACGGCAGA	CCTATCAGCAGCACGGCAGAAGG	CCTATCAGCAGCACGGCAGgAGG	M1:p1rAdC	5492	1696	126	765	317	5587.64	0	725.942	963.366	0.132386	0.232145	0.570273	LibT1
CCTATCAGCAGCACGGCAGA	CCTATCAGCAGCACGGCAGAAGG	CCTATCAaCAGCACGGCAGAAGG	M1:p13rGdT	6471	2202	184	222	1742	6584.1	8.9273e-13	175.977	2843.67	0.2961	0.314424	0.941723	LibT1
CCTATCAGCAGCACGGCAGA	CCTATCAGCAGCACGGCAGAAGG	CCTATCAGCAGCACGGCgGgAGG	M2:p3rAdC|p1rAdC	5770	34	3	3360	53	5871.62	0	3318.96	39.2966	0.00425754	0.363846	0.0117015	LibT1
CCTATCAGCAGCACGGCAGA	CCTATCAGCAGCACGGCAGAAGG	CCTATCAaCAGCACGGCgGAAGG	M2:p13rGdT|p3rAdC	5787	380	73	4287	186	5888.89	14.1987	4245.84	319.838	0.031908	0.436124	0.0731627	LibT1
CCTATCAGCAGCACGGCAGA	CCTATCAGCAGCACGGCAGAAGG	CCTATCAaCAGCACGGCAGgAGG	M2:p13rGdT|p1rAdC	4397	813	49	1472	167	4473.87	0	1440.73	468.631	0.073416	0.299121	0.245439	LibT1
CCTATCAGCAGCACGGCAGA	CCTATCAGCAGCACGGCAGAAGG	CCTATCAaCAGCACGGCgGgAGG	M3:p13rGdT|p3rAdC|p1rAdC	5350	33	19	4484	97	5444.32	3.58178e-13	4445.94	94.1241	0.00942713	0.454717	0.0207319	LibT1
AGGACCAGGCTATAGAAGGA	AGGACCAGGCTATAGAAGGAAGG	AGGACCAGGCTtTAGAAGGAAGG	M1:p9rAdA	2718	624	18	513	443	2765.44	0	493.669	739.778	0.184996	0.308448	0.599764	LibT1
AGGACCAGGCTATAGAAGGA	AGGACCAGGCTATAGAAGGAAGG	AGGACCAGGCTATAGgAGGAAGG	M1:p5rAdC	4449	708	138	234	1924	4527.4	139.442	202.353	2483.37	0.356721	0.365277	0.976576	LibT1
AGGACCAGGCTATAGAAGGA	AGGACCAGGCTATAGAAGGAAGG	AGGACCAGGCTATAGAAGcAAGG	M1:p2rGdG	2590	365	6	28	264	2635.34	0	9.57881	432.231	0.140465	0.143578	0.978319	LibT1
AGGACCAGGCTATAGAAGGA	AGGACCAGGCTATAGAAGGAAGG	AGGACCAGGCTtTAGgAGGAAGG	M2:p9rAdA|p5rAdC	4593	17	9	3681	105	4673.96	0	3648.33	102.61	0.0121794	0.445221	0.0273559	LibT1
AGGACCAGGCTATAGAAGGA	AGGACCAGGCTATAGAAGGAAGG	AGGACCAGGCTtTAGAAGcAAGG	M2:p9rAdA|p2rGdG	3128	14	10	884	11	3183.13	0	861.75	1.92773e-14	4.76586e-18	0.213047	2.237e-17	LibT1
AGGACCAGGCTATAGAAGGA	AGGACCAGGCTATAGAAGGAAGG	AGGACCAGGCTATAGgAGcAAGG	M2:p5rAdC|p2rGdG	3237	84	13	999	64	3294.01	9.04785e-13	975.975	86.6805	0.0198961	0.243915	0.0815697	LibT1
AGGACCAGGCTATAGAAGGA	AGGACCAGGCTATAGAAGGAAGG	AGGACCAGGCTtTAGgAGcAAGG	M3:p9rAdA|p5rAdC|p2rGdG	2561	14	1	1225	9	2606.1	1.54009e-12	1206.78	0	4.03918e-16	0.316502	1.2762e-15	LibT1
CAGCGCACTTCAATATGTTC	CAGCGCACTTCAATATGTTCCGG	CAGCGCACTTCAAcATGTTCCGG	M1:p7rUdG	3893	7	12	1574	70	3961.64	0	1546.31	61.58	0.0110566	0.288694	0.0382987	LibT1
CAGCGCACTTCAATATGTTC	CAGCGCACTTCAATATGTTCCGG	CAGCGCACTTCAATATaTTCCGG	M1:p4rGdT	5152	323	44	3019	252	5242.7	4.03751e-13	2982.35	386.391	0.0448695	0.391194	0.114699	LibT1
CAGCGCACTTCAATATGTTC	CAGCGCACTTCAATATGTTCCGG	CAGCGCACcTCAATATGTTCCGG	M1:p12rUdG	4874	933	168	1202	439	4959.52	82.8669	1167.33	807.695	0.126907	0.281447	0.450911	LibT1
CAGCGCACTTCAATATGTTC	CAGCGCACTTCAATATGTTCCGG	CAGCGCACTTCAAcATaTTCCGG	M2:p7rUdG|p4rGdT	3658	8	29	2403	38	3722.52	14.6369	2376.98	20.5233	0.00573139	0.390813	0.0146653	LibT1
CAGCGCACTTCAATATGTTC	CAGCGCACTTCAATATGTTCCGG	CAGCGCACcTCAAcATGTTCCGG	M2:p12rUdG|p7rUdG	4375	49	66	3130	27	4452.14	53.5735	3098.88	5.35733	0.00774392	0.407918	0.018984	LibT1
CAGCGCACTTCAATATGTTC	CAGCGCACTTCAATATGTTCCGG	CAGCGCACcTCAATATaTTCCGG	M2:p12rUdG|p4rGdT	3632	6	9	1486	16	3696.01	0	1460.16	7.88096e-14	1.52845e-17	0.283188	5.39731e-17	LibT1
CAGCGCACTTCAATATGTTC	CAGCGCACTTCAATATGTTCCGG	CAGCGCACcTCAAcATaTTCCGG	M3:p12rUdG|p7rUdG|p4rGdT	3152	5	0	1790	32	3207.52	0	1767.58	20.1483	0.00403349	0.357886	0.0112703	LibT1
GGTTCGTTCAGCGCCCGAGG	GGTTCGTTCAGCGCCCGAGGCGG	GGTTCGTTCAGCGCCCcAGGCGG	M1:p4rGdG	5728	1981	122	1835	556	5827.55	1.47247e-10	1794.26	1351.38	0.150602	0.35056	0.429603	LibT1
GGTTCGTTCAGCGCCCGAGG	GGTTCGTTCAGCGCCCGAGGCGG	GGTTCGTTCAGCGCCCGAcGCGG	M1:p2rGdG	6013	2821	114	804	394	6116.57	4.8595e-10	761.245	1462.95	0.175397	0.266665	0.657743	LibT1
GGTTCGTTCAGCGCCCGAGG	GGTTCGTTCAGCGCCCGAGGCGG	GGTTCGTTaAGCGCCCGAGGCGG	M1:p12rCdT	6829	2370	180	311	1236	6948.04	0	262.433	2298.53	0.241722	0.26932	0.897526	LibT1
GGTTCGTTCAGCGCCCGAGG	GGTTCGTTCAGCGCCCGAGGCGG	GGTTCGTTCAGCGCCCcAcGCGG	M2:p4rGdG|p2rGdG	7337	122	10	6129	93	7466.17	7.3427e-11	6076.81	109.317	0.00800722	0.45312	0.0176713	LibT1
GGTTCGTTCAGCGCCCGAGG	GGTTCGTTCAGCGCCCGAGGCGG	GGTTCGTTaAGCGCCCcAGGCGG	M2:p12rCdT|p4rGdG	7546	469	73	4004	125	7678.81	2.98551e-13	3950.32	272.955	0.0229333	0.354835	0.0646309	LibT1
GGTTCGTTCAGCGCCCGAGG	GGTTCGTTCAGCGCCCGAGGCGG	GGTTCGTTaAGCGCCCGAcGCGG	M2:p12rCdT|p2rGdG	5842	1312	17	3715	93	5943.6	3.97398e-09	3673.45	553.412	0.0544136	0.415602	0.130927	LibT1
GGTTCGTTCAGCGCCCGAGG	GGTTCGTTCAGCGCCCGAGGCGG	GGTTCGTTaAGCGCCCcAcGCGG	M3:p12rCdT|p4rGdG|p2rGdG	5402	7	48	4404	47	5497.28	28.8881	4365.57	15.3311	0.0044634	0.4422	0.0100936	LibT1
CTTTCTCATATGCTGCCCTG	CTTTCTCATATGCTGCCCTGAGG	CTTTCTCATATGCTcCCCTGAGG	M1:p6rGdG	6015	885	50	1574	172	6120.3	5.02688e-12	1531.22	490.69	0.060265	0.248325	0.242687	LibT1
CTTTCTCATATGCTGCCCTG	CTTTCTCATATGCTGCCCTGAGG	CTTTCTCATATGCTGCCCgGAGG	M1:p2rUdC	6786	2126	147	1800	146	6904.02	1.89244e-09	1751.74	908.063	0.0949477	0.278111	0.341402	LibT1
CTTTCTCATATGCTGCCCTG	CTTTCTCATATGCTGCCCTGAGG	CTcTCTCATATGCTGCCCTGAGG	M1:p18rUdG	5131	785	59	1516	237	5220.9	1.06413e-11	1479.51	537.362	0.0742441	0.278659	0.266434	LibT1
CTTTCTCATATGCTGCCCTG	CTTTCTCATATGCTGCCCTGAGG	CTTTCTCATATGCTcCCCgGAGG	M2:p6rGdG|p2rUdC	6523	6	21	3736	7	6637.86	5.36149e-12	3689.6	7.29484e-12	1.2255e-15	0.357261	3.43027e-15	LibT1
CTTTCTCATATGCTGCCCTG	CTTTCTCATATGCTGCCCTGAGG	CTcTCTCATATGCTcCCCTGAGG	M2:p18rUdG|p6rGdG	5688	30	16	3019	21	5788.24	0	2978.54	0.14025	1.59977e-05	0.339764	4.70847e-05	LibT1
CTTTCTCATATGCTGCCCTG	CTTTCTCATATGCTGCCCTGAGG	CTcTCTCATATGCTGCCCgGAGG	M2:p18rUdG|p2rUdC	5733	0	0	2387	38	5833.99	0	2346.22	9.19945	0.00112334	0.287618	0.00390565	LibT1
CTTTCTCATATGCTGCCCTG	CTTTCTCATATGCTGCCCTGAGG	CTcTCTCATATGCTcCCCgGAGG	M3:p18rUdG|p6rGdG|p2rUdC	7221	51	59	4758	2	7348.26	12.4448	4706.64	0	0.00103128	0.390031	0.0026441	LibT1
TCCGTGAATTCAAAACTCAC	TCCGTGAATTCAAAACTCACCGG	TCCGTGAATaCAAAACTCACCGG	M1:p11rUdT	2473	36	0	1208	24	2516.53	0	1190.41	26.203	0.00701903	0.325895	0.0215377	LibT1
TCCGTGAATTCAAAACTCAC	TCCGTGAATTCAAAACTCACCGG	TCCGTGAATTCAAAAgTCACCGG	M1:p5rCdC	3439	13	47	2554	38	3499.66	39.7685	2529.54	15.6754	0.0091121	0.418302	0.0217836	LibT1
TCCGTGAATTCAAAACTCAC	TCCGTGAATTCAAAACTCACCGG	TCCGTGcATTCAAAACTCACCGG	M1:p14rAdG	2438	18	51	1079	80	2481	53.1189	1061.66	69.6932	0.0335051	0.308651	0.108554	LibT1
TCCGTGAATTCAAAACTCAC	TCCGTGAATTCAAAACTCACCGG	TCCGTGAATaCAAAAgTCACCGG	M2:p11rUdT|p5rCdC	2710	2	12	1828	2	2757.73	1.08973e-13	1808.72	4.5831e-13	1.24228e-16	0.396089	3.13637e-16	LibT1
TCCGTGAATTCAAAACTCAC	TCCGTGAATTCAAAACTCACCGG	TCCGTGcATaCAAAACTCACCGG	M2:p14rAdG|p11rUdT	4057	0	31	2388	70	4128.57	17.0741	2359.14	52.5147	0.0106124	0.367782	0.0288552	LibT1
TCCGTGAATTCAAAACTCAC	TCCGTGAATTCAAAACTCACCGG	TCCGTGcATTCAAAAgTCACCGG	M2:p14rAdG|p5rCdC	5062	6	7	4033	18	5151.16	2.50575e-12	3996.99	1.4385e-13	2.89632e-16	0.436918	6.62898e-16	LibT1
TCCGTGAATTCAAAACTCAC	TCCGTGAATTCAAAACTCACCGG	TCCGTGcATaCAAAAgTCACCGG	M3:p14rAdG|p11rUdT|p5rCdC	4166	14	1	2044	38	4239.38	1.22329e-12	2014.37	24.201	0.00385493	0.324719	0.0118716	LibT1
GTCAAGGAATCCATACTAAT	GTCAAGGAATCCATACTAATAGG	GTCAAGGAATCCgTACTAATAGG	M1:p8rAdC	1486	81	1	351	39	1512.1	7.04172e-13	340.43	66.7805	0.0347939	0.212165	0.163995	LibT1
GTCAAGGAATCCATACTAAT	GTCAAGGAATCCATACTAATAGG	GTCAAGGAATCCATAaTAATAGG	M1:p5rCdT	1614	14	12	14	0	1642.45	1.15348	2.51917	0	0.000700727	0.00153037	NA	LibT1
GTCAAGGAATCCATACTAAT	GTCAAGGAATCCATACTAATAGG	GTCAAGGAATCCATACTtATAGG	M1:p3rAdA	2216	72	0	297	14	2254.96	0	281.238	29.0328	0.0113178	0.120952	0.0935725	LibT1
GTCAAGGAATCCATACTAAT	GTCAAGGAATCCATACTAATAGG	GTCAAGGAATCCgTAaTAATAGG	M2:p8rAdC|p5rCdT	2773	13	1	935	10	2821.83	1.17216e-12	915.275	0	3.13656e-16	0.244915	1.28067e-15	LibT1
GTCAAGGAATCCATACTAAT	GTCAAGGAATCCATACTAATAGG	GTCAAGGAATCCgTACTtATAGG	M2:p8rAdC|p3rAdA	1824	0	22	748	4	1856.14	13.2382	735.025	0	0.005083	0.282224	0.0180105	LibT1
GTCAAGGAATCCATACTAAT	GTCAAGGAATCCATACTAATAGG	GTCAAGGAATCCATAaTtATAGG	M2:p5rCdT|p3rAdA	2071	4	0	181	7	2107.46	1.3504e-12	166.269	0	5.93915e-16	0.073126	8.12181e-15	LibT1
GTCAAGGAATCCATACTAAT	GTCAAGGAATCCATACTAATAGG	GTCAAGGAATCCgTAaTtATAGG	M3:p8rAdC|p5rCdT|p3rAdA	1576	0	8	113	20	1603.8	0.865064	101.789	13.6596	0.008444	0.0671169	0.12581	LibT1
TAACCTACTCCAACGCCCGC	TAACCTACTCCAACGCCCGCAGG	TAACCTACTCCAAaGCCCGCAGG	M1:p7rCdT	5052	305	18	3538	65	5140.76	2.77935e-11	3502.07	157.143	0.0178572	0.415821	0.0429445	LibT1
TAACCTACTCCAACGCCCGC	TAACCTACTCCAACGCCCGCAGG	TAAaCTACTCCAACGCCCGCAGG	M1:p17rCdT	2803	832	55	712	222	2851.82	1.58685e-11	692.066	551.308	0.134623	0.303618	0.443397	LibT1
TAACCTACTCCAACGCCCGC	TAACCTACTCCAACGCCCGCAGG	TAACCTAgTCCAACGCCCGCAGG	M1:p13rCdC	3102	520	22	1617	136	3156.23	1.16623e-11	1594.94	332.764	0.0654541	0.379175	0.172622	LibT1
TAACCTACTCCAACGCCCGC	TAACCTACTCCAACGCCCGCAGG	TAAaCTACTCCAAaGCCCGCAGG	M2:p17rCdT|p7rCdT	4134	26	18	2656	43	4206.89	3.04747e-14	2626.59	34.7569	0.00506053	0.387487	0.0130599	LibT1
TAACCTACTCCAACGCCCGC	TAACCTACTCCAACGCCCGCAGG	TAAaCTAgTCCAACGCCCGCAGG	M2:p17rCdT|p13rCdC	5147	2	11	3670	84	5237.73	4.10456e-13	3633.39	68.5584	0.007669	0.414103	0.0185196	LibT1
TAACCTACTCCAACGCCCGC	TAACCTACTCCAACGCCCGCAGG	TAACCTAgTCCAAaGCCCGCAGG	M2:p13rCdC|p7rCdT	3439	3	0	1702	8	3499.52	3.77083e-12	1677.54	5.60021e-13	8.36546e-16	0.324033	2.58167e-15	LibT1
TAACCTACTCCAACGCCCGC	TAACCTACTCCAACGCCCGCAGG	TAAaCTAgTCCAAaGCCCGCAGG	M3:p17rCdT|p13rCdC|p7rCdT	4270	14	48	3491	16	4345.28	29.705	3460.63	4.08869e-13	0.00379103	0.441654	0.00858371	LibT1
TCAATAGTCTCAAGGGATAA	TCAATAGTCTCAAGGGATAATGG	TCAATAGTCTCcAGGGATAATGG	M1:p9rAdG	2380	0	20	416	4	2421.95	6.24569	399.071	6.79716e-14	0.00220909	0.141151	0.0156506	LibT1
TCAATAGTCTCAAGGGATAA	TCAATAGTCTCAAGGGATAATGG	TCAATAGTCTCAAGGGATAtTGG	M1:p1rAdA	1768	30	0	133	12	1799.11	1.83705e-12	120.424	14.1311	0.00730791	0.0695855	0.105021	LibT1
TCAATAGTCTCAAGGGATAA	TCAATAGTCTCAAGGGATAATGG	TCAATAcTCTCAAGGGATAATGG	M1:p14rGdG	1349	26	9	291	10	1372.78	2.0328e-17	281.404	12.925	0.00775291	0.17655	0.0439133	LibT1
TCAATAGTCTCAAGGGATAA	TCAATAGTCTCAAGGGATAATGG	TCAATAGTCTCcAGGGATAtTGG	M2:p9rAdG|p1rAdA	2485	0	0	510	9	2528.75	0	492.324	1.18106e-14	3.90939e-18	0.162963	2.39894e-17	LibT1
TCAATAGTCTCAAGGGATAA	TCAATAGTCTCAAGGGATAATGG	TCAATAcTCTCcAGGGATAATGG	M2:p14rGdG|p9rAdG	2109	0	14	760	7	2146.18	2.57741	744.998	1.74812e-14	0.000890678	0.25745	0.00345962	LibT1
TCAATAGTCTCAAGGGATAA	TCAATAGTCTCAAGGGATAATGG	TCAATAcTCTCAAGGGATAtTGG	M2:p14rGdG|p1rAdA	2423	0	28	500	0	2465.68	13.7613	482.765	0	0.00464562	0.162975	0.0285052	LibT1
TCAATAGTCTCAAGGGATAA	TCAATAGTCTCAAGGGATAATGG	TCAATAcTCTCcAGGGATAtTGG	M3:p14rGdG|p9rAdG|p1rAdA	1950	0	0	211	7	1984.33	0	197.129	8.73543e-15	4.0044e-18	0.0903657	4.43132e-17	LibT1
CCTAGACAACCGGGGATTGA	CCTAGACAACCGGGGATTGAAGG	CCTAGACAACaGGGGATTGAAGG	M1:p10rCdT	4522	950	111	241	1723	4601.52	60.3629	208.835	2356.63	0.334423	0.354966	0.942127	LibT1
CCTAGACAACCGGGGATTGA	CCTAGACAACCGGGGATTGAAGG	CCTAGACAACCGtGGATTGAAGG	M1:p8rGdA	5437	680	74	2751	442	5532.55	3.51325e-13	2712.33	741.878	0.0825524	0.384366	0.214775	LibT1
CCTAGACAACCGGGGATTGA	CCTAGACAACCGGGGATTGAAGG	CCTAGACAACCGGGcATTGAAGG	M1:p6rGdG	5305	436	71	3339	175	5398.36	6.56365	3301.26	332.646	0.0375281	0.402033	0.0933457	LibT1
CCTAGACAACCGGGGATTGA	CCTAGACAACCGGGGATTGAAGG	CCTAGACAACaGtGGATTGAAGG	M2:p10rCdT|p8rGdA	4288	43	3	2321	37	4363.5	9.5094e-12	2290.5	32.83	0.00490965	0.347448	0.0141306	LibT1
CCTAGACAACCGGGGATTGA	CCTAGACAACCGGGGATTGAAGG	CCTAGACAACaGGGcATTGAAGG	M2:p10rCdT|p6rGdG	5363	14	11	4187	60	5457.52	6.49647e-14	4148.85	42.9189	0.00444788	0.434412	0.0102388	LibT1
CCTAGACAACCGGGGATTGA	CCTAGACAACCGGGGATTGAAGG	CCTAGACAACCGtGcATTGAAGG	M2:p8rGdA|p6rGdG	4740	27	1	3255	25	4823.47	0	3221.28	9.80361	0.00121715	0.40115	0.00303415	LibT1
CCTAGACAACCGGGGATTGA	CCTAGACAACCGGGGATTGAAGG	CCTAGACAACaGtGcATTGAAGG	M3:p10rCdT|p8rGdA|p6rGdG	6086	13	0	3663	47	6193.19	2.42026e-11	3619.71	22.4676	0.00228436	0.370314	0.00616872	LibT1
TGAGCATCGACTCCCCACCA	TGAGCATCGACTCCCCACCAAGG	TGAGCATCGACTtCCCACCAAGG	M1:p8rCdA	2797	1167	77	59	966	2845.71	0	39.1083	1562.15	0.351285	0.360079	0.975577	LibT1
TGAGCATCGACTCCCCACCA	TGAGCATCGACTCCCCACCAAGG	TGAGCATCGACTCCtCACCAAGG	M1:p6rCdA	4869	2581	84	557	390	4952.53	4.25758e-10	522.381	1377.73	0.201051	0.277282	0.725078	LibT1
TGAGCATCGACTCCCCACCA	TGAGCATCGACTCCCCACCAAGG	TGAGCATCGACTCCCCcCCAAGG	M1:p4rAdG	4269	2027	151	570	1408	4343.23	0	539.641	2394.8	0.329061	0.403212	0.816101	LibT1
TGAGCATCGACTCCCCACCA	TGAGCATCGACTCCCCACCAAGG	TGAGCATCGACTtCtCACCAAGG	M2:p8rCdA|p6rCdA	5214	99	10	5087	112	5305.81	0	5049.91	137.002	0.0130569	0.494334	0.026413	LibT1
TGAGCATCGACTCCCCACCA	TGAGCATCGACTCCCCACCAAGG	TGAGCATCGACTtCCCcCCAAGG	M2:p8rCdA|p4rAdG	4721	908	92	3769	182	4803.69	0	3735.42	519.197	0.0573172	0.469692	0.122031	LibT1
TGAGCATCGACTCCCCACCA	TGAGCATCGACTCCCCACCAAGG	TGAGCATCGACTCCtCcCCAAGG	M2:p6rCdA|p4rAdG	5751	43	75	4676	25	5852.39	54.004	4635.09	0	0.005123	0.4397	0.0116511	LibT1
TGAGCATCGACTCCCCACCA	TGAGCATCGACTCCCCACCAAGG	TGAGCATCGACTtCtCcCCAAGG	M3:p8rCdA|p6rCdA|p4rAdG	6329	44	9	5793	73	6440.49	4.49484e-12	5747.98	63.3046	0.00516697	0.474322	0.0108934	LibT1
CGGCTACTTGTCAATAAACG	CGGCTACTTGTCAATAAACGTGG	CGGCTACTTGaCAATAAACGTGG	M1:p10rUdT	2750	709	57	258	211	2798.03	0	238.442	493.58	0.139822	0.207369	0.67427	LibT1
CGGCTACTTGTCAATAAACG	CGGCTACTTGTCAATAAACGTGG	CGGCTACTTGTCAAgAAACGTGG	M1:p6rUdC	2969	104	47	1178	33	3021.31	30.1542	1156.88	48.991	0.0185903	0.283245	0.0656333	LibT1
CGGCTACTTGTCAATAAACG	CGGCTACTTGTCAATAAACGTGG	CGGCTACTTGTCAATAAAaGTGG	M1:p2rCdT	3332	54	18	1231	56	3390.74	1.41363e-14	1207.3	65.5699	0.0140599	0.272937	0.0515135	LibT1
CGGCTACTTGTCAATAAACG	CGGCTACTTGTCAATAAACGTGG	CGGCTACTTGaCAAgAAACGTGG	M2:p10rUdT|p6rUdC	4249	32	33	2977	92	4323.94	14.9568	2946.78	89.9413	0.0142223	0.411724	0.0345433	LibT1
CGGCTACTTGTCAATAAACG	CGGCTACTTGTCAATAAACGTGG	CGGCTACTTGaCAATAAAaGTGG	M2:p10rUdT|p2rCdT	2361	11	7	912	18	2402.61	9.70472e-14	895.206	10.6132	0.00320793	0.273791	0.0117167	LibT1
CGGCTACTTGTCAATAAACG	CGGCTACTTGTCAATAAACGTGG	CGGCTACTTGTCAAgAAAaGTGG	M2:p6rUdC|p2rCdT	3371	12	23	1370	24	3430.46	7.34556	1346.02	9.41479	0.00349667	0.282781	0.0123653	LibT1
CGGCTACTTGTCAATAAACG	CGGCTACTTGTCAATAAACGTGG	CGGCTACTTGaCAAgAAAaGTGG	M3:p10rUdT|p6rUdC|p2rCdT	2501	13	27	1069	14	2545.11	18.1028	1051.21	0	0.00500849	0.290838	0.0172209	LibT1
GTATGCACCCTGTGCCGAGC	GTATGCACCCTGTGCCGAGCCGG	GTATGCACCCTGTaCCGAGCCGG	M1:p7rGdT	4929	1186	154	302	1038	5015.45	53.892	266.942	1624.34	0.241104	0.271712	0.887352	LibT1
GTATGCACCCTGTGCCGAGC	GTATGCACCCTGTGCCGAGCCGG	GTATGCACCCTGTGCCGAGtCGG	M1:p1rCdA	4725	690	11	1959	344	4807.65	2.44619e-10	1925.39	632.999	0.0859349	0.347323	0.247421	LibT1
GTATGCACCCTGTGCCGAGC	GTATGCACCCTGTGCCGAGCCGG	GTATGCACCCTGTGCCGAGCCGc	M1:p-2rGdG	6755	53	58	3986	120	6874.14	29.8526	3937.95	110.458	0.012811	0.369637	0.0346583	LibT1
GTATGCACCCTGTGCCGAGC	GTATGCACCCTGTGCCGAGCCGG	GTATGCACCCTGTaCCGAGtCGG	M2:p7rGdT|p1rCdA	6466	235	29	4651	153	6579.83	0	4605.01	227.736	0.0199549	0.423458	0.0471236	LibT1
GTATGCACCCTGTGCCGAGC	GTATGCACCCTGTGCCGAGCCGG	GTATGCACCCTGTaCCGAGCCGc	M2:p7rGdT|p-2rGdG	5297	0	37	4329	24	5390.41	11.5243	4291.32	3.4441e-13	0.0011889	0.442712	0.0026855	LibT1
GTATGCACCCTGTGCCGAGC	GTATGCACCCTGTGCCGAGCCGG	GTATGCACCCTGTGCCGAGtCGc	M2:p1rCdA|p-2rGdG	6728	4	12	4851	92	6846.58	3.34427e-12	4803.14	68.8651	0.00587657	0.41575	0.0141349	LibT1
GTATGCACCCTGTGCCGAGC	GTATGCACCCTGTGCCGAGCCGG	GTATGCACCCTGTaCCGAGtCGc	M3:p7rGdT|p1rCdA|p-2rGdG	5389	2	41	4203	12	5483.99	10.2803	4164.67	0	0.00106433	0.431172	0.00246847	LibT1
CTCTTGTGACTTGCCACCCC	CTCTTGTGACTTGCCACCCCGGG	CTCTTGTGACgTGCCACCCCGGG	M1:p10rUdC	7871	1177	75	4575	258	8008.82	5.18507e-10	4519.02	688.33	0.0520824	0.394013	0.132184	LibT1
CTCTTGTGACTTGCCACCCC	CTCTTGTGACTTGCCACCCCGGG	CgCTTGTGACTTGCCACCCCGGG	M1:p19rUdC	6485	2024	171	287	1055	6598.25	0	240.878	1958.19	0.222589	0.24997	0.890463	LibT1
CTCTTGTGACTTGCCACCCC	CTCTTGTGACTTGCCACCCCGGG	CTCTTGTGgCTTGCCACCCCGGG	M1:p12rAdC	7542	2903	182	1025	618	7672.83	4.35889e-10	971.366	1750.74	0.168422	0.261868	0.643156	LibT1
CTCTTGTGACTTGCCACCCC	CTCTTGTGACTTGCCACCCCGGG	CgCTTGTGACgTGCCACCCCGGG	M2:p19rUdC|p10rUdC	7784	17	27	4473	162	7921.27	5.08824e-13	4417.63	150.539	0.0120533	0.365763	0.032954	LibT1
CTCTTGTGACTTGCCACCCC	CTCTTGTGACTTGCCACCCCGGG	CgCTTGTGgCTTGCCACCCCGGG	M2:p19rUdC|p12rAdC	7452	217	64	5238	186	7583.35	13.2396	5184.99	250.101	0.0202077	0.417068	0.048452	LibT1
CTCTTGTGACTTGCCACCCC	CTCTTGTGACTTGCCACCCCGGG	CTCTTGTGgCgTGCCACCCCGGG	M2:p12rAdC|p10rUdC	7002	19	6	5646	85	7125.36	2.20147e-11	5596.19	64.2561	0.00502558	0.442713	0.0113518	LibT1
CTCTTGTGACTTGCCACCCC	CTCTTGTGACTTGCCACCCCGGG	CgCTTGTGgCgTGCCACCCCGGG	M3:p19rUdC|p12rAdC|p10rUdC	8511	45	11	6252	94	8660.94	0	6191.46	74.9772	0.0050228	0.419795	0.0119649	LibT1
AGACGTGTTATAGGAGGGTC	AGACGTGTTATAGGAGGGTCTGG	AGACGTGTTATAGGAGGGgCTGG	M1:p2rUdC	6501	214	56	1184	395	6615.61	18.2248	1137.76	502.986	0.0629894	0.198287	0.317668	LibT1
AGACGTGTTATAGGAGGGTC	AGACGTGTTATAGGAGGGTCTGG	AGACGTGTTATAGGAGGGTgTGG	M1:p1rCdC	4789	221	83	1404	241	4873.38	58.9339	1369.93	319.399	0.0571357	0.255123	0.223954	LibT1
AGACGTGTTATAGGAGGGTC	AGACGTGTTATAGGAGGGTCTGG	AGACGgGTTATAGGAGGGTCTGG	M1:p15rUdC	6014	1059	735	525	1688	6119.73	876.803	482.223	2083.51	0.309583	0.268318	1.15379	LibT1
AGACGTGTTATAGGAGGGTC	AGACGTGTTATAGGAGGGTCTGG	AGACGTGTTATAGGAGGGggTGG	M2:p2rUdC|p1rCdC	5249	7	51	2235	61	5341.59	34.5846	2197.66	31.1888	0.00864867	0.293076	0.02951	LibT1
AGACGTGTTATAGGAGGGTC	AGACGTGTTATAGGAGGGTCTGG	AGACGgGTTATAGGAGGGgCTGG	M2:p15rUdC|p2rUdC	6305	114	77	3131	157	6416.17	51.7192	3086.15	172.753	0.0230777	0.335044	0.0688796	LibT1
AGACGTGTTATAGGAGGGTC	AGACGTGTTATAGGAGGGTCTGG	AGACGgGTTATAGGAGGGTgTGG	M2:p15rUdC|p1rCdC	5035	93	73	2008	205	5123.79	59.9617	1972.18	227.774	0.038969	0.297948	0.130791	LibT1
AGACGTGTTATAGGAGGGTC	AGACGTGTTATAGGAGGGTCTGG	AGACGgGTTATAGGAGGGggTGG	M3:p15rUdC|p2rUdC|p1rCdC	6852	36	27	3269	48	6972.8	3.65849e-13	3220.26	27.228	0.00266412	0.317749	0.00838433	LibT1
CGGTCTTTGCTCACTTTGCC	CGGTCTTTGCTCACTTTGCCTGG	CGGTCTTTGaTCACTTTGCCTGG	M1:p11rCdT	7081	28	26	2391	48	7205.83	3.38799e-13	2340.63	22.8609	0.00238897	0.246986	0.00967249	LibT1
CGGTCTTTGCTCACTTTGCC	CGGTCTTTGCTCACTTTGCCTGG	CGGTCTTTGCTCACTTcGCCTGG	M1:p4rUdG	8259	16	75	3572	74	8404.68	45.704	3513.25	27.4403	0.0060999	0.295277	0.0206582	LibT1
CGGTCTTTGCTCACTTTGCC	CGGTCTTTGCTCACTTTGCCTGG	CGGaCTTTGCTCACTTTGCCTGG	M1:p17rUdT	8565	31	21	3700	136	8715.97	4.09768e-12	3639.07	119.677	0.00959356	0.301309	0.0318396	LibT1
CGGTCTTTGCTCACTTTGCC	CGGTCTTTGCTCACTTTGCCTGG	CGGTCTTTGaTCACTTcGCCTGG	M2:p11rCdT|p4rUdG	5781	4	33	2606	54	5882.97	6.73491	2564.88	27.304	0.00401313	0.305614	0.0131314	LibT1
CGGTCTTTGCTCACTTTGCC	CGGTCTTTGCTCACTTTGCCTGG	CGGaCTTTGaTCACTTTGCCTGG	M2:p17rUdT|p11rCdT	9074	0	64	4030	76	9234.06	27.5603	3965.45	24.6575	0.00394045	0.301101	0.0130868	LibT1
CGGTCTTTGCTCACTTTGCC	CGGTCTTTGCTCACTTTGCCTGG	CGGaCTTTGCTCACTTcGCCTGG	M2:p17rUdT|p4rUdG	9618	15	79	5563	48	9787.62	37.117	5494.58	3.0482e-13	0.00242289	0.35867	0.00675519	LibT1
CGGTCTTTGCTCACTTTGCC	CGGTCTTTGCTCACTTTGCCTGG	CGGaCTTTGaTCACTTcGCCTGG	M3:p17rUdT|p11rCdT|p4rUdG	10527	57	20	5290	23	10712.4	3.39393e-11	5215.12	2.36729e-12	2.27949e-15	0.327429	6.96179e-15	LibT1
TTCATATCGGCAGCGAGGGA	TTCATATCGGCAGCGAGGGACGG	TTCATATCGcCAGCGAGGGACGG	M1:p11rGdG	4307	1097	47	1619	472	4382.07	1.87806e-10	1588.37	937.148	0.135669	0.365615	0.371072	LibT1
TTCATATCGGCAGCGAGGGA	TTCATATCGGCAGCGAGGGACGG	TTCATATCGGCAGCGtGGGACGG	M1:p5rAdA	4290	4	20	4002	186	4365.7	4.97931	3971.48	194.904	0.0234136	0.488035	0.0479752	LibT1
TTCATATCGGCAGCGAGGGA	TTCATATCGGCAGCGAGGGACGG	aTCATATCGGCAGCGAGGGACGG	M1:p20rUdT	3871	859	244	78	1896	3939.11	264.517	50.4654	2468.64	0.406554	0.374715	1.08497	LibT1
TTCATATCGGCAGCGAGGGA	TTCATATCGGCAGCGAGGGACGG	TTCATATCGcCAGCGtGGGACGG	M2:p11rGdG|p5rAdA	4617	18	5	4375	82	4698.35	0	4342.16	75.3586	0.00826675	0.484596	0.017059	LibT1
TTCATATCGGCAGCGAGGGA	TTCATATCGGCAGCGAGGGACGG	aTCATATCGcCAGCGAGGGACGG	M2:p20rUdT|p11rGdG	4525	726	109	2550	211	4604.44	24.5637	2517.81	480.713	0.0662437	0.393119	0.168508	LibT1
TTCATATCGGCAGCGAGGGA	TTCATATCGGCAGCGAGGGACGG	aTCATATCGGCAGCGtGGGACGG	M2:p20rUdT|p5rAdA	4099	11	7	2876	55	4171.24	0	2846.84	43.8289	0.00620638	0.409333	0.0151622	LibT1
TTCATATCGGCAGCGAGGGA	TTCATATCGGCAGCGAGGGACGG	aTCATATCGcCAGCGtGGGACGG	M3:p20rUdT|p11rGdG|p5rAdA	5329	3	36	4592	83	5423.01	15.2539	4554.09	61.6907	0.0076531	0.459097	0.0166699	LibT1
CTTAACAATTGGCAACATAT	CTTAACAATTGGCAACATATTGG	CTTAACAATTcGCAACATATTGG	M1:p10rGdG	1540	0	0	104	4	1567.1	0	93.0458	0	0	0.0560466	NA	LibT1
CTTAACAATTGGCAACATAT	CTTAACAATTGGCAACATATTGG	CTTAACAATTGcCAACATATTGG	M1:p9rGdG	1934	7	2	514	11	1968.07	5.58599e-13	500.243	3.48776	0.00141102	0.203791	0.00692386	LibT1
CTTAACAATTGGCAACATAT	CTTAACAATTGGCAACATATTGG	CTTAACAATTGGCAACATtTTGG	M1:p2rAdA	3467	41	11	903	21	3528.08	5.39447e-13	878.338	18.1739	0.00410748	0.20262	0.0202718	LibT1
CTTAACAATTGGCAACATAT	CTTAACAATTGGCAACATATTGG	CTTAACAATTccCAACATATTGG	M2:p10rGdG|p9rGdG	1967	4	22	220	0	2001.65	10.2912	206.008	2.68273e-13	0.00463998	0.0928822	0.0499555	LibT1
CTTAACAATTGGCAACATAT	CTTAACAATTGGCAACATATTGG	CTTAACAATTcGCAACATtTTGG	M2:p10rGdG|p2rAdA	2082	10	2	343	0	2118.63	0	328.191	0	0	0.134129	0	LibT1
CTTAACAATTGGCAACATAT	CTTAACAATTGGCAACATATTGG	CTTAACAATTGcCAACATtTTGG	M2:p9rGdG|p2rAdA	3083	0	25	738	0	3137.32	4.70702	716.07	2.51517e-12	0.00122003	0.185602	0.0065734	LibT1
CTTAACAATTGGCAACATAT	CTTAACAATTGGCAACATATTGG	CTTAACAATTccCAACATtTTGG	M3:p10rGdG|p9rGdG|p2rAdA	2223	21	27	465	0	2262.17	14.2048	449.187	9.91669e-13	0.00521171	0.164806	0.0316234	LibT1
AGTAGCCATTCGTACGGCCT	AGTAGCCATTCGTACGGCCTCGG	AGTAGCCATTCaTACGGCCTCGG	M1:p9rGdT	7074	432	490	816	1413	7198.74	613.752	765.68	1603.74	0.217787	0.232708	0.935879	LibT1
AGTAGCCATTCGTACGGCCT	AGTAGCCATTCGTACGGCCTCGG	AGTAGCCATTCGTACGGgCTCGG	M1:p3rCdC	6542	7	12	1498	59	6657.29	0	1451.47	31.7277	0.00389752	0.1822	0.0213915	LibT1
AGTAGCCATTCGTACGGCCT	AGTAGCCATTCGTACGGCCTCGG	AGTAGCCgTTCGTACGGCCTCGG	M1:p13rAdC	7998	218	517	1288	649	8139.03	641.179	1231.11	598.618	0.116852	0.172454	0.677586	LibT1
AGTAGCCATTCGTACGGCCT	AGTAGCCATTCGTACGGCCTCGG	AGTAGCCATTCaTACGGgCTCGG	M2:p9rGdT|p3rCdC	6513	2	13	1815	35	6627.79	0	1768.67	1.42494	0.000169678	0.210779	0.000805006	LibT1
AGTAGCCATTCGTACGGCCT	AGTAGCCATTCGTACGGCCTCGG	AGTAGCCgTTCaTACGGCCTCGG	M2:p13rAdC|p9rGdT	6480	34	36	1541	132	6594.3	5.14977	1494.91	127.502	0.016134	0.197329	0.0817622	LibT1
AGTAGCCATTCGTACGGCCT	AGTAGCCATTCGTACGGCCTCGG	AGTAGCCgTTCGTACGGgCTCGG	M2:p13rAdC|p3rCdC	5543	0	3	1573	37	5640.65	1.08366e-11	1533.57	9.20421	0.00128131	0.214769	0.005966	LibT1
AGTAGCCATTCGTACGGCCT	AGTAGCCATTCGTACGGCCTCGG	AGTAGCCgTTCaTACGGgCTCGG	M3:p13rAdC|p9rGdT|p3rCdC	7481	31	10	2001	11	7612.69	0	1947.79	0	0	0.203733	0	LibT1
CCCTAAGGCAATAGTCGAAG	CCCTAAGGCAATAGTCGAAGCGG	CCCTAAGGCAATAcTCGAAGCGG	M1:p7rGdG	4090	7	2	1280	21	4162.05	9.98733e-14	1250.91	1.82415	0.000336883	0.231354	0.00145614	LibT1
CCCTAAGGCAATAGTCGAAG	CCCTAAGGCAATAGTCGAAGCGG	CCCTAAGGCAATAGTCGAgGCGG	M1:p2rAdC	3707	28	3	1506	107	3772.31	0	1479.63	114.607	0.0213559	0.29707	0.0718885	LibT1
CCCTAAGGCAATAGTCGAAG	CCCTAAGGCAATAGTCGAAGCGG	CCCTAAGGgAATAGTCGAAGCGG	M1:p12rCdC	4889	202	27	1393	451	4975.18	7.43813e-14	1358.22	581.49	0.0840925	0.280513	0.299782	LibT1
CCCTAAGGCAATAGTCGAAG	CCCTAAGGCAATAGTCGAAGCGG	CCCTAAGGCAATAcTCGAgGCGG	M2:p7rGdG|p2rAdC	4148	66	1	1853	5	4220.99	0	1823.49	3.90193	0.000645119	0.302129	0.00213524	LibT1
CCCTAAGGCAATAGTCGAAG	CCCTAAGGCAATAGTCGAAGCGG	CCCTAAGGgAATAcTCGAAGCGG	M2:p12rCdC|p7rGdG	4270	31	28	2456	20	4345.3	5.14026	2425.63	6.61163	0.00173263	0.358595	0.00483172	LibT1
CCCTAAGGCAATAGTCGAAG	CCCTAAGGCAATAGTCGAAGCGG	CCCTAAGGgAATAGTCGAgGCGG	M2:p12rCdC|p2rAdC	4770	8	11	2474	30	4854.07	0	2440.07	8.64502	0.0011838	0.335312	0.00353043	LibT1
CCCTAAGGCAATAGTCGAAG	CCCTAAGGCAATAGTCGAAGCGG	CCCTAAGGgAATAcTCGAgGCGG	M3:p12rCdC|p7rGdG|p2rAdC	4829	13	11	2583	6	4914.02	2.68648e-12	2548.65	1.88409e-12	6.12457e-16	0.34152	1.79333e-15	LibT1
TCCGGGTCCTTTGTGCGTAT	TCCGGGTCCTTTGTGCGTATAGG	TCCGGGTCCTTTGTGCcTATAGG	M1:p4rGdG	4265	37	52	1721	29	4340.21	37.1569	1690.66	9.31884	0.00764738	0.279724	0.027339	LibT1
TCCGGGTCCTTTGTGCGTAT	TCCGGGTCCTTTGTGCGTATAGG	TCCGGGaCCTTTGTGCGTATAGG	M1:p14rUdT	6440	387	55	2524	305	6553.39	0	2478.19	464.93	0.048958	0.309916	0.157972	LibT1
TCCGGGTCCTTTGTGCGTAT	TCCGGGTCCTTTGTGCGTATAGG	TCCGGGTCaTTTGTGCGTATAGG	M1:p12rCdT	5220	541	58	2315	341	5311.76	0	2277.87	571.868	0.070069	0.349169	0.200674	LibT1
TCCGGGTCCTTTGTGCGTAT	TCCGGGTCCTTTGTGCGTATAGG	TCCGGGaCCTTTGTGCcTATAGG	M2:p14rUdT|p4rGdG	6801	11	24	3489	30	6920.89	1.63225e-12	3440.62	0	1.5753e-16	0.332058	4.74406e-16	LibT1
TCCGGGTCCTTTGTGCGTAT	TCCGGGTCCTTTGTGCGTATAGG	TCCGGGaCaTTTGTGCGTATAGG	M2:p14rUdT|p12rCdT	6880	16	36	4074	34	7001.35	0.748628	4025.06	2.7878	0.000320621	0.365174	0.000877995	LibT1
TCCGGGTCCTTTGTGCGTAT	TCCGGGTCCTTTGTGCGTATAGG	TCCGGGTCaTTTGTGCcTATAGG	M2:p12rCdT|p4rGdG	6662	13	68	3767	8	6779.4	30.5478	3719.61	2.15707e-12	0.00290115	0.353254	0.00821263	LibT1
TCCGGGTCCTTTGTGCGTAT	TCCGGGTCCTTTGTGCGTATAGG	TCCGGGaCaTTTGTGCcTATAGG	M3:p14rUdT|p12rCdT|p4rGdG	6046	9	5	2739	17	6152.45	7.34825e-12	2695.99	9.45026e-13	9.37259e-16	0.304686	3.07615e-15	LibT1
TTGCTTCCTCGAGAAAGAGA	TTGCTTCCTCGAGAAAGAGATGG	TTGCTTCCTgGAGAAAGAGATGG	M1:p11rCdC	3483	246	44	1840	94	3544.31	5.4723	1815.22	178.369	0.0331642	0.359635	0.0922161	LibT1
TTGCTTCCTCGAGAAAGAGA	TTGCTTCCTCGAGAAAGAGATGG	TTaCTTCCTCGAGAAAGAGATGG	M1:p18rGdT	3752	684	103	283	670	3817.91	47.0477	256.313	1011.16	0.20618	0.246953	0.834895	LibT1
TTGCTTCCTCGAGAAAGAGA	TTGCTTCCTCGAGAAAGAGATGG	TTGtTTCCTCGAGAAAGAGATGG	M1:p17rCdA	4633	664	48	1227	261	4714.21	0	1194.05	524.968	0.0816026	0.267209	0.305389	LibT1
TTGCTTCCTCGAGAAAGAGA	TTGCTTCCTCGAGAAAGAGATGG	TTaCTTCCTgGAGAAAGAGATGG	M2:p18rGdT|p11rCdC	3188	0	1	708	0	3244.07	0	685.324	0	0	0.174409	0	LibT1
TTGCTTCCTCGAGAAAGAGA	TTGCTTCCTCGAGAAAGAGATGG	TTatTTCCTCGAGAAAGAGATGG	M2:p18rGdT|p17rCdA	4420	48	18	973	75	4497.91	1.1223e-13	941.559	79.2012	0.0143515	0.184965	0.0775904	LibT1
TTGCTTCCTCGAGAAAGAGA	TTGCTTCCTCGAGAAAGAGATGG	TTGtTTCCTgGAGAAAGAGATGG	M2:p17rCdA|p11rCdC	2328	0	16	279	25	2369.07	6.73711	262.44	13.0028	0.00744553	0.103892	0.0716661	LibT1
TTGCTTCCTCGAGAAAGAGA	TTGCTTCCTCGAGAAAGAGATGG	TTatTTCCTgGAGAAAGAGATGG	M3:p18rGdT|p17rCdA|p11rCdC	4124	3	14	1265	52	4196.72	0	1235.66	37.1665	0.00679516	0.232712	0.0291998	LibT1
GTAAGTTACTCGCTCACTCC	GTAAGTTACTCGCTCACTCCCGG	GTAAGTTACTCGtTCACTCCCGG	M1:p8rCdA	4180	647	10	117	784	4253.23	0	87.2694	1146.16	0.208899	0.224805	0.929246	LibT1
GTAAGTTACTCGCTCACTCC	GTAAGTTACTCGCTCACTCCCGG	GTAAGTTACTCGCTCACgCCCGG	M1:p3rUdC	6874	965	57	2523	274	6994.41	6.8819e-10	2474.11	636.293	0.0629693	0.307814	0.204569	LibT1
GTAAGTTACTCGCTCACTCC	GTAAGTTACTCGCTCACTCCCGG	GgAAGTTACTCGCTCACTCCCGG	M1:p19rUdC	4877	846	104	194	1126	4962.74	37.5695	159.31	1610.8	0.243466	0.261448	0.931224	LibT1
GTAAGTTACTCGCTCACTCC	GTAAGTTACTCGCTCACTCCCGG	GTAAGTTACTCGtTCACgCCCGG	M2:p8rCdA|p3rUdC	4630	35	3	1819	27	4711.53	0	1786.07	15.8082	0.00242702	0.276641	0.00877319	LibT1
GTAAGTTACTCGCTCACTCC	GTAAGTTACTCGCTCACTCCCGG	GgAAGTTACTCGtTCACTCCCGG	M2:p19rUdC|p8rCdA	7118	566	55	1641	208	7243.1	0	1590.37	410.201	0.0443764	0.216426	0.205042	LibT1
GTAAGTTACTCGCTCACTCC	GTAAGTTACTCGCTCACTCCCGG	GgAAGTTACTCGCTCACgCCCGG	M2:p19rUdC|p3rUdC	6266	37	11	3205	63	6376.4	7.89249e-12	3160.43	49.2038	0.00513287	0.334824	0.0153301	LibT1
GTAAGTTACTCGCTCACTCC	GTAAGTTACTCGCTCACTCCCGG	GgAAGTTACTCGtTCACgCCCGG	M3:p19rUdC|p8rCdA|p3rUdC	9565	21	20	5746	96	9733.58	6.01568e-12	5677.96	61.948	0.00400349	0.370951	0.0107925	LibT1
CGGACGGCGAATCACGGGTA	CGGACGGCGAATCACGGGTATGG	CGGACGGCGAATCACcGGTATGG	M1:p5rGdG	7235	172	73	5242	251	7362.56	35.8872	5190.54	305.394	0.0264674	0.426227	0.0620971	LibT1
CGGACGGCGAATCACGGGTA	CGGACGGCGAATCACGGGTATGG	tGGACGGCGAATCACGGGTATGG	M1:p20rCdA	5558	920	678	143	1644	5655.76	820.31	103.466	2001.18	0.328818	0.245276	1.3406	LibT1
CGGACGGCGAATCACGGGTA	CGGACGGCGAATCACGGGTATGG	CGGACGGCGAATCACGGGTcTGG	M1:p1rAdG	5907	1316	257	2846	663	6010.56	152.446	2803.99	1186.25	0.13185	0.393001	0.335494	LibT1
CGGACGGCGAATCACGGGTA	CGGACGGCGAATCACGGGTATGG	CGGACGGCGAATCACcGGTcTGG	M2:p5rGdG|p1rAdG	4810	14	37	3782	66	4894.84	17.9129	3747.78	47.8309	0.0075495	0.435858	0.017321	LibT1
CGGACGGCGAATCACGGGTA	CGGACGGCGAATCACGGGTATGG	tGGACGGCGAATCACcGGTATGG	M2:p20rCdA|p5rGdG	5582	162	44	4378	240	5680.41	8.93972	4338.29	307.675	0.0306343	0.449524	0.0681484	LibT1
CGGACGGCGAATCACGGGTA	CGGACGGCGAATCACGGGTATGG	tGGACGGCGAATCACGGGTcTGG	M2:p20rCdA|p1rAdG	5882	1041	273	2021	763	5985.29	216.624	1979.16	1184.81	0.149632	0.337819	0.442935	LibT1
CGGACGGCGAATCACGGGTA	CGGACGGCGAATCACGGGTATGG	tGGACGGCGAATCACcGGTcTGG	M3:p20rCdA|p5rGdG|p1rAdG	7629	41	22	6674	114	7763.47	0	6619.73	102.965	0.00710782	0.464077	0.015316	LibT1
AGAACCTCCACGGGGTGCCT	AGAACCTCCACGGGGTGCCTCGG	AGAACCTCCACGGGtTGCCTCGG	M1:p6rGdA	7835	608	124	4541	977	7973.02	71.0253	4485.27	1316.55	0.100216	0.419029	0.239162	LibT1
AGAACCTCCACGGGGTGCCT	AGAACCTCCACGGGGTGCCTCGG	AGAACCTCCACGGGGTGCCcCGG	M1:p1rUdG	8640	374	193	4035	365	8792.24	165.249	3973.54	464.974	0.0470456	0.331331	0.14199	LibT1
AGAACCTCCACGGGGTGCCT	AGAACCTCCACGGGGTGCCTCGG	AGAgCCTCCACGGGGTGCCTCGG	M1:p17rAdC	6874	1714	580	1006	2320	6994.65	597.413	957.107	3161.59	0.320987	0.351702	0.912668	LibT1
AGAACCTCCACGGGGTGCCT	AGAACCTCCACGGGGTGCCTCGG	AGAACCTCCACGGGtTGCCcCGG	M2:p6rGdA|p1rUdG	7123	107	16	4638	86	7248.45	0	4587.33	96.8294	0.00811468	0.392551	0.0206716	LibT1
AGAACCTCCACGGGGTGCCT	AGAACCTCCACGGGGTGCCTCGG	AGAgCCTCCACGGGtTGCCTCGG	M2:p17rAdC|p6rGdA	7657	118	92	4183	154	7792.01	62.0473	4128.53	158.789	0.0181887	0.353116	0.0515091	LibT1
AGAACCTCCACGGGGTGCCT	AGAACCTCCACGGGGTGCCTCGG	AGAgCCTCCACGGGGTGCCcCGG	M2:p17rAdC|p1rUdG	7318	195	54	5391	154	7446.99	2.33734	5338.94	208.193	0.0161991	0.426819	0.037953	LibT1
AGAACCTCCACGGGGTGCCT	AGAACCTCCACGGGGTGCCTCGG	AGAgCCTCCACGGGtTGCCcCGG	M3:p17rAdC|p6rGdA|p1rUdG	9164	97	75	5058	36	9325.59	26.6586	4992.81	12.0427	0.00269562	0.348598	0.00773274	LibT1
GTCAGTTCGATGGACAACAG	GTCAGTTCGATGGACAACAGGGG	GTtAGTTCGATGGACAACAGGGG	M1:p18rCdA	4881	622	102	142	1385	4966.98	76.8952	107.28	1825.63	0.272694	0.277049	0.98428	LibT1
GTCAGTTCGATGGACAACAG	GTCAGTTCGATGGACAACAGGGG	GTCAGaTCGATGGACAACAGGGG	M1:p15rUdT	4948	649	82	137	1711	5035.2	59.4933	101.804	2229.94	0.308282	0.313979	0.981855	LibT1
GTCAGTTCGATGGACAACAG	GTCAGTTCGATGGACAACAGGGG	GTCAGTTCaATGGACAACAGGGG	M1:p12rGdT	4506	642	72	107	1523	4585.38	42.0028	74.9479	2011.28	0.305839	0.310747	0.984208	LibT1
GTCAGTTCGATGGACAACAG	GTCAGTTCGATGGACAACAGGGG	GTtAGaTCGATGGACAACAGGGG	M2:p18rCdA|p15rUdT	4789	1132	67	365	420	4872.6	4.39779e-11	330.94	884.794	0.145326	0.199682	0.727786	LibT1
GTCAGTTCGATGGACAACAG	GTCAGTTCGATGGACAACAGGGG	GTtAGTTCaATGGACAACAGGGG	M2:p18rCdA|p12rGdT	4423	409	20	1450	171	4500.62	4.87608e-11	1418.54	325.679	0.0521517	0.279306	0.186719	LibT1
GTCAGTTCGATGGACAACAG	GTCAGTTCGATGGACAACAGGGG	GTCAGaTCaATGGACAACAGGGG	M2:p15rUdT|p12rGdT	4036	643	73	1010	219	4106.83	8.97584e-14	981.293	470.91	0.0847107	0.261233	0.324273	LibT1
GTCAGTTCGATGGACAACAG	GTCAGTTCGATGGACAACAGGGG	GTtAGaTCaATGGACAACAGGGG	M3:p18rCdA|p15rUdT|p12rGdT	5012	15	14	3225	142	5100.38	5.18098e-13	3189.35	143.419	0.0170066	0.395199	0.0430331	LibT1
GAAGTAATTGTGCTAGAGAA	GAAGTAATTGTGCTAGAGAATGG	GAgGTAATTGTGCTAGAGAATGG	M1:p18rAdC	3611	463	28	64	537	3674.42	3.8698e-12	38.3155	787.585	0.175006	0.18352	0.953608	LibT1
GAAGTAATTGTGCTAGAGAA	GAAGTAATTGTGCTAGAGAATGG	GAAGTAAaTGTGCTAGAGAATGG	M1:p13rUdT	2105	132	35	26	208	2142.09	23.3962	11.0266	275.813	0.12201	0.116966	1.04312	LibT1
GAAGTAATTGTGCTAGAGAA	GAAGTAATTGTGCTAGAGAATGG	GAAGTAATaGTGCTAGAGAATGG	M1:p12rUdT	1981	14	22	7	88	2015.9	17.9534	1.34033e-13	91.9424	0.0516964	0.0432509	NA	LibT1
GAAGTAATTGTGCTAGAGAA	GAAGTAATTGTGCTAGAGAATGG	GAgGTAAaTGTGCTAGAGAATGG	M2:p18rAdC|p13rUdT	2448	125	7	171	28	2491.03	8.4224e-13	153.588	63.6454	0.0235005	0.0802113	0.292982	LibT1
GAAGTAATTGTGCTAGAGAA	GAAGTAATTGTGCTAGAGAATGG	GAgGTAATaGTGCTAGAGAATGG	M2:p18rAdC|p12rUdT	2326	415	74	91	305	2366.84	39.45	74.4556	488.473	0.177798	0.189588	0.937815	LibT1
GAAGTAATTGTGCTAGAGAA	GAAGTAATTGTGCTAGAGAATGG	GAAGTAAaaGTGCTAGAGAATGG	M2:p13rUdT|p12rUdT	2597	280	10	133	212	2642.56	2.51037e-12	114.528	339.044	0.109506	0.146496	0.747497	LibT1
GAAGTAATTGTGCTAGAGAA	GAAGTAATTGTGCTAGAGAATGG	GAgGTAAaaGTGCTAGAGAATGG	M3:p18rAdC|p13rUdT|p12rUdT	3025	19	0	554	18	3078.26	2.90226e-12	532.483	9.34511	0.00258146	0.149672	0.0172474	LibT1
TTTGTGTAGCGTTGATTCAT	TTTGTGTAGCGTTGATTCATAGG	TTTGTGTAGaGTTGATTCATAGG	M1:p11rCdT	2491	31	15	248	3	2534.91	8.15979e-16	230.281	6.13624e-16	5.16999e-19	0.0832783	6.20809e-18	LibT1
TTTGTGTAGCGTTGATTCAT	TTTGTGTAGCGTTGATTCATAGG	TTTGTGTAGCGTTGAaTCATAGG	M1:p5rUdT	4160	0	5	608	15	4233.26	0	578.409	0	0	0.12021	0	LibT1
TTTGTGTAGCGTTGATTCAT	TTTGTGTAGCGTTGATTCATAGG	TTTtTGTAGCGTTGATTCATAGG	M1:p17rGdA	3396	0	43	547	77	3455.91	38.1152	522.843	58.3001	0.0236592	0.142606	0.165906	LibT1
TTTGTGTAGCGTTGATTCAT	TTTGTGTAGCGTTGATTCATAGG	TTTGTGTAGaGTTGAaTCATAGG	M2:p11rCdT|p5rUdT	2700	0	2	283	3	2747.51	0	263.795	0	0	0.0876015	0	LibT1
TTTGTGTAGCGTTGATTCAT	TTTGTGTAGCGTTGATTCATAGG	TTTtTGTAGaGTTGATTCATAGG	M2:p17rGdA|p11rCdT	3629	0	18	222	0	3692.91	1.74949e-15	196.186	0	4.49844e-19	0.0504452	8.91749e-18	LibT1
TTTGTGTAGCGTTGATTCAT	TTTGTGTAGCGTTGATTCATAGG	TTTtTGTAGCGTTGAaTCATAGG	M2:p17rGdA|p5rUdT	2629	0	0	107	34	2675.31	0	88.2993	24.0107	0.00861333	0.0402888	0.21379	LibT1
TTTGTGTAGCGTTGATTCAT	TTTGTGTAGCGTTGATTCATAGG	TTTtTGTAGaGTTGAaTCATAGG	M3:p17rGdA|p11rCdT|p5rUdT	2962	0	0	185	0	3014.09	4.24819e-13	163.931	3.42982e-13	2.41597e-16	0.0515828	4.68368e-15	LibT1
ACTCCTTTGTACTACACAAC	ACTCCTTTGTACTACACAACTGG	ACTCCTTTGTAaTACACAACTGG	M1:p9rCdT	3259	436	26	708	135	3316.11	0	684.82	299.897	0.0697302	0.22896	0.304551	LibT1
ACTCCTTTGTACTACACAAC	ACTCCTTTGTACTACACAACTGG	ACTCCTTTGTACTACACAAaTGG	M1:p1rCdT	2822	59	2	395	13	2871.65	0	374.927	19.2665	0.00589939	0.120702	0.0488758	LibT1
ACTCCTTTGTACTACACAAC	ACTCCTTTGTACTACACAACTGG	ACgCCTTTGTACTACACAACTGG	M1:p18rUdC	4281	901	69	1165	267	4355.86	6.04985e-12	1134.55	620.92	0.101601	0.287248	0.353705	LibT1
ACTCCTTTGTACTACACAAC	ACTCCTTTGTACTACACAACTGG	ACTCCTTTGTAaTACACAAaTGG	M2:p9rCdT|p1rCdT	2770	0	24	162	6	2818.82	8.73438	142.296	2.90587e-13	0.00294101	0.0479136	0.0613816	LibT1
ACTCCTTTGTACTACACAAC	ACTCCTTTGTACTACACAACTGG	ACgCCTTTGTAaTACACAACTGG	M2:p18rUdC|p9rCdT	3406	9	20	820	52	3466.08	4.65608	795.772	42.3963	0.0109198	0.19452	0.0561372	LibT1
ACTCCTTTGTACTACACAAC	ACTCCTTTGTACTACACAACTGG	ACgCCTTTGTACTACACAAaTGG	M2:p18rUdC|p1rCdT	3480	7	33	1152	10	3541.34	15.4932	1127.25	0	0.00330762	0.240654	0.0137443	LibT1
ACTCCTTTGTACTACACAAC	ACTCCTTTGTACTACACAACTGG	ACgCCTTTGTAaTACACAAaTGG	M3:p18rUdC|p9rCdT|p1rCdT	2430	4	52	611	0	2472.78	42.6171	593.715	0	0.0137071	0.19096	0.0717803	LibT1
TCTCAAGTATCTGTGTAATG	TCTCAAGTATCTGTGTAATGAGG	TCTCAAGTATCTGTGTAcTGAGG	M1:p3rAdG	3456	132	2	758	23	3516.74	2.50612e-12	733.418	53.8707	0.0125163	0.182919	0.0684256	LibT1
TCTCAAGTATCTGTGTAATG	TCTCAAGTATCTGTGTAATGAGG	gCTCAAGTATCTGTGTAATGAGG	M1:p20rUdC	1999	225	4	11	42	2033.98	0	0	119.723	0.0555896	0.0555896	1	LibT1
TCTCAAGTATCTGTGTAATG	TCTCAAGTATCTGTGTAATGAGG	TCTCAAGTcTCTGTGTAATGAGG	M1:p12rAdG	2345	0	31	210	1	2386.31	18.4605	193.32	2.34929e-12	0.0071054	0.0744084	0.095492	LibT1
TCTCAAGTATCTGTGTAATG	TCTCAAGTATCTGTGTAATGAGG	gCTCAAGTATCTGTGTAcTGAGG	M2:p20rUdC|p3rAdG	3102	45	0	345	1	3156.58	0	322.935	0	0	0.0928103	0	LibT1
TCTCAAGTATCTGTGTAATG	TCTCAAGTATCTGTGTAATGAGG	gCTCAAGTcTCTGTGTAATGAGG	M2:p20rUdC|p12rAdG	6059	199	33	3224	55	6165.69	2.46811e-12	3180.9	100.129	0.0105993	0.34732	0.0305175	LibT1
TCTCAAGTATCTGTGTAATG	TCTCAAGTATCTGTGTAATGAGG	TCTCAAGTcTCTGTGTAcTGAGG	M2:p12rAdG|p3rAdG	3372	12	41	1041	7	3431.42	24.6951	1017.01	0	0.00552076	0.227361	0.024282	LibT1
TCTCAAGTATCTGTGTAATG	TCTCAAGTATCTGTGTAATGAGG	gCTCAAGTcTCTGTGTAcTGAGG	M3:p20rUdC|p12rAdG|p3rAdG	4905	6	45	1341	0	4991.42	13.784	1306.11	2.08681e-11	0.00218402	0.206947	0.0105535	LibT1
TTGGTCGATGTTAGGAAATC	TTGGTCGATGTTAGGAAATCAGG	TTGGTCGATGgTAGGAAATCAGG	M1:p10rUdC	3969	19	18	1250	30	4038.98	0	1221.77	17.7174	0.00335654	0.234819	0.0142942	LibT1
TTGGTCGATGTTAGGAAATC	TTGGTCGATGTTAGGAAATCAGG	TTGGTCGATGTgAGGAAATCAGG	M1:p9rUdC	4512	14	15	1779	60	4591.55	0	1746.9	48.289	0.00756082	0.281081	0.0268991	LibT1
TTGGTCGATGTTAGGAAATC	TTGGTCGATGTTAGGAAATCAGG	TTGGTCGATGTTAGGAAgTCAGG	M1:p3rAdC	4094	43	17	1789	27	4166.15	2.94463e-13	1759.88	22.1127	0.00371759	0.299588	0.012409	LibT1
TTGGTCGATGTTAGGAAATC	TTGGTCGATGTTAGGAAATCAGG	TTGGTCGATGggAGGAAATCAGG	M2:p10rUdC|p9rUdC	4674	55	31	1770	6	4756.4	1.47383	1736.75	0	0.000226931	0.267414	0.000848615	LibT1
TTGGTCGATGTTAGGAAATC	TTGGTCGATGTTAGGAAATCAGG	TTGGTCGATGgTAGGAAgTCAGG	M2:p10rUdC|p3rAdC	4858	55	52	2858	73	4943.67	32.4652	2823.44	66.1978	0.0125433	0.367369	0.0341437	LibT1
TTGGTCGATGTTAGGAAATC	TTGGTCGATGTTAGGAAATCAGG	TTGGTCGATGTgAGGAAgTCAGG	M2:p9rUdC|p3rAdC	4823	27	31	2514	46	4908.06	7.06444	2479.69	32.0918	0.00527222	0.3382	0.015589	LibT1
TTGGTCGATGTTAGGAAATC	TTGGTCGATGTTAGGAAATCAGG	TTGGTCGATGggAGGAAgTCAGG	M3:p10rUdC|p9rUdC|p3rAdC	5662	9	15	3247	46	5761.8	0	3206.72	22.4876	0.00250112	0.35916	0.00696382	LibT1
AGTAGTCGCGGCCAGGGCGG	AGTAGTCGCGGCCAGGGCGGCGG	AGTAGTCGCGtCCAGGGCGGCGG	M1:p10rGdA	6478	1670	216	430	2673	6591.78	129.301	383.923	3719.61	0.35557	0.379093	0.93795	LibT1
AGTAGTCGCGGCCAGGGCGG	AGTAGTCGCGGCCAGGGCGGCGG	AGTAGTCGCGGCCgGGGCGGCGG	M1:p7rAdC	5180	1365	182	1200	1936	5270.93	103.281	1163.16	2744.65	0.306823	0.421008	0.72878	LibT1
AGTAGTCGCGGCCAGGGCGG	AGTAGTCGCGGCCAGGGCGGCGG	AaTAGTCGCGGCCAGGGCGGCGG	M1:p19rGdT	5772	1604	197	278	2317	5873.3	102.511	236.945	3283.43	0.356558	0.370715	0.961813	LibT1
AGTAGTCGCGGCCAGGGCGG	AGTAGTCGCGGCCAGGGCGGCGG	AGTAGTCGCGtCCgGGGCGGCGG	M2:p10rGdA|p7rAdC	5016	77	63	4576	91	5104.44	43.9608	4540.32	91.0459	0.0138047	0.473566	0.0291505	LibT1
AGTAGTCGCGGCCAGGGCGG	AGTAGTCGCGGCCAGGGCGGCGG	AaTAGTCGCGtCCAGGGCGGCGG	M2:p19rGdT|p10rGdA	4663	1897	177	1379	1165	4744.36	8.6346e-14	1345.84	2054.65	0.252264	0.417502	0.604222	LibT1
AGTAGTCGCGGCCAGGGCGG	AGTAGTCGCGGCCAGGGCGGCGG	AaTAGTCGCGGCCgGGGCGGCGG	M2:p19rGdT|p7rAdC	6374	1976	182	1932	1493	6485.54	1.1977e-14	1886.67	2464.39	0.227414	0.401515	0.566389	LibT1
AGTAGTCGCGGCCAGGGCGG	AGTAGTCGCGGCCAGGGCGGCGG	AaTAGTCGCGtCCgGGGCGGCGG	M3:p19rGdT|p10rGdA|p7rAdC	6114	50	22	5468	96	6221.77	0	5424.51	94.3186	0.00803354	0.470064	0.0170903	LibT1
TCCAGGCTATTGCATAGAGT	TCCAGGCTATTGCATAGAGTTGG	TCCAGGCTATTGCATAaAGTTGG	M1:p4rGdT	4256	242	13	528	95	4330.8	0	497.727	174.979	0.0349714	0.134447	0.260112	LibT1
TCCAGGCTATTGCATAGAGT	TCCAGGCTATTGCATAGAGTTGG	aCCAGGCTATTGCATAGAGTTGG	M1:p20rUdT	5624	775	130	157	1244	5722.97	82.4424	116.996	1706.68	0.234513	0.239042	0.981053	LibT1
TCCAGGCTATTGCATAGAGT	TCCAGGCTATTGCATAGAGTTGG	TCCAGGCaATTGCATAGAGTTGG	M1:p13rUdT	6852	1352	115	344	1834	6972.41	0	295.262	2640.66	0.266509	0.296308	0.899431	LibT1
TCCAGGCTATTGCATAGAGT	TCCAGGCTATTGCATAGAGTTGG	aCCAGGCTATTGCATAaAGTTGG	M2:p20rUdT|p4rGdT	4307	187	13	985	119	4382.76	0	954.364	183.228	0.0331913	0.206072	0.161066	LibT1
TCCAGGCTATTGCATAGAGT	TCCAGGCTATTGCATAGAGTTGG	aCCAGGCaATTGCATAGAGTTGG	M2:p20rUdT|p13rUdT	4981	501	40	705	74	5068.41	1.3211e-11	669.571	239.929	0.0401359	0.152143	0.263803	LibT1
TCCAGGCTATTGCATAGAGT	TCCAGGCTATTGCATAGAGTTGG	TCCAGGCaATTGCATAaAGTTGG	M2:p13rUdT|p4rGdT	4654	0	4	1340	0	4735.87	0	1306.9	0	0	0.216275	0	LibT1
TCCAGGCTATTGCATAGAGT	TCCAGGCTATTGCATAGAGTTGG	aCCAGGCaATTGCATAaAGTTGG	M3:p20rUdT|p13rUdT|p4rGdT	4348	0	38	780	29	4424.69	22.7614	749.071	5.22109e-17	0.00438012	0.144148	0.0303862	LibT1
GGCACAAGGGGGGATTGGTA	GGCACAAGGGGGGATTGGTAGGG	GGCACAAGGGGGGATTGcTAGGG	M1:p3rGdG	4061	1689	99	719	650	4131.42	4.80014e-10	690.121	1367.49	0.220954	0.332461	0.664601	LibT1
GGCACAAGGGGGGATTGGTA	GGCACAAGGGGGGATTGGTAGGG	GGCACAAGGGGGGATTGGTAGGa	M1:p-2rGdT	5775	1334	119	3072	378	5876	1.91735e-11	3030.93	902.199	0.0919755	0.400966	0.229385	LibT1
GGCACAAGGGGGGATTGGTA	GGCACAAGGGGGGATTGGTAGGG	GGaACAAGGGGGGATTGGTAGGG	M1:p18rCdT	6723	1309	153	260	2605	6841.29	89.6703	212.179	3517.71	0.338376	0.349868	0.967155	LibT1
GGCACAAGGGGGGATTGGTA	GGCACAAGGGGGGATTGGTAGGG	GGCACAAGGGGGGATTGcTAGGa	M2:p3rGdG|p-2rGdT	4725	72	0	4710	60	4808.16	8.00468e-12	4676.39	68.1304	0.00713207	0.496669	0.0143598	LibT1
GGCACAAGGGGGGATTGGTA	GGCACAAGGGGGGATTGGTAGGG	GGaACAAGGGGGGATTGcTAGGG	M2:p18rCdT|p3rGdG	6368	2241	102	1649	505	6478.42	3.89303e-10	1603.72	1381.41	0.145971	0.315434	0.462764	LibT1
GGCACAAGGGGGGATTGGTA	GGCACAAGGGGGGATTGGTAGGG	GGaACAAGGGGGGATTGGTAGGa	M2:p18rCdT|p-2rGdT	5702	609	60	3105	113	5802.11	0	3064.44	321.398	0.0349804	0.368509	0.0949242	LibT1
GGCACAAGGGGGGATTGGTA	GGCACAAGGGGGGATTGGTAGGG	GGaACAAGGGGGGATTGcTAGGa	M3:p18rCdT|p3rGdG|p-2rGdT	6419	28	63	5187	69	6532.21	40.214	5141.34	39.2242	0.00675897	0.440787	0.0153339	LibT1
CATCAGTGCCTTGCAGCTGA	CATCAGTGCCTTGCAGCTGAAGG	CATCAGTGCCTTcCAGCTGAAGG	M1:p8rGdG	8332	175	71	5115	179	8478.89	22.1999	5055.73	217.976	0.0174359	0.382852	0.0455421	LibT1
CATCAGTGCCTTGCAGCTGA	CATCAGTGCCTTGCAGCTGAAGG	CATCAGTGCCTTGCAGCgGAAGG	M1:p3rUdC	6563	236	6	4248	208	6678.44	4.03391e-11	4201.32	293.168	0.0262392	0.402266	0.0652284	LibT1
CATCAGTGCCTTGCAGCTGA	CATCAGTGCCTTGCAGCTGAAGG	CATCAGTcCCTTGCAGCTGAAGG	M1:p13rGdG	6024	240	62	3594	145	6130.14	15.3884	3551.15	217.865	0.0235264	0.38015	0.0618871	LibT1
CATCAGTGCCTTGCAGCTGA	CATCAGTGCCTTGCAGCTGAAGG	CATCAGTGCCTTcCAGCgGAAGG	M2:p8rGdG|p3rUdC	7584	6	55	5297	71	7717.78	24.5593	5243.05	31.2432	0.00428702	0.405197	0.0105801	LibT1
CATCAGTGCCTTGCAGCTGA	CATCAGTGCCTTGCAGCTGAAGG	CATCAGTcCCTTcCAGCTGAAGG	M2:p13rGdG|p8rGdG	6608	21	14	4067	44	6724.45	7.51204e-12	4020	18.5127	0.00172003	0.375223	0.00458403	LibT1
CATCAGTGCCTTGCAGCTGA	CATCAGTGCCTTGCAGCTGAAGG	CATCAGTcCCTTGCAGCgGAAGG	M2:p13rGdG|p3rUdC	5117	22	17	3687	46	5207.2	0	3650.6	30.6755	0.00345116	0.414163	0.00833285	LibT1
CATCAGTGCCTTGCAGCTGA	CATCAGTGCCTTGCAGCTGAAGG	CATCAGTcCCTTcCAGCgGAAGG	M3:p13rGdG|p8rGdG|p3rUdC	6732	35	64	4159	43	6850.73	37.3476	4111.11	9.67677	0.0042715	0.374316	0.0114115	LibT1
CAGTCAAGACGTGACGCATT	CAGTCAAGACGTGACGCATTGGG	CAGTCAAGAgGTGACGCATTGGG	M1:p11rCdC	4030	21	24	2515	86	4101.08	5.56566	2486.33	83.151	0.0132886	0.384876	0.034527	LibT1
CAGTCAAGACGTGACGCATT	CAGTCAAGACGTGACGCATTGGG	CAGTCAAGACGTaACGCATTGGG	M1:p8rGdT	5594	1033	87	845	1167	5692.24	0	805.211	1735.58	0.210807	0.30861	0.683087	LibT1
CAGTCAAGACGTGACGCATT	CAGTCAAGACGTGACGCATTGGG	CAGTCAAGACGTGACGCATgGGG	M1:p1rUdC	5053	209	25	3206	125	5141.94	0	3170.06	193.72	0.0227753	0.395473	0.0575901	LibT1
CAGTCAAGACGTGACGCATT	CAGTCAAGACGTGACGCATTGGG	CAGTCAAGAgGTaACGCATTGGG	M2:p11rCdC|p8rGdT	4868	36	19	2869	66	4953.82	0	2834.37	61.243	0.00780222	0.368895	0.0211502	LibT1
CAGTCAAGACGTGACGCATT	CAGTCAAGACGTGACGCATTGGG	CAGTCAAGAgGTGACGCATgGGG	M2:p11rCdC|p1rUdC	6560	26	27	3433	70	6675.67	9.73431e-14	3386.34	51.6893	0.00511082	0.339938	0.0150346	LibT1
CAGTCAAGACGTGACGCATT	CAGTCAAGACGTGACGCATTGGG	CAGTCAAGACGTaACGCATgGGG	M2:p8rGdT|p1rUdC	5134	19	24	3139	48	5224.54	0	3102.48	31.8601	0.00381153	0.374971	0.0101649	LibT1
CAGTCAAGACGTGACGCATT	CAGTCAAGACGTGACGCATTGGG	CAGTCAAGAgGTaACGCATgGGG	M3:p11rCdC|p8rGdT|p1rUdC	3711	48	1	1888	7	3776.32	0	1861.6	2.47322	0.000438483	0.330487	0.00132678	LibT1
CGGTTAAGGGTTTACATAGA	CGGTTAAGGGTTTACATAGAAGG	CGGTTAAGGGcTTACATAGAAGG	M1:p10rUdG	2642	181	21	185	364	2688.56	0.620572	166.207	483.91	0.1451	0.194687	0.745298	LibT1
CGGTTAAGGGTTTACATAGA	CGGTTAAGGGTTTACATAGAAGG	CGGTTAAGGGTTaACATAGAAGG	M1:p8rUdT	2729	232	26	749	139	2776.99	0	729.589	233.505	0.062433	0.257506	0.242453	LibT1
CGGTTAAGGGTTTACATAGA	CGGTTAAGGGTTTACATAGAAGG	CGGcTAAGGGTTTACATAGAAGG	M1:p17rUdG	3195	189	21	349	275	3251.27	2.47528e-14	326.273	377.262	0.0953935	0.177894	0.536238	LibT1
CGGTTAAGGGTTTACATAGA	CGGTTAAGGGTTTACATAGAAGG	CGGTTAAGGGcTaACATAGAAGG	M2:p10rUdG|p8rUdT	3020	0	6	919	8	3073.18	2.79012e-13	897.518	1.47363e-13	1.0738e-16	0.226035	4.7506e-16	LibT1
CGGTTAAGGGTTTACATAGA	CGGTTAAGGGTTTACATAGAAGG	CGGcTAAGGGcTTACATAGAAGG	M2:p17rUdG|p10rUdG	2371	59	3	832	19	2412.72	0	815.135	29.2773	0.00898869	0.25925	0.0346718	LibT1
CGGTTAAGGGTTTACATAGA	CGGTTAAGGGTTTACATAGAAGG	CGGcTAAGGGTTaACATAGAAGG	M2:p17rUdG|p8rUdT	2978	8	4	1106	27	3030.47	4.09953e-13	1084.82	16.3711	0.00396235	0.266524	0.0148668	LibT1
CGGTTAAGGGTTTACATAGA	CGGTTAAGGGTTTACATAGAAGG	CGGcTAAGGGcTaACATAGAAGG	M3:p17rUdG|p10rUdG|p8rUdT	2534	31	80	1027	0	2578.6	75.4926	1008.98	0	0.0206091	0.275446	0.074821	LibT1
GATGGCTTTCCGCATAAAGG	GATGGCTTTCCGCATAAAGGCGG	GATGGCTTTCCGCATAAAcGCGG	M1:p2rGdG	5337	1852	127	1797	236	5429.72	0	1759.05	924.599	0.11396	0.330768	0.344531	LibT1
GATGGCTTTCCGCATAAAGG	GATGGCTTTCCGCATAAAGGCGG	GtTGGCTTTCCGCATAAAGGCGG	M1:p19rAdA	5282	1607	175	152	1330	5374.49	33.8492	114.432	2131	0.282848	0.293376	0.964113	LibT1
GATGGCTTTCCGCATAAAGG	GATGGCTTTCCGCATAAAGGCGG	GATGGCcTTCCGCATAAAGGCGG	M1:p14rUdG	4259	1119	73	130	994	4333.5	2.06219e-11	99.7085	1568.83	0.261383	0.277995	0.940242	LibT1
GATGGCTTTCCGCATAAAGG	GATGGCTTTCCGCATAAAGGCGG	GtTGGCTTTCCGCATAAAcGCGG	M2:p19rAdA|p2rGdG	5306	730	7	2507	129	5398.74	0	2469.26	387.202	0.046904	0.34602	0.135553	LibT1
GATGGCTTTCCGCATAAAGG	GATGGCTTTCCGCATAAAGGCGG	GtTGGCcTTCCGCATAAAGGCGG	M2:p19rAdA|p14rUdG	5640	1700	176	418	851	5738.67	0	377.886	1601.57	0.207507	0.256468	0.809096	LibT1
GATGGCTTTCCGCATAAAGG	GATGGCTTTCCGCATAAAGGCGG	GATGGCcTTCCGCATAAAcGCGG	M2:p14rUdG|p2rGdG	3801	721	42	1235	24	3867.39	0	1207.97	268.025	0.0501602	0.276228	0.18159	LibT1
GATGGCTTTCCGCATAAAGG	GATGGCTTTCCGCATAAAGGCGG	GtTGGCcTTCCGCATAAAcGCGG	M3:p19rAdA|p14rUdG|p2rGdG	7043	71	43	5205	13	7167.18	1.38533e-15	5154.9	1.15332e-14	1.04841e-18	0.418347	2.50607e-18	LibT1
TGAAAATTTGACAGTTACTT	TGAAAATTTGACAGTTACTTGGG	TGAAAATTTGACcGTTACTTGGG	M1:p8rAdG	4855	16	18	1108	1	4940.49	1.21839e-13	1073.47	1.95694e-13	5.27994e-17	0.178496	2.95802e-16	LibT1
TGAAAATTTGACAGTTACTT	TGAAAATTTGACAGTTACTTGGG	TGAAcATTTGACAGTTACTTGGG	M1:p16rAdG	5883	14	16	1894	86	5986.71	1.85804e-12	1852.15	70.6854	0.00893672	0.243103	0.036761	LibT1
TGAAAATTTGACAGTTACTT	TGAAAATTTGACAGTTACTTGGG	TGAAAgTTTGACAGTTACTTGGG	M1:p15rAdC	2890	59	38	617	70	2940.95	26.344	596.443	78.4579	0.0287744	0.1853	0.155285	LibT1
TGAAAATTTGACAGTTACTT	TGAAAATTTGACAGTTACTTGGG	TGAAcATTTGACcGTTACTTGGG	M2:p16rAdG|p8rAdG	3523	0	18	311	26	3585.14	1.29716	285.94	8.39957	0.00249865	0.0758454	0.0329441	LibT1
TGAAAATTTGACAGTTACTT	TGAAAATTTGACAGTTACTTGGG	TGAAcgTTTGACAGTTACTTGGG	M2:p16rAdG|p15rAdC	4033	0	6	1002	40	4104.08	0	973.312	22.3153	0.0043758	0.195232	0.0224133	LibT1
TGAAAATTTGACAGTTACTT	TGAAAATTTGACAGTTACTTGGG	TGAAAgTTTGACcGTTACTTGGG	M2:p15rAdC|p8rAdG	3602	0	8	426	44	3665.5	6.23462e-15	400.378	29.8118	0.00727883	0.105035	0.0692992	LibT1
TGAAAATTTGACAGTTACTT	TGAAAATTTGACAGTTACTTGGG	TGAAcgTTTGACcGTTACTTGGG	M3:p16rAdG|p15rAdC|p8rAdG	5404	3	0	1772	28	5499.18	1.40053e-11	1733.56	0.42992	5.94373e-05	0.239727	0.000247937	LibT1
TCAGGGGGCTTAAGAAGGAA	TCAGGGGGCTTAAGAAGGAAAGG	TCAGGGGGCTTAAGAAGaAAAGG	M1:p3rGdT	2794	355	66	322	296	2843.13	33.3734	302.126	454.804	0.134357	0.208324	0.644944	LibT1
TCAGGGGGCTTAAGAAGGAA	TCAGGGGGCTTAAGAAGGAAAGG	TCcGGGGGCTTAAGAAGGAAAGG	M1:p18rAdG	3331	403	55	789	377	3389.59	11.6089	765.306	572.651	0.123283	0.28232	0.43668	LibT1
TCAGGGGGCTTAAGAAGGAA	TCAGGGGGCTTAAGAAGGAAAGG	TCAGGGtGCTTAAGAAGGAAAGG	M1:p14rGdA	3707	459	45	2100	275	3772.11	0	2073.63	472.651	0.0748055	0.402995	0.185624	LibT1
TCAGGGGGCTTAAGAAGGAA	TCAGGGGGCTTAAGAAGGAAAGG	TCcGGGGGCTTAAGAAGaAAAGG	M2:p18rAdG|p3rGdT	3081	18	70	1540	19	3135.3	67.3355	1518.08	6.58645e-13	0.0142638	0.321579	0.0443556	LibT1
TCAGGGGGCTTAAGAAGGAA	TCAGGGGGCTTAAGAAGGAAAGG	TCcGGGtGCTTAAGAAGGAAAGG	M2:p18rAdG|p14rGdA	4601	48	11	3813	124	4682.08	6.65367e-13	3780.27	136.572	0.0158824	0.455504	0.0348678	LibT1
TCAGGGGGCTTAAGAAGGAA	TCAGGGGGCTTAAGAAGGAAAGG	TCAGGGtGCTTAAGAAGaAAAGG	M2:p14rGdA|p3rGdT	2826	19	17	982	41	2875.84	2.72107	961.898	37.1937	0.0102935	0.257654	0.0399511	LibT1
TCAGGGGGCTTAAGAAGGAA	TCAGGGGGCTTAAGAAGGAAAGG	TCcGGGtGCTTAAGAAGaAAAGG	M3:p18rAdG|p14rGdA|p3rGdT	3688	20	10	1941	29	3752.99	5.63929e-14	1914.77	18.662	0.00328186	0.340008	0.0096523	LibT1
ACGGTAGAAGGTTGTTAGTA	ACGGTAGAAGGTTGTTAGTAAGG	ACGGTAGAAGcTTGTTAGTAAGG	M1:p10rGdG	3885	195	40	1149	87	3953.43	4.0899	1121.37	149.288	0.0293368	0.24304	0.120708	LibT1
ACGGTAGAAGGTTGTTAGTA	ACGGTAGAAGGTTGTTAGTAAGG	ACGGTAGAAGGTTGTaAGTAAGG	M1:p5rUdT	2901	93	45	657	128	2952.14	33.473	636.364	157.783	0.0506	0.210105	0.240832	LibT1
ACGGTAGAAGGTTGTTAGTA	ACGGTAGAAGGTTGTTAGTAAGG	ACGGTAGAgGGTTGTTAGTAAGG	M1:p12rAdC	3183	467	70	127	440	3238.95	26.6894	104.359	667.358	0.171906	0.191144	0.899354	LibT1
ACGGTAGAAGGTTGTTAGTA	ACGGTAGAAGGTTGTTAGTAAGG	ACGGTAGAAGcTTGTaAGTAAGG	M2:p10rGdG|p5rUdT	5030	9	38	2313	7	5118.66	7.41494	2277.22	0	0.00100157	0.307596	0.00325614	LibT1
ACGGTAGAAGGTTGTTAGTA	ACGGTAGAAGGTTGTTAGTAAGG	ACGGTAGAgGcTTGTTAGTAAGG	M2:p12rAdC|p10rGdG	4578	3	9	1475	11	4658.62	0	1442.44	0	0	0.236424	0	LibT1
ACGGTAGAAGGTTGTTAGTA	ACGGTAGAAGGTTGTTAGTAAGG	ACGGTAGAgGGTTGTaAGTAAGG	M2:p12rAdC|p5rUdT	1865	3	23	473	0	1897.85	12.3366	459.734	0	0.00520548	0.193987	0.0268342	LibT1
ACGGTAGAAGGTTGTTAGTA	ACGGTAGAAGGTTGTTAGTAAGG	ACGGTAGAgGcTTGTaAGTAAGG	M3:p12rAdC|p10rGdG|p5rUdT	4007	3	56	1205	0	4077.58	34.4379	1176.5	0	0.00651183	0.222463	0.0292715	LibT1
TGACGGACCAATTACTCGGC	TGACGGACCAATTACTCGGCCGG	TGACGGACCAtTTACTCGGCCGG	M1:p10rAdA	5100	335	32	2183	199	5189.69	7.38732e-12	2146.72	327.813	0.0427719	0.322868	0.132475	LibT1
TGACGGACCAATTACTCGGC	TGACGGACCAATTACTCGGCCGG	TtACGGACCAATTACTCGGCCGG	M1:p19rGdA	3872	328	147	71	1477	3940.36	189.298	43.4565	1798.44	0.332869	0.308446	1.07918	LibT1
TGACGGACCAATTACTCGGC	TGACGGACCAATTACTCGGCCGG	TGACGGAtCAATTACTCGGCCGG	M1:p13rCdA	3918	939	85	512	853	3986.7	0	484.133	1336.86	0.230188	0.313548	0.734138	LibT1
TGACGGACCAATTACTCGGC	TGACGGACCAATTACTCGGCCGG	TtACGGACCAtTTACTCGGCCGG	M2:p19rGdA|p10rAdA	4264	86	21	2147	45	4339.13	0	2116.67	58.2404	0.00894076	0.33388	0.0267783	LibT1
TGACGGACCAATTACTCGGC	TGACGGACCAATTACTCGGCCGG	TtACGGAtCAATTACTCGGCCGG	M2:p19rGdA|p13rCdA	5070	700	104	1026	505	5159.12	30.1525	989.937	817.065	0.121095	0.258281	0.468852	LibT1
TGACGGACCAATTACTCGGC	TGACGGACCAATTACTCGGCCGG	TGACGGAtCAtTTACTCGGCCGG	M2:p13rCdA|p10rAdA	3170	31	36	1692	81	3225.91	26.0734	1669.45	79.6861	0.0211472	0.349749	0.0604638	LibT1
TGACGGACCAATTACTCGGC	TGACGGACCAATTACTCGGCCGG	TtACGGAtCAtTTACTCGGCCGG	M3:p19rGdA|p13rCdA|p10rAdA	4971	16	31	2775	86	5058.68	9.27333	2739.64	74.1979	0.0105904	0.357005	0.0296645	LibT1
CAGCGAAATACCCCAACGCG	CAGCGAAATACCCCAACGCGCGG	gAGCGAAATACCCCAACGCGCGG	M1:p20rCdC	4084	633	79	130	1914	4156	72.1887	100.949	2467.89	0.373705	0.377936	0.988804	LibT1
CAGCGAAATACCCCAACGCG	CAGCGAAATACCCCAACGCGCGG	CAGCGAAATACCCCAACGCtCGG	M1:p1rGdA	3702	1228	162	348	603	3766.71	48.8279	321.67	1129.59	0.223745	0.275549	0.811997	LibT1
CAGCGAAATACCCCAACGCG	CAGCGAAATACCCCAACGCGCGG	CAGCGAAATACCCCAACGCGCcG	M1:p-1rGdG	3503	49	24	2323	59	3564.77	4.14624	2298.08	64.917	0.0116427	0.398354	0.0292269	LibT1
CAGCGAAATACCCCAACGCG	CAGCGAAATACCCCAACGCGCGG	gAGCGAAATACCCCAACGCtCGG	M2:p20rCdC|p1rGdA	3015	1060	21	538	382	3067.19	1.22669e-10	516.56	824.314	0.187001	0.304187	0.614759	LibT1
CAGCGAAATACCCCAACGCG	CAGCGAAATACCCCAACGCGCGG	gAGCGAAATACCCCAACGCGCcG	M2:p20rCdC|p-1rGdG	4075	33	1	4084	95	4146.77	4.1617e-12	4055.01	99.7817	0.0120196	0.500483	0.024016	LibT1
CAGCGAAATACCCCAACGCG	CAGCGAAATACCCCAACGCGCGG	CAGCGAAATACCCCAACGCtCcG	M2:p1rGdA|p-1rGdG	3063	16	13	2357	18	3117	1.37224e-14	2335.21	8.00979	0.00146693	0.429144	0.00341828	LibT1
CAGCGAAATACCCCAACGCG	CAGCGAAATACCCCAACGCGCGG	gAGCGAAATACCCCAACGCtCcG	M3:p20rCdC|p1rGdA|p-1rGdG	2492	19	1	2063	33	2535.89	1.80204e-12	2045.27	30.6208	0.0066397	0.450129	0.0147507	LibT1
AGAAACCGGGCCGTCGTACG	AGAAACCGGGCCGTCGTACGGGG	AGAAACCGGGCaGTCGTACGGGG	M1:p9rCdT	4411	3842	105	326	936	4485.39	0	294.647	2493.22	0.342793	0.383304	0.894311	LibT1
AGAAACCGGGCCGTCGTACG	AGAAACCGGGCCGTCGTACGGGG	AGAAACCGGGCCtTCGTACGGGG	M1:p8rGdA	5040	4331	52	506	649	5124.58	0	470.179	2325.14	0.293582	0.352949	0.831798	LibT1
AGAAACCGGGCCGTCGTACG	AGAAACCGGGCCGTCGTACGGGG	AGAAACCGGGCCGaCGTACGGGG	M1:p7rUdT	5832	5274	158	1282	567	5930.02	0	1240.55	2566.66	0.263593	0.390995	0.674158	LibT1
AGAAACCGGGCCGTCGTACG	AGAAACCGGGCCGTCGTACGGGG	AGAAACCGGGCatTCGTACGGGG	M2:p9rCdT|p8rGdA	5039	712	15	3483	100	5127.09	6.58208e-10	3447.16	347.682	0.0389693	0.425339	0.0916195	LibT1
AGAAACCGGGCCGTCGTACG	AGAAACCGGGCCGTCGTACGGGG	AGAAACCGGGCaGaCGTACGGGG	M2:p9rCdT|p7rUdT	3877	178	21	4027	52	3945.22	3.04747e-12	3999.42	102.646	0.0127553	0.509746	0.0250229	LibT1
AGAAACCGGGCCGTCGTACG	AGAAACCGGGCCGTCGTACGGGG	AGAAACCGGGCCtaCGTACGGGG	M2:p8rGdA|p7rUdT	4329	796	26	4466	64	4404.54	4.34654e-10	4435.21	339.854	0.0370227	0.520182	0.0711727	LibT1
AGAAACCGGGCCGTCGTACG	AGAAACCGGGCCGTCGTACGGGG	AGAAACCGGGCataCGTACGGGG	M3:p9rCdT|p8rGdA|p7rUdT	4201	36	12	4787	45	4275.03	6.16173e-13	4757.12	40.3752	0.00445028	0.528794	0.0084159	LibT1
TCAGCCGATGGACACATGGT	TCAGCCGATGGACACATGGTCGG	TCAGCCGATaGACACATGGTCGG	M1:p11rGdT	5204	672	157	116	2269	5295.79	179.576	78.982	2864.57	0.361584	0.349635	1.03417	LibT1
TCAGCCGATGGACACATGGT	TCAGCCGATGGACACATGGTCGG	TCAGCCGATGGcCACATGGTCGG	M1:p9rAdG	5775	1122	178	388	2525	5876.66	152.491	346.922	3339.72	0.359436	0.379448	0.947261	LibT1
TCAGCCGATGGACACATGGT	TCAGCCGATGGACACATGGTCGG	TCAtCCGATGGACACATGGTCGG	M1:p17rGdA	5159	1610	70	329	1593	5249.01	3.85035e-10	292.309	2457.79	0.307258	0.343801	0.89371	LibT1
TCAGCCGATGGACACATGGT	TCAGCCGATGGACACATGGTCGG	TCAGCCGATaGcCACATGGTCGG	M2:p11rGdT|p9rAdG	5688	1184	56	1825	292	5787.28	4.6305e-10	1784.55	745.264	0.0896063	0.30417	0.294593	LibT1
TCAGCCGATGGACACATGGT	TCAGCCGATGGACACATGGTCGG	TCAtCCGATaGACACATGGTCGG	M2:p17rGdA|p11rGdT	5936	1575	72	1504	386	6039.34	5.45045e-11	1461.78	998.766	0.117503	0.28948	0.405912	LibT1
TCAGCCGATGGACACATGGT	TCAGCCGATGGACACATGGTCGG	TCAtCCGATGGcCACATGGTCGG	M2:p17rGdA|p9rAdG	5171	505	47	2763	197	5261.83	0	2726.22	387.071	0.0462167	0.371731	0.124329	LibT1
TCAGCCGATGGACACATGGT	TCAGCCGATGGACACATGGTCGG	TCAtCCGATaGcCACATGGTCGG	M3:p17rGdA|p11rGdT|p9rAdG	4944	11	2	3637	125	5031.12	0	3601.83	122.087	0.0139448	0.425346	0.0327846	LibT1
TAAAGCCCGAACCACAGCAA	TAAAGCCCGAACCACAGCAAGGG	TAAAGCCCGAACCACAtCAAGGG	M1:p4rGdA	3490	833	67	507	366	3551.03	0	482.178	719.295	0.151351	0.252808	0.598677	LibT1
TAAAGCCCGAACCACAGCAA	TAAAGCCCGAACCACAGCAAGGG	TcAAGCCCGAACCACAGCAAGGG	M1:p19rAdG	3025	541	122	115	921	3078.21	108.186	93.4831	1243.65	0.298845	0.295595	1.011	LibT1
TAAAGCCCGAACCACAGCAA	TAAAGCCCGAACCACAGCAAGGG	TAcAGCCCGAACCACAGCAAGGG	M1:p18rAdG	4600	614	99	955	543	4680.88	40.1548	922.28	830.79	0.134527	0.270782	0.496811	LibT1
TAAAGCCCGAACCACAGCAA	TAAAGCCCGAACCACAGCAAGGG	TcAAGCCCGAACCACAtCAAGGG	M2:p19rAdG|p4rGdA	2780	36	8	1106	84	2828.99	1.93069e-13	1086.23	95.9143	0.023912	0.294715	0.0811362	LibT1
TAAAGCCCGAACCACAGCAA	TAAAGCCCGAACCACAGCAAGGG	TccAGCCCGAACCACAGCAAGGG	M2:p19rAdG|p18rAdG	3986	241	21	1607	339	4056.16	0	1578.65	467.69	0.076639	0.335328	0.22855	LibT1
TAAAGCCCGAACCACAGCAA	TAAAGCCCGAACCACAGCAAGGG	TAcAGCCCGAACCACAtCAAGGG	M2:p18rAdG|p4rGdA	3282	13	9	2424	58	3339.86	0	2400.65	53.2977	0.00919908	0.423547	0.0217191	LibT1
TAAAGCCCGAACCACAGCAA	TAAAGCCCGAACCACAGCAAGGG	TccAGCCCGAACCACAtCAAGGG	M3:p19rAdG|p18rAdG|p4rGdA	4943	40	10	3016	62	5030.09	0	2980.84	57.4544	0.00712093	0.376568	0.0189101	LibT1
GTCCTAATCCTTAGCTGTTC	GTCCTAATCCTTAGCTGTTCTGG	GTCCTAATCCTTAGCTtTTCTGG	M1:p4rGdA	4505	11	2	1281	46	4584.36	2.95239e-12	1248.96	30.519	0.00520461	0.218198	0.0238528	LibT1
GTCCTAATCCTTAGCTGTTC	GTCCTAATCCTTAGCTGTTCTGG	GaCCTAATCCTTAGCTGTTCTGG	M1:p19rUdT	4585	385	115	238	109	4665.67	75.2297	205.387	217.736	0.0567321	0.0819367	0.69239	LibT1
GTCCTAATCCTTAGCTGTTC	GTCCTAATCCTTAGCTGTTCTGG	GTaCTAATCCTTAGCTGTTCTGG	M1:p18rCdT	2937	202	6	92	71	2988.56	0	71.1097	140.033	0.0437643	0.0659881	0.663215	LibT1
GTCCTAATCCTTAGCTGTTC	GTCCTAATCCTTAGCTGTTCTGG	GaCCTAATCCTTAGCTtTTCTGG	M2:p19rUdT|p4rGdA	6616	11	1	2152	31	6732.53	0	2104.94	2.0524e-12	2.32239e-16	0.238184	9.75041e-16	LibT1
GTCCTAATCCTTAGCTGTTC	GTCCTAATCCTTAGCTGTTCTGG	GaaCTAATCCTTAGCTGTTCTGG	M2:p19rUdT|p18rCdT	4325	2	6	493	31	4401.21	0	462.235	10.4557	0.00214524	0.0969841	0.0221196	LibT1
GTCCTAATCCTTAGCTGTTC	GTCCTAATCCTTAGCTGTTCTGG	GTaCTAATCCTTAGCTtTTCTGG	M2:p18rCdT|p4rGdA	4011	9	8	589	23	4081.68	7.06485e-13	560.469	5.44098	0.00117071	0.121764	0.00961458	LibT1
GTCCTAATCCTTAGCTGTTC	GTCCTAATCCTTAGCTGTTCTGG	GaaCTAATCCTTAGCTtTTCTGG	M3:p19rUdT|p18rCdT|p4rGdA	3101	0	0	58	9	3155.58	7.54821e-12	35.9421	8.40415e-13	2.62841e-15	0.0112617	NA	LibT1
CTTCCTGCGTAAAGGGTTTG	CTTCCTGCGTAAAGGGTTTGAGG	CTTCCTGCGTAAcGGGTTTGAGG	M1:p8rAdG	5276	46	34	5061	37	5369.04	4.99871	5023.47	26.0879	0.00298233	0.484435	0.0061563	LibT1
CTTCCTGCGTAAAGGGTTTG	CTTCCTGCGTAAAGGGTTTGAGG	CTTCCTGCGTAAAGGGcTTGAGG	M1:p4rUdG	4052	667	82	1862	274	4123.14	2.17202	1833.18	544.557	0.0840726	0.365634	0.229937	LibT1
CTTCCTGCGTAAAGGGTTTG	CTTCCTGCGTAAAGGGTTTGAGG	CTTCCTGCcTAAAGGGTTTGAGG	M1:p12rGdG	3160	109	12	1899	29	3215.61	1.92145e-12	1876.52	54.5022	0.0105899	0.375202	0.0282245	LibT1
CTTCCTGCGTAAAGGGTTTG	CTTCCTGCGTAAAGGGTTTGAGG	CTTCCTGCGTAAcGGGcTTGAGG	M2:p8rAdG|p4rUdG	5057	6	14	3986	14	5146.08	5.70088e-13	3950.03	3.31208e-13	9.90859e-17	0.434255	2.28175e-16	LibT1
CTTCCTGCGTAAAGGGTTTG	CTTCCTGCGTAAAGGGTTTGAGG	CTTCCTGCcTAAcGGGTTTGAGG	M2:p12rGdG|p8rAdG	6013	0	18	4003	8	6118.88	0	3960.23	0	0	0.392915	0	LibT1
CTTCCTGCGTAAAGGGTTTG	CTTCCTGCGTAAAGGGTTTGAGG	CTTCCTGCcTAAAGGGcTTGAGG	M2:p12rGdG|p4rUdG	3192	9	19	1863	5	3248.26	2.73719e-14	1840.29	0	5.3791e-18	0.361653	1.48736e-17	LibT1
CTTCCTGCGTAAAGGGTTTG	CTTCCTGCGTAAAGGGTTTGAGG	CTTCCTGCcTAAcGGGcTTGAGG	M3:p12rGdG|p8rAdG|p4rUdG	4763	0	4	3739	33	4846.92	3.64387e-12	3705.12	9.34905	0.001092	0.433863	0.00251693	LibT1
GTTGTGTAGAATACCTGGGA	GTTGTGTAGAATACCTGGGAGGG	GaTGTGTAGAATACCTGGGAGGG	M1:p19rUdT	5802	840	139	37	645	5903.94	58.9588	3.70304e-14	1021.53	0.154699	0.146258	1.05772	LibT1
GTTGTGTAGAATACCTGGGA	GTTGTGTAGAATACCTGGGAGGG	GTTGTGgAGAATACCTGGGAGGG	M1:p14rUdC	6097	1297	97	113	1026	6203.81	0	69.6349	1660.46	0.209287	0.218063	0.959751	LibT1
GTTGTGTAGAATACCTGGGA	GTTGTGTAGAATACCTGGGAGGG	GTTGTGTAtAATACCTGGGAGGG	M1:p12rGdA	4122	457	20	56	285	4194.3	1.49676e-11	26.6812	481.244	0.102344	0.108018	0.94747	LibT1
GTTGTGTAGAATACCTGGGA	GTTGTGTAGAATACCTGGGAGGG	GaTGTGgAGAATACCTGGGAGGG	M2:p19rUdT|p14rUdC	5967	1558	134	247	1016	6071.43	0	204.56	1744.67	0.217522	0.243026	0.895056	LibT1
GTTGTGTAGAATACCTGGGA	GTTGTGTAGAATACCTGGGAGGG	GaTGTGTAtAATACCTGGGAGGG	M2:p19rUdT|p12rGdA	3998	289	23	22	210	4068.24	5.64838e-12	2.42823e-12	331.102	0.0752616	0.0752616	1	LibT1
GTTGTGTAGAATACCTGGGA	GTTGTGTAGAATACCTGGGAGGG	GTTGTGgAtAATACCTGGGAGGG	M2:p14rUdC|p12rGdA	6841	963	134	929	215	6961.16	9.78327	880.341	562.178	0.0679817	0.171454	0.396502	LibT1
GTTGTGTAGAATACCTGGGA	GTTGTGTAGAATACCTGGGAGGG	GaTGTGgAtAATACCTGGGAGGG	M3:p19rUdT|p14rUdC|p12rGdA	4583	41	14	1859	58	4663.76	0	1826.4	55.3148	0.00845084	0.287483	0.0293959	LibT1
TGGCGATCTACCATGACGAT	TGGCGATCTACCATGACGATGGG	TGGCGATCTACCATGACGcTGGG	M1:p2rAdG	3939	350	26	1607	128	4008.17	4.7134e-12	1578.98	255.834	0.0437848	0.31402	0.139433	LibT1
TGGCGATCTACCATGACGAT	TGGCGATCTACCATGACGATGGG	TGGCGATtTACCATGACGATGGG	M1:p13rCdA	4121	441	17	1570	146	4193.24	9.51741e-11	1540.69	309.42	0.0512	0.30614	0.167244	LibT1
TGGCGATCTACCATGACGAT	TGGCGATCTACCATGACGATGGG	TGGCGATCgACCATGACGATGGG	M1:p12rUdC	5414	1048	110	2258	490	5508.94	0	2219.49	933.757	0.107797	0.364024	0.296125	LibT1
TGGCGATCTACCATGACGAT	TGGCGATCTACCATGACGATGGG	TGGCGATtTACCATGACGcTGGG	M2:p13rCdA|p2rAdG	3421	30	11	2633	35	3481.29	2.55124e-14	2608.67	31.1644	0.0050913	0.431266	0.0118055	LibT1
TGGCGATCTACCATGACGAT	TGGCGATCTACCATGACGATGGG	TGGCGATtgACCATGACGATGGG	M2:p13rCdA|p12rUdC	4083	49	16	2312	24	4154.95	4.61039e-13	2282.96	20.791	0.00321907	0.356689	0.00902487	LibT1
TGGCGATCTACCATGACGAT	TGGCGATCTACCATGACGATGGG	TGGCGATCgACCATGACGcTGGG	M2:p12rUdC|p2rAdG	4737	18	15	3583	23	4820.49	0	3549.3	4.14632	0.000495146	0.424346	0.00116684	LibT1
TGGCGATCTACCATGACGAT	TGGCGATCTACCATGACGATGGG	TGGCGATtgACCATGACGcTGGG	M3:p13rCdA|p12rUdC|p2rAdG	4856	25	0	3119	32	4941.51	1.13545e-12	3084.46	16.6999	0.00207642	0.385588	0.00538507	LibT1
CCCTTGGATGCTTGATTTGC	CCCTTGGATGCTTGATTTGCGGG	CCCTTGGATGCcTGATTTGCGGG	M1:p9rUdG	10401	155	147	3448	202	10584.4	114.483	3374.01	195.497	0.0217249	0.250169	0.086841	LibT1
CCCTTGGATGCTTGATTTGC	CCCTTGGATGCTTGATTTGCGGG	CCCTTGGATGCTTGATcTGCGGG	M1:p4rUdG	14079	48	61	4376	144	14327.3	0	4275.85	100.642	0.00538085	0.23399	0.0229961	LibT1
CCCTTGGATGCTTGATTTGC	CCCTTGGATGCTTGATTTGCGGG	CCCaTGGATGCTTGATTTGCGGG	M1:p17rUdT	10184	117	170	1842	390	10363.6	160.297	1769.56	392.8	0.0435981	0.170449	0.255784	LibT1
CCCTTGGATGCTTGATTTGC	CCCTTGGATGCTTGATTTGCGGG	CCCTTGGATGCcTGATcTGCGGG	M2:p9rUdG|p4rUdG	8254	0	13	1943	14	8399.3	2.61792e-11	1884.29	1.79477e-11	4.29101e-15	0.183233	2.34184e-14	LibT1
CCCTTGGATGCTTGATTTGC	CCCTTGGATGCTTGATTTGCGGG	CCCaTGGATGCcTGATTTGCGGG	M2:p17rUdT|p9rUdG	9697	44	11	2500	80	9867.82	0	2431.02	50.4094	0.00408198	0.200938	0.0203146	LibT1
CCCTTGGATGCTTGATTTGC	CCCTTGGATGCTTGATTTGCGGG	CCCaTGGATGCTTGATcTGCGGG	M2:p17rUdT|p4rUdG	13312	12	35	2244	59	13546.6	0	2149.31	1.51549e-13	9.65529e-18	0.136934	7.05104e-17	LibT1
CCCTTGGATGCTTGATTTGC	CCCTTGGATGCTTGATTTGCGGG	CCCaTGGATGCcTGATcTGCGGG	M3:p17rUdT|p9rUdG|p4rUdG	11795	7	84	3350	4	12002.9	5.74732	3266.1	1.08078e-10	0.000376264	0.213824	0.00175969	LibT1
CGTGAAAACAGGGAAGCGGA	CGTGAAAACAGGGAAGCGGATGG	CGTGAAAACAGaGAAGCGGATGG	M1:p9rGdT	4258	620	129	219	2075	4333.11	147.199	188.711	2630.26	0.380512	0.386199	0.985274	LibT1
CGTGAAAACAGGGAAGCGGA	CGTGAAAACAGGGAAGCGGATGG	CGTGAAAACAGGGAAaCGGATGG	M1:p5rGdT	3356	1007	73	161	1186	3414.78	1.03036e-12	137.13	1762.9	0.331695	0.357497	0.927827	LibT1
CGTGAAAACAGGGAAGCGGA	CGTGAAAACAGGGAAGCGGATGG	CGTGAAAACAGGGAAGCGGATaG	M1:p-1rGdT	4794	756	23	2186	190	4877.8	3.73677e-10	2151.9	472.772	0.0630155	0.349841	0.180126	LibT1
CGTGAAAACAGGGAAGCGGA	CGTGAAAACAGGGAAGCGGATGG	CGTGAAAACAGaGAAaCGGATGG	M2:p9rGdT|p5rGdT	3324	211	21	1618	50	3382.44	0	1594.36	115.801	0.022739	0.335812	0.0677135	LibT1
CGTGAAAACAGGGAAGCGGA	CGTGAAAACAGGGAAGCGGATGG	CGTGAAAACAGaGAAGCGGATaG	M2:p9rGdT|p-1rGdT	2863	45	29	1925	30	2913.48	14.6113	1904.63	29.5098	0.00907425	0.397789	0.0228117	LibT1
CGTGAAAACAGGGAAGCGGA	CGTGAAAACAGGGAAGCGGATGG	CGTGAAAACAGGGAAaCGGATaG	M2:p5rGdT|p-1rGdT	2939	20	8	2236	61	2990.8	2.47416e-13	2215.09	61.6014	0.0116946	0.432216	0.0270574	LibT1
CGTGAAAACAGGGAAGCGGA	CGTGAAAACAGGGAAGCGGATGG	CGTGAAAACAGaGAAaCGGATaG	M3:p9rGdT|p5rGdT|p-1rGdT	2489	2	43	1848	8	2532.86	34.8247	1830.3	0	0.00791836	0.416168	0.0190268	LibT1
CCGAGCAACGGAGATGAAGC	CCGAGCAACGGAGATGAAGCTGG	CCGAGCAACGGAGAcGAAGCTGG	M1:p6rUdG	5606	1045	147	2565	1132	5704.49	63.3394	2525.13	1677.79	0.174624	0.421525	0.414267	LibT1
CCGAGCAACGGAGATGAAGC	CCGAGCAACGGAGATGAAGCTGG	CCGAGCAACGGAGATGAAGaTGG	M1:p1rCdT	7342	1230	136	3709	685	7470.9	0	3656.78	1220.93	0.0988716	0.395001	0.250308	LibT1
CCGAGCAACGGAGATGAAGC	CCGAGCAACGGAGATGAAGCTGG	CCaAGCAACGGAGATGAAGCTGG	M1:p18rGdT	4090	215	87	2530	150	4162.04	66.0994	2500.91	210.653	0.0398796	0.390731	0.102064	LibT1
CCGAGCAACGGAGATGAAGC	CCGAGCAACGGAGATGAAGCTGG	CCGAGCAACGGAGAcGAAGaTGG	M2:p6rUdG|p1rCdT	12570	99	42	9897	65	12791.5	0	9807.59	34.456	0.00152234	0.434843	0.0035009	LibT1
CCGAGCAACGGAGATGAAGC	CCGAGCAACGGAGATGAAGCTGG	CCaAGCAACGGAGAcGAAGCTGG	M2:p18rGdT|p6rUdG	5216	3	13	3605	80	5307.96	0	3567.9	63.7118	0.00712695	0.40624	0.0175437	LibT1
CCGAGCAACGGAGATGAAGC	CCGAGCAACGGAGATGAAGCTGG	CCaAGCAACGGAGATGAAGaTGG	M2:p18rGdT|p1rCdT	5392	30	7	3176	79	5487	0	3137.65	71.2687	0.00819566	0.369014	0.0222096	LibT1
CCGAGCAACGGAGATGAAGC	CCGAGCAACGGAGATGAAGCTGG	CCaAGCAACGGAGAcGAAGaTGG	M3:p18rGdT|p6rUdG|p1rCdT	6716	21	8	4657	37	6834.32	2.28373e-11	4609.23	9.47203	0.000827034	0.403274	0.0020508	LibT1
AATAGCGGGAACACTAGGTG	AATAGCGGGAACACTAGGTGAGG	AATAGCGGGAtCACTAGGTGAGG	M1:p10rAdA	2806	446	159	276	633	2855.34	160.645	256.041	849.596	0.245107	0.268253	0.913719	LibT1
AATAGCGGGAACACTAGGTG	AATAGCGGGAACACTAGGTGAGG	AATAGCGGGAACgCTAGGTGAGG	M1:p8rAdC	4363	617	163	411	346	4439.66	119.493	379.966	572.701	0.125584	0.172841	0.726585	LibT1
AATAGCGGGAACACTAGGTG	AATAGCGGGAACACTAGGTGAGG	AtTAGCGGGAACACTAGGTGAGG	M1:p19rAdA	4566	1179	141	334	1182	4646.08	45.8903	301.524	1798.6	0.271564	0.309201	0.878277	LibT1
AATAGCGGGAACACTAGGTG	AATAGCGGGAACACTAGGTGAGG	AATAGCGGGAtCgCTAGGTGAGG	M2:p10rAdA|p8rAdC	4754	100	6	3165	35	4837.66	1.54141e-11	3131.18	48.3209	0.00602718	0.396587	0.0151976	LibT1
AATAGCGGGAACACTAGGTG	AATAGCGGGAACACTAGGTGAGG	AtTAGCGGGAtCACTAGGTGAGG	M2:p19rAdA|p10rAdA	4831	101	42	2461	112	4916.17	14.4112	2426.64	135.529	0.0200114	0.341953	0.058521	LibT1
AATAGCGGGAACACTAGGTG	AATAGCGGGAACACTAGGTGAGG	AtTAGCGGGAACgCTAGGTGAGG	M2:p19rAdA|p8rAdC	4548	468	71	1824	216	4627.99	9.04973	1791.65	397.275	0.0595263	0.320676	0.185628	LibT1
AATAGCGGGAACACTAGGTG	AATAGCGGGAACACTAGGTGAGG	AtTAGCGGGAtCgCTAGGTGAGG	M3:p19rAdA|p10rAdA|p8rAdC	5969	6	8	3844	88	6074.19	1.60919e-12	3801.54	69.6085	0.0069991	0.389242	0.0179813	LibT1
CAACGAAGACAGTAAAGATT	CAACGAAGACAGTAAAGATTCGG	CAACGAAGACAGTtAAGATTCGG	M1:p7rAdA	2806	141	5	1142	76	2855.32	7.99595e-12	1122.04	124.55	0.0303638	0.303905	0.0999122	LibT1
CAACGAAGACAGTAAAGATT	CAACGAAGACAGTAAAGATTCGG	CAACGAAGACAGTAgAGATTCGG	M1:p6rAdC	2239	388	114	261	419	2278.34	102.682	245.074	595.023	0.216603	0.260809	0.830505	LibT1
CAACGAAGACAGTAAAGATT	CAACGAAGACAGTAAAGATTCGG	CAACaAAGACAGTAAAGATTCGG	M1:p16rGdT	1948	180	31	37	235	1982.3	13.5539	23.1436	329.733	0.146159	0.150242	0.972824	LibT1
CAACGAAGACAGTAAAGATT	CAACGAAGACAGTAAAGATTCGG	CAACGAAGACAGTtgAGATTCGG	M2:p7rAdA|p6rAdC	4705	0	19	3176	17	4787.93	4.35162e-13	3142.53	5.34811e-13	1.2231e-16	0.396261	3.0866e-16	LibT1
CAACGAAGACAGTAAAGATT	CAACGAAGACAGTAAAGATTCGG	CAACaAAGACAGTtAAGATTCGG	M2:p16rGdT|p7rAdA	2236	9	6	1034	35	2275.41	6.83206e-14	1018.09	30.9721	0.00931636	0.315558	0.0295234	LibT1
CAACGAAGACAGTAAAGATT	CAACGAAGACAGTAAAGATTCGG	CAACaAAGACAGTAgAGATTCGG	M2:p16rGdT|p6rAdC	2668	90	27	563	84	2715.02	9.29357	544.022	113.366	0.0362715	0.194395	0.186586	LibT1
CAACGAAGACAGTAAAGATT	CAACGAAGACAGTAAAGATTCGG	CAACaAAGACAGTtgAGATTCGG	M3:p16rGdT|p7rAdA|p6rAdC	1785	15	0	547	19	1816.43	0	534.303	16.9033	0.00713934	0.232809	0.0306661	LibT1
GACGAACTATACTAGTGGTA	GACGAACTATACTAGTGGTAAGG	GACGAACTATACTgGTGGTAAGG	M1:p7rAdC	2726	147	52	392	69	2774.01	34.1388	372.609	107.943	0.0432029	0.146122	0.295663	LibT1
GACGAACTATACTAGTGGTA	GACGAACTATACTAGTGGTAAGG	GACGAACTATACTAGcGGTAAGG	M1:p5rUdG	2076	318	26	197	62	2112.37	6.48741e-13	182.234	177.089	0.0716467	0.145375	0.49284	LibT1
GACGAACTATACTAGTGGTA	GACGAACTATACTAGTGGTAAGG	GACGAACTATACTAGTGtTAAGG	M1:p3rGdA	2661	248	0	61	60	2707.62	2.58135e-11	42.0734	145.441	0.0502365	0.0647689	0.775626	LibT1
GACGAACTATACTAGTGGTA	GACGAACTATACTAGTGGTAAGG	GACGAACTATACTgGcGGTAAGG	M2:p7rAdC|p5rUdG	2740	0	37	683	2	2788.27	22.8751	663.51	3.11985e-12	0.00658343	0.190957	0.034476	LibT1
GACGAACTATACTAGTGGTA	GACGAACTATACTAGTGGTAAGG	GACGAACTATACTgGTGtTAAGG	M2:p7rAdC|p3rGdA	3174	27	11	1354	19	3229.94	0	1331.42	12.521	0.0027375	0.29383	0.0093166	LibT1
GACGAACTATACTAGTGGTA	GACGAACTATACTAGTGGTAAGG	GACGAACTATACTAGcGtTAAGG	M2:p5rUdG|p3rGdA	1771	8	0	356	4	1802.17	0	343.403	8.35224e-15	3.89278e-18	0.160052	2.4322e-17	LibT1
GACGAACTATACTAGTGGTA	GACGAACTATACTAGTGGTAAGG	GACGAACTATACTgGcGtTAAGG	M3:p7rAdC|p5rUdG|p3rGdA	2422	0	36	703	15	2464.7	30.0382	685.772	1.18211e-13	0.00944445	0.215617	0.043802	LibT1
CTTCCATACTTTCTCTTCAC	CTTCCATACTTTCTCTTCACAGG	CTTCCATACgTTCTCTTCACAGG	M1:p11rUdC	6625	69	55	1196	110	6741.83	24.0448	1148.87	107.043	0.0163415	0.156563	0.104376	LibT1
CTTCCATACTTTCTCTTCAC	CTTCCATACTTTCTCTTCACAGG	CTTCCATACTTTCTCTTCACAcG	M1:p-1rGdG	6651	25	0	970	59	6768.13	0	922.69	37.615	0.00486709	0.124256	0.0391699	LibT1
CTTCCATACTTTCTCTTCAC	CTTCCATACTTTCTCTTCACAGG	CaTCCATACTTTCTCTTCACAGG	M1:p19rUdT	5919	76	51	121	62	6023.37	20.4678	78.8963	57.8828	0.0126768	0.0221303	0.572826	LibT1
CTTCCATACTTTCTCTTCAC	CTTCCATACTTTCTCTTCACAGG	CTTCCATACgTTCTCTTCACAcG	M2:p11rUdC|p-1rGdG	6061	0	13	2344	8	6167.7	6.56674e-12	2300.89	5.83829e-12	1.46483e-15	0.271697	5.39141e-15	LibT1
CTTCCATACTTTCTCTTCAC	CTTCCATACTTTCTCTTCACAGG	CaTCCATACgTTCTCTTCACAGG	M2:p19rUdT|p11rUdC	6125	0	11	1793	53	6232.95	4.21562e-13	1749.43	24.6375	0.00307699	0.221564	0.0138876	LibT1
CTTCCATACTTTCTCTTCAC	CTTCCATACTTTCTCTTCACAGG	CaTCCATACTTTCTCTTCACAcG	M2:p19rUdT|p-1rGdG	3805	0	10	741	28	3872.08	3.99392e-13	713.934	9.42445	0.00205083	0.157408	0.0130287	LibT1
CTTCCATACTTTCTCTTCAC	CTTCCATACTTTCTCTTCACAGG	CaTCCATACgTTCTCTTCACAcG	M3:p19rUdT|p11rUdC|p-1rGdG	4128	0	13	801	4	4200.68	0	771.637	0	0	0.155186	0	LibT1
CCTGTCATTCCGACTCCAAA	CCTGTCATTCCGACTCCAAACGG	CCTGTCATTCCGAgTCCAAACGG	M1:p7rCdC	3774	16	19	2191	38	3840.56	0	2164.15	27.4053	0.00454323	0.363315	0.0125049	LibT1
CCTGTCATTCCGACTCCAAA	CCTGTCATTCCGACTCCAAACGG	CCTGTCtTTCCGACTCCAAACGG	M1:p14rAdA	5701	811	85	2745	629	5801.17	1.33014e-13	2704.45	1011.37	0.10627	0.39044	0.272179	LibT1
CCTGTCATTCCGACTCCAAA	CCTGTCATTCCGACTCCAAACGG	CCTGTCAgTCCGACTCCAAACGG	M1:p13rUdC	7357	429	59	4456	330	7486.52	1.39361e-12	4403.67	504.337	0.0406903	0.395982	0.102758	LibT1
CCTGTCATTCCGACTCCAAA	CCTGTCATTCCGACTCCAAACGG	CCTGTCtTTCCGAgTCCAAACGG	M2:p14rAdA|p7rCdC	5287	26	17	4968	44	5380.19	7.4633e-13	4930.39	28.6753	0.00277344	0.479635	0.00578239	LibT1
CCTGTCATTCCGACTCCAAA	CCTGTCATTCCGACTCCAAACGG	CCTGTCtgTCCGACTCCAAACGG	M2:p14rAdA|p13rUdC	4518	107	98	2866	95	4597.64	90.6789	2833.86	94.9471	0.0243695	0.384503	0.0633793	LibT1
CCTGTCATTCCGACTCCAAA	CCTGTCATTCCGACTCCAAACGG	CCTGTCAgTCCGAgTCCAAACGG	M2:p13rUdC|p7rCdC	4787	24	50	2800	21	4871.41	30.0634	2765.95	4.51067e-14	0.00392092	0.360741	0.0108691	LibT1
CCTGTCATTCCGACTCCAAA	CCTGTCATTCCGACTCCAAACGG	CCTGTCtgTCCGAgTCCAAACGG	M3:p14rAdA|p13rUdC|p7rCdC	6492	7	27	3693	7	6606.35	3.083e-12	3646.82	7.78647e-12	1.06011e-15	0.355677	2.98053e-15	LibT1
CAGGGCTGACCTTCATTGGA	CAGGGCTGACCTTCATTGGACGG	CAGGGCTGACCTTCATTGtACGG	M1:p2rGdA	4908	1892	242	435	1353	4993.74	88.4005	400.093	2247.44	0.302192	0.342516	0.88227	LibT1
CAGGGCTGACCTTCATTGGA	CAGGGCTGACCTTCATTGGACGG	CAGGGCTGACCTTCATTGGcCGG	M1:p1rAdG	7671	1447	125	4175	375	7805.3	0	4120.44	927.926	0.0721916	0.392757	0.183807	LibT1
CAGGGCTGACCTTCATTGGA	CAGGGCTGACCTTCATTGGACGG	CAGGGCTGACCTTCATTGGACGt	M1:p-2rGdA	6064	121	41	5135	79	6170.9	0.440469	5091.86	100.125	0.00884998	0.456907	0.0193693	LibT1
CAGGGCTGACCTTCATTGGA	CAGGGCTGACCTTCATTGGACGG	CAGGGCTGACCTTCATTGtcCGG	M2:p2rGdA|p1rAdG	5697	61	24	5973	39	5797.41	0	5932.48	32.9014	0.00279708	0.50714	0.0055154	LibT1
CAGGGCTGACCTTCATTGGA	CAGGGCTGACCTTCATTGGACGG	CAGGGCTGACCTTCATTGtACGt	M2:p2rGdA|p-2rGdA	5141	5	6	3846	43	5231.59	1.78029e-12	3809.43	20.7317	0.00228782	0.422674	0.00541274	LibT1
CAGGGCTGACCTTCATTGGA	CAGGGCTGACCTTCATTGGACGG	CAGGGCTGACCTTCATTGGcCGt	M2:p1rAdG|p-2rGdA	6192	50	16	5533	78	6301.11	0	5488.95	72.3314	0.00609753	0.468816	0.0130062	LibT1
CAGGGCTGACCTTCATTGGA	CAGGGCTGACCTTCATTGGACGG	CAGGGCTGACCTTCATTGtcCGt	M3:p2rGdA|p1rAdG|p-2rGdA	5334	57	60	5058	66	5428.06	39.4415	5020.06	53.329	0.00880102	0.481305	0.0182857	LibT1
CGTTTGCCATTCCACGTCGC	CGTTTGCCATTCCACGTCGCCGG	CGTTTGCCAgTCCACGTCGCCGG	M1:p11rUdC	5485	266	58	3477	149	5581.62	10.2383	3437.98	237.191	0.0266999	0.396586	0.0673244	LibT1
CGTTTGCCATTCCACGTCGC	CGTTTGCCATTCCACGTCGCCGG	CGTTTGCCATTgCACGTCGCCGG	M1:p9rCdC	5913	33	27	4057	155	6017.3	3.41237e-15	4014.94	159.832	0.015682	0.40961	0.0382851	LibT1
CGTTTGCCATTCCACGTCGC	CGTTTGCCATTCCACGTCGCCGG	CGTTTGCCATTCCACGTgGCCGG	M1:p3rCdC	7971	95	19	5675	77	8111.41	5.61188e-12	5618.3	76.3475	0.00553	0.412475	0.0134069	LibT1
CGTTTGCCATTCCACGTCGC	CGTTTGCCATTCCACGTCGCCGG	CGTTTGCCAgTgCACGTCGCCGG	M2:p11rUdC|p9rCdC	5456	0	10	4968	23	5552.12	7.51324e-13	4929.19	4.56735e-14	7.60398e-17	0.470284	1.61689e-16	LibT1
CGTTTGCCATTCCACGTCGC	CGTTTGCCATTCCACGTCGCCGG	CGTTTGCCAgTCCACGTgGCCGG	M2:p11rUdC|p3rCdC	7212	26	46	4879	22	7339.16	5.69847	4827.7	0	0.00046814	0.396605	0.00118037	LibT1
CGTTTGCCATTCCACGTCGC	CGTTTGCCATTCCACGTCGCCGG	CGTTTGCCATTgCACGTgGCCGG	M2:p9rCdC|p3rCdC	6032	8	23	3948	47	6138.36	0	3905.09	20.9813	0.0020847	0.390094	0.00534409	LibT1
CGTTTGCCATTCCACGTCGC	CGTTTGCCATTCCACGTCGCCGG	CGTTTGCCAgTgCACGTgGCCGG	M3:p11rUdC|p9rCdC|p3rCdC	5522	25	28	3981	23	5619.38	0	3941.72	1.74957	0.000182955	0.412374	0.000443662	LibT1
TAGGCGTCTGGACGTACTTC	TAGGCGTCTGGACGTACTTCCGG	TAGGCGTCTGGACGTAgTTCCGG	M1:p4rCdC	4515	169	16	2342	190	4594.48	3.96856e-12	2309.88	260.125	0.0363075	0.358715	0.101215	LibT1
TAGGCGTCTGGACGTACTTC	TAGGCGTCTGGACGTACTTCCGG	TAGGCGTCTGGACGTACTTtCGG	M1:p1rCdA	4929	516	60	1604	216	5015.63	8.73334e-13	1568.94	415.304	0.0593302	0.283469	0.209301	LibT1
TAGGCGTCTGGACGTACTTC	TAGGCGTCTGGACGTACTTCCGG	TAGcCGTCTGGACGTACTTCCGG	M1:p17rGdG	6128	660	28	2682	263	6235.45	0	2638.41	516.462	0.0549993	0.335971	0.163703	LibT1
TAGGCGTCTGGACGTACTTC	TAGGCGTCTGGACGTACTTCCGG	TAGGCGTCTGGACGTAgTTtCGG	M2:p4rCdC|p1rCdA	3734	27	14	1188	15	3799.81	0	1161.44	4.21023	0.000847903	0.234751	0.00361192	LibT1
TAGGCGTCTGGACGTACTTC	TAGGCGTCTGGACGTACTTCCGG	TAGcCGTCTGGACGTAgTTCCGG	M2:p17rGdG|p4rCdC	5948	14	40	3472	45	6052.91	13.2818	3429.69	17.0568	0.0031892	0.362322	0.00880211	LibT1
TAGGCGTCTGGACGTACTTC	TAGGCGTCTGGACGTACTTCCGG	TAGcCGTCTGGACGTACTTtCGG	M2:p17rGdG|p1rCdA	4933	19	58	2036	52	5020.01	44.1622	2000.91	23.7485	0.00957996	0.285613	0.0335418	LibT1
TAGGCGTCTGGACGTACTTC	TAGGCGTCTGGACGTACTTCCGG	TAGcCGTCTGGACGTAgTTtCGG	M3:p17rGdG|p4rCdC|p1rCdA	7022	4	41	5020	38	7145.86	8.31327	4970.05	7.83454e-17	0.000685674	0.409927	0.00167267	LibT1
ACGCGTACGAGAGCCGTTGT	ACGCGTACGAGAGCCGTTGTGGG	tCGCGTACGAGAGCCGTTGTGGG	M1:p20rAdA	4770	887	96	144	1593	4853.91	41.6164	110.071	2182.82	0.309447	0.31897	0.970145	LibT1
ACGCGTACGAGAGCCGTTGT	ACGCGTACGAGAGCCGTTGTGGG	ACGCGTACGAGAGCCGTTGTGGc	M1:p-2rGdG	6541	112	14	3944	120	6656.19	0	3897.47	142.929	0.0133621	0.377728	0.0353751	LibT1
ACGCGTACGAGAGCCGTTGT	ACGCGTACGAGAGCCGTTGTGGG	ACGaGTACGAGAGCCGTTGTGGG	M1:p17rCdT	6794	1123	140	233	1224	6913.41	38.8271	184.675	1816.5	0.20722	0.22351	0.927119	LibT1
ACGCGTACGAGAGCCGTTGT	ACGCGTACGAGAGCCGTTGTGGG	tCGCGTACGAGAGCCGTTGTGGc	M2:p20rAdA|p-2rGdG	4997	61	17	3192	79	5085.06	1.22419e-12	3156.46	85.0845	0.0102184	0.389299	0.0262482	LibT1
ACGCGTACGAGAGCCGTTGT	ACGCGTACGAGAGCCGTTGTGGG	tCGaGTACGAGAGCCGTTGTGGG	M2:p20rAdA|p17rCdT	4070	690	44	1564	237	4141.24	4.39866e-11	1535.05	509.358	0.0823451	0.330509	0.249147	LibT1
ACGCGTACGAGAGCCGTTGT	ACGCGTACGAGAGCCGTTGTGGG	ACGaGTACGAGAGCCGTTGTGGc	M2:p17rCdT|p-2rGdG	4369	75	28	3394	38	4446.02	0	3362.92	45.2007	0.00575501	0.433927	0.0132626	LibT1
ACGCGTACGAGAGCCGTTGT	ACGCGTACGAGAGCCGTTGTGGG	tCGaGTACGAGAGCCGTTGTGGc	M3:p20rAdA|p17rCdT|p-2rGdG	5233	52	22	3599	94	5325.25	0	3561.78	98.2199	0.0109312	0.407334	0.0268361	LibT1
GCAGCATAAGAATGGAGTTG	GCAGCATAAGAATGGAGTTGCGG	GCAGCATAAGAATGGAGaTGCGG	M1:p3rUdT	2937	388	35	52	296	2988.58	1.08975e-15	31.1095	476.654	0.136329	0.145227	0.938732	LibT1
GCAGCATAAGAATGGAGTTG	GCAGCATAAGAATGGAGTTGCGG	GCAGCATAAGAATGGAGTaGCGG	M1:p2rUdT	3589	797	35	192	528	3651.7	4.10214e-11	166.474	898.973	0.190575	0.225867	0.843752	LibT1
GCAGCATAAGAATGGAGTTG	GCAGCATAAGAATGGAGTTGCGG	GgAGCATAAGAATGGAGTTGCGG	M1:p19rCdC	3745	786	66	86	764	3810.7	3.01583e-13	59.3629	1175.79	0.233021	0.244786	0.951939	LibT1
GCAGCATAAGAATGGAGTTG	GCAGCATAAGAATGGAGTTGCGG	GCAGCATAAGAATGGAGaaGCGG	M2:p3rUdT|p2rUdT	3379	379	9	1561	93	3438.18	0	1536.97	228.166	0.0438502	0.339232	0.129263	LibT1
GCAGCATAAGAATGGAGTTG	GCAGCATAAGAATGGAGTTGCGG	GgAGCATAAGAATGGAGaTGCGG	M2:p19rCdC|p3rUdT	3934	766	38	636	261	4002.74	1.16602e-10	608.021	566.636	0.109444	0.226882	0.482384	LibT1
GCAGCATAAGAATGGAGTTG	GCAGCATAAGAATGGAGTTGCGG	GgAGCATAAGAATGGAGTaGCGG	M2:p19rCdC|p2rUdT	4001	915	30	563	390	4070.76	2.0827e-10	534.545	774.682	0.143993	0.243351	0.591709	LibT1
GCAGCATAAGAATGGAGTTG	GCAGCATAAGAATGGAGTTGCGG	GgAGCATAAGAATGGAGaaGCGG	M3:p19rCdC|p3rUdT|p2rUdT	5540	105	37	3039	52	5637.66	0	2999.59	65.4867	0.00752483	0.352197	0.0213654	LibT1
GATCTAAAAGCAGTTGCTTG	GATCTAAAAGCAGTTGCTTGTGG	GATCTAAAAGCAGTTGCTTtTGG	M1:p1rGdA	3882	298	0	648	79	3950.08	0	620.389	178.688	0.0376252	0.168257	0.223618	LibT1
GATCTAAAAGCAGTTGCTTG	GATCTAAAAGCAGTTGCTTGTGG	GATtTAAAAGCAGTTGCTTGTGG	M1:p17rCdA	4166	298	60	48	185	4239.34	19.0644	18.3667	297.363	0.0691774	0.0690249	1.00221	LibT1
GATCTAAAAGCAGTTGCTTG	GATCTAAAAGCAGTTGCTTGTGG	GATCTAgAAGCAGTTGCTTGTGG	M1:p14rAdC	5172	786	150	155	789	5262.92	91.7377	118.212	1167.23	0.189601	0.193588	0.979405	LibT1
GATCTAAAAGCAGTTGCTTG	GATCTAAAAGCAGTTGCTTGTGG	GATtTAAAAGCAGTTGCTTtTGG	M2:p17rCdA|p1rGdA	5291	153	7	926	44	5384.07	6.82517e-12	888.365	75.0383	0.0118218	0.151777	0.0778888	LibT1
GATCTAAAAGCAGTTGCTTG	GATCTAAAAGCAGTTGCTTGTGG	GATtTAgAAGCAGTTGCTTGTGG	M2:p17rCdA|p14rAdC	5849	637	7	879	126	5951.41	1.03744e-10	837.399	346.224	0.0485245	0.165889	0.292512	LibT1
GATCTAAAAGCAGTTGCTTG	GATCTAAAAGCAGTTGCTTGTGG	GATCTAgAAGCAGTTGCTTtTGG	M2:p14rAdC|p1rGdA	4922	130	40	770	25	5008.75	3.37208	734.988	45.1952	0.00838479	0.134693	0.062251	LibT1
GATCTAAAAGCAGTTGCTTG	GATCTAAAAGCAGTTGCTTGTGG	GATtTAgAAGCAGTTGCTTtTGG	M3:p17rCdA|p14rAdC|p1rGdA	2708	46	0	313	0	2755.64	6.12278e-12	293.738	0	2.00787e-15	0.0963269	2.08444e-14	LibT1
ACCCGATGCCATCTAACGAG	ACCCGATGCCATCTAACGAGCGG	ACCCGATGCCATCTtACGAGCGG	M1:p6rAdA	5494	400	30	3755	81	5590.51	0	3715.92	208.16	0.0218779	0.412428	0.0530467	LibT1
ACCCGATGCCATCTAACGAG	ACCCGATGCCATCTAACGAGCGG	ACCCGATGCCATCTAgCGAGCGG	M1:p5rAdC	3240	444	74	2013	165	3296.93	23.2281	1989.95	331.316	0.0628466	0.411469	0.152737	LibT1
ACCCGATGCCATCTAACGAG	ACCCGATGCCATCTAACGAGCGG	ACCCGATGtCATCTAACGAGCGG	M1:p12rCdA	4118	1865	76	439	890	4189.2	9.80623e-10	409.717	1718.01	0.27197	0.33683	0.807439	LibT1
ACCCGATGCCATCTAACGAG	ACCCGATGCCATCTAACGAGCGG	ACCCGATGCCATCTtgCGAGCGG	M2:p6rAdA|p5rAdC	4427	15	21	3739	133	4505.1	1.61846	3707.51	135.844	0.0164624	0.460278	0.0357663	LibT1
ACCCGATGCCATCTAACGAG	ACCCGATGCCATCTAACGAGCGG	ACCCGATGtCATCTtACGAGCGG	M2:p12rCdA|p6rAdA	5769	29	0	3970	44	5870.59	2.2623e-11	3928.96	26.7291	0.00272017	0.402562	0.00675713	LibT1
ACCCGATGCCATCTAACGAG	ACCCGATGCCATCTAACGAGCGG	ACCCGATGtCATCTAgCGAGCGG	M2:p12rCdA|p5rAdC	4478	43	1	3793	85	4556.86	0	3761.15	88.95	0.0105805	0.457966	0.0231033	LibT1
ACCCGATGCCATCTAACGAG	ACCCGATGCCATCTAACGAGCGG	ACCCGATGtCATCTtgCGAGCGG	M3:p12rCdA|p6rAdA|p5rAdC	5447	21	6	4536	74	5542.97	3.86785e-12	4497.25	61.6634	0.00610415	0.451294	0.0135259	LibT1
GACTGTGGGTGCCGGTTCGC	GACTGTGGGTGCCGGTTCGCTGG	GACTGTGGGTGtCGGTTCGCTGG	M1:p9rCdA	7606	2582	253	1626	1297	7738.88	0	1571.9	2443.91	0.207909	0.341635	0.608571	LibT1
GACTGTGGGTGCCGGTTCGC	GACTGTGGGTGCCGGTTCGCTGG	GACTGTGGGTGCgGGTTCGCTGG	M1:p8rCdC	10873	245	39	9627	323	11064.5	5.81059e-11	9549.66	406.583	0.019342	0.473638	0.040837	LibT1
GACTGTGGGTGCCGGTTCGC	GACTGTGGGTGCCGGTTCGCTGG	GACTGTGGcTGCCGGTTCGCTGG	M1:p12rGdG	8470	2503	130	2571	1279	8617.56	0	2510.76	2388.11	0.176682	0.362438	0.487481	LibT1
GACTGTGGGTGCCGGTTCGC	GACTGTGGGTGCCGGTTCGCTGG	GACTGTGGGTGtgGGTTCGCTGG	M2:p9rCdA|p8rCdC	10958	81	85	8803	121	11151.3	33.7097	8725.05	94.1195	0.00639014	0.440867	0.0144945	LibT1
GACTGTGGGTGCCGGTTCGC	GACTGTGGGTGCCGGTTCGCTGG	GACTGTGGcTGtCGGTTCGCTGG	M2:p12rGdG|p9rCdA	8482	354	53	6659	220	8631.35	3.36209e-12	6598.67	338.488	0.0217418	0.445589	0.0487934	LibT1
GACTGTGGGTGCCGGTTCGC	GACTGTGGGTGCCGGTTCGCTGG	GACTGTGGcTGCgGGTTCGCTGG	M2:p12rGdG|p8rCdC	6275	20	35	5219	79	6385.68	4.8958	5174.36	60.4735	0.00562297	0.450293	0.0124874	LibT1
GACTGTGGGTGCCGGTTCGC	GACTGTGGGTGCCGGTTCGCTGG	GACTGTGGcTGtgGGTTCGCTGG	M3:p12rGdG|p9rCdA|p8rCdC	6421	22	31	4892	16	6534.17	1.01394e-13	4846.33	2.43546e-13	3.03097e-17	0.425845	7.11755e-17	LibT1
AGCAACCTTGTGGTTCCTTT	AGCAACCTTGTGGTTCCTTTAGG	AGCAACCTTcTGGTTCCTTTAGG	M1:p11rGdG	4716	69	134	1078	72	4799.15	142.267	1044.45	35.8148	0.0295735	0.179396	0.16485	LibT1
AGCAACCTTGTGGTTCCTTT	AGCAACCTTGTGGTTCCTTTAGG	AGCAACCTTGTGGTTCCTcTAGG	M1:p2rUdG	7278	298	117	3577	287	7406.25	79.1044	3525.23	380.281	0.0403293	0.342863	0.117625	LibT1
AGCAACCTTGTGGTTCCTTT	AGCAACCTTGTGGTTCCTTTAGG	AGCAACCTgGTGGTTCCTTTAGG	M1:p12rUdC	6870	245	145	2235	352	6991.09	129.846	2186.13	424.851	0.0569977	0.268291	0.212448	LibT1
AGCAACCTTGTGGTTCCTTT	AGCAACCTTGTGGTTCCTTTAGG	AGCAACCTTcTGGTTCCTcTAGG	M2:p11rGdG|p2rUdG	8771	21	32	2796	16	8925.51	6.81656e-12	2733.61	7.97414e-12	1.2686e-15	0.234461	5.41069e-15	LibT1
AGCAACCTTGTGGTTCCTTT	AGCAACCTTGTGGTTCCTTTAGG	AGCAACCTgcTGGTTCCTTTAGG	M2:p12rUdC|p11rGdG	5616	5	63	1432	15	5714.98	36.2397	1392.05	0	0.00507327	0.194876	0.0260333	LibT1
AGCAACCTTGTGGTTCCTTT	AGCAACCTTGTGGTTCCTTTAGG	AGCAACCTgGTGGTTCCTcTAGG	M2:p12rUdC|p2rUdG	6062	0	25	3204	50	6168.91	0	3160.88	21.4523	0.00229406	0.340311	0.00674106	LibT1
AGCAACCTTGTGGTTCCTTT	AGCAACCTTGTGGTTCCTTTAGG	AGCAACCTgcTGGTTCCTcTAGG	M3:p12rUdC|p11rGdG|p2rUdG	7292	8	35	3485	1	7420.43	0	3433.13	0	0	0.316314	0	LibT1
CTCGGCAACGTCGAAACATT	CTCGGCAACGTCGAAACATTTGG	CTCGGCAACGTCGcAACATTTGG	M1:p7rAdG	4527	17	25	1499	19	4606.84	1.20382	1466.8	0	0.000198164	0.241454	0.00082071	LibT1
CTCGGCAACGTCGAAACATT	CTCGGCAACGTCGAAACATTTGG	CTCGGCAACGTCGAgACATTTGG	M1:p6rAdC	5136	39	79	1411	117	5226.58	71.1346	1374.47	98.7458	0.0250897	0.217579	0.115313	LibT1
CTCGGCAACGTCGAAACATT	CTCGGCAACGTCGAAACATTTGG	CTCGGCAACGTCGAAAaATTTGG	M1:p4rCdT	3490	18	16	1261	44	3551.54	0	1236.17	37.093	0.00768797	0.2639	0.0291321	LibT1
CTCGGCAACGTCGAAACATT	CTCGGCAACGTCGAAACATTTGG	CTCGGCAACGTCGcgACATTTGG	M2:p7rAdG|p6rAdC	6253	2	13	2953	35	6363.21	9.99139e-13	2908.52	3.06586	0.000330558	0.313925	0.00105299	LibT1
CTCGGCAACGTCGAAACATT	CTCGGCAACGTCGAAACATTTGG	CTCGGCAACGTCGcAAaATTTGG	M2:p7rAdG|p4rCdT	5645	59	45	2193	68	5744.55	16.8486	2152.85	61.7276	0.00985161	0.277656	0.0354814	LibT1
CTCGGCAACGTCGAAACATT	CTCGGCAACGTCGAAACATTTGG	CTCGGCAACGTCGAgAaATTTGG	M2:p6rAdC|p4rCdT	5175	14	50	2377	31	5266.27	31.2858	2340.19	0	0.00409621	0.306398	0.0133689	LibT1
CTCGGCAACGTCGAAACATT	CTCGGCAACGTCGAAACATTTGG	CTCGGCAACGTCGcgAaATTTGG	M3:p7rAdG|p6rAdC|p4rCdT	5870	8	18	2701	31	5973.48	1.25978e-12	2659.24	2.89756	0.000335535	0.308275	0.00108843	LibT1
ACTGAAATCCTGATTGAGCG	ACTGAAATCCTGATTGAGCGCGG	ACTGAAATCCTGATTGgGCGCGG	M1:p4rAdC	3301	57	10	2387	46	3359.14	8.3236e-13	2363.52	54.9201	0.00950573	0.41859	0.0227089	LibT1
ACTGAAATCCTGATTGAGCG	ACTGAAATCCTGATTGAGCGCGG	ACTGAAATCCTGATTGAGgGCGG	M1:p2rCdC	4333	43	34	2251	30	4409.41	11.577	2220.18	20.4753	0.00481147	0.336352	0.0143049	LibT1
ACTGAAATCCTGATTGAGCG	ACTGAAATCCTGATTGAGCGCGG	ACcGAAATCCTGATTGAGCGCGG	M1:p18rUdG	4398	134	27	2781	147	4475.5	0	2749.72	196.73	0.0265066	0.396991	0.0667686	LibT1
ACTGAAATCCTGATTGAGCG	ACTGAAATCCTGATTGAGCGCGG	ACTGAAATCCTGATTGgGgGCGG	M2:p4rAdC|p2rCdC	5479	12	7	4525	31	5575.53	0	4486.03	6.82597	0.00067796	0.446234	0.00151929	LibT1
ACTGAAATCCTGATTGAGCG	ACTGAAATCCTGATTGAGCGCGG	ACcGAAATCCTGATTGgGCGCGG	M2:p18rUdG|p4rAdC	4159	38	20	3314	108	4232.35	3.72043e-15	3284.42	116.602	0.0152753	0.445546	0.0342844	LibT1
ACTGAAATCCTGATTGAGCG	ACTGAAATCCTGATTGAGCGCGG	ACcGAAATCCTGATTGAGgGCGG	M2:p18rUdG|p2rCdC	4558	9	37	2929	22	4638.38	16.7314	2896.58	0	0.00221558	0.383567	0.00577626	LibT1
ACTGAAATCCTGATTGAGCG	ACTGAAATCCTGATTGAGCGCGG	ACcGAAATCCTGATTGgGgGCGG	M3:p18rUdG|p4rAdC|p2rCdC	5067	20	19	4962	19	5156.32	0	4925.96	3.67874e-14	3.64872e-18	0.488576	7.46807e-18	LibT1
GCCGTGGCCAGACATGGCTG	GCCGTGGCCAGACATGGCTGAGG	GCCGTGGCCAGACtTGGCTGAGG	M1:p7rAdA	6337	2146	208	1102	1150	6447.73	2.07973e-13	1056.93	2117.12	0.220035	0.329882	0.667009	LibT1
GCCGTGGCCAGACATGGCTG	GCCGTGGCCAGACATGGCTGAGG	GCCGTGGCCAGACATtGCTGAGG	M1:p5rGdA	6262	839	71	3462	296	6371.84	0	3417.46	620.403	0.0595985	0.387894	0.153646	LibT1
GCCGTGGCCAGACATGGCTG	GCCGTGGCCAGACATGGCTGAGG	GCCaTGGCCAGACATGGCTGAGG	M1:p17rGdT	6055	1490	179	94	1364	6161.2	51.6301	50.9328	2118.29	0.258877	0.258794	1.00032	LibT1
GCCGTGGCCAGACATGGCTG	GCCGTGGCCAGACATGGCTGAGG	GCCGTGGCCAGACtTtGCTGAGG	M2:p7rAdA|p5rGdA	5638	11	88	4015	70	5737.45	81.7482	3974.89	25.8233	0.0109544	0.407409	0.026888	LibT1
GCCGTGGCCAGACATGGCTG	GCCGTGGCCAGACATGGCTGAGG	GCCaTGGCCAGACtTGGCTGAGG	M2:p17rGdT|p7rAdA	4773	1362	133	822	349	4856.38	0	788.054	884.119	0.135423	0.256132	0.528725	LibT1
GCCGTGGCCAGACATGGCTG	GCCGTGGCCAGACATGGCTGAGG	GCCaTGGCCAGACATtGCTGAGG	M2:p17rGdT|p5rGdA	6797	925	65	4165	207	6916.11	9.86386e-11	4116.66	542.16	0.0468392	0.402492	0.116373	LibT1
GCCGTGGCCAGACATGGCTG	GCCGTGGCCAGACATGGCTGAGG	GCCaTGGCCAGACtTtGCTGAGG	M3:p17rGdT|p7rAdA|p5rGdA	7621	28	43	5044	98	7755.42	6.18382	4989.79	77.1775	0.0064981	0.394975	0.0164519	LibT1
CAAAGGAAACCGGTGTCTGT	CAAAGGAAACCGGTGTCTGTCGG	CAAAGGAAACCGGaGTCTGTCGG	M1:p7rUdT	5360	829	56	2634	680	5454.02	0	2595.88	1081	0.118389	0.402685	0.293999	LibT1
CAAAGGAAACCGGTGTCTGT	CAAAGGAAACCGGTGTCTGTCGG	CAAAGGAAACCGGTGTCgGTCGG	M1:p3rUdC	5104	233	40	3796	152	5193.9	0	3759.69	234.406	0.0255122	0.434709	0.0586881	LibT1
CAAAGGAAACCGGTGTCTGT	CAAAGGAAACCGGTGTCTGTCGG	CAAgGGAAACCGGTGTCTGTCGG	M1:p17rAdC	3924	1313	142	322	1542	3992.74	48.326	294.09	2280.71	0.352038	0.389185	0.90455	LibT1
CAAAGGAAACCGGTGTCTGT	CAAAGGAAACCGGTGTCTGTCGG	CAAAGGAAACCGGaGTCgGTCGG	M2:p7rUdT|p3rUdC	6101	56	8	6447	46	6208.45	6.72521e-12	6403.6	36.8846	0.00291602	0.509172	0.00572699	LibT1
CAAAGGAAACCGGTGTCTGT	CAAAGGAAACCGGTGTCTGTCGG	CAAgGGAAACCGGaGTCTGTCGG	M2:p17rAdC|p7rUdT	4222	71	30	3924	86	4296.44	5.42397	3893.97	100.248	0.0127375	0.481458	0.0264562	LibT1
CAAAGGAAACCGGTGTCTGT	CAAAGGAAACCGGTGTCTGTCGG	CAAgGGAAACCGGTGTCgGTCGG	M2:p17rAdC|p3rUdC	7108	30	55	6395	81	7233.37	24.9153	6344.44	54.8406	0.00583969	0.468552	0.0124633	LibT1
CAAAGGAAACCGGTGTCTGT	CAAAGGAAACCGGTGTCTGTCGG	CAAgGGAAACCGGaGTCgGTCGG	M3:p17rAdC|p7rUdT|p3rUdC	6840	20	29	7413	88	6960.62	9.06872e-14	7364.34	69.2254	0.00480926	0.516428	0.00931254	LibT1
GAGTTTGTGCCTGCAGGCGC	GAGTTTGTGCCTGCAGGCGCAGG	GAGTTTGTGCaTGCAGGCGCAGG	M1:p10rCdT	6730	1775	149	2010	682	6847.6	1.09266e-11	1962.13	1420.27	0.138834	0.330636	0.4199	LibT1
GAGTTTGTGCCTGCAGGCGC	GAGTTTGTGCCTGCAGGCGCAGG	GAGTTTGTGCCTGgAGGCGCAGG	M1:p7rCdC	7349	50	12	6732	73	7478.47	1.42592e-11	6679.73	59.0594	0.00415406	0.473986	0.0087641	LibT1
GAGTTTGTGCCTGCAGGCGC	GAGTTTGTGCCTGCAGGCGCAGG	GAGTTTGTGCCTGCAGGCtCAGG	M1:p2rGdA	6690	2021	161	1295	1112	6806.83	0	1247.42	2023.86	0.200818	0.324593	0.618676	LibT1
GAGTTTGTGCCTGCAGGCGC	GAGTTTGTGCCTGCAGGCGCAGG	GAGTTTGTGCaTGgAGGCGCAGG	M2:p10rCdT|p7rCdC	9162	33	54	6479	63	9323.59	8.31535	6413.83	26.8009	0.00222642	0.408344	0.00545231	LibT1
GAGTTTGTGCCTGCAGGCGC	GAGTTTGTGCCTGCAGGCGCAGG	GAGTTTGTGCaTGCAGGCtCAGG	M2:p10rCdT|p2rGdA	8749	276	14	6330	224	8902.94	2.38804e-11	6267.77	313.09	0.0202205	0.425016	0.0475759	LibT1
GAGTTTGTGCCTGCAGGCGC	GAGTTTGTGCCTGCAGGCGCAGG	GAGTTTGTGCCTGgAGGCtCAGG	M2:p7rCdC|p2rGdA	5853	51	53	5175	40	5956.21	26.1567	5133.37	21.0729	0.00424086	0.462829	0.0091629	LibT1
GAGTTTGTGCCTGCAGGCGC	GAGTTTGTGCCTGCAGGCGCAGG	GAGTTTGTGCaTGgAGGCtCAGG	M3:p10rCdT|p7rCdC|p2rGdA	7239	9	13	5557	37	7366.57	1.88345e-12	5505.51	1.78863	0.000138935	0.427789	0.000324775	LibT1
ATAATGTGGAGAGTAAAGGG	ATAATGTGGAGAGTAAAGGGAGG	cTAATGTGGAGAGTAAAGGGAGG	M1:p20rAdG	2964	373	29	64	567	3016.14	1.19397e-13	42.917	794.619	0.206198	0.217335	0.948758	LibT1
ATAATGTGGAGAGTAAAGGG	ATAATGTGGAGAGTAAAGGGAGG	ATAcTGTGGAGAGTAAAGGGAGG	M1:p17rAdG	3062	160	1	42	219	3115.83	1.92421e-13	20.2201	300.637	0.0874787	0.0933623	0.936981	LibT1
ATAATGTGGAGAGTAAAGGG	ATAATGTGGAGAGTAAAGGGAGG	ATAAaGTGGAGAGTAAAGGGAGG	M1:p16rUdT	2085	92	0	27	257	2121.71	0	12.1691	327.343	0.133	0.137944	0.964157	LibT1
ATAATGTGGAGAGTAAAGGG	ATAATGTGGAGAGTAAAGGGAGG	cTAcTGTGGAGAGTAAAGGGAGG	M2:p20rAdG|p17rAdG	2223	205	9	56	275	2262.07	9.91296e-13	40.188	389.241	0.144619	0.15955	0.906415	LibT1
ATAATGTGGAGAGTAAAGGG	ATAATGTGGAGAGTAAAGGGAGG	cTAAaGTGGAGAGTAAAGGGAGG	M2:p20rAdG|p16rUdT	2621	310	3	75	351	2666.96	8.40392e-12	56.3577	515.837	0.15925	0.176649	0.901506	LibT1
ATAATGTGGAGAGTAAAGGG	ATAATGTGGAGAGTAAAGGGAGG	ATAcaGTGGAGAGTAAAGGGAGG	M2:p17rAdG|p16rUdT	2877	277	9	81	511	2927.59	0	60.5359	693.231	0.188309	0.204753	0.919689	LibT1
ATAATGTGGAGAGTAAAGGG	ATAATGTGGAGAGTAAAGGGAGG	cTAcaGTGGAGAGTAAAGGGAGG	M3:p20rAdG|p17rAdG|p16rUdT	2044	13	0	230	18	2079.99	0	215.461	13.3442	0.00577972	0.0991014	0.0583213	LibT1
GGAAACGTTCTACTCAGCCT	GGAAACGTTCTACTCAGCCTAGG	GGAAACGTTCTACTCAGCtTAGG	M1:p2rCdA	4614	207	39	1039	174	4695.3	1.98888e-17	1006.18	254.273	0.0426937	0.211636	0.201731	LibT1
GGAAACGTTCTACTCAGCCT	GGAAACGTTCTACTCAGCCTAGG	GGAcACGTTCTACTCAGCCTAGG	M1:p17rAdG	4546	872	126	157	830	4625.83	53.4036	124.665	1263.84	0.21709	0.228834	0.948678	LibT1
GGAAACGTTCTACTCAGCCT	GGAAACGTTCTACTCAGCCTAGG	GGAAAtGTTCTACTCAGCCTAGG	M1:p15rCdA	4642	559	52	185	598	4723.61	1.16087e-13	151.982	888.986	0.154215	0.18058	0.854	LibT1
GGAAACGTTCTACTCAGCCT	GGAAACGTTCTACTCAGCCTAGG	GGAcACGTTCTACTCAGCtTAGG	M2:p17rAdG|p2rCdA	3891	162	16	1438	53	3959.45	3.60633e-12	1410.32	97.9074	0.0179066	0.275844	0.0649154	LibT1
GGAAACGTTCTACTCAGCCT	GGAAACGTTCTACTCAGCCTAGG	GGAcAtGTTCTACTCAGCCTAGG	M2:p17rAdG|p15rCdA	4417	288	63	1011	135	4494.77	20.6652	979.581	231.906	0.0441024	0.211542	0.20848	LibT1
GGAAACGTTCTACTCAGCCT	GGAAACGTTCTACTCAGCCTAGG	GGAAAtGTTCTACTCAGCtTAGG	M2:p15rCdA|p2rCdA	3934	111	20	1082	91	4003.3	0	1054.02	124.385	0.0240047	0.227416	0.105554	LibT1
GGAAACGTTCTACTCAGCCT	GGAAACGTTCTACTCAGCCTAGG	GGAcAtGTTCTACTCAGCtTAGG	M3:p17rAdG|p15rCdA|p2rCdA	4959	22	19	1336	0	5046.32	1.437e-12	1300.73	2.30912e-12	5.90216e-16	0.204934	2.88003e-15	LibT1
CACCACGTGAACTGCTCGCA	CACCACGTGAACTGCTCGCATGG	CACCACGTGAACTGCTtGCATGG	M1:p4rCdA	2807	237	42	2183	89	2856.39	8.43594	2163.03	172.427	0.0347794	0.449102	0.0774421	LibT1
CACCACGTGAACTGCTCGCA	CACCACGTGAACTGCTCGCATGG	CACCACGTGAACTGCTCGCtTGG	M1:p1rAdA	5457	940	46	3960	215	5552.4	7.9014e-11	3921.19	565.649	0.0563438	0.44693	0.126069	LibT1
CACCACGTGAACTGCTCGCA	CACCACGTGAACTGCTCGCATGG	CgCCACGTGAACTGCTCGCATGG	M1:p19rAdC	5196	1511	159	1629	1308	5287.02	25.1978	1592.04	2072.98	0.233722	0.408257	0.572487	LibT1
CACCACGTGAACTGCTCGCA	CACCACGTGAACTGCTCGCATGG	CACCACGTGAACTGCTtGCtTGG	M2:p4rCdA|p1rAdA	5581	39	21	4404	27	5679.37	0	4364.3	11.2676	0.0011206	0.435166	0.00257512	LibT1
CACCACGTGAACTGCTCGCA	CACCACGTGAACTGCTCGCATGG	CgCCACGTGAACTGCTtGCATGG	M2:p19rAdC|p4rCdA	5351	29	30	4147	74	5445.38	3.00699	4108.94	64.2272	0.00698787	0.433731	0.0161111	LibT1
CACCACGTGAACTGCTCGCA	CACCACGTGAACTGCTCGCATGG	CgCCACGTGAACTGCTCGCtTGG	M2:p19rAdC|p1rAdA	6171	130	19	4784	126	6279.69	3.95664e-12	4740.1	159.004	0.0142237	0.43825	0.0324557	LibT1
CACCACGTGAACTGCTCGCA	CACCACGTGAACTGCTCGCATGG	CgCCACGTGAACTGCTtGCtTGG	M3:p19rAdC|p4rCdA|p1rAdA	6127	38	0	5994	69	6234.89	1.72872e-12	5950.42	57.611	0.00470565	0.490735	0.009589	LibT1
AAGATTGGCGGGCCGAATCA	AAGATTGGCGGGCCGAATCATGG	AAGATTGGCGGGCCaAATCATGG	M1:p6rGdT	6067	1580	169	485	1716	6173.42	40.4843	441.847	2575	0.283345	0.326826	0.86696	LibT1
AAGATTGGCGGGCCGAATCA	AAGATTGGCGGGCCGAATCATGG	AAGATTGGCGGGCCGAAaCATGG	M1:p3rUdT	4967	1147	87	931	554	5053.87	5.19808e-11	895.673	1049.17	0.149908	0.277885	0.539461	LibT1
AAGATTGGCGGGCCGAATCA	AAGATTGGCGGGCCGAATCATGG	AAGAaTGGCGGGCCGAATCATGG	M1:p16rUdT	6769	694	221	252	2816	6888.47	275.499	203.849	3485.18	0.34651	0.339909	1.01942	LibT1
AAGATTGGCGGGCCGAATCA	AAGATTGGCGGGCCGAATCATGG	AAGATTGGCGGGCCaAAaCATGG	M2:p6rGdT|p3rUdT	5431	170	31	3494	133	5526.67	0	3455.37	186.643	0.0203565	0.397223	0.0512471	LibT1
AAGATTGGCGGGCCGAATCA	AAGATTGGCGGGCCGAATCATGG	AAGAaTGGCGGGCCaAATCATGG	M2:p16rUdT|p6rGdT	6066	1595	98	1155	1038	6171.96	0	1111.86	1783.83	0.196725	0.319343	0.61603	LibT1
AAGATTGGCGGGCCGAATCA	AAGATTGGCGGGCCGAATCATGG	AAGAaTGGCGGGCCGAAaCATGG	M2:p16rUdT|p3rUdT	5580	324	85	3743	136	5678.26	37.4787	3703.31	233.52	0.0280753	0.407853	0.0688368	LibT1
AAGATTGGCGGGCCGAATCA	AAGATTGGCGGGCCGAATCATGG	AAGAaTGGCGGGCCaAAaCATGG	M3:p16rUdT|p6rGdT|p3rUdT	3348	1	14	2190	32	3407.05	3.58989e-15	2166.18	17.45	0.00312126	0.390585	0.00799124	LibT1
AAAGCGACACGTGCCATTCC	AAAGCGACACGTGCCATTCCAGG	AAAGCGACACGgGCCATTCCAGG	M1:p9rUdC	4388	648	97	2905	498	4465.12	32.2794	2873.79	793.334	0.101122	0.449154	0.225139	LibT1
AAAGCGACACGTGCCATTCC	AAAGCGACACGTGCCATTCCAGG	AAAGCGACACGTGCCATTCgAGG	M1:p1rCdC	4105	124	32	2725	103	4177.35	2.29825	2695.8	141.647	0.0205135	0.404362	0.0507306	LibT1
AAAGCGACACGTGCCATTCC	AAAGCGACACGTGCCATTCCAGG	AAAGgGACACGTGCCATTCCAGG	M1:p16rCdC	4414	831	113	1757	979	4491.56	48.7474	1725.6	1429.12	0.192055	0.409969	0.468462	LibT1
AAAGCGACACGTGCCATTCC	AAAGCGACACGTGCCATTCCAGG	AAAGCGACACGgGCCATTCgAGG	M2:p9rUdC|p1rCdC	4733	24	11	3908	40	4816.4	0	3874.33	26.6642	0.00305873	0.447495	0.00683522	LibT1
AAAGCGACACGTGCCATTCC	AAAGCGACACGTGCCATTCCAGG	AAAGgGACACGgGCCATTCCAGG	M2:p16rCdC|p9rUdC	5063	77	25	2937	81	5152.24	0	2900.99	92.9002	0.0114042	0.367523	0.03103	LibT1
AAAGCGACACGTGCCATTCC	AAAGCGACACGTGCCATTCCAGG	AAAGgGACACGTGCCATTCgAGG	M2:p16rCdC|p1rCdC	3671	33	3	2548	19	3735.64	0	2521.89	11.5763	0.00184657	0.404119	0.00456938	LibT1
AAAGCGACACGTGCCATTCC	AAAGCGACACGTGCCATTCCAGG	AAAGgGACACGgGCCATTCgAGG	M3:p16rCdC|p9rUdC|p1rCdC	3647	2	0	2473	1	3711.15	3.4879e-12	2447.06	2.40138e-12	9.56332e-16	0.397366	2.40668e-15	LibT1
AGTTGCCTTGTGAAGATAAT	AGTTGCCTTGTGAAGATAATTGG	AGTTGCCTTGTGAAGcTAATTGG	M1:p5rAdG	2677	19	18	285	25	2724.21	4.41415	265.958	18.4849	0.00759993	0.094403	0.0805052	LibT1
AGTTGCCTTGTGAAGATAAT	AGTTGCCTTGTGAAGATAATTGG	AGTTGCtTTGTGAAGATAATTGG	M1:p14rCdA	3330	0	59	549	7	3388.66	46.7266	525.313	4.08805e-13	0.0117976	0.132631	0.08895	LibT1
AGTTGCCTTGTGAAGATAAT	AGTTGCCTTGTGAAGATAATTGG	AGTTGCCcTGTGAAGATAATTGG	M1:p13rUdG	3724	176	95	298	210	3789.62	87.3717	271.51	263.548	0.0795367	0.121272	0.655853	LibT1
AGTTGCCTTGTGAAGATAAT	AGTTGCCTTGTGAAGATAATTGG	AGTTGCtTTGTGAAGcTAATTGG	M2:p14rCdA|p5rAdG	6169	30	64	2450	4	6277.71	28.0238	2406.12	0	0.00321674	0.276189	0.0116469	LibT1
AGTTGCCTTGTGAAGATAAT	AGTTGCCTTGTGAAGATAATTGG	AGTTGCtcTGTGAAGATAATTGG	M2:p14rCdA|p13rUdG	3899	14	5	698	14	3967.68	1.2553e-12	670.265	0	2.7066e-16	0.144518	1.87285e-15	LibT1
AGTTGCCTTGTGAAGATAAT	AGTTGCCTTGTGAAGATAATTGG	AGTTGCCcTGTGAAGcTAATTGG	M2:p13rUdG|p5rAdG	4045	0	26	1136	5	4116.29	0.192782	1107.23	0	3.69052e-05	0.211962	0.000174113	LibT1
AGTTGCCTTGTGAAGATAAT	AGTTGCCTTGTGAAGATAATTGG	AGTTGCtcTGTGAAGcTAATTGG	M3:p14rCdA|p13rUdG|p5rAdG	3405	0	20	787	0	3464.98	2.77963e-13	762.78	0	6.5747e-17	0.180422	3.64408e-16	LibT1
TCTTGGTACCCAACTGCTTG	TCTTGGTACCCAACTGCTTGCGG	TCTTGGTACCgAACTGCTTGCGG	M1:p10rCdC	9725	25	26	5708	112	9896.42	0	5638.82	81.5057	0.00521912	0.366294	0.0142484	LibT1
TCTTGGTACCCAACTGCTTG	TCTTGGTACCCAACTGCTTGCGG	TCTTGGTACCCAACaGCTTGCGG	M1:p6rUdT	5791	369	65	2977	114	5892.96	1.83139	2935.81	233.781	0.0259932	0.349675	0.0743353	LibT1
TCTTGGTACCCAACTGCTTG	TCTTGGTACCCAACTGCTTGCGG	TCTTGGTtCCCAACTGCTTGCGG	M1:p13rAdA	5809	213	1	4383	59	5911.11	1.02315e-10	4341.68	111.598	0.0107674	0.429671	0.0250596	LibT1
TCTTGGTACCCAACTGCTTG	TCTTGGTACCCAACTGCTTGCGG	TCTTGGTACCgAACaGCTTGCGG	M2:p10rCdC|p6rUdT	4342	25	3	3150	18	4418.47	1.07513e-11	3119.11	3.22585	0.000427786	0.414059	0.00103315	LibT1
TCTTGGTACCCAACTGCTTG	TCTTGGTACCCAACTGCTTGCGG	TCTTGGTtCCgAACTGCTTGCGG	M2:p13rAdA|p10rCdC	6534	12	10	4858	99	6649.15	4.53771e-12	4811.52	81.3703	0.00704991	0.423919	0.0166303	LibT1
TCTTGGTACCCAACTGCTTG	TCTTGGTACCCAACTGCTTGCGG	TCTTGGTtCCCAACaGCTTGCGG	M2:p13rAdA|p6rUdT	6938	22	34	6073	58	7060.36	1.59956e-15	6023.65	33.5129	0.00255482	0.461761	0.00553278	LibT1
TCTTGGTACCCAACTGCTTG	TCTTGGTACCCAACTGCTTGCGG	TCTTGGTtCCgAACaGCTTGCGG	M3:p13rAdA|p10rCdC|p6rUdT	6868	29	31	4911	4	6988.98	3.6375e-15	4862.15	0	3.06933e-19	0.410269	7.48126e-19	LibT1
TTATGCATCCTGGCTCCACA	TTATGCATCCTGGCTCCACAGGG	gTATGCATCCTGGCTCCACAGGG	M1:p20rUdC	5550	1495	110	150	1301	5647.12	5.27743e-12	110.526	2064.62	0.263942	0.278071	0.949187	LibT1
TTATGCATCCTGGCTCCACA	TTATGCATCCTGGCTCCACAGGG	TTATaCATCCTGGCTCCACAGGG	M1:p16rGdT	4550	1467	77	267	283	4629.04	0	234.643	845.067	0.14803	0.189132	0.78268	LibT1
TTATGCATCCTGGCTCCACA	TTATGCATCCTGGCTCCACAGGG	TTATGCcTCCTGGCTCCACAGGG	M1:p14rAdG	6149	426	29	2712	76	6257.01	4.69699e-11	2668.26	207.552	0.022726	0.314888	0.0721716	LibT1
TTATGCATCCTGGCTCCACA	TTATGCATCCTGGCTCCACAGGG	gTATaCATCCTGGCTCCACAGGG	M2:p20rUdC|p16rGdT	5480	1150	124	210	1128	5576.21	18.3877	171.022	1726.57	0.232904	0.253276	0.919564	LibT1
TTATGCATCCTGGCTCCACA	TTATGCATCCTGGCTCCACAGGG	gTATGCcTCCTGGCTCCACAGGG	M2:p20rUdC|p14rAdG	7695	68	17	3979	82	7830.57	0	3924.26	74.1979	0.00627253	0.338021	0.0185566	LibT1
TTATGCATCCTGGCTCCACA	TTATGCATCCTGGCTCCACAGGG	TTATaCcTCCTGGCTCCACAGGG	M2:p16rGdT|p14rAdG	4490	63	47	1437	115	4569.18	28.9012	1405.06	122.739	0.024754	0.249401	0.0992539	LibT1
TTATGCATCCTGGCTCCACA	TTATGCATCCTGGCTCCACAGGG	gTATaCcTCCTGGCTCCACAGGG	M3:p20rUdC|p16rGdT|p14rAdG	7334	11	0	4155	62	7463.18	0	4102.83	31.7737	0.00273964	0.3565	0.00768483	LibT1
GAGAGTGGGGTTCACAACTG	GAGAGTGGGGTTCACAACTGCGG	GAGAGTGGGGTTCACAAtTGCGG	M1:p3rCdA	7033	2260	105	614	848	7155.24	1.72563e-09	563.984	1793.74	0.188558	0.247843	0.760793	LibT1
GAGAGTGGGGTTCACAACTG	GAGAGTGGGGTTCACAACTGCGG	GgGAGTGGGGTTCACAACTGCGG	M1:p19rAdC	7331	1153	229	97	2179	7460.02	191.775	44.854	2915.45	0.2928	0.278956	1.04963	LibT1
GAGAGTGGGGTTCACAACTG	GAGAGTGGGGTTCACAACTGCGG	GAGAGTaGGGTTCACAACTGCGG	M1:p14rGdT	5816	813	146	42	1219	5918.33	96.4183	0.630443	1685.01	0.231343	0.218903	1.05683	LibT1
GAGAGTGGGGTTCACAACTG	GAGAGTGGGGTTCACAACTGCGG	GgGAGTGGGGTTCACAAtTGCGG	M2:p19rAdC|p3rCdA	6221	1711	95	729	466	6329.36	6.11244e-10	684.757	1142.17	0.140036	0.22399	0.625187	LibT1
GAGAGTGGGGTTCACAACTG	GAGAGTGGGGTTCACAACTGCGG	GgGAGTaGGGTTCACAACTGCGG	M2:p19rAdC|p14rGdT	5469	672	86	145	996	5565.26	27.808	106.098	1391.4	0.200154	0.211196	0.947719	LibT1
GAGAGTGGGGTTCACAACTG	GAGAGTGGGGTTCACAACTGCGG	GAGAGTaGGGTTCACAAtTGCGG	M2:p14rGdT|p3rCdA	5084	1144	92	835	194	5172.84	0	798.841	617.438	0.0937057	0.214942	0.435958	LibT1
GAGAGTGGGGTTCACAACTG	GAGAGTGGGGTTCACAACTGCGG	GgGAGTaGGGTTCACAAtTGCGG	M3:p19rAdC|p14rGdT|p3rCdA	4227	784	30	1562	54	4300.77	8.45673e-11	1531.94	324.173	0.0526522	0.301469	0.174652	LibT1
CCGTGAAAAATAAAGAGGTG	CCGTGAAAAATAAAGAGGTGTGG	CCGTGAAAAATAcAGAGGTGTGG	M1:p8rAdG	2587	16	5	549	53	2632.59	0	530.598	52.8085	0.0164206	0.181408	0.0905175	LibT1
CCGTGAAAAATAAAGAGGTG	CCGTGAAAAATAAAGAGGTGTGG	CCGTGAAAAATAAAGAGGgGTGG	M1:p2rUdC	2849	3	11	577	10	2899.21	0	556.734	0	0	0.161094	0	LibT1
CCGTGAAAAATAAAGAGGTG	CCGTGAAAAATAAAGAGGTGTGG	CCGTGAAtAATAAAGAGGTGTGG	M1:p13rAdA	2781	11	5	1017	38	2830.01	1.9187e-13	997.218	31.8457	0.00825218	0.266661	0.0309463	LibT1
CCGTGAAAAATAAAGAGGTG	CCGTGAAAAATAAAGAGGTGTGG	CCGTGAAAAATAcAGAGGgGTGG	M2:p8rAdG|p2rUdC	2195	0	5	808	6	2233.66	0	792.387	0	0	0.261855	0	LibT1
CCGTGAAAAATAAAGAGGTG	CCGTGAAAAATAAAGAGGTGTGG	CCGTGAAtAATAcAGAGGTGTGG	M2:p13rAdA|p8rAdG	3766	8	14	2656	37	3832.4	0	2629.21	23.3397	0.00359906	0.409032	0.00879897	LibT1
CCGTGAAAAATAAAGAGGTG	CCGTGAAAAATAAAGAGGTGTGG	CCGTGAAtAATAAAGAGGgGTGG	M2:p13rAdA|p2rUdC	2330	10	10	1501	20	2371.08	1.77255e-15	1484.43	12.8318	0.00331712	0.387054	0.00857017	LibT1
CCGTGAAAAATAAAGAGGTG	CCGTGAAAAATAAAGAGGTGTGG	CCGTGAAtAATAcAGAGGgGTGG	M3:p13rAdA|p8rAdG|p2rUdC	3020	0	7	1277	16	3073.23	0	1255.52	0.0483975	1.11803e-05	0.29005	3.85463e-05	LibT1
ACCAAGCCAGGGTGATCACG	ACCAAGCCAGGGTGATCACGAGG	AtCAAGCCAGGGTGATCACGAGG	M1:p19rCdA	5229	806	140	130	1472	5321.03	104.034	92.8056	1985.84	0.278512	0.277016	1.0054	LibT1
ACCAAGCCAGGGTGATCACG	ACCAAGCCAGGGTGATCACGAGG	ACCgAGCCAGGGTGATCACGAGG	M1:p17rAdC	3880	734	110	125	1394	3948.26	79.4103	97.4014	1882.8	0.326607	0.329601	0.990915	LibT1
ACCAAGCCAGGGTGATCACG	ACCAAGCCAGGGTGATCACGAGG	ACCAAGCtAGGGTGATCACGAGG	M1:p13rCdA	4379	908	175	228	1405	4455.96	140.166	196.852	1936.87	0.30863	0.317053	0.973433	LibT1
ACCAAGCCAGGGTGATCACG	ACCAAGCCAGGGTGATCACGAGG	AtCgAGCCAGGGTGATCACGAGG	M2:p19rCdA|p17rAdC	4637	1116	72	1340	435	4717.97	1.17485e-10	1307.02	897.821	0.12969	0.318489	0.407204	LibT1
ACCAAGCCAGGGTGATCACG	ACCAAGCCAGGGTGATCACGAGG	AtCAAGCtAGGGTGATCACGAGG	M2:p19rCdA|p13rCdA	6039	1839	114	380	1153	6144.34	1.20127e-10	337.051	2010.45	0.236751	0.276442	0.856422	LibT1
ACCAAGCCAGGGTGATCACG	ACCAAGCCAGGGTGATCACGAGG	ACCgAGCtAGGGTGATCACGAGG	M2:p17rAdC|p13rCdA	5304	1626	139	539	822	5396.64	1.48459e-11	501.277	1542.03	0.207263	0.27464	0.754673	LibT1
ACCAAGCCAGGGTGATCACG	ACCAAGCCAGGGTGATCACGAGG	AtCgAGCtAGGGTGATCACGAGG	M3:p19rCdA|p17rAdC|p13rCdA	3228	73	11	2461	43	3284.84	0	2438.04	57.6423	0.00997181	0.431739	0.0230968	LibT1
TGACAGCTACGAATAGCGAT	TGACAGCTACGAATAGCGATTGG	TGACAGCTACGAATAGCGcTTGG	M1:p2rAdG	4204	380	50	1517	60	4277.91	1.57632e-14	1487.1	183.917	0.0309161	0.280894	0.110063	LibT1
TGACAGCTACGAATAGCGAT	TGACAGCTACGAATAGCGATTGG	TGAgAGCTACGAATAGCGATTGG	M1:p17rCdC	3928	171	55	1151	35	3997.19	25.1886	1123.06	71.3916	0.0185132	0.228961	0.0808575	LibT1
TGACAGCTACGAATAGCGAT	TGACAGCTACGAATAGCGATTGG	TGACAGCgACGAATAGCGATTGG	M1:p13rUdC	4664	329	19	2342	194	4745.95	7.52277e-12	2308.83	322.403	0.0437027	0.356671	0.122529	LibT1
TGACAGCTACGAATAGCGAT	TGACAGCTACGAATAGCGATTGG	TGAgAGCTACGAATAGCGcTTGG	M2:p17rCdC|p2rAdG	2396	8	0	586	10	2438.19	1.71772e-12	568.957	0	5.71211e-16	0.189201	3.01907e-15	LibT1
TGACAGCTACGAATAGCGAT	TGACAGCTACGAATAGCGATTGG	TGAgAGCgACGAATAGCGATTGG	M2:p17rCdC|p13rUdC	3297	18	8	1279	93	3355.12	0	1255.55	96.8245	0.0205682	0.287281	0.071596	LibT1
TGACAGCTACGAATAGCGAT	TGACAGCTACGAATAGCGATTGG	TGACAGCgACGAATAGCGcTTGG	M2:p13rUdC|p2rAdG	3105	0	9	1496	4	3159.67	2.77748e-14	1473.91	4.02988e-14	1.46913e-17	0.318093	4.61856e-17	LibT1
TGACAGCTACGAATAGCGAT	TGACAGCTACGAATAGCGATTGG	TGAgAGCgACGAATAGCGcTTGG	M3:p17rCdC|p13rUdC|p2rAdG	3655	6	0	1860	0	3719.28	0	1834	0	0	0.330255	0	LibT1
CCATTGGCCAACTGTACAAG	CCATTGGCCAACTGTACAAGAGG	CCATTGGCCAgCTGTACAAGAGG	M1:p10rAdC	6613	43	7	2813	117	6729.5	7.92042e-13	2765.96	113.689	0.0118314	0.299678	0.0394803	LibT1
CCATTGGCCAACTGTACAAG	CCATTGGCCAACTGTACAAGAGG	CCATTGGCCAACcGTACAAGAGG	M1:p8rUdG	6680	138	49	2852	172	6797.77	8.61999	2804.48	210.881	0.0223484	0.307009	0.0727941	LibT1
CCATTGGCCAACTGTACAAG	CCATTGGCCAACTGTACAAGAGG	CCATTGGCCAACTGTACAgGAGG	M1:p2rAdC	4139	33	22	1521	23	4211.98	3.27893e-15	1491.56	13.3991	0.00234376	0.263245	0.00890332	LibT1
CCATTGGCCAACTGTACAAG	CCATTGGCCAACTGTACAAGAGG	CCATTGGCCAgCcGTACAAGAGG	M2:p10rAdC|p8rUdG	4912	0	48	2278	24	4998.61	27.9498	2243.06	0	0.00384474	0.308552	0.0124606	LibT1
CCATTGGCCAACTGTACAAG	CCATTGGCCAACTGTACAAGAGG	CCATTGGCCAgCTGTACAgGAGG	M2:p10rAdC|p2rAdC	6790	1	38	2342	49	6909.77	6.7846	2293.7	13.8542	0.00223748	0.250166	0.00894402	LibT1
CCATTGGCCAACTGTACAAG	CCATTGGCCAACTGTACAAGAGG	CCATTGGCCAACcGTACAgGAGG	M2:p8rUdG|p2rAdC	5856	3	19	2757	62	5959.25	5.38019e-13	2715.34	38.178	0.00438184	0.316033	0.0138651	LibT1
CCATTGGCCAACTGTACAAG	CCATTGGCCAACTGTACAAGAGG	CCATTGGCCAgCcGTACAgGAGG	M3:p10rAdC|p8rUdG|p2rAdC	6351	10	49	2368	22	6462.98	16.4095	2322.82	0	0.00186425	0.263891	0.00706448	LibT1
AGCGTAACTACCTGGAGCTG	AGCGTAACTACCTGGAGCTGTGG	AGCGTAACTcCCTGGAGCTGTGG	M1:p11rAdG	4172	1251	171	240	915	4245.04	67.8172	210.327	1501.52	0.260483	0.284137	0.916751	LibT1
AGCGTAACTACCTGGAGCTG	AGCGTAACTACCTGGAGCTGTGG	AGCGTAACTACCTGGAaCTGTGG	M1:p4rGdT	4659	795	93	300	1016	4740.9	26.6045	266.861	1465.71	0.229583	0.266546	0.861329	LibT1
AGCGTAACTACCTGGAGCTG	AGCGTAACTACCTGGAGCTGTGG	AGCGTAACTACCTGGAGCTGTGc	M1:p-2rGdG	4580	145	4	2851	40	4660.54	3.80582e-11	2818.42	71.8265	0.00951245	0.382774	0.0248513	LibT1
AGCGTAACTACCTGGAGCTG	AGCGTAACTACCTGGAGCTGTGG	AGCGTAACTcCCTGGAaCTGTGG	M2:p11rAdG|p4rGdT	4599	305	78	2615	53	4679.95	33.8526	2582.29	134.819	0.0226986	0.365649	0.0620777	LibT1
AGCGTAACTACCTGGAGCTG	AGCGTAACTACCTGGAGCTGTGG	AGCGTAACTcCCTGGAGCTGTGc	M2:p11rAdG|p-2rGdG	4739	48	63	2277	44	4822.57	47.8864	2243.29	24.8181	0.0101848	0.317726	0.0320552	LibT1
AGCGTAACTACCTGGAGCTG	AGCGTAACTACCTGGAGCTGTGG	AGCGTAACTACCTGGAaCTGTGc	M2:p4rGdT|p-2rGdG	3518	25	10	2510	32	3580	5.06895e-13	2484.98	25.1436	0.00412859	0.412163	0.0100169	LibT1
AGCGTAACTACCTGGAGCTG	AGCGTAACTACCTGGAGCTGTGG	AGCGTAACTcCCTGGAaCTGTGc	M3:p11rAdG|p4rGdT|p-2rGdG	4074	0	35	3123	40	4145.86	21.0904	3094.02	15.2955	0.00500062	0.427323	0.0117022	LibT1
CCAGTGGTCAGGCGGAATCA	CCAGTGGTCAGGCGGAATCAAGG	CCAGTGGTCAGGCGGAtTCAAGG	M1:p4rAdA	6699	368	56	4968	253	6816.96	3.82287e-14	4920.35	394.26	0.0324987	0.438081	0.0741841	LibT1
CCAGTGGTCAGGCGGAATCA	CCAGTGGTCAGGCGGAATCAAGG	tCAGTGGTCAGGCGGAATCAAGG	M1:p20rCdA	5005	1279	146	221	2784	5093.04	103.733	185.399	3726.84	0.420526	0.429491	0.979125	LibT1
CCAGTGGTCAGGCGGAATCA	CCAGTGGTCAGGCGGAATCAAGG	CCtGTGGTCAGGCGGAATCAAGG	M1:p18rAdA	3258	933	120	207	1461	3315.19	72.4254	183.826	2041.66	0.376634	0.396481	0.949943	LibT1
CCAGTGGTCAGGCGGAATCA	CCAGTGGTCAGGCGGAATCAAGG	tCAGTGGTCAGGCGGAtTCAAGG	M2:p20rCdA|p4rAdA	5609	102	21	5280	137	5707.83	1.42601e-12	5240.1	165.459	0.0148882	0.486401	0.030609	LibT1
CCAGTGGTCAGGCGGAATCA	CCAGTGGTCAGGCGGAATCAAGG	tCtGTGGTCAGGCGGAATCAAGG	M2:p20rCdA|p18rAdA	4656	1082	163	257	2313	4737.91	136.439	223.882	3084.16	0.393601	0.404288	0.973566	LibT1
CCAGTGGTCAGGCGGAATCA	CCAGTGGTCAGGCGGAATCAAGG	CCtGTGGTCAGGCGGAtTCAAGG	M2:p18rAdA|p4rAdA	4665	31	42	4517	63	4747.27	23.1782	4483.82	49.685	0.00783143	0.487266	0.0160722	LibT1
CCAGTGGTCAGGCGGAATCA	CCAGTGGTCAGGCGGAATCAAGG	tCtGTGGTCAGGCGGAtTCAAGG	M3:p20rCdA|p18rAdA|p4rAdA	5219	45	32	4789	47	5311.04	3.24951	4751.88	38.5843	0.00414002	0.47408	0.00873274	LibT1
AGCGTTCAAGAGATCGTACC	AGCGTTCAAGAGATCGTACCTGG	AGCGTTCAAGAGATCGaACCTGG	M1:p4rUdT	4574	388	20	2431	139	4654.29	7.5544e-12	2398.47	278.843	0.038033	0.365174	0.10415	LibT1
AGCGTTCAAGAGATCGTACC	AGCGTTCAAGAGATCGTACCTGG	AGCGTTCAAGAGATCGTAaCTGG	M1:p2rCdT	4965	216	24	2393	46	5052.35	0	2357.68	102.495	0.0136432	0.327477	0.0416615	LibT1
AGCGTTCAAGAGATCGTACC	AGCGTTCAAGAGATCGTACCTGG	AGCGTTaAAGAGATCGTACCTGG	M1:p14rCdT	3627	366	10	809	84	3690.56	0	783.203	211.105	0.0450611	0.212238	0.212314	LibT1
AGCGTTCAAGAGATCGTACC	AGCGTTCAAGAGATCGTACCTGG	AGCGTTCAAGAGATCGaAaCTGG	M2:p4rUdT|p2rCdT	5408	17	121	2392	36	5503.32	117.112	2353.53	7.05199e-12	0.0146868	0.295152	0.04976	LibT1
AGCGTTCAAGAGATCGTACC	AGCGTTCAAGAGATCGTACCTGG	AGCGTTaAAGAGATCGaACCTGG	M2:p14rCdT|p4rUdT	2440	13	0	574	24	2482.97	0	556.644	18.01	0.0058902	0.187941	0.0313406	LibT1
AGCGTTCAAGAGATCGTACC	AGCGTTCAAGAGATCGTACCTGG	AGCGTTaAAGAGATCGTAaCTGG	M2:p14rCdT|p2rCdT	1926	0	25	453	35	1959.98	22.0772	439.3	22.5638	0.0182662	0.188985	0.096654	LibT1
AGCGTTCAAGAGATCGTACC	AGCGTTCAAGAGATCGTACCTGG	AGCGTTaAAGAGATCGaAaCTGG	M3:p14rCdT|p4rUdT|p2rCdT	3351	0	13	1032	14	3410.07	3.81185e-15	1008.16	3.5489e-15	1.66599e-18	0.228182	7.30114e-18	LibT1
TGCTCTACTAATGGAGGTTG	TGCTCTACTAATGGAGGTTGCGG	TGCTCTACTAATtGAGGTTGCGG	M1:p8rGdA	4146	53	37	906	66	4219.11	17.0523	876.508	66.5421	0.0161404	0.182084	0.0886426	LibT1
TGCTCTACTAATGGAGGTTG	TGCTCTACTAATGGAGGTTGCGG	TcCTCTACTAATGGAGGTTGCGG	M1:p19rGdG	4985	404	84	737	172	5072.73	30.6345	701.541	311.679	0.0559648	0.165651	0.337847	LibT1
TGCTCTACTAATGGAGGTTG	TGCTCTACTAATGGAGGTTGCGG	TGCTCTACaAATGGAGGTTGCGG	M1:p12rUdT	7761	2285	217	1332	667	7896.54	9.78004e-12	1276.8	1582.14	0.1471	0.265812	0.5534	LibT1
TGCTCTACTAATGGAGGTTG	TGCTCTACTAATGGAGGTTGCGG	TcCTCTACTAATtGAGGTTGCGG	M2:p19rGdG|p8rGdA	5907	9	31	2830	93	6011.2	4.13005	2787.98	75.7421	0.00899557	0.322526	0.027891	LibT1
TGCTCTACTAATGGAGGTTG	TGCTCTACTAATGGAGGTTGCGG	TcCTCTACaAATGGAGGTTGCGG	M2:p19rGdG|p12rUdT	4369	102	127	1368	162	4446.03	134.426	1336.92	160.045	0.0484533	0.246316	0.196712	LibT1
TGCTCTACTAATGGAGGTTG	TGCTCTACTAATGGAGGTTGCGG	TGCTCTACaAATtGAGGTTGCGG	M2:p12rUdT|p8rGdA	3179	0	36	512	38	3235.08	28.4874	489.387	16.184	0.0118519	0.134134	0.0883584	LibT1
TGCTCTACTAATGGAGGTTG	TGCTCTACTAATGGAGGTTGCGG	TcCTCTACaAATtGAGGTTGCGG	M3:p19rGdG|p12rUdT|p8rGdA	3934	0	12	1522	14	4003.32	0	1494.02	0	0	0.271771	0	LibT1
GAATTCGCCAGAAATAATAA	GAATTCGCCAGAAATAATAAGGG	GAATTCGCCAGAAATAATAtGGG	M1:p1rAdA	1956	216	27	193	54	1990.37	0	179.087	131.036	0.05696	0.134807	0.422529	LibT1
GAATTCGCCAGAAATAATAA	GAATTCGCCAGAAATAATAAGGG	GAATTCtCCAGAAATAATAAGGG	M1:p14rGdA	2442	103	6	76	89	2484.96	0	58.6299	128.491	0.0480864	0.0700281	0.686673	LibT1
GAATTCGCCAGAAATAATAA	GAATTCGCCAGAAATAATAAGGG	GAATTCGaCAGAAATAATAAGGG	M1:p13rCdT	1915	259	20	88	173	1948.61	0	74.3791	289.105	0.12504	0.15721	0.795372	LibT1
GAATTCGCCAGAAATAATAA	GAATTCGCCAGAAATAATAAGGG	GAATTCtCCAGAAATAATAtGGG	M2:p14rGdA|p1rAdA	2715	55	5	583	0	2762.78	0	563.688	2.95615	0.000887885	0.170193	0.00521694	LibT1
GAATTCGCCAGAAATAATAA	GAATTCGCCAGAAATAATAAGGG	GAATTCtaCAGAAATAATAAGGG	M2:p14rGdA|p13rCdT	1370	53	20	257	16	1394.14	10.9717	247.255	26.3023	0.0222045	0.162961	0.136257	LibT1
GAATTCGCCAGAAATAATAA	GAATTCGCCAGAAATAATAAGGG	GAATTCGaCAGAAATAATAtGGG	M2:p13rCdT|p1rAdA	2262	32	22	590	68	2301.89	12.6833	573.91	74.5498	0.0294405	0.21885	0.134524	LibT1
GAATTCGCCAGAAATAATAA	GAATTCGCCAGAAATAATAAGGG	GAATTCtaCAGAAATAATAtGGG	M3:p14rGdA|p13rCdT|p1rAdA	2409	2	6	498	12	2451.46	4.0033e-14	480.864	0	1.36523e-17	0.163987	8.32523e-17	LibT1
TTGAAAAGCGAGACTCCCTC	TTGAAAAGCGAGACTCCCTCCGG	TTGAAAAGCGAGtCTCCCTCCGG	M1:p8rAdA	4694	669	196	3005	199	4776.45	148.373	2971.61	404.808	0.0666384	0.406737	0.163837	LibT1
TTGAAAAGCGAGACTCCCTC	TTGAAAAGCGAGACTCCCTCCGG	TTGAAgAGCGAGACTCCCTCCGG	M1:p15rAdC	4477	733	188	2294	422	4555.62	139.632	2262.16	698.651	0.109493	0.386727	0.283127	LibT1
TTGAAAAGCGAGACTCCCTC	TTGAAAAGCGAGACTCCCTCCGG	TTGAAAAtCGAGACTCCCTCCGG	M1:p13rGdA	5963	88	75	4894	184	6068.16	56.1105	4851.58	196.249	0.0225883	0.451825	0.0499936	LibT1
TTGAAAAGCGAGACTCCCTC	TTGAAAAGCGAGACTCCCTCCGG	TTGAAgAGCGAGtCTCCCTCCGG	M2:p15rAdC|p8rAdA	3559	0	10	2907	19	3621.74	1.26317e-13	2881.68	0.229412	3.52743e-05	0.443122	7.96041e-05	LibT1
TTGAAAAGCGAGACTCCCTC	TTGAAAAGCGAGACTCCCTCCGG	TTGAAgAtCGAGACTCCCTCCGG	M2:p15rAdC|p13rGdA	4774	34	11	4361	67	4858.12	2.35849e-12	4327.04	62.3	0.00673698	0.474653	0.0141935	LibT1
TTGAAAAGCGAGACTCCCTC	TTGAAAAGCGAGACTCCCTCCGG	TTGAAAAtCGAGtCTCCCTCCGG	M2:p13rGdA|p8rAdA	6636	10	19	6548	69	6752.99	0	6500.8	44.1721	0.00332172	0.492179	0.00674902	LibT1
TTGAAAAGCGAGACTCCCTC	TTGAAAAGCGAGACTCCCTCCGG	TTGAAgAtCGAGtCTCCCTCCGG	M3:p15rAdC|p13rGdA|p8rAdA	3479	24	0	1850	41	3540.26	0	1825.25	35.7717	0.00662282	0.344552	0.0192215	LibT1
AGCCAGTCCTTGTTACGCAT	AGCCAGTCCTTGTTACGCATAGG	AGCCAGTCCTTcTTACGCATAGG	M1:p9rGdG	4521	408	28	2228	102	4600.36	0	2195.84	242.299	0.0344248	0.346401	0.0993785	LibT1
AGCCAGTCCTTGTTACGCAT	AGCCAGTCCTTGTTACGCATAGG	AGCCAGTCCTTGTTtCGCATAGG	M1:p6rAdA	3953	2	13	1847	5	4022.61	0	1818.88	0	0	0.311373	0	LibT1
AGCCAGTCCTTGTTACGCAT	AGCCAGTCCTTGTTACGCATAGG	AGCCAGgCCTTGTTACGCATAGG	M1:p14rUdC	5396	266	19	1295	91	5490.88	8.00007e-11	1256.62	171.775	0.0248256	0.206437	0.120257	LibT1
AGCCAGTCCTTGTTACGCAT	AGCCAGTCCTTGTTACGCATAGG	AGCCAGTCCTTcTTtCGCATAGG	M2:p9rGdG|p6rAdA	4106	21	28	1950	27	4178.42	7.94753	1920.79	11.4531	0.00317077	0.315798	0.0100405	LibT1
AGCCAGTCCTTGTTACGCAT	AGCCAGTCCTTGTTACGCATAGG	AGCCAGgCCTTcTTACGCATAGG	M2:p14rUdC|p9rGdG	5763	18	33	3612	24	5864.64	2.86433	3571.01	3.56232e-15	0.000303472	0.378344	0.000802107	LibT1
AGCCAGTCCTTGTTACGCAT	AGCCAGTCCTTGTTACGCATAGG	AGCCAGgCCTTGTTtCGCATAGG	M2:p14rUdC|p6rAdA	6020	1	49	3404	33	6126.17	24.0004	3361.18	1.04301e-14	0.00252334	0.353386	0.00714047	LibT1
AGCCAGTCCTTGTTACGCAT	AGCCAGTCCTTGTTACGCATAGG	AGCCAGgCCTTcTTtCGCATAGG	M3:p14rUdC|p9rGdG|p6rAdA	3247	0	56	1246	27	3304.26	52.6374	1222.9	0	0.0114934	0.267021	0.043043	LibT1
AGTATAATTCCCCGAGGCCG	AGTATAATTCCCCGAGGCCGGGG	AGTATAATTtCCCGAGGCCGGGG	M1:p11rCdA	5984	1692	153	687	1003	6088.67	0	644.44	1777.98	0.208902	0.28462	0.733969	LibT1
AGTATAATTCCCCGAGGCCG	AGTATAATTCCCCGAGGCCGGGG	AaTATAATTCCCCGAGGCCGGGG	M1:p19rGdT	5023	1161	138	163	988	5111.11	32.9723	127.273	1561.61	0.233366	0.247167	0.944164	LibT1
AGTATAATTCCCCGAGGCCG	AGTATAATTCCCCGAGGCCGGGG	AGcATAATTCCCCGAGGCCGGGG	M1:p18rUdG	4267	1358	59	338	1464	4341.47	1.5706e-10	307.653	2217.33	0.322922	0.367727	0.878156	LibT1
AGTATAATTCCCCGAGGCCG	AGTATAATTCCCCGAGGCCGGGG	AaTATAATTtCCCGAGGCCGGGG	M2:p19rGdT|p11rCdA	3366	823	89	521	447	3424.99	2.03289	497.059	812.498	0.171966	0.276478	0.62199	LibT1
AGTATAATTCCCCGAGGCCG	AGTATAATTCCCCGAGGCCGGGG	AacATAATTCCCCGAGGCCGGGG	M2:p19rGdT|p18rUdG	6562	1602	84	1731	584	6676.46	1.07199e-10	1684.33	1241.12	0.129257	0.304674	0.424249	LibT1
AGTATAATTCCCCGAGGCCG	AGTATAATTCCCCGAGGCCGGGG	AGcATAATTtCCCGAGGCCGGGG	M2:p18rUdG|p11rCdA	6797	394	68	4325	239	6916.71	0.830453	4276.65	386.153	0.0334173	0.402648	0.0829938	LibT1
AGTATAATTCCCCGAGGCCG	AGTATAATTCCCCGAGGCCGGGG	AacATAATTtCCCGAGGCCGGGG	M3:p19rGdT|p18rUdG|p11rCdA	5903	108	24	4585	165	6007.03	0	4543.01	199.231	0.0185344	0.441169	0.042012	LibT1
ATATCCTCCTTTCATTCGAA	ATATCCTCCTTTCATTCGAATGG	ATATCCTCCTTTCATTCcAATGG	M1:p3rGdG	4498	74	13	1140	29	4577.22	0	1108	33.2745	0.00581875	0.199577	0.0291554	LibT1
ATATCCTCCTTTCATTCGAA	ATATCCTCCTTTCATTCGAATGG	ATAgCCTCCTTTCATTCGAATGG	M1:p17rUdC	3137	147	41	351	62	3192.26	16.1614	328.686	102.753	0.03267	0.118532	0.275623	LibT1
ATATCCTCCTTTCATTCGAA	ATATCCTCCTTTCATTCGAATGG	ATATCCTCgTTTCATTCGAATGG	M1:p12rCdC	4016	2	19	680	27	4086.84	0	651.433	7.6289	0.00160747	0.13887	0.0115754	LibT1
ATATCCTCCTTTCATTCGAA	ATATCCTCCTTTCATTCGAATGG	ATAgCCTCCTTTCATTCcAATGG	M2:p17rUdC|p3rGdG	4642	1	4	1398	0	4723.66	0	1364.98	0	0	0.224185	0	LibT1
ATATCCTCCTTTCATTCGAA	ATATCCTCCTTTCATTCGAATGG	ATAgCCTCgTTTCATTCGAATGG	M2:p17rUdC|p12rCdC	2732	4	0	358	9	2780.1	6.34802e-12	338.567	0	2.0355e-15	0.108562	1.87497e-14	LibT1
ATATCCTCCTTTCATTCGAA	ATATCCTCCTTTCATTCGAATGG	ATATCCTCgTTTCATTCcAATGG	M2:p12rCdC|p3rGdG	2220	0	0	326	0	2259.04	0	310.209	0	0	0.120739	0	LibT1
ATATCCTCCTTTCATTCGAA	ATATCCTCCTTTCATTCGAATGG	ATAgCCTCgTTTCATTCcAATGG	M3:p17rUdC|p12rCdC|p3rGdG	3092	13	19	242	0	3146.48	4.49894e-14	220.006	0	1.33639e-17	0.0653518	2.04492e-16	LibT1
TCAACCATGATTATTTGATC	TCAACCATGATTATTTGATCTGG	TCAACCATGATTATTgGATCTGG	M1:p5rUdC	3527	14	1	806	22	3589.12	0	780.912	9.12735	0.00208427	0.180409	0.011553	LibT1
TCAACCATGATTATTTGATC	TCAACCATGATTATTTGATCTGG	TCAACCATGATTATTTGATgTGG	M1:p1rCdC	3273	10	26	915	11	3330.71	9.20823	891.718	9.02196e-14	0.00217605	0.210727	0.0103264	LibT1
TCAACCATGATTATTTGATC	TCAACCATGATTATTTGATCTGG	TCAACCATcATTATTTGATCTGG	M1:p12rGdG	2474	0	3	131	0	2517.52	0	113.402	0	0	0.0431035	0	LibT1
TCAACCATGATTATTTGATC	TCAACCATGATTATTTGATCTGG	TCAACCATGATTATTgGATgTGG	M2:p5rUdC|p1rCdC	3420	0	12	356	0	3480.21	0	331.673	0	0	0.0870103	0	LibT1
TCAACCATGATTATTTGATC	TCAACCATGATTATTTGATCTGG	TCAACCATcATTATTgGATCTGG	M2:p12rGdG|p5rUdC	4103	0	1	839	9	4175.21	0	809.815	0	0	0.162449	0	LibT1
TCAACCATGATTATTTGATC	TCAACCATGATTATTTGATCTGG	TCAACCATcATTATTTGATgTGG	M2:p12rGdG|p1rCdC	2527	6	2	377	0	2571.45	0	359.025	0	0	0.122514	0	LibT1
TCAACCATGATTATTTGATC	TCAACCATGATTATTTGATCTGG	TCAACCATcATTATTgGATgTGG	M3:p12rGdG|p5rUdC|p1rCdC	2986	0	5	455	0	3038.54	4.93026e-12	433.76	5.58487e-12	3.02829e-15	0.12492	2.42418e-14	LibT1
GGATCTGCGGAACTCTGACT	GGATCTGCGGAACTCTGACTAGG	GGATCTGCGGAACcCTGACTAGG	M1:p7rUdG	6321	2386	76	575	653	6430.36	3.4176e-10	530.051	1611.4	0.187988	0.249825	0.75248	LibT1
GGATCTGCGGAACTCTGACT	GGATCTGCGGAACTCTGACTAGG	GGATCcGCGGAACTCTGACTAGG	M1:p15rUdG	4826	1056	88	69	865	4910.59	0	34.6746	1388.2	0.219184	0.224659	0.975631	LibT1
GGATCTGCGGAACTCTGACT	GGATCTGCGGAACTCTGACTAGG	GGATCTcCGGAACTCTGACTAGG	M1:p14rGdG	7875	1556	85	169	1032	8012.79	0	112.99	1751.01	0.177285	0.188725	0.939383	LibT1
GGATCTGCGGAACTCTGACT	GGATCTGCGGAACTCTGACTAGG	GGATCcGCGGAACcCTGACTAGG	M2:p15rUdG|p7rUdG	6593	1806	24	1197	196	6707.36	0	1150.12	852.108	0.0978357	0.229887	0.425581	LibT1
GGATCTGCGGAACTCTGACT	GGATCTGCGGAACTCTGACTAGG	GGATCccCGGAACTCTGACTAGG	M2:p15rUdG|p14rGdG	4714	1306	68	135	774	4796.22	1.07779e-10	101.474	1371.55	0.218775	0.234961	0.931112	LibT1
GGATCTGCGGAACTCTGACT	GGATCTGCGGAACTCTGACTAGG	GGATCTcCGGAACcCTGACTAGG	M2:p14rGdG|p7rUdG	5759	1757	44	1957	137	5858.81	0	1916.05	769.018	0.0900082	0.314268	0.286406	LibT1
GGATCTGCGGAACTCTGACT	GGATCTGCGGAACTCTGACTAGG	GGATCccCGGAACcCTGACTAGG	M3:p15rUdG|p14rGdG|p7rUdG	4057	560	23	2054	42	4127.98	0	2025.15	229.098	0.0358963	0.353206	0.10163	LibT1
GAGAGACGGTAGTCAAGCGT	GAGAGACGGTAGTCAAGCGTCGG	GAGAGACGGTAGgCAAGCGTCGG	M1:p8rUdC	5626	1178	75	333	821	5724.47	0	292.986	1375.17	0.186019	0.225651	0.824365	LibT1
GAGAGACGGTAGTCAAGCGT	GAGAGACGGTAGTCAAGCGTCGG	GAGAGACGGTAGTCAAGCGgCGG	M1:p1rUdC	4707	1896	87	922	220	4788.37	1.43102e-09	888.529	925.541	0.140182	0.274757	0.510201	LibT1
GAGAGACGGTAGTCAAGCGT	GAGAGACGGTAGTCAAGCGTCGG	GAGAGACcGTAGTCAAGCGTCGG	M1:p13rGdG	4121	451	68	104	1035	4193.61	45.0228	74.6863	1360.24	0.247686	0.252914	0.979327	LibT1
GAGAGACGGTAGTCAAGCGT	GAGAGACGGTAGTCAAGCGTCGG	GAGAGACGGTAGgCAAGCGgCGG	M2:p8rUdC|p1rUdC	4125	65	1	3116	53	4197.6	0	3086.66	61.0008	0.00830479	0.428529	0.0193797	LibT1
GAGAGACGGTAGTCAAGCGT	GAGAGACGGTAGTCAAGCGTCGG	GAGAGACcGTAGgCAAGCGTCGG	M2:p13rGdG|p8rUdC	5597	1301	65	1364	186	5694.57	1.09681e-10	1324.19	661.994	0.0861887	0.258593	0.333299	LibT1
GAGAGACGGTAGTCAAGCGT	GAGAGACGGTAGTCAAGCGTCGG	GAGAGACcGTAGTCAAGCGgCGG	M2:p13rGdG|p1rUdC	3717	707	60	1166	65	3782.03	1.77119e-11	1139.56	312.401	0.059687	0.27741	0.215158	LibT1
GAGAGACGGTAGTCAAGCGT	GAGAGACGGTAGTCAAGCGTCGG	GAGAGACcGTAGgCAAGCGgCGG	M3:p13rGdG|p8rUdC|p1rUdC	5152	24	16	2886	47	5242.81	1.64499e-12	2849.35	32.3791	0.00398535	0.354695	0.011236	LibT1
TAGGTCCTGATTAGCCCCAA	TAGGTCCTGATTAGCCCCAAAGG	TAGGTCCTGATTAGCCCaAAAGG	M1:p3rCdT	4305	944	92	461	204	4380.34	0	430.381	561.243	0.104476	0.184593	0.565984	LibT1
TAGGTCCTGATTAGCCCCAA	TAGGTCCTGATTAGCCCCAAAGG	TAGGTCCTGATTAGCCCCAgAGG	M1:p1rAdC	5235	1040	135	252	1037	5326.93	46.3272	214.764	1570.31	0.22584	0.249371	0.905642	LibT1
TAGGTCCTGATTAGCCCCAA	TAGGTCCTGATTAGCCCCAAAGG	TAGGTCtTGATTAGCCCCAAAGG	M1:p14rCdA	2967	289	56	121	513	3019.26	37.0346	99.8952	687.562	0.188513	0.204867	0.920173	LibT1
TAGGTCCTGATTAGCCCCAA	TAGGTCCTGATTAGCCCCAAAGG	TAGGTCCTGATTAGCCCaAgAGG	M2:p3rCdT|p1rAdC	4140	36	5	1006	9	4212.9	1.12376e-12	976.552	0	2.16547e-16	0.18818	1.15074e-15	LibT1
TAGGTCCTGATTAGCCCCAA	TAGGTCCTGATTAGCCCCAAAGG	TAGGTCtTGATTAGCCCaAAAGG	M2:p14rCdA|p3rCdT	2980	204	7	620	25	3032.31	0	598.804	85.5614	0.023021	0.184134	0.125023	LibT1
TAGGTCCTGATTAGCCCCAA	TAGGTCCTGATTAGCCCCAAAGG	TAGGTCtTGATTAGCCCCAgAGG	M2:p14rCdA|p1rAdC	4263	499	56	1406	174	4337.88	8.60359e-13	1375.68	363.144	0.0597599	0.286145	0.208845	LibT1
TAGGTCCTGATTAGCCCCAA	TAGGTCCTGATTAGCCCCAAAGG	TAGGTCtTGATTAGCCCaAgAGG	M3:p14rCdA|p3rCdT|p1rAdC	6076	5	29	2238	42	6183.17	0	2194.78	13.6369	0.00162507	0.26317	0.00617498	LibT1
TGCTTACCCCACGTCGCTCT	TGCTTACCCCACGTCGCTCTCGG	TGCTTACCCCACGaCGCTCTCGG	M1:p7rUdT	6075	94	34	5068	61	6182.09	7.00875e-14	5024.79	68.8401	0.00610517	0.451734	0.013515	LibT1
TGCTTACCCCACGTCGCTCT	TGCTTACCCCACGTCGCTCTCGG	TGCTTACCCCACGTCGCcCTCGG	M1:p3rUdG	6083	584	83	4468	246	6190.01	0	4424.73	468.683	0.0422869	0.441508	0.0957784	LibT1
TGCTTACCCCACGTCGCTCT	TGCTTACCCCACGTCGCTCTCGG	TGCTTACCCCACGTCGCTCTCGa	M1:p-2rGdT	6359	71	63	5603	175	6471.15	39.1578	5557.77	182.227	0.0180718	0.468559	0.0385689	LibT1
TGCTTACCCCACGTCGCTCT	TGCTTACCCCACGTCGCTCTCGG	TGCTTACCCCACGaCGCcCTCGG	M2:p7rUdT|p3rUdG	5565	0	32	6003	61	5663.17	7.71472	5963.41	35.2511	0.00368188	0.514044	0.00716256	LibT1
TGCTTACCCCACGTCGCTCT	TGCTTACCCCACGTCGCTCTCGG	TGCTTACCCCACGaCGCTCTCGa	M2:p7rUdT|p-2rGdT	7514	20	34	6522	58	7646.51	0	6468.55	29.1475	0.00206074	0.459389	0.00448583	LibT1
TGCTTACCCCACGTCGCTCT	TGCTTACCCCACGTCGCTCTCGG	TGCTTACCCCACGTCGCcCTCGa	M2:p3rUdG|p-2rGdT	4462	4	36	2932	22	4540.69	16.3179	2900.26	6.48822e-14	0.00218819	0.388917	0.00562637	LibT1
TGCTTACCCCACGTCGCTCT	TGCTTACCCCACGTCGCTCTCGG	TGCTTACCCCACGaCGCcCTCGa	M3:p7rUdT|p3rUdG|p-2rGdT	6458	103	65	6102	35	6571.85	30.8045	6056.06	28.7879	0.00469694	0.479594	0.00979357	LibT1
AGGTAGCCTCCCCGTTTCAT	AGGTAGCCTCCCCGTTTCATAGG	AGGTAGCCTCCCCGTTaCATAGG	M1:p4rUdT	5487	190	34	2923	160	5583.66	2.67278e-13	2883.97	225.836	0.0259777	0.357718	0.0726207	LibT1
AGGTAGCCTCCCCGTTTCAT	AGGTAGCCTCCCCGTTTCATAGG	AGGTAGCgTCCCCGTTTCATAGG	M1:p13rCdC	7594	1948	281	776	1665	7727.13	128.176	721.987	2610.77	0.244809	0.297885	0.821826	LibT1
AGGTAGCCTCCCCGTTTCAT	AGGTAGCCTCCCCGTTTCATAGG	AGGTAGCCaCCCCGTTTCATAGG	M1:p12rUdT	5808	1254	308	208	1154	5909.93	251.474	166.689	1718.81	0.244851	0.234314	1.04497	LibT1
AGGTAGCCTCCCCGTTTCAT	AGGTAGCCTCCCCGTTTCATAGG	AGGTAGCgTCCCCGTTaCATAGG	M2:p13rCdC|p4rUdT	5309	0	12	2703	51	5402.58	2.08598e-13	2665.24	27.3987	0.00338455	0.33262	0.0101754	LibT1
AGGTAGCCTCCCCGTTTCAT	AGGTAGCCTCCCCGTTTCATAGG	AGGTAGCgaCCCCGTTTCATAGG	M2:p13rCdC|p12rUdT	5302	600	63	1420	633	5395.26	0	1382.29	941.592	0.121981	0.301054	0.405181	LibT1
AGGTAGCCTCCCCGTTTCAT	AGGTAGCCTCCCCGTTTCATAGG	AGGTAGCCaCCCCGTTaCATAGG	M2:p12rUdT|p4rUdT	4084	47	13	2000	49	4155.96	0	1970.95	49.908	0.00807988	0.327168	0.0246964	LibT1
AGGTAGCCTCCCCGTTTCAT	AGGTAGCCTCCCCGTTTCATAGG	AGGTAGCgaCCCCGTTaCATAGG	M3:p13rCdC|p12rUdT|p4rUdT	5603	4	0	3547	42	5701.69	0	3507.14	16.2575	0.00176231	0.381937	0.00461413	LibT1
CCTGCCCAGCTAGAGAGAAT	CCTGCCCAGCTAGAGAGAATGGG	aCTGCCCAGCTAGAGAGAATGGG	M1:p20rCdT	4515	539	96	78	1709	4594.62	96.5511	45.8832	2178.23	0.32895	0.321623	1.02278	LibT1
CCTGCCCAGCTAGAGAGAAT	CCTGCCCAGCTAGAGAGAATGGG	CaTGCCCAGCTAGAGAGAATGGG	M1:p19rCdT	5539	858	35	211	1903	5636.44	7.24971e-12	171.601	2550.9	0.305171	0.3257	0.936969	LibT1
CCTGCCCAGCTAGAGAGAAT	CCTGCCCAGCTAGAGAGAATGGG	CCTGCCCtGCTAGAGAGAATGGG	M1:p13rAdA	2492	335	98	69	945	2535.92	108.993	51.2738	1200.17	0.335996	0.321182	1.04612	LibT1
CCTGCCCAGCTAGAGAGAAT	CCTGCCCAGCTAGAGAGAATGGG	aaTGCCCAGCTAGAGAGAATGGG	M2:p20rCdT|p19rCdT	4014	511	54	60	1436	4084.76	35.5262	31.4472	1864.72	0.315842	0.315164	1.00215	LibT1
CCTGCCCAGCTAGAGAGAAT	CCTGCCCAGCTAGAGAGAATGGG	aCTGCCCtGCTAGAGAGAATGGG	M2:p20rCdT|p13rAdA	4407	949	134	210	1394	4484.44	78.4138	178.653	1958.33	0.303999	0.31896	0.953093	LibT1
CCTGCCCAGCTAGAGAGAAT	CCTGCCCAGCTAGAGAGAATGGG	CaTGCCCtGCTAGAGAGAATGGG	M2:p19rCdT|p13rAdA	4183	333	23	903	392	4256.56	0	873.246	563.34	0.0989506	0.252336	0.392138	LibT1
CCTGCCCAGCTAGAGAGAAT	CCTGCCCAGCTAGAGAGAATGGG	aaTGCCCtGCTAGAGAGAATGGG	M3:p20rCdT|p19rCdT|p13rAdA	5088	851	47	1700	547	5177.11	8.42903e-11	1663.81	931.927	0.119895	0.333949	0.359022	LibT1
GAGATCAGCACACTAGCAGA	GAGATCAGCACACTAGCAGATGG	GAGATCAGCACACTAGtAGATGG	M1:p4rCdA	4655	1386	202	310	1339	4736.55	105.665	276.891	2041.96	0.299903	0.323814	0.926159	LibT1
GAGATCAGCACACTAGCAGA	GAGATCAGCACACTAGCAGATGG	GtGATCAGCACACTAGCAGATGG	M1:p19rAdA	5977	571	101	155	1607	6082.38	84.5282	112.484	2062.74	0.257401	0.260752	0.987148	LibT1
GAGATCAGCACACTAGCAGA	GAGATCAGCACACTAGCAGATGG	GAGATCAaCACACTAGCAGATGG	M1:p13rGdT	3748	321	38	53	940	3814.09	21.0368	26.3392	1209.35	0.242641	0.243687	0.995709	LibT1
GAGATCAGCACACTAGCAGA	GAGATCAGCACACTAGCAGATGG	GtGATCAGCACACTAGtAGATGG	M2:p19rAdA|p4rCdA	3923	1067	48	255	526	3991.36	0	227.1	993.098	0.190557	0.234133	0.813883	LibT1
GAGATCAGCACACTAGCAGA	GAGATCAGCACACTAGCAGATGG	GtGATCAaCACACTAGCAGATGG	M2:p19rAdA|p13rGdT	3710	311	82	37	804	3775.4	76.3753	10.6097	1025.79	0.225477	0.212023	1.06346	LibT1
GAGATCAGCACACTAGCAGA	GAGATCAGCACACTAGCAGATGG	GAGATCAaCACACTAGtAGATGG	M2:p13rGdT|p4rCdA	3486	520	40	106	539	3547.22	1.85782e-12	81.2046	811.582	0.182789	0.201078	0.909044	LibT1
GAGATCAGCACACTAGCAGA	GAGATCAGCACACTAGCAGATGG	GtGATCAaCACACTAGtAGATGG	M3:p19rAdA|p13rGdT|p4rCdA	4139	553	52	852	70	4211.59	9.35931e-13	822.561	259.459	0.0490136	0.204401	0.239791	LibT1
GATGCGTAATTATACTGGGA	GATGCGTAATTATACTGGGACGG	GATGCGTAATTATACTGGGACGa	M1:p-2rGdT	2299	56	19	623	30	2339.52	3.43512	606.647	40.6695	0.0147493	0.216474	0.0681346	LibT1
GATGCGTAATTATACTGGGA	GATGCGTAATTATACTGGGACGG	GgTGCGTAATTATACTGGGACGG	M1:p19rAdC	2718	592	39	47	479	2765.59	1.74594e-12	27.6683	771.078	0.216332	0.224094	0.96536	LibT1
GATGCGTAATTATACTGGGA	GATGCGTAATTATACTGGGACGG	GATGgGTAATTATACTGGGACGG	M1:p16rCdC	3717	765	28	140	370	3781.91	0	113.564	697.802	0.151918	0.176642	0.860033	LibT1
GATGCGTAATTATACTGGGA	GATGCGTAATTATACTGGGACGG	GgTGCGTAATTATACTGGGACGa	M2:p19rAdC|p-2rGdT	2447	237	19	559	144	2489.99	1.99979e-12	541.595	243.082	0.0742311	0.239621	0.309786	LibT1
GATGCGTAATTATACTGGGA	GATGCGTAATTATACTGGGACGG	GgTGgGTAATTATACTGGGACGG	M2:p19rAdC|p16rCdC	3082	746	38	108	184	3135.73	9.12337e-11	86.081	472.758	0.12796	0.15126	0.845964	LibT1
GATGCGTAATTATACTGGGA	GATGCGTAATTATACTGGGACGG	GATGgGTAATTATACTGGGACGa	M2:p16rCdC|p-2rGdT	2631	37	88	487	22	2677.37	94.0562	468.285	0	0.0290323	0.144545	0.200852	LibT1
GATGCGTAATTATACTGGGA	GATGCGTAATTATACTGGGACGG	GgTGgGTAATTATACTGGGACGa	M3:p19rAdC|p16rCdC|p-2rGdT	3976	0	0	938	8	4045.97	0	909.718	0	0	0.183571	0	LibT1
TAGGTTCAACATCTCTCTAG	TAGGTTCAACATCTCTCTAGTGG	TAGGTTCAACATCTCTCaAGTGG	M1:p3rUdT	3622	109	17	101	27	3685.77	0	75.2362	49.1982	0.0129122	0.0326582	0.395375	LibT1
TAGGTTCAACATCTCTCTAG	TAGGTTCAACATCTCTCTAGTGG	TAGGTTCAACATCTCTCTAaTGG	M1:p1rGdT	3925	140	65	84	36	3994.16	43.0651	56.0805	55.5511	0.0237695	0.0269066	0.883407	LibT1
TAGGTTCAACATCTCTCTAG	TAGGTTCAACATCTCTCTAGTGG	TAGGcTCAACATCTCTCTAGTGG	M1:p16rUdG	4515	146	25	111	214	4594.56	1.30916e-14	78.8837	280.383	0.0565993	0.072523	0.780431	LibT1
TAGGTTCAACATCTCTCTAG	TAGGTTCAACATCTCTCTAGTGG	TAGGTTCAACATCTCTCaAaTGG	M2:p3rUdT|p1rGdT	3416	0	0	145	30	3476.17	1.30104e-12	120.701	14.2677	0.00395103	0.0373757	0.105711	LibT1
TAGGTTCAACATCTCTCTAG	TAGGTTCAACATCTCTCTAGTGG	TAGGcTCAACATCTCTCaAGTGG	M2:p16rUdG|p3rUdT	5273	28	29	597	15	5365.97	2.08382e-15	559.491	2.70533e-14	4.91728e-18	0.0944216	5.20779e-17	LibT1
TAGGTTCAACATCTCTCTAG	TAGGTTCAACATCTCTCTAGTGG	TAGGcTCAACATCTCTCTAaTGG	M2:p16rUdG|p1rGdT	3934	91	0	659	12	4003.19	0	631.017	22.743	0.00488366	0.140384	0.0347879	LibT1
TAGGTTCAACATCTCTCTAG	TAGGTTCAACATCTCTCTAGTGG	TAGGcTCAACATCTCTCaAaTGG	M3:p16rUdG|p3rUdT|p1rGdT	4132	0	0	531	3	4204.68	0	501.609	0	0	0.106583	0	LibT1
GCGCAGGCCCGATACTTGGG	GCGCAGGCCCGATACTTGGGTGG	GCGCAGGCCCGtTACTTGGGTGG	M1:p9rAdA	6717	538	117	4402	207	6835.21	46.2662	4354.22	386.478	0.0372343	0.407901	0.0912827	LibT1
GCGCAGGCCCGATACTTGGG	GCGCAGGCCCGATACTTGGGTGG	GCGCAGGCCCGATAtTTGGGTGG	M1:p6rCdA	6513	1200	115	3081	262	6627.08	6.87742e-12	3034.68	710.076	0.0684619	0.36105	0.189619	LibT1
GCGCAGGCCCGATACTTGGG	GCGCAGGCCCGATACTTGGGTGG	GCGCAGGaCCGATACTTGGGTGG	M1:p13rCdT	6257	2171	206	394	1299	6366.33	2.86041e-13	349.499	2304.69	0.255494	0.294239	0.868322	LibT1
GCGCAGGCCCGATACTTGGG	GCGCAGGCCCGATACTTGGGTGG	GCGCAGGCCCGtTAtTTGGGTGG	M2:p9rAdA|p6rCdA	9609	44	43	6116	295	9778.51	6.08395e-17	6047.65	307.706	0.0190721	0.393914	0.0484168	LibT1
GCGCAGGCCCGATACTTGGG	GCGCAGGCCCGATACTTGGGTGG	GCGCAGGaCCGtTACTTGGGTGG	M2:p13rCdT|p9rAdA	6287	153	23	4530	106	6397.72	0	4485.28	142.79	0.0129505	0.41975	0.030853	LibT1
GCGCAGGCCCGATACTTGGG	GCGCAGGCCCGATACTTGGGTGG	GCGCAGGaCCGATAtTTGGGTGG	M2:p13rCdT|p6rCdA	8672	268	56	6854	182	8824.79	0	6792.31	260.498	0.0164067	0.444199	0.0369354	LibT1
GCGCAGGCCCGATACTTGGG	GCGCAGGCCCGATACTTGGGTGG	GCGCAGGaCCGtTAtTTGGGTGG	M3:p13rCdT|p9rAdA|p6rCdA	7579	8	33	5983	177	7712.7	2.40829e-16	5929.09	166.458	0.012055	0.441442	0.0273081	LibT1
GGGCCACGTCACCGATTCTG	GGGCCACGTCACCGATTCTGTGG	GGGCCACGTCACCaATTCTGTGG	M1:p7rGdT	6761	3306	402	848	923	6878.55	77.5692	799.918	2242.21	0.232018	0.304266	0.762551	LibT1
GGGCCACGTCACCGATTCTG	GGGCCACGTCACCGATTCTGTGG	GGGCCACGTCACCGATTCTcTGG	M1:p1rGdG	6009	2008	88	1873	315	6113.22	2.30886e-09	1830.27	1071.68	0.118875	0.321896	0.369296	LibT1
GGGCCACGTCACCGATTCTG	GGGCCACGTCACCGATTCTGTGG	GaGCCACGTCACCGATTCTGTGG	M1:p19rGdT	9164	2595	185	363	2627	9324.4	8.82245e-12	297.822	4027.04	0.295037	0.316857	0.931137	LibT1
GGGCCACGTCACCGATTCTG	GGGCCACGTCACCGATTCTGTGG	GGGCCACGTCACCaATTCTcTGG	M2:p7rGdT|p1rGdG	8985	327	100	6454	203	9143.33	36.853	6390.09	293.337	0.0208143	0.421305	0.0494043	LibT1
GGGCCACGTCACCGATTCTG	GGGCCACGTCACCGATTCTGTGG	GaGCCACGTCACCaATTCTGTGG	M2:p19rGdT|p7rGdT	6835	2628	204	748	656	6953.8	0	699.392	1700.13	0.181767	0.256542	0.708528	LibT1
GGGCCACGTCACCGATTCTG	GGGCCACGTCACCGATTCTGTGG	GaGCCACGTCACCGATTCTcTGG	M2:p19rGdT|p1rGdG	7098	1486	60	3150	214	7221.79	0	3099.52	753.532	0.06804	0.34791	0.195568	LibT1
GGGCCACGTCACCGATTCTG	GGGCCACGTCACCGATTCTGTGG	GaGCCACGTCACCaATTCTcTGG	M3:p19rGdT|p7rGdT|p1rGdG	7635	188	78	6144	64	7769.57	29.7518	6089.69	87.375	0.00838033	0.441964	0.0189616	LibT1
ACCTACGCGCAGAAGCAGCC	ACCTACGCGCAGAAGCAGCCGGG	ACCTACGCGCAGAAGCAGtCGGG	M1:p2rCdA	4941	2297	89	572	887	5026.29	0	536.866	1867.03	0.251276	0.323531	0.776668	LibT1
ACCTACGCGCAGAAGCAGCC	ACCTACGCGCAGAAGCAGCCGGG	gCCTACGCGCAGAAGCAGCCGGG	M1:p20rAdC	5939	1253	199	151	2809	6043.52	173.625	108.755	3718.9	0.387516	0.381058	1.01695	LibT1
ACCTACGCGCAGAAGCAGCC	ACCTACGCGCAGAAGCAGCCGGG	AtCTACGCGCAGAAGCAGCCGGG	M1:p19rCdA	3671	942	199	142	2076	3735.57	201.199	115.888	2735.46	0.432618	0.42005	1.02992	LibT1
ACCTACGCGCAGAAGCAGCC	ACCTACGCGCAGAAGCAGCCGGG	gCCTACGCGCAGAAGCAGtCGGG	M2:p20rAdC|p2rCdA	5862	1672	77	3354	348	5963.95	0	3312.31	989.285	0.0963695	0.419033	0.229981	LibT1
ACCTACGCGCAGAAGCAGCC	ACCTACGCGCAGAAGCAGCCGGG	gtCTACGCGCAGAAGCAGCCGGG	M2:p20rAdC|p19rCdA	3886	1155	127	134	1917	3954.22	66.1385	106.36	2665.33	0.402157	0.408079	0.985489	LibT1
ACCTACGCGCAGAAGCAGCC	ACCTACGCGCAGAAGCAGCCGGG	AtCTACGCGCAGAAGCAGtCGGG	M2:p19rCdA|p2rCdA	4787	717	38	3047	75	4870.76	0	3012.95	321.244	0.0391524	0.406364	0.0963481	LibT1
ACCTACGCGCAGAAGCAGCC	ACCTACGCGCAGAAGCAGCCGGG	gtCTACGCGCAGAAGCAGtCGGG	M3:p20rAdC|p19rCdA|p2rCdA	4867	728	88	3548	131	4952.42	1.62981e-13	3513.38	391.627	0.0442145	0.440874	0.100288	LibT1
CCCTTGTTACAAGTTTATGC	CCCTTGTTACAAGTTTATGCCGG	CCCTcGTTACAAGTTTATGCCGG	M1:p16rUdG	4322	683	115	593	107	4397.87	35.6144	562.259	338.554	0.0701439	0.168872	0.415367	LibT1
CCCTTGTTACAAGTTTATGC	CCCTTGTTACAAGTTTATGCCGG	CCCTTcTTACAAGTTTATGCCGG	M1:p15rGdG	5657	829	83	345	286	5756.25	0	304.763	608.626	0.0912532	0.136947	0.666338	LibT1
CCCTTGTTACAAGTTTATGC	CCCTTGTTACAAGTTTATGCCGG	CCCTTGTgACAAGTTTATGCCGG	M1:p13rUdC	4176	415	54	675	119	4249.41	1.27687e-13	645.296	267.333	0.0517881	0.176796	0.292926	LibT1
CCCTTGTTACAAGTTTATGC	CCCTTGTTACAAGTTTATGCCGG	CCCTccTTACAAGTTTATGCCGG	M2:p16rUdG|p15rGdG	5649	82	59	1480	44	5748.6	31.5323	1439.82	36.7367	0.00940773	0.203475	0.0462353	LibT1
CCCTTGTTACAAGTTTATGC	CCCTTGTTACAAGTTTATGCCGG	CCCTcGTgACAAGTTTATGCCGG	M2:p16rUdG|p13rUdC	6532	42	3	3313	104	6647.05	1.38803e-11	3266.54	98.3113	0.00981945	0.336085	0.0292172	LibT1
CCCTTGTTACAAGTTTATGC	CCCTTGTTACAAGTTTATGCCGG	CCCTTcTgACAAGTTTATGCCGG	M2:p15rGdG|p13rUdC	5842	0	74	1866	63	5945.05	62.66	1824.44	18.2781	0.01031	0.234729	0.0439231	LibT1
CCCTTGTTACAAGTTTATGC	CCCTTGTTACAAGTTTATGCCGG	CCCTccTgACAAGTTTATGCCGG	M3:p16rUdG|p15rGdG|p13rUdC	5280	25	5	2578	31	5373	1.0258e-11	2540.44	12.8302	0.00161869	0.322128	0.005025	LibT1
GGGCAAATAACATAAAGAGC	GGGCAAATAACATAAAGAGCAGG	GGGCAAATAACATAAAGAaCAGG	M1:p2rGdT	2134	301	55	215	100	2171.49	22.2036	199.821	208.773	0.0887591	0.157014	0.565296	LibT1
GGGCAAATAACATAAAGAGC	GGGCAAATAACATAAAGAGCAGG	GcGCAAATAACATAAAGAGCAGG	M1:p19rGdG	2138	300	16	65	241	2175.49	0	49.7931	383.876	0.147126	0.16621	0.885182	LibT1
GGGCAAATAACATAAAGAGC	GGGCAAATAACATAAAGAGCAGG	GGGCAAATtACATAAAGAGCAGG	M1:p12rAdA	1704	228	40	74	244	1733.97	21.112	61.8794	357.13	0.173977	0.192729	0.902705	LibT1
GGGCAAATAACATAAAGAGC	GGGCAAATAACATAAAGAGCAGG	GcGCAAATAACATAAAGAaCAGG	M2:p19rGdG|p2rGdT	2068	42	17	202	21	2104.46	3.87427	187.29	26.1256	0.0129213	0.0919202	0.14057	LibT1
GGGCAAATAACATAAAGAGC	GGGCAAATAACATAAAGAGCAGG	GcGCAAATtACATAAAGAGCAGG	M2:p19rGdG|p12rAdA	1526	23	13	326	31	1552.91	5.23989	315.145	34.1099	0.02063	0.183105	0.112668	LibT1
GGGCAAATAACATAAAGAGC	GGGCAAATAACATAAAGAGCAGG	GGGCAAATtACATAAAGAaCAGG	M2:p12rAdA|p2rGdT	1245	63	21	223	28	1266.93	12.3013	214.144	44.6473	0.0370272	0.168263	0.220056	LibT1
GGGCAAATAACATAAAGAGC	GGGCAAATAACATAAAGAGCAGG	GcGCAAATtACATAAAGAaCAGG	M3:p19rGdG|p12rAdA|p2rGdT	1901	0	0	180	0	1934.43	2.2712e-13	166.478	1.85282e-13	1.96297e-16	0.079241	2.47721e-15	LibT1
CCCCTTTAACTAAACAAGGT	CCCCTTTAACTAAACAAGGTAGG	CCCCTTTAACcAAACAAGGTAGG	M1:p10rUdG	2830	451	35	206	144	2879.58	8.9521e-12	185.871	318.83	0.0942091	0.149131	0.63172	LibT1
CCCCTTTAACTAAACAAGGT	CCCCTTTAACTAAACAAGGTAGG	tCCCTTTAACTAAACAAGGTAGG	M1:p20rCdA	1733	60	32	50	59	1763.54	25.555	37.6727	73.2421	0.0519981	0.0583758	0.890748	LibT1
CCCCTTTAACTAAACAAGGT	CCCCTTTAACTAAACAAGGTAGG	CCCgTTTAACTAAACAAGGTAGG	M1:p17rCdC	3006	0	38	353	72	3059.03	33.8175	331.617	56.1682	0.0258532	0.111412	0.23205	LibT1
CCCCTTTAACTAAACAAGGT	CCCCTTTAACTAAACAAGGTAGG	tCCCTTTAACcAAACAAGGTAGG	M2:p20rCdA|p10rUdG	3214	80	71	1194	27	3270.65	63.9831	1171.14	20.67	0.0187019	0.263299	0.0710292	LibT1
CCCCTTTAACTAAACAAGGT	CCCCTTTAACTAAACAAGGTAGG	tCCgTTTAACTAAACAAGGTAGG	M2:p20rCdA|p17rCdC	2710	0	15	1023	59	2757.81	4.21175	1003.72	52.0032	0.0147246	0.276531	0.0532477	LibT1
CCCCTTTAACTAAACAAGGT	CCCCTTTAACTAAACAAGGTAGG	CCCgTTTAACcAAACAAGGTAGG	M2:p17rCdC|p10rUdG	4177	12	0	1237	31	4250.57	3.13541e-12	1207.29	15.042	0.00274845	0.223343	0.012306	LibT1
CCCCTTTAACTAAACAAGGT	CCCCTTTAACTAAACAAGGTAGG	tCCgTTTAACcAAACAAGGTAGG	M3:p20rCdA|p17rCdC|p10rUdG	2591	13	0	276	14	2636.63	0	257.57	5.11572	0.00176446	0.0906028	0.0194747	LibT1
GGTACCTGAATACAGACCGT	GGTACCTGAATACAGACCGTGGG	GGTACCTGAATACAGAgCGTGGG	M1:p4rCdC	4015	287	17	1037	155	4085.54	0	1008.44	264.586	0.0493762	0.237568	0.20784	LibT1
GGTACCTGAATACAGACCGT	GGTACCTGAATACAGACCGTGGG	aGTACCTGAATACAGACCGTGGG	M1:p20rGdT	5026	446	73	48	1472	5114.65	64.8129	12.2482	1868.2	0.273801	0.266356	1.02795	LibT1
GGTACCTGAATACAGACCGT	GGTACCTGAATACAGACCGTGGG	GGTACCTGAATACAGACCGcGGG	M1:p1rUdG	4504	719	63	712	153	4582.92	0	679.965	416.903	0.0734011	0.193118	0.380085	LibT1
GGTACCTGAATACAGACCGT	GGTACCTGAATACAGACCGTGGG	GGTACCTGAATACAGAgCGcGGG	M2:p4rCdC|p1rUdG	3570	4	8	1147	22	3632.92	0	1121.61	5.2035	0.00109323	0.236738	0.00461791	LibT1
GGTACCTGAATACAGACCGT	GGTACCTGAATACAGACCGTGGG	aGTACCTGAATACAGAgCGTGGG	M2:p20rGdT|p4rCdC	2858	106	14	591	41	2908.31	0	570.671	69.6419	0.0196251	0.18044	0.108762	LibT1
GGTACCTGAATACAGACCGT	GGTACCTGAATACAGACCGTGGG	aGTACCTGAATACAGACCGcGGG	M2:p20rGdT|p1rUdG	4008	437	54	542	109	4078.43	1.30642e-13	513.491	264.487	0.0544614	0.160196	0.339967	LibT1
GGTACCTGAATACAGACCGT	GGTACCTGAATACAGACCGTGGG	aGTACCTGAATACAGAgCGcGGG	M3:p20rGdT|p4rCdC|p1rUdG	4360	5	19	1488	11	4436.83	9.16468e-14	1456.99	1.9821e-13	4.91798e-17	0.247206	1.98943e-16	LibT1
GCGTATTCAAGACAGAAATA	GCGTATTCAAGACAGAAATATGG	GCcTATTCAAGACAGAAATATGG	M1:p18rGdG	1960	214	1	36	113	1994.33	1.98009e-11	22.0594	200.736	0.0905387	0.100488	0.900988	LibT1
GCGTATTCAAGACAGAAATA	GCGTATTCAAGACAGAAATATGG	GCGTgTTCAAGACAGAAATATGG	M1:p16rAdC	2012	231	20	28	188	2047.35	0	13.6888	296.178	0.125647	0.131454	0.955823	LibT1
GCGTATTCAAGACAGAAATA	GCGTATTCAAGACAGAAATATGG	GCGTATgCAAGACAGAAATATGG	M1:p14rUdC	2473	443	23	98	293	2516.29	1.45079e-11	80.4109	496.089	0.160402	0.186401	0.860519	LibT1
GCGTATTCAAGACAGAAATA	GCGTATTCAAGACAGAAATATGG	GCcTgTTCAAGACAGAAATATGG	M2:p18rGdG|p16rAdC	1551	9	0	151	13	1578.31	5.76367e-13	139.968	9.02352	0.00522405	0.0862565	0.0605642	LibT1
GCGTATTCAAGACAGAAATA	GCGTATTCAAGACAGAAATATGG	GCcTATgCAAGACAGAAATATGG	M2:p18rGdG|p14rUdC	1283	0	15	8	18	1305.62	12.246	1.18432e-15	9.47286	0.0163627	0.00713671	NA	LibT1
GCGTATTCAAGACAGAAATA	GCGTATTCAAGACAGAAATATGG	GCGTgTgCAAGACAGAAATATGG	M2:p16rAdC|p14rUdC	3277	334	38	908	65	3334.57	0	884.691	178.936	0.040684	0.241833	0.168232	LibT1
GCGTATTCAAGACAGAAATA	GCGTATTCAAGACAGAAATATGG	GCcTgTgCAAGACAGAAATATGG	M3:p18rGdG|p16rAdC|p14rUdC	2397	11	3	534	10	2439.22	0	516.949	0.833257	0.000281791	0.175104	0.00160928	LibT1
TAACTAACCCCCGTAGGAGT	TAACTAACCCCCGTAGGAGTAGG	TAACTAACCCCgGTAGGAGTAGG	M1:p9rCdC	4824	1275	73	815	542	4908.14	1.97059e-10	780.692	1082.49	0.159864	0.275158	0.58099	LibT1
TAACTAACCCCCGTAGGAGT	TAACTAACCCCCGTAGGAGTAGG	TAACTAACCCCCcTAGGAGTAGG	M1:p8rGdG	3748	637	45	81	803	3813.82	0	54.3411	1167.92	0.23191	0.242701	0.95554	LibT1
TAACTAACCCCCGTAGGAGT	TAACTAACCCCCGTAGGAGTAGG	TAACTcACCCCCGTAGGAGTAGG	M1:p15rAdG	2702	472	17	86	688	2749.39	0	66.7815	976.925	0.257553	0.275159	0.936015	LibT1
TAACTAACCCCCGTAGGAGT	TAACTAACCCCCGTAGGAGTAGG	TAACTAACCCCgcTAGGAGTAGG	M2:p9rCdC|p8rGdG	3295	4	14	1435	58	3353.12	1.77229e-15	1411.56	49.928	0.0103701	0.303553	0.0341624	LibT1
TAACTAACCCCCGTAGGAGT	TAACTAACCCCCGTAGGAGTAGG	TAACTcACCCCgGTAGGAGTAGG	M2:p15rAdG|p9rCdC	2690	4	17	983	31	2737.45	5.30873	963.865	19.8022	0.0067386	0.263971	0.0255278	LibT1
TAACTAACCCCCGTAGGAGT	TAACTAACCCCCGTAGGAGTAGG	TAACTcACCCCCcTAGGAGTAGG	M2:p15rAdG|p8rGdG	4957	81	16	3682	72	5044.32	1.28836e-12	3646.74	84.2831	0.00960453	0.425171	0.0225898	LibT1
TAACTAACCCCCGTAGGAGT	TAACTAACCCCCGTAGGAGTAGG	TAACTcACCCCgcTAGGAGTAGG	M3:p15rAdG|p9rCdC|p8rGdG	4601	35	22	2190	6	4682.07	0	2157.27	0	0	0.315421	0	LibT1
CGTACTTTGGACTTCCATAG	CGTACTTTGGACTTCCATAGAGG	CGTACTTTGGAaTTCCATAGAGG	M1:p9rCdT	3279	306	55	53	297	3336.71	22.0249	29.6761	438.678	0.120379	0.122379	0.983664	LibT1
CGTACTTTGGACTTCCATAG	CGTACTTTGGACTTCCATAGAGG	CGTACTTTGGACTcCCATAGAGG	M1:p7rUdG	4866	1114	161	865	675	4951.32	58.3698	830.39	1163.53	0.174467	0.284699	0.612813	LibT1
CGTACTTTGGACTTCCATAG	CGTACTTTGGACTTCCATAGAGG	CGaACTTTGGACTTCCATAGAGG	M1:p18rUdT	4470	712	75	493	419	4548.48	0	461.206	732.203	0.12752	0.207843	0.613539	LibT1
CGTACTTTGGACTTCCATAG	CGTACTTTGGACTTCCATAGAGG	CGTACTTTGGAaTcCCATAGAGG	M2:p9rCdT|p7rUdG	4514	19	0	1888	23	4593.49	1.31354e-12	1855.89	5.91937	0.000916977	0.288416	0.00317936	LibT1
CGTACTTTGGACTTCCATAG	CGTACTTTGGACTTCCATAGAGG	CGaACTTTGGAaTTCCATAGAGG	M2:p18rUdT|p9rCdT	2887	126	18	892	13	2937.81	4.1705e-13	871.465	43.3278	0.0112464	0.237448	0.0473636	LibT1
CGTACTTTGGACTTCCATAG	CGTACTTTGGACTTCCATAGAGG	CGaACTTTGGACTcCCATAGAGG	M2:p18rUdT|p7rUdG	4811	18	80	1970	18	4895.79	64.6816	1935.78	1.37061e-12	0.00937925	0.2807	0.0334137	LibT1
CGTACTTTGGACTTCCATAG	CGTACTTTGGACTTCCATAGAGG	CGaACTTTGGAaTcCCATAGAGG	M3:p18rUdT|p9rCdT|p7rUdG	3932	13	24	1686	7	4001.31	0	1658.03	6.61379e-13	1.16865e-16	0.292972	3.98894e-16	LibT1
GCTGCAGACTGCAAAGTATT	GCTGCAGACTGCAAAGTATTGGG	GCTGCAGACTGCAAAGgATTGGG	M1:p4rUdC	6651	102	49	4065	250	6768.3	17.1199	4017.69	288.333	0.0275395	0.388229	0.0709363	LibT1
GCTGCAGACTGCAAAGTATT	GCTGCAGACTGCAAAGTATTGGG	GCTGCAGACTGCAAAGTtTTGGG	M1:p3rAdA	5225	280	33	3146	145	5316.94	0	3108.83	242.451	0.0279701	0.386617	0.0723457	LibT1
GCTGCAGACTGCAAAGTATT	GCTGCAGACTGCAAAGTATTGGG	GCTaCAGACTGCAAAGTATTGGG	M1:p17rGdT	2794	314	113	72	127	2843.12	95.4056	52.1265	218.132	0.0977121	0.0842244	1.16014	LibT1
GCTGCAGACTGCAAAGTATT	GCTGCAGACTGCAAAGTATTGGG	GCTGCAGACTGCAAAGgtTTGGG	M2:p4rUdC|p3rAdA	5299	41	6	4429	37	5392.33	0	4391.31	25.7194	0.00262193	0.450287	0.00582279	LibT1
GCTGCAGACTGCAAAGTATT	GCTGCAGACTGCAAAGTATTGGG	GCTaCAGACTGCAAAGgATTGGG	M2:p17rGdT|p4rUdC	5680	114	49	3141	212	5780.16	20.4951	3100.6	252.384	0.029811	0.366301	0.0813841	LibT1
GCTGCAGACTGCAAAGTATT	GCTGCAGACTGCAAAGTATTGGG	GCTaCAGACTGCAAAGTtTTGGG	M2:p17rGdT|p3rAdA	5493	245	44	3047	83	5589.73	1.20128e-14	3007.93	153.938	0.0175897	0.36129	0.0486859	LibT1
GCTGCAGACTGCAAAGTATT	GCTGCAGACTGCAAAGTATTGGG	GCTaCAGACTGCAAAGgtTTGGG	M3:p17rGdT|p4rUdC|p3rAdA	7224	2	33	4386	57	7351.42	0	4334.61	23.2088	0.00198209	0.37217	0.00532577	LibT1
TTATTGTCAACGGGTTTGGG	TTATTGTCAACGGGTTTGGGCGG	TcATTGTCAACGGGTTTGGGCGG	M1:p19rUdG	7208	3580	299	467	2627	7333.47	0	415.739	4399.16	0.36212	0.396341	0.913656	LibT1
TTATTGTCAACGGGTTTGGG	TTATTGTCAACGGGTTTGGGCGG	TTATTaTCAACGGGTTTGGGCGG	M1:p15rGdT	4072	2523	153	520	1098	4142.13	0	491.046	2207.03	0.322655	0.394443	0.818001	LibT1
TTATTGTCAACGGGTTTGGG	TTATTGTCAACGGGTTTGGGCGG	TTATTGTaAACGGGTTTGGGCGG	M1:p13rCdT	5356	1258	45	4465	142	5449.25	0	4426.91	595.267	0.0568468	0.479608	0.118528	LibT1
TTATTGTCAACGGGTTTGGG	TTATTGTCAACGGGTTTGGGCGG	TcATTaTCAACGGGTTTGGGCGG	M2:p19rUdG|p15rGdT	6052	787	104	5722	153	6158.32	0	5678.95	431.971	0.0352076	0.498069	0.0706883	LibT1
TTATTGTCAACGGGTTTGGG	TTATTGTCAACGGGTTTGGGCGG	TcATTGTaAACGGGTTTGGGCGG	M2:p19rUdG|p13rCdT	5578	220	20	4243	130	5676.15	2.04895e-11	4203.32	200.396	0.0198808	0.436883	0.0455061	LibT1
TTATTGTCAACGGGTTTGGG	TTATTGTCAACGGGTTTGGGCGG	TTATTaTaAACGGGTTTGGGCGG	M2:p15rGdT|p13rCdT	4788	180	10	4159	52	4872.2	1.12129e-11	4124.94	97.6277	0.0107345	0.464285	0.0231204	LibT1
TTATTGTCAACGGGTTTGGG	TTATTGTCAACGGGTTTGGGCGG	TcATTaTaAACGGGTTTGGGCGG	M3:p19rUdG|p15rGdT|p13rCdT	4858	31	12	2863	61	4943.61	4.24411e-13	2828.44	53.5093	0.00683775	0.368274	0.018567	LibT1
CCTACCTACAGATTCAAACA	CCTACCTACAGATTCAAACAAGG	CCTACCTACAtATTCAAACAAGG	M1:p10rGdA	1240	74	27	47	16	1261.83	18.4098	38.18	32.4087	0.0376202	0.0522558	NA	LibT1
CCTACCTACAGATTCAAACA	CCTACCTACAGATTCAAACAAGG	CCTACCTACAGATTCAAgCAAGG	M1:p3rAdC	1666	277	2	284	64	1695.08	0	272.151	167.089	0.0782871	0.205799	0.380405	LibT1
CCTACCTACAGATTCAAACA	CCTACCTACAGATTCAAACAAGG	CCTACgTACAGATTCAAACAAGG	M1:p15rCdC	2333	439	11	35	159	2373.73	0	18.4075	335.496	0.122999	0.129748	0.947987	LibT1
CCTACCTACAGATTCAAACA	CCTACCTACAGATTCAAACAAGG	CCTACCTACAtATTCAAgCAAGG	M2:p10rGdA|p3rAdC	3591	10	5	1571	18	3654.27	6.76709e-13	1545.46	2.48607	0.000477886	0.297555	0.00160605	LibT1
CCTACCTACAGATTCAAACA	CCTACCTACAGATTCAAACAAGG	CCTACgTACAtATTCAAACAAGG	M2:p15rCdC|p10rGdA	2028	42	6	418	9	2063.71	0	403.575	13.2908	0.00535794	0.168052	0.0318826	LibT1
CCTACCTACAGATTCAAACA	CCTACCTACAGATTCAAACAAGG	CCTACgTACAGATTCAAgCAAGG	M2:p15rCdC|p3rAdC	1426	91	32	235	4	1451.1	21.0251	224.857	22.2762	0.025186	0.143744	0.175215	LibT1
CCTACCTACAGATTCAAACA	CCTACCTACAGATTCAAACAAGG	CCTACgTACAtATTCAAgCAAGG	M3:p15rCdC|p10rGdA|p3rAdC	1545	6	15	720	0	1572.22	5.33695	709.01	0	0.00233404	0.310076	0.00752733	LibT1
CCTTCTAACCCACTGTGGCG	CCTTCTAACCCACTGTGGCGCGG	CgTTCTAACCCACTGTGGCGCGG	M1:p19rCdC	6801	2027	128	1507	1186	6919.64	0	1458.63	2113.72	0.201461	0.340484	0.591689	LibT1
CCTTCTAACCCACTGTGGCG	CCTTCTAACCCACTGTGGCGCGG	CCTcCTAACCCACTGTGGCGCGG	M1:p17rUdG	5026	1358	113	609	1127	5114	5.10604e-13	573.253	1810.11	0.241433	0.317893	0.759477	LibT1
CCTTCTAACCCACTGTGGCG	CCTTCTAACCCACTGTGGCGCGG	CCTTtTAACCCACTGTGGCGCGG	M1:p16rCdA	5829	1056	88	2118	395	5931.1	4.24934e-11	2076.54	820.617	0.0929535	0.328169	0.283249	LibT1
CCTTCTAACCCACTGTGGCG	CCTTCTAACCCACTGTGGCGCGG	CgTcCTAACCCACTGTGGCGCGG	M2:p19rCdC|p17rUdG	3392	2	31	2352	118	3451.85	23.388	2327.87	112.737	0.0230102	0.412555	0.055775	LibT1
CCTTCTAACCCACTGTGGCG	CCTTCTAACCCACTGTGGCGCGG	CgTTtTAACCCACTGTGGCGCGG	M2:p19rCdC|p16rCdA	5854	38	44	3550	89	5957.25	17.8691	3508.36	77.4882	0.00997361	0.375051	0.0265927	LibT1
CCTTCTAACCCACTGTGGCG	CCTTCTAACCCACTGTGGCGCGG	CCTctTAACCCACTGTGGCGCGG	M2:p17rUdG|p16rCdA	4305	63	43	3449	92	4380.91	23.7874	3418.38	98.0801	0.0153851	0.443932	0.0346563	LibT1
CCTTCTAACCCACTGTGGCG	CCTTCTAACCCACTGTGGCGCGG	CgTctTAACCCACTGTGGCGCGG	M3:p19rCdC|p17rUdG|p16rCdA	4662	13	52	3466	100	4744.24	40.7789	3432.84	81.6707	0.0147538	0.423459	0.0348412	LibT1
CATCAAGTAGCCAACACTCA	CATCAAGTAGCCAACACTCATGG	CATaAAGTAGCCAACACTCATGG	M1:p17rCdT	2444	250	34	691	112	2486.98	0	673.616	209.636	0.0622022	0.262074	0.237346	LibT1
CATCAAGTAGCCAACACTCA	CATCAAGTAGCCAACACTCATGG	CATCAAtTAGCCAACACTCATGG	M1:p14rGdA	3538	84	6	1842	74	3600.28	1.53749e-12	1816.83	96.7228	0.0175418	0.347046	0.0505461	LibT1
CATCAAGTAGCCAACACTCA	CATCAAGTAGCCAACACTCATGG	CATCAAGTcGCCAACACTCATGG	M1:p12rAdG	3316	25	0	1773	64	3374.4	1.55039e-12	1749.41	64.6309	0.0124567	0.349632	0.0356281	LibT1
CATCAAGTAGCCAACACTCA	CATCAAGTAGCCAACACTCATGG	CATaAAtTAGCCAACACTCATGG	M2:p17rCdT|p14rGdA	2936	2	17	1407	28	2987.79	3.774	1386.11	14.4295	0.00414458	0.318878	0.0129974	LibT1
CATCAAGTAGCCAACACTCA	CATCAAGTAGCCAACACTCATGG	CATaAAGTcGCCAACACTCATGG	M2:p17rCdT|p12rAdG	3628	16	22	2720	46	3691.99	4.61281	2694.19	36.4012	0.00638131	0.42485	0.0150202	LibT1
CATCAAGTAGCCAACACTCA	CATCAAGTAGCCAACACTCATGG	CATCAAtTcGCCAACACTCATGG	M2:p14rGdA|p12rAdG	2680	0	0	713	21	2727.21	1.16527e-12	693.937	8.16493	0.00238092	0.204735	0.0116293	LibT1
CATCAAGTAGCCAACACTCA	CATCAAGTAGCCAACACTCATGG	CATaAAtTcGCCAACACTCATGG	M3:p17rCdT|p14rGdA|p12rAdG	3630	10	4	2390	48	3693.96	0	2364.18	38.0641	0.0062439	0.394056	0.0158452	LibT1
TCCTGATCGGAACAGCTTCG	TCCTGATCGGAACAGCTTCGCGG	TCCTGATCGGAAaAGCTTCGCGG	M1:p8rCdT	6715	699	95	5520	141	6833.04	1.03366e-13	5472.24	381.314	0.0300565	0.461397	0.0651424	LibT1
TCCTGATCGGAACAGCTTCG	TCCTGATCGGAACAGCTTCGCGG	TCtTGATCGGAACAGCTTCGCGG	M1:p18rCdA	4127	1921	80	162	993	4198.35	0	132.653	1861.41	0.300595	0.322017	0.933476	LibT1
TCCTGATCGGAACAGCTTCG	TCCTGATCGGAACAGCTTCGCGG	TCCaGATCGGAACAGCTTCGCGG	M1:p17rUdT	4960	1579	56	3538	213	5046.01	0	3502.73	799.799	0.0855534	0.460235	0.18589	LibT1
TCCTGATCGGAACAGCTTCG	TCCTGATCGGAACAGCTTCGCGG	TCtTGATCGGAAaAGCTTCGCGG	M2:p18rCdA|p8rCdT	6392	6	78	7172	35	6504.7	56.7557	7126.53	0	0.00414639	0.520641	0.007964	LibT1
TCCTGATCGGAACAGCTTCG	TCCTGATCGGAACAGCTTCGCGG	TCtaGATCGGAACAGCTTCGCGG	M2:p18rCdA|p17rUdT	3918	289	22	3401	140	3986.85	0	3373.13	248.016	0.0325993	0.475966	0.068491	LibT1
TCCTGATCGGAACAGCTTCG	TCCTGATCGGAACAGCTTCGCGG	TCCaGATCGGAAaAGCTTCGCGG	M2:p17rUdT|p8rCdT	4650	9	110	4478	66	4732.02	118.354	4444.92	14.8168	0.0143039	0.479021	0.0298606	LibT1
TCCTGATCGGAACAGCTTCG	TCCTGATCGGAACAGCTTCGCGG	TCtaGATCGGAAaAGCTTCGCGG	M3:p18rCdA|p17rUdT|p8rCdT	5168	27	61	4038	46	5259.15	45.2425	4001.24	17.6763	0.00674856	0.431061	0.0156557	LibT1
CGTCTCACGGAGCACGTAGT	CGTCTCACGGAGCACGTAGTGGG	aGTCTCACGGAGCACGTAGTGGG	M1:p20rCdT	6003	1166	221	229	1544	6108.49	161.319	186.301	2180.06	0.271113	0.274006	0.989443	LibT1
CGTCTCACGGAGCACGTAGT	CGTCTCACGGAGCACGTAGTGGG	CGTCTCACGGAGCACGTAGcGGG	M1:p1rUdG	6770	1706	62	3472	378	6887.84	0	3423.85	1031.8	0.0909596	0.392794	0.231571	LibT1
CGTCTCACGGAGCACGTAGT	CGTCTCACGGAGCACGTAGTGGG	CcTCTCACGGAGCACGTAGTGGG	M1:p19rGdG	7220	1904	206	234	2076	7346.63	52.9224	182.646	3111.98	0.295946	0.308076	0.960626	LibT1
CGTCTCACGGAGCACGTAGT	CGTCTCACGGAGCACGTAGTGGG	aGTCTCACGGAGCACGTAGcGGG	M2:p20rCdT|p1rUdG	5511	987	121	2364	226	5607.68	5.63333e-16	2324.8	595.609	0.0698408	0.342446	0.203947	LibT1
CGTCTCACGGAGCACGTAGT	CGTCTCACGGAGCACGTAGTGGG	acTCTCACGGAGCACGTAGTGGG	M2:p20rCdT|p19rGdG	5969	1486	252	243	1285	6073.66	148.073	200.545	1992.12	0.254349	0.260585	0.97607	LibT1
CGTCTCACGGAGCACGTAGT	CGTCTCACGGAGCACGTAGTGGG	CcTCTCACGGAGCACGTAGcGGG	M2:p19rGdG|p1rUdG	6701	1182	78	3793	436	6818.29	7.34859e-12	3745.34	910.098	0.0793202	0.405748	0.195491	LibT1
CGTCTCACGGAGCACGTAGT	CGTCTCACGGAGCACGTAGTGGG	acTCTCACGGAGCACGTAGcGGG	M3:p20rCdT|p19rGdG|p1rUdG	5019	686	49	2834	188	5106.97	5.4165e-12	2798.3	443.395	0.0531097	0.388289	0.136779	LibT1
GCCGAACTGTGTCACGTCGC	GCCGAACTGTGTCACGTCGCAGG	GCCGAACTGcGTCACGTCGCAGG	M1:p11rUdG	4168	1406	107	585	393	4240.56	1.3028e-10	555.358	956.551	0.166285	0.262828	0.632678	LibT1
GCCGAACTGTGTCACGTCGC	GCCGAACTGTGTCACGTCGCAGG	GCCGAACTGTGTCAtGTCGCAGG	M1:p6rCdA	6950	368	20	3243	201	7072.18	5.18441e-11	3193.56	330.581	0.0311977	0.332582	0.0938046	LibT1
GCCGAACTGTGTCACGTCGC	GCCGAACTGTGTCACGTCGCAGG	tCCGAACTGTGTCACGTCGCAGG	M1:p20rGdA	5109	1390	98	132	966	5198.3	4.79564e-11	95.6635	1629.02	0.235306	0.249124	0.944533	LibT1
GCCGAACTGTGTCACGTCGC	GCCGAACTGTGTCACGTCGCAGG	GCCGAACTGcGTCAtGTCGCAGG	M2:p11rUdG|p6rCdA	5360	31	34	3062	64	5454.53	7.64925	3023.87	51.4713	0.00692478	0.360215	0.019224	LibT1
GCCGAACTGTGTCACGTCGC	GCCGAACTGTGTCACGTCGCAGG	tCCGAACTGcGTCACGTCGCAGG	M2:p20rGdA|p11rUdG	5254	1900	90	736	479	5345.1	7.32765e-10	698.637	1232.83	0.169425	0.265437	0.638288	LibT1
GCCGAACTGTGTCACGTCGC	GCCGAACTGTGTCACGTCGCAGG	tCCGAACTGTGTCAtGTCGCAGG	M2:p20rGdA|p6rCdA	5276	225	66	2713	133	5368.95	27.4885	2675.47	198.898	0.0273718	0.347532	0.0787605	LibT1
GCCGAACTGTGTCACGTCGC	GCCGAACTGTGTCACGTCGCAGG	tCCGAACTGcGTCAtGTCGCAGG	M3:p20rGdA|p11rUdG|p6rCdA	6217	12	16	3892	57	6326.58	1.89806e-13	3847.78	33.2167	0.00325412	0.380207	0.0085588	LibT1
AGCCCTCGACTTCGGAGTCT	AGCCCTCGACTTCGGAGTCTGGG	AcCCCTCGACTTCGGAGTCTGGG	M1:p19rGdG	8477	2837	396	1573	1437	8625.17	144.562	1512.71	2652.39	0.216234	0.322007	0.671521	LibT1
AGCCCTCGACTTCGGAGTCT	AGCCCTCGACTTCGGAGTCTGGG	AGCCCTtGACTTCGGAGTCTGGG	M1:p14rCdA	5802	708	131	3117	531	5904.03	61.6193	3075.73	836.328	0.0909065	0.396049	0.229533	LibT1
AGCCCTCGACTTCGGAGTCT	AGCCCTCGACTTCGGAGTCTGGG	AGCCCTCGtCTTCGGAGTCTGGG	M1:p12rAdA	7443	715	97	3671	819	7574.02	15.6794	3618.06	1187.17	0.0970437	0.387677	0.250321	LibT1
AGCCCTCGACTTCGGAGTCT	AGCCCTCGACTTCGGAGTCTGGG	AcCCCTtGACTTCGGAGTCTGGG	M2:p19rGdG|p14rCdA	7674	3	3	4843	141	7809.22	0	4788.41	121.044	0.00951701	0.386004	0.0246552	LibT1
AGCCCTCGACTTCGGAGTCT	AGCCCTCGACTTCGGAGTCTGGG	AcCCCTCGtCTTCGGAGTCTGGG	M2:p19rGdG|p12rAdA	6794	16	14	5822	87	6913.74	0	5773.67	66.861	0.00524224	0.457927	0.0114477	LibT1
AGCCCTCGACTTCGGAGTCT	AGCCCTCGACTTCGGAGTCTGGG	AGCCCTtGtCTTCGGAGTCTGGG	M2:p14rCdA|p12rAdA	9126	60	82	6051	243	9286.97	50.292	5986.08	238.381	0.0185502	0.399985	0.0463771	LibT1
AGCCCTCGACTTCGGAGTCT	AGCCCTCGACTTCGGAGTCTGGG	AcCCCTtGtCTTCGGAGTCTGGG	M3:p19rGdG|p14rCdA|p12rAdA	6704	14	22	4190	111	6822.21	5.11947e-13	4142.31	95.3577	0.00862195	0.383157	0.0225024	LibT1
AATATGACGGTTGACCCCAC	AATATGACGGTTGACCCCACCGG	AATATGACGGTTGACCaCACCGG	M1:p4rCdT	5588	1572	99	301	1136	5685.6	6.24306e-11	261.257	1895.48	0.241698	0.275012	0.878864	LibT1
AATATGACGGTTGACCCCAC	AATATGACGGTTGACCCCACCGG	AATATGACGGTTGACCCtACCGG	M1:p3rCdA	2683	473	32	127	1051	2730.24	3.85015	107.915	1409.65	0.332459	0.356936	0.931426	LibT1
AATATGACGGTTGACCCCAC	AATATGACGGTTGACCCCACCGG	AATATGACtGTTGACCCCACCGG	M1:p12rGdA	2876	566	17	244	998	2926.46	1.00904e-11	223.544	1380.35	0.304689	0.354033	0.860624	LibT1
AATATGACGGTTGACCCCAC	AATATGACGGTTGACCCCACCGG	AATATGACGGTTGACCatACCGG	M2:p4rCdT|p3rCdA	4254	113	27	2606	63	4328.96	3.18453e-14	2575.74	89.66	0.0128189	0.381079	0.0336385	LibT1
AATATGACGGTTGACCCCAC	AATATGACGGTTGACCCCACCGG	AATATGACtGTTGACCaCACCGG	M2:p12rGdA|p4rCdT	3889	132	5	2432	44	3957.39	8.44631e-12	2404.34	76.2152	0.0118384	0.385302	0.0307251	LibT1
AATATGACGGTTGACCCCAC	AATATGACGGTTGACCCCACCGG	AATATGACtGTTGACCCtACCGG	M2:p12rGdA|p3rCdA	3857	332	6	1784	45	3924.62	0	1756.57	150.664	0.0258346	0.327037	0.078996	LibT1
AATATGACGGTTGACCCCAC	AATATGACGGTTGACCCCACCGG	AATATGACtGTTGACCatACCGG	M3:p12rGdA|p4rCdT|p3rCdA	3104	3	15	2186	20	3158.75	0	2163.92	5.39044	0.00101171	0.407148	0.00248486	LibT1
ATGGCAGAGTTCGCCCATGC	ATGGCAGAGTTCGCCCATGCCGG	ATGGCAGAGTTCGtCCATGCCGG	M1:p7rCdA	5683	1961	61	992	866	5781.57	0	951.586	1714.54	0.20296	0.315604	0.643083	LibT1
ATGGCAGAGTTCGCCCATGC	ATGGCAGAGTTCGCCCATGCCGG	ATGGCAGAGTTCGCCCATcCCGG	M1:p2rGdG	5375	1780	110	1770	806	5468.57	0	1731.77	1578.73	0.179828	0.37709	0.476884	LibT1
ATGGCAGAGTTCGCCCATGC	ATGGCAGAGTTCGCCCATGCCGG	ATtGCAGAGTTCGCCCATGCCGG	M1:p18rGdA	4320	993	48	2336	166	4395.31	1.2127e-11	2305.28	533.67	0.0737698	0.392431	0.187982	LibT1
ATGGCAGAGTTCGCCCATGC	ATGGCAGAGTTCGCCCATGCCGG	ATGGCAGAGTTCGtCCATcCCGG	M2:p7rCdA|p2rGdG	5403	91	18	3932	51	5498.17	0	3893.57	60.044	0.00635267	0.418293	0.0151871	LibT1
ATGGCAGAGTTCGCCCATGC	ATGGCAGAGTTCGCCCATGCCGG	ATtGCAGAGTTCGtCCATGCCGG	M2:p18rGdA|p7rCdA	5479	63	35	3810	216	5575.64	10.1956	3771.03	243.103	0.0263853	0.41814	0.0631017	LibT1
ATGGCAGAGTTCGCCCATGC	ATGGCAGAGTTCGCCCATGCCGG	ATtGCAGAGTTCGCCCATcCCGG	M2:p18rGdA|p2rGdG	6150	67	44	4471	41	6258.44	9.783	4427.25	31.4859	0.00384721	0.415657	0.00925572	LibT1
ATGGCAGAGTTCGCCCATGC	ATGGCAGAGTTCGCCCATGCCGG	ATtGCAGAGTTCGtCCATcCCGG	M3:p18rGdA|p7rCdA|p2rGdG	7508	33	1	6160	138	7640.25	7.32385e-11	6106.59	129.467	0.00933005	0.449403	0.020761	LibT1
CATGATCCCCGGCGACTCCG	CATGATCCCCGGCGACTCCGCGG	CATGATCCCgGGCGACTCCGCGG	M1:p11rCdC	5801	3977	72	1580	593	5899.44	0	1538.76	2124.16	0.222138	0.383056	0.579909	LibT1
CATGATCCCCGGCGACTCCG	CATGATCCCCGGCGACTCCGCGG	CATGATCCCCGGtGACTCCGCGG	M1:p8rCdA	5899	1774	188	224	2706	6002.51	82.4031	182.042	3815.69	0.386614	0.396496	0.975076	LibT1
CATGATCCCCGGCGACTCCG	CATGATCCCCGGCGACTCCGCGG	CATGAaCCCCGGCGACTCCGCGG	M1:p15rUdT	4367	1114	31	176	1521	4443.37	0	144.94	2195.64	0.323652	0.345017	0.938075	LibT1
CATGATCCCCGGCGACTCCG	CATGATCCCCGGCGACTCCGCGG	CATGATCCCgGGtGACTCCGCGG	M2:p11rCdC|p8rCdA	7400	1243	66	7044	122	7529.37	2.59822e-10	6991.37	553.006	0.0366867	0.500498	0.0733004	LibT1
CATGATCCCCGGCGACTCCG	CATGATCCCCGGCGACTCCGCGG	CATGAaCCCgGGCGACTCCGCGG	M2:p15rUdT|p11rCdC	5434	200	26	6068	100	5529.66	0	6029.35	158.175	0.0134994	0.528073	0.0255635	LibT1
CATGATCCCCGGCGACTCCG	CATGATCCCCGGCGACTCCGCGG	CATGAaCCCCGGtGACTCCGCGG	M2:p15rUdT|p8rCdA	5513	2358	133	333	1742	5608.8	2.06919e-10	293.794	2906.7	0.329958	0.363308	0.908203	LibT1
CATGATCCCCGGCGACTCCG	CATGATCCCCGGCGACTCCGCGG	CATGAaCCCgGGtGACTCCGCGG	M3:p15rUdT|p11rCdC|p8rCdA	4247	101	14	4776	186	4321.82	6.34957e-13	4745.79	232.202	0.0249684	0.535279	0.0466456	LibT1
ATCACTCAGTTTGCCCCGGA	ATCACTCAGTTTGCCCCGGAAGG	ATCACTCAGTTTaCCCCGGAAGG	M1:p8rGdT	6869	1255	412	841	2241	6989.82	430.726	792.141	2953.06	0.303051	0.335419	0.903499	LibT1
ATCACTCAGTTTGCCCCGGA	ATCACTCAGTTTGCCCCGGAAGG	ATCACTCAGTTTGCaCCGGAAGG	M1:p6rCdT	4257	20	40	2514	29	4332.08	23.3534	2483.72	7.58473	0.00451867	0.363867	0.0124184	LibT1
ATCACTCAGTTTGCCCCGGA	ATCACTCAGTTTGCCCCGGAAGG	ATCACTCAGTTTGCCCtGGAAGG	M1:p4rCdA	6247	672	200	3484	437	6356.88	152.822	3439.56	678.884	0.0782551	0.387504	0.201947	LibT1
ATCACTCAGTTTGCCCCGGA	ATCACTCAGTTTGCCCCGGAAGG	ATCACTCAGTTTaCaCCGGAAGG	M2:p8rGdT|p6rCdT	4632	3	9	2736	49	4713.64	7.55821e-13	2703.05	30.3784	0.00407925	0.367048	0.0111137	LibT1
ATCACTCAGTTTGCCCCGGA	ATCACTCAGTTTGCCCCGGAAGG	ATCACTCAGTTTaCCCtGGAAGG	M2:p8rGdT|p4rCdA	5899	85	27	3383	22	6002.95	1.74095e-13	3341.04	20.0919	0.00214564	0.358939	0.00597772	LibT1
ATCACTCAGTTTGCCCCGGA	ATCACTCAGTTTGCCCCGGAAGG	ATCACTCAGTTTGCaCtGGAAGG	M2:p6rCdT|p4rCdA	5140	74	11	3205	22	5230.51	0	3168.44	20.8642	0.00247799	0.378785	0.00654193	LibT1
ATCACTCAGTTTGCCCCGGA	ATCACTCAGTTTGCCCCGGAAGG	ATCACTCAGTTTaCaCtGGAAGG	M3:p8rGdT|p6rCdT|p4rCdA	6849	33	1	4001	78	6969.62	0	3952.28	61.9764	0.00564249	0.365468	0.0154391	LibT1
AGAAAGCCTGTTTGGTACGT	AGAAAGCCTGTTTGGTACGTAGG	AGAAAGCCTGTTTGtTACGTAGG	M1:p6rGdA	4702	20	23	1371	18	4784.91	0	1337.55	3.99773e-16	6.52961e-20	0.218466	2.98884e-19	LibT1
AGAAAGCCTGTTTGGTACGT	AGAAAGCCTGTTTGGTACGTAGG	AGAAAGCCTGTTTGGgACGTAGG	M1:p5rUdC	3825	92	21	1693	31	3892.39	1.73269e-13	1665.79	46.4842	0.00829385	0.305509	0.0271476	LibT1
AGAAAGCCTGTTTGGTACGT	AGAAAGCCTGTTTGGTACGTAGG	AGAAAaCCTGTTTGGTACGTAGG	M1:p15rGdT	4195	642	162	141	860	4268.77	137.631	111.161	1190.87	0.232726	0.228089	1.02033	LibT1
AGAAAGCCTGTTTGGTACGT	AGAAAGCCTGTTTGGTACGTAGG	AGAAAGCCTGTTTGtgACGTAGG	M2:p6rGdA|p5rUdC	4160	7	27	1441	26	4233.38	8.12564	1411.41	4.74751	0.00227535	0.250308	0.0090902	LibT1
AGAAAGCCTGTTTGGTACGT	AGAAAGCCTGTTTGGTACGTAGG	AGAAAaCCTGTTTGtTACGTAGG	M2:p15rGdT|p6rGdA	3757	0	15	1082	19	3823.25	1.03217e-14	1055.27	0	2.11575e-18	0.21631	9.78109e-18	LibT1
AGAAAGCCTGTTTGGTACGT	AGAAAGCCTGTTTGGTACGTAGG	AGAAAaCCTGTTTGGgACGTAGG	M2:p15rGdT|p5rUdC	4837	92	44	2838	97	4922.28	17.6848	2803.59	113.242	0.0166642	0.37125	0.0448867	LibT1
AGAAAGCCTGTTTGGTACGT	AGAAAGCCTGTTTGGTACGTAGG	AGAAAaCCTGTTTGtgACGTAGG	M3:p15rGdT|p6rGdA|p5rUdC	4251	8	4	1532	36	4325.89	4.2467e-12	1501.76	19.0849	0.00326419	0.260119	0.0125488	LibT1
CGACGAATCGTAAACATTCT	CGACGAATCGTAAACATTCTAGG	CGACGAATCGTAAACATTCTAGa	M1:p-2rGdT	4369	3	48	208	44	4446.07	36.3915	176.922	14.4012	0.0108676	0.0409354	0.265482	LibT1
CGACGAATCGTAAACATTCT	CGACGAATCGTAAACATTCTAGG	CtACGAATCGTAAACATTCTAGG	M1:p19rGdA	2686	0	16	139	46	2733.38	5.17596	119.893	36.3211	0.0143352	0.0539643	0.265642	LibT1
CGACGAATCGTAAACATTCT	CGACGAATCGTAAACATTCTAGG	CGACGcATCGTAAACATTCTAGG	M1:p15rAdG	3272	0	24	511	19	3329.71	10.3434	487.725	0	0.0027022	0.127417	0.0212075	LibT1
CGACGAATCGTAAACATTCT	CGACGAATCGTAAACATTCTAGG	CtACGAATCGTAAACATTCTAGa	M2:p19rGdA|p-2rGdT	2765	0	41	131	1	2813.7	27.0461	111.332	0	0.00916169	0.0377131	0.242932	LibT1
CGACGAATCGTAAACATTCT	CGACGAATCGTAAACATTCTAGG	CtACGcATCGTAAACATTCTAGG	M2:p19rGdA|p15rAdG	2211	0	12	65	30	2250	2.34527	49.2723	21.1195	0.0101022	0.0303055	NA	LibT1
CGACGAATCGTAAACATTCT	CGACGAATCGTAAACATTCTAGG	CGACGcATCGTAAACATTCTAGa	M2:p15rAdG|p-2rGdT	5465	3	10	586	115	5561.34	6.3044e-13	547.126	103.936	0.0167303	0.1048	0.15964	LibT1
CGACGAATCGTAAACATTCT	CGACGAATCGTAAACATTCTAGG	CtACGcATCGTAAACATTCTAGa	M3:p19rGdA|p15rAdG|p-2rGdT	3162	2	21	380	27	3217.78	7.589	357.508	10.5854	0.00505765	0.102434	0.0493746	LibT1
TCCCGCTGGTTTGGTCATAG	TCCCGCTGGTTTGGTCATAGCGG	TCCCGCTGGTTTGGTCATgGCGG	M1:p2rAdC	9256	416	65	7177	256	9418.99	4.1609e-12	7111.16	399.238	0.0235826	0.443631	0.0531581	LibT1
TCCCGCTGGTTTGGTCATAG	TCCCGCTGGTTTGGTCATAGCGG	TCgCGCTGGTTTGGTCATAGCGG	M1:p18rCdC	7189	298	149	4635	308	7315.68	123.85	4583.86	391.576	0.0415164	0.400761	0.103594	LibT1
TCCCGCTGGTTTGGTCATAG	TCCCGCTGGTTTGGTCATAGCGG	TCCCGCaGGTTTGGTCATAGCGG	M1:p14rUdT	6568	633	270	1721	1052	6683.66	276.72	1674.28	1357.3	0.163533	0.303402	0.538999	LibT1
TCCCGCTGGTTTGGTCATAG	TCCCGCTGGTTTGGTCATAGCGG	TCgCGCTGGTTTGGTCATgGCGG	M2:p18rCdC|p2rAdC	8470	6	40	7451	91	8619.4	0	7390.75	57.4077	0.0035729	0.463552	0.00770764	LibT1
TCCCGCTGGTTTGGTCATAG	TCCCGCTGGTTTGGTCATAGCGG	TCgCGCaGGTTTGGTCATAGCGG	M2:p18rCdC|p14rUdT	9328	61	28	6937	89	9492.4	5.04925e-12	6870.65	69.6948	0.00424122	0.422349	0.010042	LibT1
TCCCGCTGGTTTGGTCATAG	TCCCGCTGGTTTGGTCATAGCGG	TCCCGCaGGTTTGGTCATgGCGG	M2:p14rUdT|p2rAdC	5321	50	39	5075	118	5414.84	14.3285	5037.15	121	0.0127821	0.487201	0.0262359	LibT1
TCCCGCTGGTTTGGTCATAG	TCCCGCTGGTTTGGTCATAGCGG	TCgCGCaGGTTTGGTCATgGCGG	M3:p18rCdC|p14rUdT|p2rAdC	5463	3	27	3209	23	5559.33	0	3170.14	0	0	0.363154	0	LibT1
ACACTTTCTCACGCAGACGC	ACACTTTCTCACGCAGACGCAGG	ACACTTTCTCACGCAcACGCAGG	M1:p5rGdG	4587	82	30	4224	44	4667.87	1.83602e-16	4191.37	53.5466	0.00600785	0.476273	0.0126143	LibT1
ACACTTTCTCACGCAGACGC	ACACTTTCTCACGCAGACGCAGG	gCACTTTCTCACGCAGACGCAGG	M1:p20rAdC	3560	1869	222	153	1036	3621.92	60.3477	127.683	1877.99	0.340781	0.352619	0.966428	LibT1
ACACTTTCTCACGCAGACGC	ACACTTTCTCACGCAGACGCAGG	ACAtTTTCTCACGCAGACGCAGG	M1:p17rCdA	4153	2579	77	1242	453	4223.9	3.00133e-10	1212.47	1456.75	0.211333	0.387229	0.545757	LibT1
ACACTTTCTCACGCAGACGC	ACACTTTCTCACGCAGACGCAGG	gCACTTTCTCACGCAcACGCAGG	M2:p20rAdC|p5rGdG	5493	33	44	4999	48	5589.88	19.296	4959.93	28.5226	0.0045122	0.470714	0.00958586	LibT1
ACACTTTCTCACGCAGACGC	ACACTTTCTCACGCAGACGCAGG	gCAtTTTCTCACGCAGACGCAGG	M2:p20rAdC|p17rCdA	4979	201	22	4570	103	5066.62	7.63315e-12	4534.58	164.994	0.0168944	0.481208	0.0351083	LibT1
ACACTTTCTCACGCAGACGC	ACACTTTCTCACGCAGACGCAGG	ACAtTTTCTCACGCAcACGCAGG	M2:p17rCdA|p5rGdG	4332	3	36	4698	43	4408.41	20.3857	4667.18	18.5715	0.00427417	0.514096	0.00831395	LibT1
ACACTTTCTCACGCAGACGC	ACACTTTCTCACGCAGACGCAGG	gCAtTTTCTCACGCAcACGCAGG	M3:p20rAdC|p17rCdA|p5rGdG	4837	0	19	4788	32	4922.3	1.54722e-14	4753.59	7.68819	0.000793941	0.491686	0.00161473	LibT1
ATGACATGATTGGACCGACG	ATGACATGATTGGACCGACGCGG	ATGACATGATTcGACCGACGCGG	M1:p9rGdG	4672	1853	49	666	677	4752.76	0	632.778	1455.78	0.212793	0.305286	0.697027	LibT1
ATGACATGATTGGACCGACG	ATGACATGATTGGACCGACGCGG	ATGcCATGATTGGACCGACGCGG	M1:p17rAdG	4608	1447	66	271	1398	4688.39	2.68834e-11	238.228	2168.87	0.305669	0.339243	0.901031	LibT1
ATGACATGATTGGACCGACG	ATGACATGATTGGACCGACGCGG	ATGACcTGATTGGACCGACGCGG	M1:p15rAdG	12784	2822	297	1514	4826	13008.7	127.128	1423.07	6672.29	0.320256	0.381295	0.839916	LibT1
ATGACATGATTGGACCGACG	ATGACATGATTGGACCGACGCGG	ATGcCATGATTcGACCGACGCGG	M2:p17rAdG|p9rGdG	6869	116	13	4846	134	6989.97	0	4797.14	159.039	0.013313	0.414877	0.032089	LibT1
ATGACATGATTGGACCGACG	ATGACATGATTGGACCGACGCGG	ATGcCcTGATTGGACCGACGCGG	M2:p17rAdG|p15rAdG	5884	84	50	3931	223	5987.77	25.0766	3889.15	251.806	0.0272689	0.407823	0.0668645	LibT1
ATGACATGATTGGACCGACG	ATGACATGATTGGACCGACGCGG	ATGACcTGATTcGACCGACGCGG	M2:p15rAdG|p9rGdG	7760	125	19	6054	219	7896.71	1.65024e-11	5998.8	258.206	0.018243	0.442075	0.0412667	LibT1
ATGACATGATTGGACCGACG	ATGACATGATTGGACCGACGCGG	ATGcCcTGATTcGACCGACGCGG	M3:p17rAdG|p15rAdG|p9rGdG	7158	43	26	7699	172	7284.21	3.94687e-13	7648.08	175.928	0.0116445	0.517864	0.0224857	LibT1
TCCATCTACTTGATTCGGAA	TCCATCTACTTGATTCGGAAGGG	TCCATCTACTaGATTCGGAAGGG	M1:p10rUdT	3963	265	41	266	334	4032.81	5.67677	237.81	468.81	0.099995	0.148916	0.671488	LibT1
TCCATCTACTTGATTCGGAA	TCCATCTACTTGATTCGGAAGGG	TCCATCTACTTGATTaGGAAGGG	M1:p5rCdT	3075	94	32	477	36	3129.19	10.6716	455.127	54.4975	0.0178571	0.139643	0.127877	LibT1
TCCATCTACTTGATTCGGAA	TCCATCTACTTGATTCGGAAGGG	TCCATCTACTTGATTCGtAAGGG	M1:p3rGdA	3944	37	28	704	44	4013.55	7.5591	675.945	38.7447	0.00977739	0.150912	0.0647887	LibT1
TCCATCTACTTGATTCGGAA	TCCATCTACTTGATTCGGAAGGG	TCCATCTACTaGATTaGGAAGGG	M2:p10rUdT|p5rCdT	3537	18	41	778	0	3599.32	20.2407	752.841	5.20811e-12	0.0046292	0.17218	0.0268858	LibT1
TCCATCTACTTGATTCGGAA	TCCATCTACTTGATTCGGAAGGG	TCCATCTACTaGATTCGtAAGGG	M2:p10rUdT|p3rGdA	3112	0	0	940	5	3166.76	1.94458e-12	917.864	7.64303e-13	6.6319e-16	0.224712	2.95128e-15	LibT1
TCCATCTACTTGATTCGGAA	TCCATCTACTTGATTCGGAAGGG	TCCATCTACTTGATTaGtAAGGG	M2:p5rCdT|p3rGdA	4230	0	54	686	13	4304.55	35.9374	655.911	0	0.00719267	0.131277	0.0547901	LibT1
TCCATCTACTTGATTCGGAA	TCCATCTACTTGATTCGGAAGGG	TCCATCTACTaGATTaGtAAGGG	M3:p10rUdT|p5rCdT|p3rGdA	6839	0	5	1602	6	6959.33	0	1553.35	0	0	0.182475	0	LibT1
GAGCGCCGCAACCGTGCCGT	GAGCGCCGCAACCGTGCCGTAGG	GAGCGCCGCAACgGTGCCGTAGG	M1:p8rCdC	5786	399	51	2586	179	5887.79	0	2544.84	322.977	0.036888	0.327541	0.112621	LibT1
GAGCGCCGCAACCGTGCCGT	GAGCGCCGCAACCGTGCCGTAGG	GAGCGCCGCAACCGcGCCGTAGG	M1:p6rUdG	5301	601	49	1831	271	5394.05	1.83838e-11	1793.3	509.682	0.0662181	0.299203	0.221315	LibT1
GAGCGCCGCAACCGTGCCGT	GAGCGCCGCAACCGTGCCGTAGG	tAGCGCCGCAACCGTGCCGTAGG	M1:p20rGdA	3962	680	46	231	1223	4031.68	0	202.818	1683.82	0.284509	0.318779	0.892497	LibT1
GAGCGCCGCAACCGTGCCGT	GAGCGCCGCAACCGTGCCGTAGG	GAGCGCCGCAACgGcGCCGTAGG	M2:p8rCdC|p6rUdG	6376	22	21	3135	60	6488.4	0	3089.65	39.4489	0.00410178	0.325354	0.0126071	LibT1
GAGCGCCGCAACCGTGCCGT	GAGCGCCGCAACCGTGCCGTAGG	tAGCGCCGCAACgGTGCCGTAGG	M2:p20rGdA|p8rCdC	4739	278	18	1941	151	4822.31	0	1907.29	251.953	0.0360884	0.309279	0.116686	LibT1
GAGCGCCGCAACCGTGCCGT	GAGCGCCGCAACCGTGCCGTAGG	tAGCGCCGCAACCGcGCCGTAGG	M2:p20rGdA|p6rUdG	4634	767	41	1163	326	4715.1	0	1130.04	640.203	0.0987153	0.272961	0.361647	LibT1
GAGCGCCGCAACCGTGCCGT	GAGCGCCGCAACCGTGCCGTAGG	tAGCGCCGCAACgGcGCCGTAGG	M3:p20rGdA|p8rCdC|p6rUdG	4248	15	57	2497	124	4322.94	51.112	2466.78	110.361	0.0232295	0.370748	0.0626558	LibT1
CACAATCCCCTCCTTGTAAA	CACAATCCCCTCCTTGTAAAAGG	CACAATCCCCgCCTTGTAAAAGG	M1:p10rUdC	4796	52	35	4535	52	4880.57	9.442	4500.88	47.7964	0.00606423	0.481918	0.0125835	LibT1
CACAATCCCCTCCTTGTAAA	CACAATCCCCTCCTTGTAAAAGG	CACAATCCCCTCgTTGTAAAAGG	M1:p8rCdC	4126	22	12	2307	25	4198.71	0	2277.65	11.8519	0.00182668	0.352871	0.00517663	LibT1
CACAATCCCCTCCTTGTAAA	CACAATCCCCTCCTTGTAAAAGG	CACAtTCCCCTCCTTGTAAAAGG	M1:p16rAdA	3587	24	13	1798	31	3650.23	0	1772.48	23.1489	0.00425073	0.329725	0.0128918	LibT1
CACAATCCCCTCCTTGTAAA	CACAATCCCCTCCTTGTAAAAGG	CACAATCCCCgCgTTGTAAAAGG	M2:p10rUdC|p8rCdC	3848	2	31	2818	34	3915.88	16.7007	2790.63	11.6945	0.00421614	0.41609	0.0101328	LibT1
CACAATCCCCTCCTTGTAAA	CACAATCCCCTCCTTGTAAAAGG	CACAtTCCCCgCCTTGTAAAAGG	M2:p16rAdA|p10rUdC	2507	0	0	935	31	2551.17	7.39686e-13	917.167	21.1982	0.00607479	0.268909	0.0225905	LibT1
CACAATCCCCTCCTTGTAAA	CACAATCCCCTCCTTGTAAAAGG	CACAtTCCCCTCgTTGTAAAAGG	M2:p16rAdA|p8rCdC	5341	24	15	4005	28	5435.13	2.29522e-13	3967.01	8.49748	0.000902966	0.422448	0.00213746	LibT1
CACAATCCCCTCCTTGTAAA	CACAATCCCCTCCTTGTAAAAGG	CACAtTCCCCgCgTTGTAAAAGG	M3:p16rAdA|p10rUdC|p8rCdC	5116	46	18	3150	19	5206.15	1.61735e-12	3113.61	7.20545	0.000865315	0.374784	0.00230884	LibT1
ATGATTTGCGGTGCTCCGTT	ATGATTTGCGGTGCTCCGTTTGG	ATGATTTGCGGTGCTtCGTTTGG	M1:p5rCdA	7696	24	38	5328	99	7831.75	1.10877e-16	5273.26	78.42	0.00594838	0.40594	0.0146534	LibT1
ATGATTTGCGGTGCTCCGTT	ATGATTTGCGGTGCTCCGTTTGG	ATGATTTGCGGTGCTCCGTgTGG	M1:p1rUdC	8708	1693	148	5148	306	8860.39	0	5086.07	928.84	0.0624417	0.404355	0.154423	LibT1
ATGATTTGCGGTGCTCCGTT	ATGATTTGCGGTGCTCCGTTTGG	AcGATTTGCGGTGCTCCGTTTGG	M1:p19rUdG	5682	993	139	2205	872	5781.81	48.19	2164.58	1352.69	0.149871	0.376289	0.398286	LibT1
ATGATTTGCGGTGCTCCGTT	ATGATTTGCGGTGCTCCGTTTGG	ATGATTTGCGGTGCTtCGTgTGG	M2:p5rCdA|p1rUdC	7070	38	42	5969	56	7194.69	5.43747	5918.71	34.3926	0.00302816	0.452596	0.00669064	LibT1
ATGATTTGCGGTGCTCCGTT	ATGATTTGCGGTGCTCCGTTTGG	AcGATTTGCGGTGCTtCGTTTGG	M2:p19rUdG|p5rCdA	6960	34	22	5472	114	7082.7	1.5687e-12	5422.49	104.631	0.00829755	0.438319	0.0189304	LibT1
ATGATTTGCGGTGCTCCGTT	ATGATTTGCGGTGCTCCGTTTGG	AcGATTTGCGGTGCTCCGTgTGG	M2:p19rUdG|p1rUdC	7523	51	10	6282	92	7655.53	1.42619e-11	6228.49	81.0153	0.0058013	0.451807	0.0128402	LibT1
ATGATTTGCGGTGCTCCGTT	ATGATTTGCGGTGCTCCGTTTGG	AcGATTTGCGGTGCTtCGTgTGG	M3:p19rUdG|p5rCdA|p1rUdC	5057	4	5	2837	15	5146.04	0	2801.03	0	0	0.352461	0	LibT1
ACGTCCTCGACCGCACGTTG	ACGTCCTCGACCGCACGTTGCGG	ACGTCCTCGAtCGCACGTTGCGG	M1:p10rCdA	7263	2297	175	2351	1185	7389.72	0	2299.35	2208.23	0.185608	0.378874	0.489893	LibT1
ACGTCCTCGACCGCACGTTG	ACGTCCTCGACCGCACGTTGCGG	ACGTCCTCGACCGCACcTTGCGG	M1:p4rGdG	6322	1033	39	3202	427	6432.57	0	3157.04	847.319	0.0811848	0.383672	0.211599	LibT1
ACGTCCTCGACCGCACGTTG	ACGTCCTCGACCGCACGTTGCGG	ACGTCCTCGACCGCACGTTtCGG	M1:p1rGdA	5746	1956	184	698	1266	5846.44	3.57731e-14	657.133	2189.98	0.251908	0.327497	0.769193	LibT1
ACGTCCTCGACCGCACGTTG	ACGTCCTCGACCGCACGTTGCGG	ACGTCCTCGAtCGCACcTTGCGG	M2:p10rCdA|p4rGdG	6587	14	58	5444	146	6703.2	37.5146	5397.14	125.865	0.0133222	0.450353	0.0295817	LibT1
ACGTCCTCGACCGCACGTTG	ACGTCCTCGACCGCACGTTGCGG	ACGTCCTCGAtCGCACGTTtCGG	M2:p10rCdA|p1rGdA	5757	130	30	4557	67	5858.43	3.16903e-13	4516.05	91.1613	0.00871053	0.440223	0.0197867	LibT1
ACGTCCTCGACCGCACGTTG	ACGTCCTCGACCGCACGTTGCGG	ACGTCCTCGACCGCACcTTtCGG	M2:p4rGdG|p1rGdA	7392	68	62	5721	86	7522.36	27.3715	5668.42	72.1116	0.00748541	0.431935	0.0173299	LibT1
ACGTCCTCGACCGCACGTTG	ACGTCCTCGACCGCACGTTGCGG	ACGTCCTCGAtCGCACcTTtCGG	M3:p10rCdA|p4rGdG|p1rGdA	5535	8	16	4405	55	5632.58	6.03838e-13	4365.63	33.6714	0.00335645	0.438532	0.00765382	LibT1
CATACTGTTGCGAGTCCTGC	CATACTGTTGCGAGTCCTGCGGG	CATACTGTTGCGAGgCCTGCGGG	M1:p6rUdC	5892	73	3	5632	107	5995.75	0	5590.09	117.256	0.0100192	0.487678	0.0205448	LibT1
CATACTGTTGCGAGTCCTGC	CATACTGTTGCGAGTCCTGCGGG	CATtCTGTTGCGAGTCCTGCGGG	M1:p17rAdA	6290	169	19	5379	214	6400.77	0	5334.26	277.583	0.0231076	0.467163	0.0494638	LibT1
CATACTGTTGCGAGTCCTGC	CATACTGTTGCGAGTCCTGCGGG	CATACgGTTGCGAGTCCTGCGGG	M1:p15rUdC	6254	172	76	4704	160	6364.24	42.8001	4659.51	200.701	0.0216114	0.431358	0.0501009	LibT1
CATACTGTTGCGAGTCCTGC	CATACTGTTGCGAGTCCTGCGGG	CATtCTGTTGCGAGgCCTGCGGG	M2:p17rAdA|p6rUdC	7280	19	0	5781	166	7408.25	4.54429e-12	5729.22	159.228	0.011975	0.44285	0.0270408	LibT1
CATACTGTTGCGAGTCCTGC	CATACTGTTGCGAGTCCTGCGGG	CATtCgGTTGCGAGTCCTGCGGG	M2:p17rAdA|p15rUdC	5504	64	21	4356	87	5601.01	4.82299e-13	4316.85	92.5341	0.00924381	0.440481	0.0209857	LibT1
CATACTGTTGCGAGTCCTGC	CATACTGTTGCGAGTCCTGCGGG	CATACgGTTGCGAGgCCTGCGGG	M2:p15rUdC|p6rUdC	6296	11	5	5335	60	6406.92	9.73788e-12	5290.22	35.9356	0.00306276	0.453943	0.00674701	LibT1
CATACTGTTGCGAGTCCTGC	CATACTGTTGCGAGTCCTGCGGG	CATtCgGTTGCGAGgCCTGCGGG	M3:p17rAdA|p15rUdC|p6rUdC	8224	66	42	7114	101	8369.02	1.93334e-14	7055.5	92.8172	0.00598151	0.460666	0.0129845	LibT1
CTGAGGATACTAGTGCATAA	CTGAGGATACTAGTGCATAATGG	CTGAGGATACTAGTcCATAATGG	M1:p6rGdG	3385	13	38	919	19	3444.69	26.2783	894.921	4.14026e-15	0.00601901	0.20498	0.0293638	LibT1
CTGAGGATACTAGTGCATAA	CTGAGGATACTAGTGCATAATGG	CTGAGGATACTAGTGCATtATGG	M1:p2rAdA	2625	94	27	756	5	2671.25	5.682	737.328	21.9181	0.0080322	0.220957	0.036352	LibT1
CTGAGGATACTAGTGCATAA	CTGAGGATACTAGTGCATAATGG	gTGAGGATACTAGTGCATAATGG	M1:p20rCdC	2851	404	35	131	381	2901.08	3.29517e-14	110.721	584.543	0.162538	0.193325	0.84075	LibT1
CTGAGGATACTAGTGCATAA	CTGAGGATACTAGTGCATAATGG	CTGAGGATACTAGTcCATtATGG	M2:p6rGdG|p2rAdA	2459	0	0	701	14	2502.31	1.588e-12	683.509	1.20058	0.00037671	0.214843	0.00175342	LibT1
CTGAGGATACTAGTGCATAA	CTGAGGATACTAGTGCATAATGG	gTGAGGATACTAGTcCATAATGG	M2:p20rCdC|p6rGdG	3491	0	27	1310	87	3552.59	16.2666	1285.17	76.6459	0.0188438	0.276192	0.0682271	LibT1
CTGAGGATACTAGTGCATAA	CTGAGGATACTAGTGCATAATGG	gTGAGGATACTAGTGCATtATGG	M2:p20rCdC|p2rAdA	2358	0	7	452	23	2399.57	0	435.227	12.5854	0.00441999	0.157271	0.0281042	LibT1
CTGAGGATACTAGTGCATAA	CTGAGGATACTAGTGCATAATGG	gTGAGGATACTAGTcCATtATGG	M3:p20rCdC|p6rGdG|p2rAdA	2453	38	12	668	7	2496.23	0	650.551	6.7589	0.00214328	0.208436	0.0102827	LibT1
GATTGGCTCCGAAGTGCATG	GATTGGCTCCGAAGTGCATGTGG	GATTGGCTCCGAAGTGCcTGTGG	M1:p3rAdG	4983	1128	22	1389	238	5069.74	6.07619e-10	1353.56	664.776	0.0937879	0.284751	0.329368	LibT1
GATTGGCTCCGAAGTGCATG	GATTGGCTCCGAAGTGCATGTGG	GATTGGCTCCGAAGTGCAaGTGG	M1:p2rUdT	7385	1735	86	2961	303	7513.73	3.71408e-10	2908.48	948.949	0.0834522	0.339229	0.246006	LibT1
GATTGGCTCCGAAGTGCATG	GATTGGCTCCGAAGTGCATGTGG	GATTGGgTCCGAAGTGCATGTGG	M1:p14rCdC	6359	1475	27	971	672	6469.77	1.5965e-09	925.776	1301.1	0.149609	0.256061	0.584271	LibT1
GATTGGCTCCGAAGTGCATG	GATTGGCTCCGAAGTGCATGTGG	GATTGGCTCCGAAGTGCcaGTGG	M2:p3rAdG|p2rUdT	6430	17	11	2962	48	6543.3	0	2916.26	22.9515	0.0024204	0.309961	0.00780871	LibT1
GATTGGCTCCGAAGTGCATG	GATTGGCTCCGAAGTGCATGTGG	GATTGGgTCCGAAGTGCcTGTGG	M2:p14rCdC|p3rAdG	5822	84	6	3711	38	5924.49	2.30055e-11	3669.59	39.3196	0.00408159	0.385005	0.0106014	LibT1
GATTGGCTCCGAAGTGCATG	GATTGGCTCCGAAGTGCATGTGG	GATTGGgTCCGAAGTGCAaGTGG	M2:p14rCdC|p2rUdT	6015	169	58	3367	62	6121.01	16.3706	3324.21	92.5596	0.0114013	0.357622	0.031881	LibT1
GATTGGCTCCGAAGTGCATG	GATTGGCTCCGAAGTGCATGTGG	GATTGGgTCCGAAGTGCcaGTGG	M3:p14rCdC|p3rAdG|p2rUdT	7910	28	36	4637	28	8049.45	2.19796e-14	4580.73	1.11654e-14	2.62427e-18	0.362681	7.23575e-18	LibT1
ATTTAAGCGTTTCCTATCAC	ATTTAAGCGTTTCCTATCACTGG	ATTTAAGCGTTTaCTATCACTGG	M1:p8rCdT	2170	8	4	202	46	2208.25	1.0355e-13	186.564	44.1589	0.0181056	0.0945986	0.191394	LibT1
ATTTAAGCGTTTCCTATCAC	ATTTAAGCGTTTCCTATCACTGG	ATTTAAGCGTTTCCTAcCACTGG	M1:p4rUdG	2902	192	14	546	38	2952.99	0	525.358	97.1942	0.0271831	0.174114	0.156122	LibT1
ATTTAAGCGTTTCCTATCAC	ATTTAAGCGTTTCCTATCACTGG	ATTTAAGCGTTTCCTATCtCTGG	M1:p2rAdA	2626	13	21	133	0	2672.28	3.65481	114.321	3.98611e-13	0.00130985	0.0409714	0.0319698	LibT1
ATTTAAGCGTTTCCTATCAC	ATTTAAGCGTTTCCTATCACTGG	ATTTAAGCGTTTaCTAcCACTGG	M2:p8rCdT|p4rUdG	2327	0	36	472	11	2368.02	29.053	455.447	4.94392e-14	0.010185	0.159665	0.06379	LibT1
ATTTAAGCGTTTCCTATCAC	ATTTAAGCGTTTCCTATCACTGG	ATTTAAGCGTTTaCTATCtCTGG	M2:p8rCdT|p2rAdA	1657	0	11	20	8	1686.22	3.13086	8.21324	0	0.00184432	0.00483824	NA	LibT1
ATTTAAGCGTTTCCTATCAC	ATTTAAGCGTTTCCTATCACTGG	ATTTAAGCGTTTCCTAcCtCTGG	M2:p4rUdG|p2rAdA	3826	0	8	584	48	3893.44	0	556.785	33.1748	0.00739948	0.131587	0.0562324	LibT1
ATTTAAGCGTTTCCTATCAC	ATTTAAGCGTTTCCTATCACTGG	ATTTAAGCGTTTaCTAcCtCTGG	M3:p8rCdT|p4rUdG|p2rAdA	2597	0	14	301	0	2642.74	1.01565e-13	282.527	0	3.47199e-17	0.0965815	3.59488e-16	LibT1
AAACGGGGTTCGACTAACTC	AAACGGGGTTCGACTAACTCTGG	tAACGGGGTTCGACTAACTCTGG	M1:p20rAdA	5606	822	258	202	1933	5704.74	278.254	162.123	2483.96	0.320105	0.306647	1.04389	LibT1
AAACGGGGTTCGACTAACTC	AAACGGGGTTCGACTAACTCTGG	AcACGGGGTTCGACTAACTCTGG	M1:p19rAdG	3702	567	166	88	1213	3767.18	171.791	61.6671	1577.17	0.313557	0.293814	1.0672	LibT1
AAACGGGGTTCGACTAACTC	AAACGGGGTTCGACTAACTCTGG	AAACGtGGTTCGACTAACTCTGG	M1:p15rGdA	3747	310	38	408	384	3812.98	1.69647e-16	381.347	548.137	0.115581	0.195992	0.589722	LibT1
AAACGGGGTTCGACTAACTC	AAACGGGGTTCGACTAACTCTGG	tcACGGGGTTCGACTAACTCTGG	M2:p20rAdA|p19rAdG	5075	1082	164	451	1657	5164.19	107.09	414.902	2307.56	0.302067	0.340574	0.886936	LibT1
AAACGGGGTTCGACTAACTC	AAACGGGGTTCGACTAACTCTGG	tAACGtGGTTCGACTAACTCTGG	M2:p20rAdA|p15rGdA	3789	69	4	1530	91	3855.71	5.49109e-12	1503.05	109.96	0.020107	0.294952	0.0681706	LibT1
AAACGGGGTTCGACTAACTC	AAACGGGGTTCGACTAACTCTGG	AcACGtGGTTCGACTAACTCTGG	M2:p19rAdG|p15rGdA	3909	34	38	1854	38	3977.93	21.4742	1826.19	26.2442	0.00815442	0.316556	0.0257598	LibT1
AAACGGGGTTCGACTAACTC	AAACGGGGTTCGACTAACTCTGG	tcACGtGGTTCGACTAACTCTGG	M3:p20rAdA|p19rAdG|p15rGdA	3944	6	28	2212	62	4013.57	12.6224	2183.94	47.2932	0.00957511	0.356574	0.0268531	LibT1
ACTTACGGGAGTGTGCAAAC	ACTTACGGGAGTGTGCAAACTGG	ACTTACGGGAGTGTGtAAACTGG	M1:p5rCdA	3766	510	44	921	375	3832.13	0	894.213	610.322	0.114364	0.281924	0.405655	LibT1
ACTTACGGGAGTGTGCAAAC	ACTTACGGGAGTGTGCAAACTGG	ACaTACGGGAGTGTGCAAACTGG	M1:p18rUdT	5534	1392	84	266	1931	5631.03	5.12562e-12	226.639	2779.42	0.3218	0.348041	0.924606	LibT1
ACTTACGGGAGTGTGCAAAC	ACTTACGGGAGTGTGCAAACTGG	ACTgACGGGAGTGTGCAAACTGG	M1:p17rUdC	4274	981	101	284	963	4349	12.0064	253.6	1477.46	0.244493	0.28415	0.860436	LibT1
ACTTACGGGAGTGTGCAAAC	ACTTACGGGAGTGTGCAAACTGG	ACaTACGGGAGTGTGtAAACTGG	M2:p18rUdT|p5rCdA	4795	70	13	2349	85	4879.47	0	2314.89	96.8115	0.0132779	0.33077	0.0401424	LibT1
ACTTACGGGAGTGTGCAAAC	ACTTACGGGAGTGTGCAAACTGG	ACagACGGGAGTGTGCAAACTGG	M2:p18rUdT|p17rUdC	4568	511	3634	1861	200	4645.35	4428.78	1828.53	0	0.406211	0.167714	2.42205	LibT1
ACTTACGGGAGTGTGCAAAC	ACTTACGGGAGTGTGCAAACTGG	ACTgACGGGAGTGTGtAAACTGG	M2:p17rUdC|p5rCdA	4399	58	42	3785	55	4476.57	20.916	3753.71	52.3976	0.00882915	0.458369	0.0192621	LibT1
ACTTACGGGAGTGTGCAAAC	ACTTACGGGAGTGTGCAAACTGG	ACagACGGGAGTGTGtAAACTGG	M3:p18rUdT|p17rUdC|p5rCdA	4507	10	17	2604	57	4586.47	5.52376e-14	2571.94	43.277	0.00600929	0.363139	0.0165482	LibT1
TGCAAGACAGGATCTCCCAA	TGCAAGACAGGATCTCCCAACGG	TGCAAGACAGGATCTCgCAACGG	M1:p4rCdC	5251	65	28	3207	77	5343.58	0	3169.65	82.554	0.00960401	0.378349	0.025384	LibT1
TGCAAGACAGGATCTCCCAA	TGCAAGACAGGATCTCCCAACGG	aGCAAGACAGGATCTCCCAACGG	M1:p20rUdT	5498	934	260	153	1952	5594.77	266.968	113.892	2551.85	0.330557	0.312606	1.05742	LibT1
TGCAAGACAGGATCTCCCAA	TGCAAGACAGGATCTCCCAACGG	TGCAAGgCAGGATCTCCCAACGG	M1:p14rAdC	4089	1319	219	819	620	4160.48	111.306	789.918	1160.66	0.204419	0.313479	0.652097	LibT1
TGCAAGACAGGATCTCCCAA	TGCAAGACAGGATCTCCCAACGG	aGCAAGACAGGATCTCgCAACGG	M2:p20rUdT|p4rCdC	4330	9	12	2307	76	4406.34	1.95933e-14	2276.2	66.7181	0.00988526	0.347137	0.0284765	LibT1
TGCAAGACAGGATCTCCCAA	TGCAAGACAGGATCTCCCAACGG	aGCAAGgCAGGATCTCCCAACGG	M2:p20rUdT|p14rAdC	3886	1164	111	914	277	3953.84	0	886.362	731.417	0.131275	0.290361	0.452112	LibT1
TGCAAGACAGGATCTCCCAA	TGCAAGACAGGATCTCCCAACGG	TGCAAGgCAGGATCTCgCAACGG	M2:p14rAdC|p4rCdC	3741	34	19	2756	30	3806.96	0	2729.39	24.6351	0.00375479	0.419758	0.00894512	LibT1
TGCAAGACAGGATCTCCCAA	TGCAAGACAGGATCTCCCAACGG	aGCAAGgCAGGATCTCgCAACGG	M3:p20rUdT|p14rAdC|p4rCdC	4222	8	0	2506	95	4296.38	6.82962e-12	2475.97	89.7233	0.0130752	0.373894	0.0349704	LibT1
GTTCGCATTTCCGTCAGGTA	GTTCGCATTTCCGTCAGGTATGG	GTTCGCATTaCCGTCAGGTATGG	M1:p11rUdT	6045	2178	81	664	939	6149.84	0	621.012	1878.69	0.217201	0.288999	0.751566	LibT1
GTTCGCATTTCCGTCAGGTA	GTTCGCATTTCCGTCAGGTATGG	GTTCGCATTTCCGTCAGGcATGG	M1:p2rUdG	6067	2108	93	2329	158	6172.11	8.00859e-10	2285.86	920.357	0.0981367	0.341875	0.287054	LibT1
GTTCGCATTTCCGTCAGGTA	GTTCGCATTTCCGTCAGGTATGG	GTTCGtATTTCCGTCAGGTATGG	M1:p15rCdA	3854	918	47	161	570	3921.31	1.51001e-10	133.59	991.652	0.196501	0.222972	0.881279	LibT1
GTTCGCATTTCCGTCAGGTA	GTTCGCATTTCCGTCAGGTATGG	GTTCGCATTaCCGTCAGGcATGG	M2:p11rUdT|p2rUdG	5488	174	17	3674	19	5584.56	1.48475e-12	3634.96	51.6116	0.00556691	0.39764	0.0139999	LibT1
GTTCGCATTTCCGTCAGGTA	GTTCGCATTTCCGTCAGGTATGG	GTTCGtATTaCCGTCAGGTATGG	M2:p15rCdA|p11rUdT	6036	22	9	4119	20	6142.31	6.28423e-13	4076.06	0	6.14993e-17	0.398895	1.54174e-16	LibT1
GTTCGCATTTCCGTCAGGTA	GTTCGCATTTCCGTCAGGTATGG	GTTCGtATTTCCGTCAGGcATGG	M2:p15rCdA|p2rUdG	5034	201	45	3543	56	5122.69	0.829481	3507.19	108.255	0.0124826	0.413716	0.0301719	LibT1
GTTCGCATTTCCGTCAGGTA	GTTCGCATTTCCGTCAGGTATGG	GTTCGtATTaCCGTCAGGcATGG	M3:p15rCdA|p11rUdT|p2rUdG	3967	15	20	2055	16	4036.96	5.62201e-16	2026.78	7.47772e-17	1.05047e-19	0.334246	3.14281e-19	LibT1
ATTGCTACGCGGCTAGCCTT	ATTGCTACGCGGCTAGCCTTAGG	ATTGCTACGCGGCTAGtCTTAGG	M1:p4rCdA	8172	21	18	199	92	8316.03	8.36845e-12	140.87	65.962	0.00773942	0.0242679	0.318915	LibT1
ATTGCTACGCGGCTAGCCTT	ATTGCTACGCGGCTAGCCTTAGG	ATTGCTACGCGGCTAGCgTTAGG	M1:p3rCdC	11956	7	15	197	63	12166.7	2.40024e-11	111.954	2.33922	0.000190475	0.00930655	0.0204668	LibT1
ATTGCTACGCGGCTAGCCTT	ATTGCTACGCGGCTAGCCTTAGG	ATgGCTACGCGGCTAGCCTTAGG	M1:p18rUdC	9236	0	65	71	210	9398.94	33.4871	5.30075	181.751	0.0223752	0.0194451	1.15069	LibT1
ATTGCTACGCGGCTAGCCTT	ATTGCTACGCGGCTAGCCTTAGG	ATTGCTACGCGGCTAGtgTTAGG	M2:p4rCdA|p3rCdC	7124	0	33	94	57	7249.66	2.48953e-16	43.3244	23.1093	0.0031587	0.00908049	NA	LibT1
ATTGCTACGCGGCTAGCCTT	ATTGCTACGCGGCTAGCCTTAGG	ATgGCTACGCGGCTAGtCTTAGG	M2:p18rUdC|p4rCdA	16014	0	59	244	137	16296.4	0	130.087	62.5399	0.00379282	0.0116821	0.324668	LibT1
ATTGCTACGCGGCTAGCCTT	ATTGCTACGCGGCTAGCCTTAGG	ATgGCTACGCGGCTAGCgTTAGG	M2:p18rUdC|p3rCdC	10311	0	37	146	46	10492.8	0	72.6544	0	0	0.00687662	NA	LibT1
ATTGCTACGCGGCTAGCCTT	ATTGCTACGCGGCTAGCCTTAGG	ATgGCTACGCGGCTAGtgTTAGG	M3:p18rUdC|p4rCdA|p3rCdC	6763	0	27	82	3	6882.09	4.48341e-12	33.8937	9.55816e-12	2.03031e-15	0.00490078	NA	LibT1
ACACCTTTGGTTTACCTTGA	ACACCTTTGGTTTACCTTGAGGG	ACACCTTTGGTTTACCgTGAGGG	M1:p4rUdC	8016	108	20	3420	149	8157.22	1.15685e-11	3362.98	166.79	0.0142715	0.302026	0.0472525	LibT1
ACACCTTTGGTTTACCTTGA	ACACCTTTGGTTTACCTTGAGGG	ACACCTTTGGTTTACCTTaAGGG	M1:p2rGdT	5131	437	68	611	302	5221.31	8.95037	574.502	485.001	0.0785327	0.168449	0.46621	LibT1
ACACCTTTGGTTTACCTTGA	ACACCTTTGGTTTACCTTGAGGG	ACACCTTTGGTTTACCTTGgGGG	M1:p1rAdC	8547	961	20	3083	415	8696.74	2.99421e-10	3022.21	792.651	0.0633533	0.304906	0.20778	LibT1
ACACCTTTGGTTTACCTTGA	ACACCTTTGGTTTACCTTGAGGG	ACACCTTTGGTTTACCgTaAGGG	M2:p4rUdC|p2rGdT	6643	17	15	3054	16	6760	0	3006.75	0	0	0.307856	0	LibT1
ACACCTTTGGTTTACCTTGA	ACACCTTTGGTTTACCTTGAGGG	ACACCTTTGGTTTACCgTGgGGG	M2:p4rUdC|p1rAdC	8615	13	26	5994	45	8766.87	0	5932.72	4.11945	0.000280164	0.403765	0.000693879	LibT1
ACACCTTTGGTTTACCTTGA	ACACCTTTGGTTTACCTTGAGGG	ACACCTTTGGTTTACCTTagGGG	M2:p2rGdT|p1rAdC	4910	29	59	2554	65	4996.6	44.8355	2519.07	42.8543	0.011533	0.336947	0.034228	LibT1
ACACCTTTGGTTTACCTTGA	ACACCTTTGGTTTACCTTGAGGG	ACACCTTTGGTTTACCgTagGGG	M3:p4rUdC|p2rGdT|p1rAdC	4962	18	0	1385	21	5049.38	1.0794e-11	1349.7	0.339065	5.29837e-05	0.210963	0.000251151	LibT1
TATGGTTTCGCCTTTACACC	TATGGTTTCGCCTTTACACCGGG	TATGGTTTCGCCcTTACACCGGG	M1:p8rUdG	3901	806	74	190	319	3969.32	0	162.254	650.714	0.136068	0.169996	0.800418	LibT1
TATGGTTTCGCCTTTACACC	TATGGTTTCGCCTTTACACCGGG	TATGaTTTCGCCTTTACACCGGG	M1:p16rGdT	2794	315	35	193	176	2843.1	0	173.126	307.595	0.0925423	0.144629	0.639861	LibT1
TATGGTTTCGCCTTTACACC	TATGGTTTCGCCTTTACACCGGG	TATGGTgTCGCCTTTACACCGGG	M1:p14rUdC	4477	857	45	1006	193	4555.22	0	974.159	515.246	0.0852403	0.246402	0.345941	LibT1
TATGGTTTCGCCTTTACACC	TATGGTTTCGCCTTTACACCGGG	TATGaTTTCGCCcTTACACCGGG	M2:p16rGdT|p8rUdG	3748	239	13	1131	83	3813.85	6.62017e-12	1104.34	162.759	0.0320333	0.249383	0.12845	LibT1
TATGGTTTCGCCTTTACACC	TATGGTTTCGCCTTTACACCGGG	TATGaTgTCGCCTTTACACCGGG	M2:p16rGdT|p14rUdC	3296	50	12	1579	2	3354.06	1.25292e-12	1555.55	0	2.55197e-16	0.316839	8.05449e-16	LibT1
TATGGTTTCGCCTTTACACC	TATGGTTTCGCCTTTACACCGGG	TATGGTgTCGCCcTTACACCGGG	M2:p14rUdC|p8rUdG	4224	390	41	2073	134	4298.23	1.07557e-12	2042.96	275.811	0.0416822	0.350426	0.118947	LibT1
TATGGTTTCGCCTTTACACC	TATGGTTTCGCCTTTACACCGGG	TATGaTgTCGCCcTTACACCGGG	M3:p16rGdT|p14rUdC|p8rUdG	4045	9	6	1676	6	4116.2	0	1647.23	0	0	0.285807	0	LibT1
GGCCCTCAGCTTCGATACGA	GGCCCTCAGCTTCGATACGAGGG	GGCCCTCAGCTTCtATACGAGGG	M1:p7rGdA	8760	136	27	6903	123	8914.32	2.18943e-11	6840.69	141.275	0.00888728	0.43922	0.0202342	LibT1
GGCCCTCAGCTTCGATACGA	GGCCCTCAGCTTCGATACGAGGG	aGCCCTCAGCTTCGATACGAGGG	M1:p20rGdT	7243	1697	214	200	1672	7370.09	75.1473	148.483	2546.66	0.258551	0.265783	0.97279	LibT1
GGCCCTCAGCTTCGATACGA	GGCCCTCAGCTTCGATACGAGGG	GGCCCTgAGCTTCGATACGAGGG	M1:p14rCdC	5561	828	48	1860	297	5658.39	9.48164e-12	1820.45	622.004	0.0767826	0.301506	0.254664	LibT1
GGCCCTCAGCTTCGATACGA	GGCCCTCAGCTTCGATACGAGGG	aGCCCTCAGCTTCtATACGAGGG	M2:p20rGdT|p7rGdA	7055	147	82	5277	93	7179.37	46.047	5226.82	105.466	0.0120654	0.424623	0.0284143	LibT1
GGCCCTCAGCTTCGATACGA	GGCCCTCAGCTTCGATACGAGGG	aGCCCTgAGCTTCGATACGAGGG	M2:p20rGdT|p14rCdC	6087	1733	95	1465	522	6192.99	6.54815e-10	1421.71	1217.93	0.13789	0.298851	0.461399	LibT1
GGCCCTCAGCTTCGATACGA	GGCCCTCAGCTTCGATACGAGGG	GGCCCTgAGCTTCtATACGAGGG	M2:p14rCdC|p7rGdA	4923	38	27	3816	13	5009.8	4.59196e-16	3780.98	1.3311e-15	2.03656e-19	0.430108	4.73499e-19	LibT1
GGCCCTCAGCTTCGATACGA	GGCCCTCAGCTTCGATACGAGGG	aGCCCTgAGCTTCtATACGAGGG	M3:p20rGdT|p14rCdC|p7rGdA	4435	7	44	3026	43	4513.23	29.9367	2994.45	16.3208	0.00612363	0.39857	0.015364	LibT1
GAGTGACGTCTTCTACAAGT	GAGTGACGTCTTCTACAAGTAGG	GAGTGACGTCTTCgACAAGTAGG	M1:p7rUdC	3989	0	4	1829	71	4059.3	0	1800.63	59.611	0.0100702	0.314254	0.0320449	LibT1
GAGTGACGTCTTCTACAAGT	GAGTGACGTCTTCTACAAGTAGG	GAGTGACGTCTTCTACAtGTAGG	M1:p3rAdA	4253	516	15	523	172	4327.48	0	492.75	367.029	0.0707558	0.165748	0.426887	LibT1
GAGTGACGTCTTCTACAAGT	GAGTGACGTCTTCTACAAGTAGG	GAaTGACGTCTTCTACAAGTAGG	M1:p18rGdT	2568	129	18	42	285	2613.27	0.934338	23.7329	370.945	0.123594	0.131171	0.942235	LibT1
GAGTGACGTCTTCTACAAGT	GAGTGACGTCTTCTACAAGTAGG	GAGTGACGTCTTCgACAtGTAGG	M2:p7rUdC|p3rAdA	4097	10	10	2084	46	4169.21	0	2054.86	32.7289	0.00523094	0.333651	0.0156779	LibT1
GAGTGACGTCTTCTACAAGT	GAGTGACGTCTTCTACAAGTAGG	GAaTGACGTCTTCgACAAGTAGG	M2:p18rGdT|p7rUdC	3452	15	22	1696	45	3512.89	5.91459	1671.44	35.5351	0.00793177	0.326646	0.0242825	LibT1
GAGTGACGTCTTCTACAAGT	GAGTGACGTCTTCTACAAGTAGG	GAaTGACGTCTTCTACAtGTAGG	M2:p18rGdT|p3rAdA	3590	409	20	766	64	3652.91	9.49264e-12	740.466	203.162	0.0441989	0.205291	0.215299	LibT1
GAGTGACGTCTTCTACAAGT	GAGTGACGTCTTCTACAAGTAGG	GAaTGACGTCTTCgACAtGTAGG	M3:p18rGdT|p7rUdC|p3rAdA	3817	0	70	1400	26	3884.29	64.3637	1372.85	0	0.012095	0.257981	0.0468833	LibT1
CCCCGTTGAACCGGTGCAGT	CCCCGTTGAACCGGTGCAGTCGG	CCCCGTTGAACgGGTGCAGTCGG	M1:p9rCdC	8362	325	81	4768	216	8509.34	16.2734	4708.52	318.658	0.0247131	0.370933	0.0666242	LibT1
CCCCGTTGAACCGGTGCAGT	CCCCGTTGAACCGGTGCAGTCGG	CCCCGTTGAACCGGTaCAGTCGG	M1:p5rGdT	6244	1359	228	479	1384	6353.6	135.571	434.588	2066.22	0.244916	0.278178	0.880432	LibT1
CCCCGTTGAACCGGTGCAGT	CCCCGTTGAACCGGTGCAGTCGG	CCCCGTTGAACCGGTGCAGTCtG	M1:p-1rGdA	4843	4	23	3248	72	4928.43	0.409438	3213.55	56.7459	0.0069709	0.398859	0.0174771	LibT1
CCCCGTTGAACCGGTGCAGT	CCCCGTTGAACCGGTGCAGTCGG	CCCCGTTGAACgGGTaCAGTCGG	M2:p9rCdC|p5rGdT	7205	51	73	4594	83	7332.07	45.7479	4542.75	57.6091	0.00862878	0.384062	0.0224672	LibT1
CCCCGTTGAACCGGTGCAGT	CCCCGTTGAACCGGTGCAGTCGG	CCCCGTTGAACgGGTGCAGTCtG	M2:p9rCdC|p-1rGdA	6019	0	0	3831	38	6125.02	0	3788.19	7.39464	0.000745383	0.382596	0.00194823	LibT1
CCCCGTTGAACCGGTGCAGT	CCCCGTTGAACCGGTGCAGTCGG	CCCCGTTGAACCGGTaCAGTCtG	M2:p5rGdT|p-1rGdA	5220	17	12	3037	38	5311.99	4.10637e-13	2999.87	18.6458	0.00223825	0.362345	0.00617714	LibT1
CCCCGTTGAACCGGTGCAGT	CCCCGTTGAACCGGTGCAGTCGG	CCCCGTTGAACgGGTaCAGTCtG	M3:p9rCdC|p5rGdT|p-1rGdA	6765	18	11	3705	27	6884.18	9.91468e-12	3656.88	0	9.40577e-16	0.346918	2.71124e-15	LibT1
GATACTTCGGATGGTAATCA	GATACTTCGGATGGTAATCATGG	GATACTTCGGAaGGTAATCATGG	M1:p9rUdT	2614	261	23	146	63	2659.89	1.87225e-12	127.407	154.068	0.0523797	0.0956952	0.547359	LibT1
GATACTTCGGATGGTAATCA	GATACTTCGGATGGTAATCATGG	GATACTTCGGATGGTAtTCATGG	M1:p4rAdA	3612	114	3	576	41	3675.52	0	550.308	67.8062	0.0157922	0.14396	0.109698	LibT1
GATACTTCGGATGGTAATCA	GATACTTCGGATGGTAATCATGG	GtTACTTCGGATGGTAATCATGG	M1:p19rAdA	2896	113	34	22	162	2947.04	17.3106	1.39996	210.902	0.0718404	0.0668317	1.07494	LibT1
GATACTTCGGATGGTAATCA	GATACTTCGGATGGTAATCATGG	GATACTTCGGAaGGTAtTCATGG	M2:p9rUdT|p4rAdA	3224	0	53	734	0	3280.78	37.2777	711.067	2.56648e-11	0.00925206	0.176482	0.052425	LibT1
GATACTTCGGATGGTAATCA	GATACTTCGGATGGTAATCATGG	GtTACTTCGGAaGGTAATCATGG	M2:p19rAdA|p9rUdT	3685	583	14	150	163	3749.4	1.47364e-10	123.791	384.339	0.0902727	0.119349	0.756379	LibT1
GATACTTCGGATGGTAATCA	GATACTTCGGATGGTAATCATGG	GtTACTTCGGATGGTAtTCATGG	M2:p19rAdA|p4rAdA	5020	58	5	2453	36	5108.39	2.35151e-11	2417.29	32.4954	0.00429938	0.324124	0.0132646	LibT1
GATACTTCGGATGGTAATCA	GATACTTCGGATGGTAATCATGG	GtTACTTCGGAaGGTAtTCATGG	M3:p19rAdA|p9rUdT|p4rAdA	3675	11	10	1093	1	3739.69	9.82126e-13	1066.86	1.04498e-12	4.21738e-16	0.221959	1.90007e-15	LibT1
CGAGCTAGCAAGGACGTCTG	CGAGCTAGCAAGGACGTCTGTGG	CGtGCTAGCAAGGACGTCTGTGG	M1:p18rAdA	4319	1282	297	170	1734	4394.75	267.53	139.28	2425.9	0.372666	0.354921	1.05	LibT1
CGAGCTAGCAAGGACGTCTG	CGAGCTAGCAAGGACGTCTGTGG	CGAGCcAGCAAGGACGTCTGTGG	M1:p15rUdG	5948	1137	480	227	2217	6052.63	544.276	184.692	2850.72	0.352459	0.315127	1.11846	LibT1
CGAGCTAGCAAGGACGTCTG	CGAGCTAGCAAGGACGTCTGTGG	CGAGCTtGCAAGGACGTCTGTGG	M1:p14rAdA	6121	1726	167	1829	911	6228.09	0	1785.47	1679.68	0.173284	0.357481	0.484735	LibT1
CGAGCTAGCAAGGACGTCTG	CGAGCTAGCAAGGACGTCTGTGG	CGtGCcAGCAAGGACGTCTGTGG	M2:p18rAdA|p15rUdG	4917	2831	326	609	1649	5002.42	84.1753	574.033	2945.18	0.352013	0.408935	0.860805	LibT1
CGAGCTAGCAAGGACGTCTG	CGAGCTAGCAAGGACGTCTGTGG	CGtGCTtGCAAGGACGTCTGTGG	M2:p18rAdA|p14rAdA	5326	355	25	4066	140	5419.59	1.33556e-11	4028.12	263.238	0.0271073	0.441909	0.0613414	LibT1
CGAGCTAGCAAGGACGTCTG	CGAGCTAGCAAGGACGTCTGTGG	CGAGCctGCAAGGACGTCTGTGG	M2:p15rUdG|p14rAdA	4940	1881	201	1567	499	5026.16	0	1531.87	1251.76	0.160281	0.356428	0.449686	LibT1
CGAGCTAGCAAGGACGTCTG	CGAGCTAGCAAGGACGTCTGTGG	CGtGCctGCAAGGACGTCTGTGG	M3:p18rAdA|p15rUdG|p14rAdA	5319	63	11	4701	132	5412.71	0	4663.16	147.073	0.0143865	0.470533	0.030575	LibT1
AAGGAGTATCTCACCAGGGT	AAGGAGTATCTCACCAGGGTGGG	AAGGAGTATCTCtCCAGGGTGGG	M1:p8rAdA	4967	1011	98	315	522	5054.06	0	279.672	961.277	0.152705	0.197132	0.774631	LibT1
AAGGAGTATCTCACCAGGGT	AAGGAGTATCTCACCAGGGTGGG	gAGGAGTATCTCACCAGGGTGGG	M1:p20rAdC	4224	268	130	58	608	4298.45	135.37	27.9535	753.881	0.170496	0.149901	1.13739	LibT1
AAGGAGTATCTCACCAGGGT	AAGGAGTATCTCACCAGGGTGGG	AAGGAGaATCTCACCAGGGTGGG	M1:p14rUdT	3723	699	76	110	820	3788.42	15.0421	83.5187	1206.2	0.23978	0.253225	0.946906	LibT1
AAGGAGTATCTCACCAGGGT	AAGGAGTATCTCACCAGGGTGGG	gAGGAGTATCTCtCCAGGGTGGG	M2:p20rAdC|p8rAdA	3843	708	22	179	405	3910.17	0	151.668	717.983	0.150211	0.181942	0.825599	LibT1
AAGGAGTATCTCACCAGGGT	AAGGAGTATCTCACCAGGGTGGG	gAGGAGaATCTCACCAGGGTGGG	M2:p20rAdC|p14rUdT	4170	1115	91	464	579	4242.89	1.91566e-11	434.342	1072.36	0.186511	0.262054	0.711727	LibT1
AAGGAGTATCTCACCAGGGT	AAGGAGTATCTCACCAGGGTGGG	AAGGAGaATCTCtCCAGGGTGGG	M2:p14rUdT|p8rAdA	3991	174	35	1714	80	4061.31	1.39981e-16	1685.61	133.901	0.0227691	0.309398	0.0735917	LibT1
AAGGAGTATCTCACCAGGGT	AAGGAGTATCTCACCAGGGTGGG	gAGGAGaATCTCtCCAGGGTGGG	M3:p20rAdC|p14rUdT|p8rAdA	6048	21	0	3468	52	6154.52	0	3424.98	31.6002	0.00328789	0.359645	0.00914204	LibT1
CTCTGACCCAGTCCAGTAGC	CTCTGACCCAGTCCAGTAGCAGG	CTCTGACCCAGTCCAGTgGCAGG	M1:p3rAdC	5612	514	96	3428	126	5710.72	25.3482	3388.08	294.664	0.0339759	0.390999	0.086895	LibT1
CTCTGACCCAGTCCAGTAGC	CTCTGACCCAGTCCAGTAGCAGG	CTtTGACCCAGTCCAGTAGCAGG	M1:p18rCdA	8145	2444	219	1606	1592	8287.45	0	1548.07	2742.38	0.218031	0.34111	0.639182	LibT1
CTCTGACCCAGTCCAGTAGC	CTCTGACCCAGTCCAGTAGCAGG	CTCTGtCCCAGTCCAGTAGCAGG	M1:p15rAdA	4294	1085	82	1057	1005	4369.2	2.63335e-12	1026.46	1569.33	0.225316	0.372691	0.604567	LibT1
CTCTGACCCAGTCCAGTAGC	CTCTGACCCAGTCCAGTAGCAGG	CTtTGACCCAGTCCAGTgGCAGG	M2:p18rCdA|p3rAdC	5524	165	14	4302	42	5621.2	1.40945e-11	4262.71	75.5626	0.00758701	0.435592	0.0174177	LibT1
CTCTGACCCAGTCCAGTAGC	CTCTGACCCAGTCCAGTAGCAGG	CTtTGtCCCAGTCCAGTAGCAGG	M2:p18rCdA|p15rAdA	5079	278	96	3317	139	5168.45	62.2831	3280.87	215.511	0.0318311	0.400634	0.0794518	LibT1
CTCTGACCCAGTCCAGTAGC	CTCTGACCCAGTCCAGTAGCAGG	CTCTGtCCCAGTCCAGTgGCAGG	M2:p15rAdA|p3rAdC	6515	27	12	5012	40	6629.79	0	4965.66	16.5145	0.0014222	0.429055	0.00331472	LibT1
CTCTGACCCAGTCCAGTAGC	CTCTGACCCAGTCCAGTAGCAGG	CTtTGtCCCAGTCCAGTgGCAGG	M3:p18rCdA|p15rAdA|p3rAdC	6560	74	42	5324	41	6675.67	3.30151	5277.34	33.5326	0.00307211	0.442947	0.00693561	LibT1
CCGCAGACCTGCAGCTTGCG	CCGCAGACCTGCAGCTTGCGGGG	CCGCAGACCTGCAGCTTGtGGGG	M1:p2rCdA	6430	2940	103	3138	1036	6540.94	1.21389e-09	3092.28	2270.42	0.190734	0.450509	0.423373	LibT1
CCGCAGACCTGCAGCTTGCG	CCGCAGACCTGCAGCTTGCGGGG	CCaCAGACCTGCAGCTTGCGGGG	M1:p18rGdT	5134	2343	152	2879	1056	5223.01	1.55357e-11	2842.49	2084.42	0.205363	0.485414	0.423069	LibT1
CCGCAGACCTGCAGCTTGCG	CCGCAGACCTGCAGCTTGCGGGG	CCGCAGACtTGCAGCTTGCGGGG	M1:p12rCdA	6344	3926	279	1498	1126	6453.28	0	1452.89	2738.58	0.257271	0.393759	0.65337	LibT1
CCGCAGACCTGCAGCTTGCG	CCGCAGACCTGCAGCTTGCGGGG	CCaCAGACCTGCAGCTTGtGGGG	M2:p18rGdT|p2rCdA	8413	536	19	8526	141	8560.74	5.53506e-10	8466.16	311.064	0.0179412	0.506243	0.0354399	LibT1
CCGCAGACCTGCAGCTTGCG	CCGCAGACCTGCAGCTTGCGGGG	CCaCAGACtTGCAGCTTGCGGGG	M2:p18rGdT|p12rCdA	9364	242	30	9875	138	9528.86	3.54443e-11	9808.39	194.093	0.00993751	0.512125	0.0194045	LibT1
CCGCAGACCTGCAGCTTGCG	CCGCAGACCTGCAGCTTGCGGGG	CCGCAGACtTGCAGCTTGtGGGG	M2:p12rCdA|p2rCdA	6537	708	8	5996	101	6651.44	0	5949.51	337.962	0.0261198	0.485935	0.0537517	LibT1
CCGCAGACCTGCAGCTTGCG	CCGCAGACCTGCAGCTTGCGGGG	CCaCAGACtTGCAGCTTGtGGGG	M3:p18rGdT|p12rCdA|p2rCdA	8557	15	60	10179	87	8707.94	24.0822	10118.1	47.6496	0.00379578	0.537935	0.00705621	LibT1
AGTCGAAGGGAGTATTAAGT	AGTCGAAGGGAGTATTAAGTTGG	AGTCGAAGGcAGTATTAAGTTGG	M1:p11rGdG	4149	293	41	85	423	4222.09	4.29492	55.4872	584.586	0.121008	0.131527	0.920021	LibT1
AGTCGAAGGGAGTATTAAGT	AGTCGAAGGGAGTATTAAGTTGG	AGTCGAAGGGAGTATTgAGTTGG	M1:p4rAdC	3511	218	18	528	167	3572.75	6.97261e-13	503.026	256.893	0.0592921	0.175393	0.338053	LibT1
AGTCGAAGGGAGTATTAAGT	AGTCGAAGGGAGTATTAAGTTGG	cGTCGAAGGGAGTATTAAGTTGG	M1:p20rAdG	3607	642	99	136	901	3670.41	58.2604	110.344	1268.98	0.259836	0.270033	0.96224	LibT1
AGTCGAAGGGAGTATTAAGT	AGTCGAAGGGAGTATTAAGTTGG	AGTCGAAGGcAGTATTgAGTTGG	M2:p11rGdG|p4rAdC	4787	15	23	2164	18	4871.4	0	2129.95	0	0	0.30422	0	LibT1
AGTCGAAGGGAGTATTAAGT	AGTCGAAGGGAGTATTAAGTTGG	cGTCGAAGGcAGTATTAAGTTGG	M2:p20rAdG|p11rGdG	4867	985	58	294	844	4952.23	1.8601e-11	259.384	1336.93	0.204157	0.243766	0.837511	LibT1
AGTCGAAGGGAGTATTAAGT	AGTCGAAGGGAGTATTAAGTTGG	cGTCGAAGGGAGTATTgAGTTGG	M2:p20rAdG|p4rAdC	4001	251	43	2252	62	4071.43	0	2223.54	140.468	0.0218273	0.367342	0.0594194	LibT1
AGTCGAAGGGAGTATTAAGT	AGTCGAAGGGAGTATTAAGTTGG	cGTCGAAGGcAGTATTgAGTTGG	M3:p20rAdG|p11rGdG|p4rAdC	4686	17	2	1647	36	4768.54	5.27858e-12	1613.67	19.6271	0.00306586	0.255129	0.0120169	LibT1
AACTGGTAAATCTTTCTCCT	AACTGGTAAATCTTTCTCCTTGG	AACTGGTAAATCgTTCTCCTTGG	M1:p8rUdC	3213	27	0	679	12	3269.56	4.09437e-12	656.146	3.91598	0.000996527	0.167971	0.00593275	LibT1
AACTGGTAAATCTTTCTCCT	AACTGGTAAATCTTTCTCCTTGG	AACTGGTAAATCTTTtTCCTTGG	M1:p5rCdA	2373	4	27	87	3	2414.81	14.2949	70.1203	8.78991e-14	0.0057197	0.0280568	NA	LibT1
AACTGGTAAATCTTTCTCCT	AACTGGTAAATCTTTCTCCTTGG	AACTGGcAAATCTTTCTCCTTGG	M1:p14rUdG	2574	37	10	107	45	2619.36	0	88.6905	51.0078	0.0184874	0.0506326	0.365128	LibT1
AACTGGTAAATCTTTCTCCT	AACTGGTAAATCTTTCTCCTTGG	AACTGGTAAATCgTTtTCCTTGG	M2:p8rUdC|p5rCdA	2706	6	8	1118	17	2753.7	8.28967e-14	1098.75	5.41561	0.00140378	0.286212	0.0049047	LibT1
AACTGGTAAATCTTTCTCCT	AACTGGTAAATCTTTCTCCTTGG	AACTGGcAAATCgTTCTCCTTGG	M2:p14rUdG|p8rUdC	5339	28	31	2711	18	5433.15	1.29726	2673.02	3.18376e-15	0.000160008	0.329699	0.000485316	LibT1
AACTGGTAAATCTTTCTCCT	AACTGGTAAATCTTTCTCCTTGG	AACTGGcAAATCTTTtTCCTTGG	M2:p14rUdG|p5rCdA	4725	5	12	1127	24	4808.28	0	1093.39	0.668316	0.000113229	0.18536	0.00061086	LibT1
AACTGGTAAATCTTTCTCCT	AACTGGTAAATCTTTCTCCTTGG	AACTGGcAAATCgTTtTCCTTGG	M3:p14rUdG|p8rUdC|p5rCdA	5738	8	38	2687	0	5839.11	0	2646.18	3.06554e-11	3.61276e-15	0.311855	1.15847e-14	LibT1
ATCGAATAGAATCAGGCGTT	ATCGAATAGAATCAGGCGTTCGG	cTCGAATAGAATCAGGCGTTCGG	M1:p20rAdG	4382	844	124	174	1483	4459.07	83.4102	142.831	2024.81	0.314185	0.32304	0.972587	LibT1
ATCGAATAGAATCAGGCGTT	ATCGAATAGAATCAGGCGTTCGG	ATCcAATAGAATCAGGCGTTCGG	M1:p17rGdG	4179	389	16	2067	116	4252.3	0	2037.28	254.236	0.0388513	0.35018	0.110947	LibT1
ATCGAATAGAATCAGGCGTT	ATCGAATAGAATCAGGCGTTCGG	ATCGAATcGAATCAGGCGTTCGG	M1:p13rAdG	3497	103	8	1302	134	3558.56	3.57525e-12	1277.13	175.57	0.0350351	0.289886	0.120858	LibT1
ATCGAATAGAATCAGGCGTT	ATCGAATAGAATCAGGCGTTCGG	cTCcAATAGAATCAGGCGTTCGG	M2:p20rAdG|p17rGdG	3429	23	1	1326	61	3489.39	4.7554e-12	1301.61	59.6048	0.0122881	0.280627	0.043788	LibT1
ATCGAATAGAATCAGGCGTT	ATCGAATAGAATCAGGCGTTCGG	cTCGAATcGAATCAGGCGTTCGG	M2:p20rAdG|p13rAdG	3280	11	0	1312	28	3337.77	0	1288.67	16.755	0.0036085	0.281148	0.0128349	LibT1
ATCGAATAGAATCAGGCGTT	ATCGAATAGAATCAGGCGTTCGG	ATCcAATcGAATCAGGCGTTCGG	M2:p17rGdG|p13rAdG	3776	0	0	1319	22	3842.51	0	1292.14	2.44276	0.000475513	0.252007	0.00188691	LibT1
ATCGAATAGAATCAGGCGTT	ATCGAATAGAATCAGGCGTTCGG	cTCcAATcGAATCAGGCGTTCGG	M3:p20rAdG|p17rGdG|p13rAdG	4091	2	0	1656	49	4163.07	3.43845e-12	1626.9	33.4275	0.00574021	0.285113	0.0201331	LibT1
TGCGGCTCGGTCTCAGCCTG	TGCGGCTCGGTCTCAGCCTGAGG	TGCGGCaCGGTCTCAGCCTGAGG	M1:p14rUdT	7073	1000	361	1276	2515	7197.61	407.399	1225.69	3193.31	0.29946	0.367515	0.814825	LibT1
TGCGGCTCGGTCTCAGCCTG	TGCGGCTCGGTCTCAGCCTGAGG	TGCGGCTgGGTCTCAGCCTGAGG	M1:p13rCdC	7858	614	127	2934	704	7996.37	62.5078	2878.1	995.322	0.0886526	0.324617	0.273099	LibT1
TGCGGCTCGGTCTCAGCCTG	TGCGGCTCGGTCTCAGCCTGAGG	TGCGGCTCaGTCTCAGCCTGAGG	M1:p12rGdT	5391	594	128	1746	761	5485.88	85.9493	1707.65	1064.14	0.13784	0.332205	0.414925	LibT1
TGCGGCTCGGTCTCAGCCTG	TGCGGCTCGGTCTCAGCCTGAGG	TGCGGCagGGTCTCAGCCTGAGG	M2:p14rUdT|p13rCdC	4849	95	32	2757	159	4934.5	3.60029	2722.51	192.814	0.0250101	0.371217	0.0673733	LibT1
TGCGGCTCGGTCTCAGCCTG	TGCGGCTCGGTCTCAGCCTGAGG	TGCGGCaCaGTCTCAGCCTGAGG	M2:p14rUdT|p12rGdT	7792	117	61	4561	198	7929.4	21.2354	4505.57	223.197	0.0192779	0.372949	0.0516904	LibT1
TGCGGCTCGGTCTCAGCCTG	TGCGGCTCGGTCTCAGCCTGAGG	TGCGGCTgaGTCTCAGCCTGAGG	M2:p13rCdC|p12rGdT	8823	201	108	5315	294	8978.56	70.1104	5252.24	346.343	0.0284322	0.382228	0.0743855	LibT1
TGCGGCTCGGTCTCAGCCTG	TGCGGCTCGGTCTCAGCCTGAGG	TGCGGCagaGTCTCAGCCTGAGG	M3:p14rUdT|p13rCdC|p12rGdT	7881	17	51	5422	138	8020.02	18.4355	5365.94	115.358	0.00989617	0.405429	0.0244091	LibT1
GTCGATACCATCTTCTAGCA	GTCGATACCATCTTCTAGCAGGG	GTCGATACCATCTTCaAGCAGGG	M1:p5rUdT	4125	1025	81	754	237	4197.03	0	724.662	631.372	0.113698	0.244196	0.465602	LibT1
GTCGATACCATCTTCTAGCA	GTCGATACCATCTTCTAGCAGGG	GTCGATACCATCTTCTAaCAGGG	M1:p3rGdT	3564	849	118	134	341	3626.44	31.7638	108.651	684.635	0.160934	0.178207	0.903078	LibT1
GTCGATACCATCTTCTAGCA	GTCGATACCATCTTCTAGCAGGG	GcCGATACCATCTTCTAGCAGGG	M1:p19rUdG	4343	1138	89	138	719	4418.95	4.30194e-12	107.111	1246.85	0.215983	0.234537	0.92089	LibT1
GTCGATACCATCTTCTAGCA	GTCGATACCATCTTCTAGCAGGG	GTCGATACCATCTTCaAaCAGGG	M2:p5rUdT|p3rGdT	4220	94	24	2256	24	4294.35	1.11049e-13	2225.98	36.363	0.00554593	0.345043	0.0160731	LibT1
GTCGATACCATCTTCTAGCA	GTCGATACCATCTTCTAGCAGGG	GcCGATACCATCTTCaAGCAGGG	M2:p19rUdG|p5rUdT	3569	870	111	426	131	3631.49	10.4483	400.616	448.336	0.102159	0.189039	0.540413	LibT1
GTCGATACCATCTTCTAGCA	GTCGATACCATCTTCTAGCAGGG	GcCGATACCATCTTCTAaCAGGG	M2:p19rUdG|p3rGdT	4723	1066	73	130	348	4805.52	4.51969e-11	96.4091	775.125	0.136536	0.153519	0.88938	LibT1
GTCGATACCATCTTCTAGCA	GTCGATACCATCTTCTAGCAGGG	GcCGATACCATCTTCaAaCAGGG	M3:p19rUdG|p5rUdT|p3rGdT	2963	47	17	622	15	3015.23	8.56131e-15	600.923	16.3816	0.0045097	0.169938	0.0265373	LibT1
CTCCACGATCCGATGTGCAG	CTCCACGATCCGATGTGCAGCGG	CTCCACGATCCGATGTGCAaCGG	M1:p1rGdT	7399	1251	166	2291	800	7528.94	34.0783	2238.37	1354.64	0.124481	0.322069	0.386505	LibT1
CTCCACGATCCGATGTGCAG	CTCCACGATCCGATGTGCAGCGG	CTgCACGATCCGATGTGCAGCGG	M1:p18rCdC	8531	929	121	5056	222	8680.94	1.41553e-12	4995.32	550.59	0.0387008	0.38982	0.0992785	LibT1
CTCCACGATCCGATGTGCAG	CTCCACGATCCGATGTGCAGCGG	CTCCACGAgCCGATGTGCAGCGG	M1:p12rUdC	4937	1192	130	1217	659	5023.52	4.4934	1181.89	1189.74	0.16139	0.320505	0.50355	LibT1
CTCCACGATCCGATGTGCAG	CTCCACGATCCGATGTGCAGCGG	CTgCACGATCCGATGTGCAaCGG	M2:p18rCdC|p1rGdT	5891	28	27	4335	54	5994.88	3.82286e-14	4293.1	37.5352	0.00363519	0.419411	0.00866738	LibT1
CTCCACGATCCGATGTGCAG	CTCCACGATCCGATGTGCAGCGG	CTgCACGAgCCGATGTGCAGCGG	M2:p18rCdC|p12rUdC	7814	37	48	5510	93	7951.82	10.1581	5454.42	72.0025	0.0060912	0.409717	0.0148669	LibT1
CTCCACGATCCGATGTGCAG	CTCCACGATCCGATGTGCAGCGG	CTCCACGAgCCGATGTGCAaCGG	M2:p12rUdC|p1rGdT	6838	100	3	4234	53	6958.36	5.41223e-11	4185.36	56.6646	0.00505916	0.378739	0.0133579	LibT1
CTCCACGATCCGATGTGCAG	CTCCACGATCCGATGTGCAGCGG	CTgCACGAgCCGATGTGCAaCGG	M3:p18rCdC|p12rUdC|p1rGdT	4506	16	97	3578	41	4585.46	97.8433	3545.95	7.58757e-14	0.0118897	0.430896	0.027593	LibT1
TACTATATTGCTACTTGAAA	TACTATATTGCTACTTGAAAGGG	TACTATATTGCgACTTGAAAGGG	M1:p9rUdC	2010	0	14	25	38	2045.46	6.76461	10.7021	30.5243	0.0178122	0.019693	NA	LibT1
TACTATATTGCTACTTGAAA	TACTATATTGCTACTTGAAAGGG	TACTATATTGCTACTTtAAAGGG	M1:p4rGdA	2049	0	0	0	5	2084.96	2.19494e-12	4.26841e-12	3.44519e-13	1.21799e-15	2.21248e-15	NA	LibT1
TACTATATTGCTACTTGAAA	TACTATATTGCTACTTGAAAGGG	TACTATcTTGCTACTTGAAAGGG	M1:p14rAdG	2794	0	4	53	54	2843.25	2.83698e-13	33.1255	46.8522	0.0160276	0.0273594	NA	LibT1
TACTATATTGCTACTTGAAA	TACTATATTGCTACTTGAAAGGG	TACTATATTGCgACTTtAAAGGG	M2:p9rUdC|p4rGdA	1293	0	0	47	0	1315.74	0	37.8029	0	0	0.0279289	NA	LibT1
TACTATATTGCTACTTGAAA	TACTATATTGCTACTTGAAAGGG	TACTATcTTGCgACTTGAAAGGG	M2:p14rAdG|p9rUdC	3679	0	44	230	1	3743.81	23.1267	203.83	0	0.00582423	0.0513328	0.11346	LibT1
TACTATATTGCTACTTGAAA	TACTATATTGCTACTTGAAAGGG	TACTATcTTGCTACTTtAAAGGG	M2:p14rAdG|p4rGdA	3238	0	0	32	3	3294.96	1.20098e-11	8.96798	8.4352e-12	6.18808e-15	0.00271434	NA	LibT1
TACTATATTGCTACTTGAAA	TACTATATTGCTACTTGAAAGGG	TACTATcTTGCgACTTtAAAGGG	M3:p14rAdG|p9rUdC|p4rGdA	1369	0	14	34	0	1393.12	5.58246	24.262	0	0.00392313	0.0170503	NA	LibT1
AGAAGATGAACTAAAATCTT	AGAAGATGAACTAAAATCTTAGG	AGAAGATGAACTAAgATCTTAGG	M1:p6rAdC	1380	30	1	47	97	1404.31	1.30505e-14	37.1838	118.081	0.0757138	0.0995561	0.760514	LibT1
AGAAGATGAACTAAAATCTT	AGAAGATGAACTAAAATCTTAGG	AGgAGATGAACTAAAATCTTAGG	M1:p18rAdC	971	20	13	18	45	988.123	10.0528	11.0929	51.6915	0.0581966	0.059177	NA	LibT1
AGAAGATGAACTAAAATCTT	AGAAGATGAACTAAAATCTTAGG	AGAAGtTGAACTAAAATCTTAGG	M1:p15rAdA	1261	3	19	58	17	1283.24	17.3448	49.0299	7.87843	0.0185807	0.0419216	NA	LibT1
AGAAGATGAACTAAAATCTT	AGAAGATGAACTAAAATCTTAGG	AGgAGATGAACTAAgATCTTAGG	M2:p18rAdC|p6rAdC	1601	10	0	161	9	1629.19	0	149.612	4.2967	0.00240968	0.0863152	0.0279172	LibT1
AGAAGATGAACTAAAATCTT	AGAAGATGAACTAAAATCTTAGG	AGgAGtTGAACTAAAATCTTAGG	M2:p18rAdC|p15rAdA	1273	0	0	137	14	1295.43	1.37606e-13	127.945	8.68408	0.00606407	0.0954078	0.0635595	LibT1
AGAAGATGAACTAAAATCTT	AGAAGATGAACTAAAATCTTAGG	AGAAGtTGAACTAAgATCTTAGG	M2:p15rAdA|p6rAdC	1608	0	4	218	12	1636.35	1.52471e-14	206.562	4.18236	0.0022643	0.114095	0.0198457	LibT1
AGAAGATGAACTAAAATCTT	AGAAGATGAACTAAAATCTTAGG	AGgAGtTGAACTAAgATCTTAGG	M3:p18rAdC|p15rAdA|p6rAdC	1665	0	9	154	9	1694.37	1.09732	142.156	0	0.000597144	0.0773588	0.00771914	LibT1
AGCACCTTAATTAGATGAAA	AGCACCTTAATTAGATGAAAGGG	AGCACCTTAATTcGATGAAAGGG	M1:p8rAdG	2756	6	31	763	21	2804.61	23.0744	743.396	2.47969	0.00715087	0.208721	0.0342605	LibT1
AGCACCTTAATTAGATGAAA	AGCACCTTAATTAGATGAAAGGG	AGCACCTTAATTAaATGAAAGGG	M1:p7rGdT	2012	30	47	384	8	2047.45	43.5752	369.688	0	0.0177083	0.150236	0.11787	LibT1
AGCACCTTAATTAGATGAAA	AGCACCTTAATTAGATGAAAGGG	AGCACCTTAATTAGAaGAAAGGG	M1:p5rUdT	1726	7	16	155	9	1756.44	9.02717	142.722	1.02732e-16	0.00473075	0.0747947	0.0632498	LibT1
AGCACCTTAATTAGATGAAA	AGCACCTTAATTAGATGAAAGGG	AGCACCTTAATTcaATGAAAGGG	M2:p8rAdG|p7rGdT	2576	0	0	447	7	2621.34	0	428.677	0	0	0.140549	0	LibT1
AGCACCTTAATTAGATGAAA	AGCACCTTAATTAGATGAAAGGG	AGCACCTTAATTcGAaGAAAGGG	M2:p8rAdG|p5rUdT	2049	0	76	479	0	2085.04	74.6714	464.425	1.96181e-11	0.0284556	0.176982	0.160782	LibT1
AGCACCTTAATTAGATGAAA	AGCACCTTAATTAGATGAAAGGG	AGCACCTTAATTAaAaGAAAGGG	M2:p7rGdT|p5rUdT	1784	0	1	183	2	1815.39	6.83748e-13	170.31	4.46197e-13	5.69041e-16	0.0857682	6.63463e-15	LibT1
AGCACCTTAATTAGATGAAA	AGCACCTTAATTAGATGAAAGGG	AGCACCTTAATTcaAaGAAAGGG	M3:p8rAdG|p7rGdT|p5rUdT	2079	0	0	291	16	2115.62	0	276.212	5.98681	0.00249677	0.11769	0.0212149	LibT1
TGGGTCAAGACCAATGACAT	TGGGTCAAGACCAATGACATGGG	TGGGTCAAGACCAATGcCATGGG	M1:p4rAdG	4756	705	131	1675	319	4839.54	60.2062	1641.17	589.127	0.0910699	0.312803	0.291142	LibT1
TGGGTCAAGACCAATGACAT	TGGGTCAAGACCAATGACATGGG	TGGGTCAAGACCAATGACAaGGG	M1:p1rUdT	4681	712	26	1478	255	4762.89	0	1444.71	535.033	0.0793508	0.293615	0.270254	LibT1
TGGGTCAAGACCAATGACAT	TGGGTCAAGACCAATGACATGGG	TGGGaCAAGACCAATGACATGGG	M1:p16rUdT	3790	753	41	209	795	3856.41	0	182.043	1200.47	0.229145	0.263893	0.868324	LibT1
TGGGTCAAGACCAATGACAT	TGGGTCAAGACCAATGACATGGG	TGGGTCAAGACCAATGcCAaGGG	M2:p4rAdG|p1rUdT	4838	41	25	2329	70	4923.32	1.55819e-15	2294.59	68.035	0.00933785	0.324271	0.0287964	LibT1
TGGGTCAAGACCAATGACAT	TGGGTCAAGACCAATGACATGGG	TGGGaCAAGACCAATGcCATGGG	M2:p16rUdT|p4rAdG	5810	42	1	3246	53	5912.31	8.49655e-12	3204.67	41.9663	0.004582	0.354477	0.0129261	LibT1
TGGGTCAAGACCAATGACAT	TGGGTCAAGACCAATGACATGGG	TGGGaCAAGACCAATGACAaGGG	M2:p16rUdT|p1rUdT	3940	84	60	2570	52	4009.45	44.6512	2541.97	53.6001	0.0147753	0.390331	0.0378534	LibT1
TGGGTCAAGACCAATGACAT	TGGGTCAAGACCAATGACATGGG	TGGGaCAAGACCAATGcCAaGGG	M3:p16rUdT|p4rAdG|p1rUdT	4605	16	23	2588	13	4686.18	5.89321e-14	2555.24	1.56688e-13	2.97759e-17	0.352865	8.43834e-17	LibT1
CAGGTGTCGAGGTAGTTCGG	CAGGTGTCGAGGTAGTTCGGCGG	tAGGTGTCGAGGTAGTTCGGCGG	M1:p20rCdA	6162	1755	206	156	2968	6270.21	118.677	112.171	4108.33	0.398422	0.397808	1.00154	LibT1
CAGGTGTCGAGGTAGTTCGG	CAGGTGTCGAGGTAGTTCGGCGG	CAGaTGTCGAGGTAGTTCGGCGG	M1:p17rGdT	7433	1685	246	174	2893	7563.65	170.553	121.13	3968.55	0.350063	0.345883	1.01209	LibT1
CAGGTGTCGAGGTAGTTCGG	CAGGTGTCGAGGTAGTTCGGCGG	CAGGTGTCaAGGTAGTTCGGCGG	M1:p12rGdT	5529	1291	201	148	2837	5626.28	175.053	108.672	3768.34	0.407445	0.400586	1.01712	LibT1
CAGGTGTCGAGGTAGTTCGG	CAGGTGTCGAGGTAGTTCGGCGG	tAGaTGTCGAGGTAGTTCGGCGG	M2:p20rCdA|p17rGdT	6417	1963	239	220	3223	6529.63	143.495	174.357	4479.25	0.408127	0.410852	0.993368	LibT1
CAGGTGTCGAGGTAGTTCGG	CAGGTGTCGAGGTAGTTCGGCGG	tAGGTGTCaAGGTAGTTCGGCGG	M2:p20rCdA|p12rGdT	6499	1294	193	263	2691	6613.36	150.989	216.772	3596.68	0.354296	0.360515	0.98275	LibT1
CAGGTGTCGAGGTAGTTCGG	CAGGTGTCGAGGTAGTTCGGCGG	CAGaTGTCaAGGTAGTTCGGCGG	M2:p17rGdT|p12rGdT	5061	2315	208	840	1869	5149.29	4.62687	804.006	3044.01	0.338665	0.427466	0.792262	LibT1
CAGGTGTCGAGGTAGTTCGG	CAGGTGTCGAGGTAGTTCGGCGG	tAGaTGTCaAGGTAGTTCGGCGG	M3:p20rCdA|p17rGdT|p12rGdT	5604	2412	77	879	991	5700.82	0	839.151	2029.04	0.236789	0.334717	0.707429	LibT1
AAGGAGGTGCATTTCTGCAT	AAGGAGGTGCATTTCTGCATAGG	AAGGAGGTGCATgTCTGCATAGG	M1:p8rUdC	4426	173	8	2425	100	4503.84	1.46824e-11	2393.52	154.674	0.0219333	0.361342	0.0606996	LibT1
AAGGAGGTGCATTTCTGCAT	AAGGAGGTGCATTTCTGCATAGG	AAGGAGGTGCATTTCTGtATAGG	M1:p3rCdA	4962	318	25	775	77	5049.2	2.50027e-11	739.706	176.789	0.0296342	0.153627	0.192897	LibT1
AAGGAGGTGCATTTCTGCAT	AAGGAGGTGCATTTCTGCATAGG	AAGGAGaTGCATTTCTGCATAGG	M1:p14rGdT	3154	276	33	75	265	3209.51	1.42718e-14	52.5653	397.357	0.108584	0.122949	0.883168	LibT1
AAGGAGGTGCATTTCTGCAT	AAGGAGGTGCATTTCTGCATAGG	AAGGAGGTGCATgTCTGtATAGG	M2:p8rUdC|p3rCdA	2916	0	0	460	2	2967.29	4.34648e-12	439.258	2.99779e-12	2.15593e-15	0.128945	1.67197e-14	LibT1
AAGGAGGTGCATTTCTGCAT	AAGGAGGTGCATTTCTGCATAGG	AAGGAGaTGCATgTCTGCATAGG	M2:p14rGdT|p8rUdC	5167	100	35	2933	68	5258.09	0.922149	2896.25	84.8251	0.0104061	0.361777	0.0287639	LibT1
AAGGAGGTGCATTTCTGCAT	AAGGAGGTGCATTTCTGCATAGG	AAGGAGaTGCATTTCTGtATAGG	M2:p14rGdT|p3rCdA	2718	27	11	148	13	2765.9	8.98917e-14	128.666	8.23365	0.00283645	0.0471613	0.0601437	LibT1
AAGGAGGTGCATTTCTGCAT	AAGGAGGTGCATTTCTGCATAGG	AAGGAGaTGCATgTCTGtATAGG	M3:p14rGdT|p8rUdC|p3rCdA	4580	0	12	966	0	4660.61	0	933.422	0	0	0.16686	0	LibT1
TTATTGCACCTGACACTACC	TTATTGCACCTGACACTACCGGG	TTATTGCACCTGAaACTACCGGG	M1:p7rCdT	3031	3	9	1642	17	3084.43	0	1620.44	2.26859	0.000481946	0.344733	0.00139803	LibT1
TTATTGCACCTGACACTACC	TTATTGCACCTGACACTACCGGG	TTATTGCACCTGACACgACCGGG	M1:p4rUdC	5360	3	13	4224	86	5454.49	0	4185.87	69.9679	0.00720551	0.438279	0.0164404	LibT1
TTATTGCACCTGACACTACC	TTATTGCACCTGACACTACCGGG	TTATcGCACCTGACACTACCGGG	M1:p16rUdG	4348	556	22	1734	452	4424.24	0	1703.07	715.401	0.104549	0.353438	0.295807	LibT1
TTATTGCACCTGACACTACC	TTATTGCACCTGACACTACCGGG	TTATTGCACCTGAaACgACCGGG	M2:p7rCdT|p4rUdC	3766	4	0	2495	34	3832.34	4.87638e-12	2468.21	18.2967	0.00289557	0.393507	0.00735838	LibT1
TTATTGCACCTGACACTACC	TTATTGCACCTGACACTACCGGG	TTATcGCACCTGAaACTACCGGG	M2:p16rUdG|p7rCdT	4851	38	46	3011	18	4936.54	23.3906	2976.49	0	0.00294725	0.375042	0.00785845	LibT1
TTATTGCACCTGACACTACC	TTATTGCACCTGACACTACCGGG	TTATcGCACCTGACACgACCGGG	M2:p16rUdG|p4rUdC	4871	3	65	3005	62	4956.92	56.6898	2970.35	26.2212	0.0103507	0.374095	0.0276686	LibT1
TTATTGCACCTGACACTACC	TTATTGCACCTGACACTACCGGG	TTATcGCACCTGAaACgACCGGG	M3:p16rUdG|p7rCdT|p4rUdC	3331	12	17	1506	1	3389.68	0	1482.31	0	0	0.304251	0	LibT1
CGCCAAACAAGCGGATAGTC	CGCCAAACAAGCGGATAGTCGGG	CGaCAAACAAGCGGATAGTCGGG	M1:p18rCdT	6173	85	132	2451	495	6281.91	145.311	2407.09	536.614	0.0727703	0.314131	0.231656	LibT1
CGCCAAACAAGCGGATAGTC	CGCCAAACAAGCGGATAGTCGGG	CGCCcAACAAGCGGATAGTCGGG	M1:p16rAdG	13236	12	94	3072	158	13469.5	41.4086	2977.85	96.2566	0.00830059	0.185355	0.0447822	LibT1
CGCCAAACAAGCGGATAGTC	CGCCAAACAAGCGGATAGTCGGG	CGCCAAAtAAGCGGATAGTCGGG	M1:p13rCdA	8225	8	46	2149	116	8370.09	9.63847	2090.49	86.4478	0.00910195	0.206215	0.0441382	LibT1
CGCCAAACAAGCGGATAGTC	CGCCAAACAAGCGGATAGTCGGG	CGaCcAACAAGCGGATAGTCGGG	M2:p18rCdT|p16rAdG	8873	9	128	1595	84	9029.51	114.517	1531.88	10.8915	0.0117349	0.144363	0.0812875	LibT1
CGCCAAACAAGCGGATAGTC	CGCCAAACAAGCGGATAGTCGGG	CGaCAAAtAAGCGGATAGTCGGG	M2:p18rCdT|p13rCdA	5398	39	29	1155	49	5493.19	0	1116.6	38.6934	0.00581987	0.173768	0.0334922	LibT1
CGCCAAACAAGCGGATAGTC	CGCCAAACAAGCGGATAGTCGGG	CGCCcAAtAAGCGGATAGTCGGG	M2:p16rAdG|p13rCdA	6945	0	9	2246	126	7067.41	5.773e-12	2196.6	106.635	0.0113797	0.245793	0.0462981	LibT1
CGCCAAACAAGCGGATAGTC	CGCCAAACAAGCGGATAGTCGGG	CGaCcAAtAAGCGGATAGTCGGG	M3:p18rCdT|p16rAdG|p13rCdA	6358	10	14	1968	45	6470.06	2.55167e-12	1922.77	17.2666	0.00205308	0.23068	0.00890012	LibT1
CTGGTGGACCTGAGCCAAGC	CTGGTGGACCTGAGCCAAGCAGG	CTGGTGGACCTGgGCCAAGCAGG	M1:p8rAdC	4320	1795	57	1745	759	4394.69	8.55091e-10	1714.28	1534.74	0.200784	0.425058	0.47237	LibT1
CTGGTGGACCTGAGCCAAGC	CTGGTGGACCTGAGCCAAGCAGG	CTGGTGGACCTGAGgCAAGCAGG	M1:p6rCdC	5349	58	33	5172	184	5443.35	7.71919	5133.95	204.678	0.0196852	0.49479	0.039785	LibT1
CTGGTGGACCTGAGCCAAGC	CTGGTGGACCTGAGCCAAGCAGG	CTGGTGGACCTGAGCgAAGCAGG	M1:p5rCdC	4075	217	26	3494	200	4146.73	2.62252e-13	3465.01	292.375	0.0369902	0.475371	0.0778134	LibT1
CTGGTGGACCTGAGCCAAGC	CTGGTGGACCTGAGCCAAGCAGG	CTGGTGGACCTGgGgCAAGCAGG	M2:p8rAdC|p6rCdC	6427	116	118	6314	218	6540.33	108.601	6268.28	227.322	0.0255561	0.494168	0.0517155	LibT1
CTGGTGGACCTGAGCCAAGC	CTGGTGGACCTGAGCCAAGCAGG	CTGGTGGACCTGgGCgAAGCAGG	M2:p8rAdC|p5rCdC	5688	58	132	5654	55	5788.3	133.711	5613.54	8.10518	0.0122852	0.48699	0.0252269	LibT1
CTGGTGGACCTGAGCCAAGC	CTGGTGGACCTGAGCCAAGCAGG	CTGGTGGACCTGAGggAAGCAGG	M2:p6rCdC|p5rCdC	5822	4	15	4784	42	5924.63	9.68403e-13	4742.59	14.8751	0.00139252	0.445368	0.00312668	LibT1
CTGGTGGACCTGAGCCAAGC	CTGGTGGACCTGAGCCAAGCAGG	CTGGTGGACCTGgGggAAGCAGG	M3:p8rAdC|p6rCdC|p5rCdC	5183	15	82	4435	102	5274.42	77.5592	4398.13	69.7113	0.0149973	0.454982	0.0329623	LibT1
CTAGCTCATGGGCCCCGACT	CTAGCTCATGGGCCCCGACTAGG	CTAGCTCATtGGCCCCGACTAGG	M1:p11rGdA	4400	678	111	87	770	4477.36	58.4947	55.7029	1120.62	0.206421	0.205933	1.00237	LibT1
CTAGCTCATGGGCCCCGACT	CTAGCTCATGGGCCCCGACTAGG	CTcGCTCATGGGCCCCGACTAGG	M1:p18rAdG	5988	1717	104	1205	663	6092.36	0	1162.41	1381.08	0.159924	0.294528	0.542986	LibT1
CTAGCTCATGGGCCCCGACT	CTAGCTCATGGGCCCCGACTAGG	CTAGCTaATGGGCCCCGACTAGG	M1:p14rCdT	6781	1009	157	146	1725	6900.33	98.9553	97.7662	2353.94	0.259538	0.259412	1.00049	LibT1
CTAGCTCATGGGCCCCGACT	CTAGCTCATGGGCCCCGACTAGG	CTcGCTCATtGGCCCCGACTAGG	M2:p18rAdG|p11rGdA	5185	574	73	2878	155	5276.12	0	2841.12	362.03	0.0426959	0.377762	0.113023	LibT1
CTAGCTCATGGGCCCCGACT	CTAGCTCATGGGCCCCGACTAGG	CTcGCTaATGGGCCCCGACTAGG	M2:p18rAdG|p14rCdT	4826	51	43	3078	49	4911.1	20.0591	3043.67	40.256	0.00752519	0.384765	0.0195579	LibT1
CTAGCTCATGGGCCCCGACT	CTAGCTCATGGGCCCCGACTAGG	CTAGCTaATtGGCCCCGACTAGG	M2:p14rCdT|p11rGdA	7040	1659	211	665	874	7163.39	43.9002	614.927	1591.15	0.173694	0.234356	0.741157	LibT1
CTAGCTCATGGGCCCCGACT	CTAGCTCATGGGCCCCGACTAGG	CTcGCTaATtGGCCCCGACTAGG	M3:p18rAdG|p14rCdT|p11rGdA	5910	22	21	4164	64	6014.19	2.89789e-13	4121.96	47.1654	0.00463163	0.409407	0.011313	LibT1
CGTGACCAATAATGAAGTGT	CGTGACCAATAATGAAGTGTGGG	CGTGACCAATAgTGAAGTGTGGG	M1:p9rAdC	4143	651	29	784	196	4215.48	0	754.533	445.693	0.0822963	0.22162	0.371341	LibT1
CGTGACCAATAATGAAGTGT	CGTGACCAATAATGAAGTGTGGG	CGTGACCAATAATGgAGTGTGGG	M1:p6rAdC	3199	488	29	77	535	3255.14	8.77652e-13	54.2463	796.928	0.194074	0.207284	0.936269	LibT1
CGTGACCAATAATGAAGTGT	CGTGACCAATAATGAAGTGTGGG	CGTGgCCAATAATGAAGTGTGGG	M1:p16rAdC	3740	617	33	175	405	3805.51	3.36861e-11	148.399	685.394	0.147736	0.179724	0.822019	LibT1
CGTGACCAATAATGAAGTGT	CGTGACCAATAATGAAGTGTGGG	CGTGACCAATAgTGgAGTGTGGG	M2:p9rAdC|p6rAdC	4362	79	21	2011	102	4438.88	3.63689e-14	1979.97	123.132	0.0188217	0.321478	0.0585476	LibT1
CGTGACCAATAATGAAGTGT	CGTGACCAATAATGAAGTGTGGG	CGTGgCCAATAgTGAAGTGTGGG	M2:p16rAdC|p9rAdC	2682	17	6	1392	33	2729.26	1.08925e-13	1372.92	28.6913	0.00694558	0.339302	0.0204702	LibT1
CGTGACCAATAATGAAGTGT	CGTGACCAATAATGAAGTGTGGG	CGTGgCCAATAATGgAGTGTGGG	M2:p16rAdC|p6rAdC	4120	629	46	1518	128	4192.16	0	1488.7	356.599	0.0590645	0.305641	0.193248	LibT1
CGTGACCAATAATGAAGTGT	CGTGACCAATAATGAAGTGTGGG	CGTGgCCAATAgTGgAGTGTGGG	M3:p16rAdC|p9rAdC|p6rAdC	5161	11	16	3316	49	5251.98	0	3279.29	29.9626	0.0034998	0.386539	0.0090542	LibT1
CAGGATGCTTAATGTAATCG	CAGGATGCTTAATGTAATCGTGG	CAGGATGCTTAgTGTAATCGTGG	M1:p9rAdC	3465	479	24	604	124	3525.67	0	579.355	301.168	0.0683509	0.199837	0.342033	LibT1
CAGGATGCTTAATGTAATCG	CAGGATGCTTAATGTAATCGTGG	gAGGATGCTTAATGTAATCGTGG	M1:p20rCdC	2765	269	64	77	242	2813.66	40.5065	57.3323	356.804	0.121565	0.126713	0.959371	LibT1
CAGGATGCTTAATGTAATCG	CAGGATGCTTAATGTAATCGTGG	CAGGtTGCTTAATGTAATCGTGG	M1:p16rAdA	3184	7	23	996	34	3240.16	9.74447	973.351	19.941	0.00699601	0.23409	0.0298859	LibT1
CAGGATGCTTAATGTAATCG	CAGGATGCTTAATGTAATCGTGG	gAGGATGCTTAgTGTAATCGTGG	M2:p20rCdC|p9rAdC	3337	439	5	1462	68	3395.35	0	1438.27	220.493	0.0436266	0.3282	0.132927	LibT1
CAGGATGCTTAATGTAATCG	CAGGATGCTTAATGTAATCGTGG	gAGGtTGCTTAATGTAATCGTGG	M2:p20rCdC|p16rAdA	4700	11	37	1856	53	4782.9	18.5309	1822.57	31.7073	0.00754814	0.278599	0.0270932	LibT1
CAGGATGCTTAATGTAATCG	CAGGATGCTTAATGTAATCGTGG	CAGGtTGCTTAgTGTAATCGTGG	M2:p16rAdA|p9rAdC	3354	42	0	1266	69	3413.05	7.98e-12	1242.14	76.5715	0.0161824	0.278694	0.0580653	LibT1
CAGGATGCTTAATGTAATCG	CAGGATGCTTAATGTAATCGTGG	gAGGtTGCTTAgTGTAATCGTGG	M3:p20rCdC|p16rAdA|p9rAdC	4323	0	16	1217	8	4399.15	0	1186.25	0	0	0.212384	0	LibT1
AAACTTTCTAATCCATTTAG	AAACTTTCTAATCCATTTAGAGG	AAACTTTCTAAaCCATTTAGAGG	M1:p9rUdT	1455	2	0	10	8	1480.62	4.63633e-13	0	1.10194	0.000743685	0.000743685	NA	LibT1
AAACTTTCTAATCCATTTAG	AAACTTTCTAATCCATTTAGAGG	AAACTaTCTAATCCATTTAGAGG	M1:p15rUdT	1736	7	10	162	54	1766.63	2.94334	149.651	55.1424	0.02942	0.103726	0.283631	LibT1
AAACTTTCTAATCCATTTAG	AAACTTTCTAATCCATTTAGAGG	AAACTTTCcAATCCATTTAGAGG	M1:p12rUdG	2093	37	38	260	26	2129.9	32.9877	245.112	20.7797	0.0221376	0.109475	0.202215	LibT1
AAACTTTCTAATCCATTTAG	AAACTTTCTAATCCATTTAGAGG	AAACTaTCTAAaCCATTTAGAGG	M2:p15rUdT|p9rUdT	1578	0	0	186	2	1605.76	2.13521e-13	174.776	1.03682e-13	1.78151e-16	0.0981588	1.81492e-15	LibT1
AAACTTTCTAATCCATTTAG	AAACTTTCTAATCCATTTAGAGG	AAACTaTCcAATCCATTTAGAGG	M2:p15rUdT|p12rUdG	1631	12	4	238	16	1659.74	0	226.398	13.1969	0.00694818	0.126147	0.0550801	LibT1
AAACTTTCTAATCCATTTAG	AAACTTTCTAATCCATTTAGAGG	AAACTTTCcAAaCCATTTAGAGG	M2:p12rUdG|p9rUdT	2373	11	10	311	31	2414.84	1.10546e-16	294.12	26.0613	0.00952872	0.117067	0.0813954	LibT1
AAACTTTCTAATCCATTTAG	AAACTTTCTAATCCATTTAGAGG	AAACTaTCcAAaCCATTTAGAGG	M3:p15rUdT|p12rUdG|p9rUdT	2194	0	0	127	7	2232.62	0	111.394	0	0	0.0475226	0	LibT1
AAGGCAGAGACCCAAGGAGA	AAGGCAGAGACCCAAGGAGAAGG	AAGGCAGAGACtCAAGGAGAAGG	M1:p9rCdA	2601	425	14	74	790	2646.68	1.34485e-12	55.4995	1082.2	0.285964	0.30063	0.951218	LibT1
AAGGCAGAGACCCAAGGAGA	AAGGCAGAGACCCAAGGAGAAGG	AAGGCAGAGACCCgAGGAGAAGG	M1:p7rAdC	4005	1004	105	243	753	4075.21	7.1555	214.514	1238.34	0.225014	0.262475	0.857276	LibT1
AAGGCAGAGACCCAAGGAGA	AAGGCAGAGACCCAAGGAGAAGG	AAGGCAGAGACCCAAGGAaAAGG	M1:p2rGdT	3672	989	82	365	528	3736.2	0	338.884	968.578	0.192039	0.259229	0.740808	LibT1
AAGGCAGAGACCCAAGGAGA	AAGGCAGAGACCCAAGGAGAAGG	AAGGCAGAGACtCgAGGAGAAGG	M2:p9rCdA|p7rAdC	2226	20	0	792	26	2265.19	1.53993e-12	776.166	24.3057	0.00792837	0.261109	0.0303643	LibT1
AAGGCAGAGACCCAAGGAGA	AAGGCAGAGACCCAAGGAGAAGG	AAGGCAGAGACtCAAGGAaAAGG	M2:p9rCdA|p2rGdT	1794	213	29	549	12	1825.52	0	536.239	80.8084	0.0330834	0.252623	0.13096	LibT1
AAGGCAGAGACCCAAGGAGA	AAGGCAGAGACCCAAGGAGAAGG	AAGGCAGAGACCCgAGGAaAAGG	M2:p7rAdC|p2rGdT	2762	21	12	1332	7	2810.68	0	1312.35	0	0	0.318298	0	LibT1
AAGGCAGAGACCCAAGGAGA	AAGGCAGAGACCCAAGGAGAAGG	AAGGCAGAGACtCgAGGAaAAGG	M3:p9rCdA|p7rAdC|p2rGdT	2743	15	58	1171	23	2791.37	57.4329	1151.49	4.44345e-16	0.0143572	0.287851	0.0498771	LibT1
GCTACGGCTCTCATCAGCCA	GCTACGGCTCTCATCAGCCAGGG	GCTACGGCTCTCATgAGCCAGGG	M1:p6rCdC	4789	98	54	3038	59	4873.42	29.0831	3003.93	66.7053	0.0120139	0.385123	0.0311949	LibT1
GCTACGGCTCTCATCAGCCA	GCTACGGCTCTCATCAGCCAGGG	GCTACGGCTCTCATCAcCCAGGG	M1:p4rGdG	5073	1310	12	2358	198	5161.06	1.21896e-09	2321.92	682.92	0.0836306	0.367974	0.227273	LibT1
GCTACGGCTCTCATCAGCCA	GCTACGGCTCTCATCAGCCAGGG	GCTAaGGCTCTCATCAGCCAGGG	M1:p16rCdT	6294	2472	101	291	1442	6403.18	0	246.241	2585.16	0.279944	0.306609	0.913032	LibT1
GCTACGGCTCTCATCAGCCA	GCTACGGCTCTCATCAGCCAGGG	GCTACGGCTCTCATgAcCCAGGG	M2:p6rCdC|p4rGdG	6138	43	51	5254	32	6246.24	22.2721	5210.34	8.04437	0.00263922	0.45429	0.00580955	LibT1
GCTACGGCTCTCATCAGCCA	GCTACGGCTCTCATCAGCCAGGG	GCTAaGGCTCTCATgAGCCAGGG	M2:p16rCdT|p6rCdC	4367	12	12	2983	34	4443.97	1.54466e-13	2951.94	17.4258	0.00235061	0.400543	0.00586854	LibT1
GCTACGGCTCTCATCAGCCA	GCTACGGCTCTCATCAGCCAGGG	GCTAaGGCTCTCATCAcCCAGGG	M2:p16rCdT|p4rGdG	6227	668	49	4967	89	6336.23	5.70491e-12	4922.71	310.977	0.026878	0.452353	0.0594183	LibT1
GCTACGGCTCTCATCAGCCA	GCTACGGCTCTCATCAGCCAGGG	GCTAaGGCTCTCATgAcCCAGGG	M3:p16rCdT|p6rCdC|p4rGdG	4789	0	3	3451	5	4873.26	1.84194e-13	3416.94	1.39051e-13	3.89912e-17	0.412166	9.46008e-17	LibT1
ACGCCCGAAGAATTCCCCAA	ACGCCCGAAGAATTCCCCAAAGG	ACGCCCGAAGtATTCCCCAAAGG	M1:p10rAdA	3359	796	43	659	250	3417.6	0	635.111	568.086	0.122941	0.260387	0.472147	LibT1
ACGCCCGAAGAATTCCCCAA	ACGCCCGAAGAATTCCCCAAAGG	AgGCCCGAAGAATTCCCCAAAGG	M1:p19rCdC	4799	624	119	157	1539	4883.56	106.686	122.864	2001.23	0.296292	0.298565	0.992384	LibT1
ACGCCCGAAGAATTCCCCAA	ACGCCCGAAGAATTCCCCAAAGG	ACGCaCGAAGAATTCCCCAAAGG	M1:p16rCdT	5019	585	81	258	1337	5107.43	50.6664	222.299	1762.34	0.253825	0.277854	0.91352	LibT1
ACGCCCGAAGAATTCCCCAA	ACGCCCGAAGAATTCCCCAAAGG	AgGCCCGAAGtATTCCCCAAAGG	M2:p19rCdC|p10rAdA	4701	175	4	1550	33	4783.64	0	1516.56	73.6617	0.0115568	0.249491	0.0463216	LibT1
ACGCCCGAAGAATTCCCCAA	ACGCCCGAAGAATTCCCCAAAGG	AgGCaCGAAGAATTCCCCAAAGG	M2:p19rCdC|p16rCdT	5188	603	40	2368	163	5278.98	6.19672e-11	2331.1	382.158	0.0478162	0.339487	0.140849	LibT1
ACGCCCGAAGAATTCCCCAA	ACGCCCGAAGAATTCCCCAAAGG	ACGCaCGAAGtATTCCCCAAAGG	M2:p16rCdT|p10rAdA	3773	101	18	1778	53	3839.45	0	1751.16	76.3711	0.0134765	0.322488	0.0417892	LibT1
ACGCCCGAAGAATTCCCCAA	ACGCCCGAAGAATTCCCCAAAGG	AgGCaCGAAGtATTCCCCAAAGG	M3:p19rCdC|p16rCdT|p10rAdA	3774	22	11	1502	44	3840.52	6.09356e-13	1475.15	36.7621	0.00686829	0.282473	0.0243149	LibT1
GTATGGTAGTGCGCAAACTA	GTATGGTAGTGCGCAAACTAGGG	GTATGGTAGTGCGCAAACTcGGG	M1:p1rAdG	4995	868	39	1074	171	5082.29	2.20998e-10	1038.47	489.724	0.0740828	0.231178	0.320458	LibT1
GTATGGTAGTGCGCAAACTA	GTATGGTAGTGCGCAAACTAGGG	GTATGcTAGTGCGCAAACTAGGG	M1:p15rGdG	3720	553	34	33	377	3785.22	1.29394e-11	6.54106	628.707	0.142226	0.143706	0.989703	LibT1
GTATGGTAGTGCGCAAACTA	GTATGGTAGTGCGCAAACTAGGG	GTATGGTcGTGCGCAAACTAGGG	M1:p13rAdG	4359	1049	66	268	661	4435.19	4.40292e-11	236.998	1144.98	0.196828	0.237569	0.828508	LibT1
GTATGGTAGTGCGCAAACTA	GTATGGTAGTGCGCAAACTAGGG	GTATGcTAGTGCGCAAACTcGGG	M2:p15rGdG|p1rAdG	4418	666	33	1580	54	4495.28	0	1548.58	279.867	0.0442567	0.28914	0.153063	LibT1
GTATGGTAGTGCGCAAACTA	GTATGGTAGTGCGCAAACTAGGG	GTATGcTcGTGCGCAAACTAGGG	M2:p15rGdG|p13rAdG	3245	64	18	1004	11	3302.18	0	980.918	16.0342	0.00372963	0.231896	0.0160832	LibT1
GTATGGTAGTGCGCAAACTA	GTATGGTAGTGCGCAAACTAGGG	GTATGGTcGTGCGCAAACTcGGG	M2:p13rAdG|p1rAdG	4375	448	72	2275	78	4451.93	8.50559	2243.88	226.443	0.0338995	0.356429	0.0951086	LibT1
GTATGGTAGTGCGCAAACTA	GTATGGTAGTGCGCAAACTAGGG	GTATGcTcGTGCGCAAACTcGGG	M3:p15rGdG|p13rAdG|p1rAdG	5564	0	34	2130	12	5662.08	0.404827	2090.42	3.38383e-12	5.22161e-05	0.269631	0.000193658	LibT1
TACATAGGTGACTAGAGGCT	TACATAGGTGACTAGAGGCTCGG	cACATAGGTGACTAGAGGCTCGG	M1:p20rUdG	5155	479	146	92	1503	5245.91	159.319	55.3309	1886.16	0.278421	0.264266	1.05356	LibT1
TACATAGGTGACTAGAGGCT	TACATAGGTGACTAGAGGCTCGG	TAaATAGGTGACTAGAGGCTCGG	M1:p18rCdT	4666	534	176	117	1770	4748.29	206.908	83.8091	2212.92	0.33368	0.316706	1.0536	LibT1
TACATAGGTGACTAGAGGCT	TACATAGGTGACTAGAGGCTCGG	TACAcAGGTGACTAGAGGCTCGG	M1:p16rUdG	4017	204	106	55	939	4087.89	127.273	26.4254	1129.67	0.234012	0.215237	1.08723	LibT1
TACATAGGTGACTAGAGGCT	TACATAGGTGACTAGAGGCTCGG	cAaATAGGTGACTAGAGGCTCGG	M2:p20rUdG|p18rCdT	4355	500	52	81	1011	4431.71	13.9837	50.022	1357.95	0.234372	0.240528	0.974404	LibT1
TACATAGGTGACTAGAGGCT	TACATAGGTGACTAGAGGCTCGG	cACAcAGGTGACTAGAGGCTCGG	M2:p20rUdG|p16rUdG	3949	286	29	843	146	4018.44	4.70173e-12	814.911	253.889	0.0499071	0.210094	0.237546	LibT1
TACATAGGTGACTAGAGGCT	TACATAGGTGACTAGAGGCTCGG	TAaAcAGGTGACTAGAGGCTCGG	M2:p18rCdT|p16rUdG	4453	180	10	1306	147	4531.33	1.38767e-11	1274.33	213.186	0.0354197	0.247142	0.143317	LibT1
TACATAGGTGACTAGAGGCT	TACATAGGTGACTAGAGGCTCGG	cAaAcAGGTGACTAGAGGCTCGG	M3:p20rUdG|p18rCdT|p16rUdG	5241	38	18	2441	170	5333.41	0	2403.72	183.811	0.0232057	0.326669	0.0710373	LibT1
ATAACAGGGTCTACACAAAG	ATAACAGGGTCTACACAAAGAGG	ATAACAGGGTCTACAgAAAGAGG	M1:p5rCdC	2681	466	41	283	154	2727.97	0	263.931	337.191	0.101286	0.180566	0.560936	LibT1
ATAACAGGGTCTACACAAAG	ATAACAGGGTCTACACAAAGAGG	ATtACAGGGTCTACACAAAGAGG	M1:p18rAdA	2537	85	35	244	74	2581.71	21.2715	225.954	96.5848	0.0402856	0.11025	0.365402	LibT1
ATAACAGGGTCTACACAAAG	ATAACAGGGTCTACACAAAGAGG	ATAcCAGGGTCTACACAAAGAGG	M1:p17rAdG	2663	471	38	58	815	2709.85	2.36091	39.0578	1127.71	0.291332	0.300792	0.968548	LibT1
ATAACAGGGTCTACACAAAG	ATAACAGGGTCTACACAAAGAGG	ATtACAGGGTCTACAgAAAGAGG	M2:p18rAdA|p5rCdC	3268	11	10	2168	77	3325.62	0	2144.75	75.3442	0.013586	0.400326	0.0339373	LibT1
ATAACAGGGTCTACACAAAG	ATAACAGGGTCTACACAAAGAGG	ATtcCAGGGTCTACACAAAGAGG	M2:p18rAdA|p17rAdG	3155	26	13	1125	52	3210.62	0	1102.56	51.6824	0.0118406	0.264439	0.0447761	LibT1
ATAACAGGGTCTACACAAAG	ATAACAGGGTCTACACAAAGAGG	ATAcCAGGGTCTACAgAAAGAGG	M2:p17rAdG|p5rCdC	2786	164	4	869	73	2834.94	0	849.184	129.494	0.0339558	0.256627	0.132316	LibT1
ATAACAGGGTCTACACAAAG	ATAACAGGGTCTACACAAAGAGG	ATtcCAGGGTCTACAgAAAGAGG	M3:p18rAdA|p17rAdG|p5rCdC	1562	0	0	86	10	1589.51	0	74.8893	2.08389	0.00125047	0.0461889	NA	LibT1
TTTGCGATACCAGAAACGTT	TTTGCGATACCAGAAACGTTGGG	TTTGCGATACCtGAAACGTTGGG	M1:p9rAdA	4454	14	5	2462	49	4532.47	3.67545e-12	2430.32	35.5194	0.00507542	0.352348	0.0144046	LibT1
TTTGCGATACCAGAAACGTT	TTTGCGATACCAGAAACGTTGGG	TgTGCGATACCAGAAACGTTGGG	M1:p19rUdC	4602	851	121	82	1094	4682.88	60.3755	49.2663	1568.84	0.256111	0.254364	1.00687	LibT1
TTTGCGATACCAGAAACGTT	TTTGCGATACCAGAAACGTTGGG	TTTGCtATACCAGAAACGTTGGG	M1:p15rGdA	5128	1081	81	947	452	5217.71	1.14174e-11	910.528	902.239	0.128333	0.257844	0.497714	LibT1
TTTGCGATACCAGAAACGTT	TTTGCGATACCAGAAACGTTGGG	TgTGCGATACCtGAAACGTTGGG	M2:p19rUdC|p9rAdA	3254	18	21	1742	23	3311.39	4.57	1718.85	12.0402	0.00329119	0.342965	0.0095963	LibT1
TTTGCGATACCAGAAACGTT	TTTGCGATACCAGAAACGTTGGG	TgTGCtATACCAGAAACGTTGGG	M2:p19rUdC|p15rGdA	5193	492	40	3075	150	5284.18	3.05282e-11	3038.06	326.059	0.0377021	0.388992	0.0969224	LibT1
TTTGCGATACCAGAAACGTT	TTTGCGATACCAGAAACGTTGGG	TTTGCtATACCtGAAACGTTGGG	M2:p15rGdA|p9rAdA	3515	0	0	1159	25	3576.92	1.94257e-12	1134	7.67224	0.00162596	0.241952	0.0067202	LibT1
TTTGCGATACCAGAAACGTT	TTTGCGATACCAGAAACGTTGGG	TgTGCtATACCtGAAACGTTGGG	M3:p19rUdC|p15rGdA|p9rAdA	3196	0	13	516	25	3252.36	4.7241e-16	493.266	9.68489	0.00257898	0.13393	0.0192561	LibT1
GAATTAAATGACATGTAACC	GAATTAAATGACATGTAACCCGG	GAATTAAATGAtATGTAACCCGG	M1:p9rCdA	2006	257	11	231	33	2041.12	2.96046e-12	216.732	120.62	0.0507131	0.141836	0.357549	LibT1
GAATTAAATGACATGTAACC	GAATTAAATGACATGTAACCCGG	GAATTAAATGACATGTAACgCGG	M1:p1rCdC	2339	101	0	234	43	2380.1	0	217.363	73.4794	0.0275107	0.108891	0.252644	LibT1
GAATTAAATGACATGTAACC	GAATTAAATGACATGTAACCCGG	GAAcTAAATGACATGTAACCCGG	M1:p17rUdG	1883	656	21	61	128	1915.61	0	47.6098	380.579	0.162377	0.18269	0.888811	LibT1
GAATTAAATGACATGTAACC	GAATTAAATGACATGTAACCCGG	GAATTAAATGAtATGTAACgCGG	M2:p9rCdA|p1rCdC	1408	10	0	269	0	1432.77	0	258.985	0	0	0.153087	0	LibT1
GAATTAAATGACATGTAACC	GAATTAAATGACATGTAACCCGG	GAAcTAAATGAtATGTAACCCGG	M2:p17rUdG|p9rCdA	2255	134	16	237	44	2294.67	0	220.96	87.2568	0.0335231	0.118414	0.283102	LibT1
GAATTAAATGACATGTAACC	GAATTAAATGACATGTAACCCGG	GAAcTAAATGACATGTAACgCGG	M2:p17rUdG|p1rCdC	2785	302	88	913	52	2833.96	60.166	893.191	135.541	0.0498889	0.26224	0.190241	LibT1
GAATTAAATGACATGTAACC	GAATTAAATGACATGTAACCCGG	GAAcTAAATGAtATGTAACgCGG	M3:p17rUdG|p9rCdA|p1rCdC	1854	8	1	824	6	1886.65	3.30225e-13	810.812	0	1.22421e-16	0.300584	4.07277e-16	LibT1
AATCGCATACAAGGGTGCGT	AATCGCATACAAGGGTGCGTTGG	AATCGCATACAAGtGTGCGTTGG	M1:p7rGdA	4005	154	8	1934	30	4075.42	0	1905.51	66.8008	0.0110456	0.326124	0.0338693	LibT1
AATCGCATACAAGGGTGCGT	AATCGCATACAAGGGTGCGTTGG	AATCGCATACAAGGGcGCGTTGG	M1:p5rUdG	4264	883	44	947	174	4338.43	0	916.674	503.398	0.0874182	0.246604	0.354488	LibT1
AATCGCATACAAGGGTGCGT	AATCGCATACAAGGGTGCGTTGG	AATCGCATACAAGGGTGCaTTGG	M1:p2rGdT	4449	821	25	213	376	4526.72	1.39054e-10	181.358	720.803	0.132772	0.166178	0.798974	LibT1
AATCGCATACAAGGGTGCGT	AATCGCATACAAGGGTGCGTTGG	AATCGCATACAAGtGcGCGTTGG	M2:p7rGdA|p5rUdG	4073	0	26	2282	11	4144.81	2.6143	2253.03	0	0.000408455	0.352011	0.00116035	LibT1
AATCGCATACAAGGGTGCGT	AATCGCATACAAGGGTGCGTTGG	AATCGCATACAAGtGTGCaTTGG	M2:p7rGdA|p2rGdT	3808	2	15	1259	25	3875.15	0	1231.91	6.55332	0.00128154	0.24219	0.00529148	LibT1
AATCGCATACAAGGGTGCGT	AATCGCATACAAGGGTGCGTTGG	AATCGCATACAAGGGcGCaTTGG	M2:p5rUdG|p2rGdT	4465	275	16	2434	25	4543.43	0	2402.24	102.124	0.0144901	0.35534	0.0407782	LibT1
AATCGCATACAAGGGTGCGT	AATCGCATACAAGGGTGCGTTGG	AATCGCATACAAGtGcGCaTTGG	M3:p7rGdA|p5rUdG|p2rGdT	3967	0	22	1578	10	4036.93	1.18018e-13	1549.78	0	2.11248e-17	0.277405	7.61517e-17	LibT1
TCGATCAGTTGTTGCTACTA	TCGATCAGTTGTTGCTACTAGGG	TCGATCAGTaGTTGCTACTAGGG	M1:p11rUdT	2805	65	22	483	32	2854.44	2.86006	463.047	43.336	0.0137338	0.150544	0.0912275	LibT1
TCGATCAGTTGTTGCTACTA	TCGATCAGTTGTTGCTACTAGGG	TCGATCAGTTcTTGCTACTAGGG	M1:p10rGdG	3765	151	40	1645	62	3831.33	9.95391	1618.22	102.241	0.0201725	0.309338	0.065212	LibT1
TCGATCAGTTGTTGCTACTA	TCGATCAGTTGTTGCTACTAGGG	TCGATCAtTTGTTGCTACTAGGG	M1:p13rGdA	4653	11	27	2861	54	4735.07	5.38188	2827.9	37.4131	0.00562664	0.376729	0.0149355	LibT1
TCGATCAGTTGTTGCTACTA	TCGATCAGTTGTTGCTACTAGGG	TCGATCAGTacTTGCTACTAGGG	M2:p11rUdT|p10rGdG	3746	0	7	880	11	3811.97	8.23846e-13	853.354	3.7741e-13	2.57486e-16	0.182914	1.40769e-15	LibT1
TCGATCAGTTGTTGCTACTA	TCGATCAGTTGTTGCTACTAGGG	TCGATCAtTaGTTGCTACTAGGG	M2:p13rGdA|p11rUdT	4901	26	7	3344	43	4987.34	3.44968e-12	3309.14	29.9169	0.00359302	0.40102	0.0089597	LibT1
TCGATCAGTTGTTGCTACTA	TCGATCAGTTGTTGCTACTAGGG	TCGATCAtTTcTTGCTACTAGGG	M2:p13rGdA|p10rGdG	3332	0	4	1521	11	3390.68	1.76765e-12	1497.3	3.93995e-13	4.42238e-16	0.306323	1.4437e-15	LibT1
TCGATCAGTTGTTGCTACTA	TCGATCAGTTGTTGCTACTAGGG	TCGATCAtTacTTGCTACTAGGG	M3:p13rGdA|p11rUdT|p10rGdG	4687	12	38	1794	39	4769.67	19.2385	1760.66	15.2097	0.00524744	0.270515	0.019398	LibT1
AGTACCCGGAAGGTTCTTTA	AGTACCCGGAAGGTTCTTTATGG	AGTACCCGGAgGGTTCTTTATGG	M1:p10rAdC	5172	449	68	558	786	5263.11	27.5378	521.211	1061.14	0.158399	0.230227	0.688012	LibT1
AGTACCCGGAAGGTTCTTTA	AGTACCCGGAAGGTTCTTTATGG	AGTACCCGGAAGGTTCTcTATGG	M1:p3rUdG	5362	311	23	1183	144	5456.27	1.20736e-11	1144.86	251.716	0.0367316	0.203795	0.180238	LibT1
AGTACCCGGAAGGTTCTTTA	AGTACCCGGAAGGTTCTTTATGG	AGTACCCGGAAGGTTCTTaATGG	M1:p2rUdT	5256	336	29	1890	163	5348.41	2.40047e-11	1852.61	284.205	0.0379688	0.285471	0.133004	LibT1
AGTACCCGGAAGGTTCTTTA	AGTACCCGGAAGGTTCTTTATGG	AGTACCCGGAgGGTTCTcTATGG	M2:p10rAdC|p3rUdG	3250	38	0	1711	23	3307.21	0	1687.88	20.8361	0.00415398	0.340659	0.012194	LibT1
AGTACCCGGAAGGTTCTTTA	AGTACCCGGAAGGTTCTTTATGG	AGTACCCGGAgGGTTCTTaATGG	M2:p10rAdC|p2rUdT	4794	28	38	1467	16	4878.53	13.3388	1432.9	7.95759e-14	0.00210897	0.226554	0.00930893	LibT1
AGTACCCGGAAGGTTCTTTA	AGTACCCGGAAGGTTCTTTATGG	AGTACCCGGAAGGTTCTcaATGG	M2:p3rUdG|p2rUdT	6613	1	37	4357	20	6729.59	6.26274e-13	4309.96	0	5.67301e-17	0.390411	1.45309e-16	LibT1
AGTACCCGGAAGGTTCTTTA	AGTACCCGGAAGGTTCTTTATGG	AGTACCCGGAgGGTTCTcaATGG	M3:p10rAdC|p3rUdG|p2rUdT	4964	16	20	3123	1	5051.41	0	3087.69	0	0	0.379365	0	LibT1
TAGCACAGAGTAGAATCTTC	TAGCACAGAGTAGAATCTTCGGG	TAGCACAGAGTAGAcTCTTCGGG	M1:p6rAdG	3787	11	14	1211	21	3853.76	1.09341e-13	1184.06	5.19671	0.00103048	0.235823	0.00436971	LibT1
TAGCACAGAGTAGAATCTTC	TAGCACAGAGTAGAATCTTCGGG	TAGCACAGAGTAGAAcCTTCGGG	M1:p5rUdG	4052	78	7	924	89	4123.35	0	895.178	109.199	0.0212958	0.195872	0.108723	LibT1
TAGCACAGAGTAGAATCTTC	TAGCACAGAGTAGAATCTTCGGG	TAGCACAGAGTAGAATCcTCGGG	M1:p3rUdG	2821	91	42	141	47	2870.71	26.8081	120.933	62.9674	0.0291344	0.0596805	0.488173	LibT1
TAGCACAGAGTAGAATCTTC	TAGCACAGAGTAGAATCTTCGGG	TAGCACAGAGTAGAccCTTCGGG	M2:p6rAdG|p5rUdG	3397	3	12	1130	16	3456.89	0	1105.84	3.04639e-15	6.67669e-19	0.242363	2.75483e-18	LibT1
TAGCACAGAGTAGAATCTTC	TAGCACAGAGTAGAATCTTCGGG	TAGCACAGAGTAGAcTCcTCGGG	M2:p6rAdG|p3rUdG	4761	0	19	1743	60	4844.97	6.41792e-15	1709.13	41.6039	0.00630773	0.265436	0.0237637	LibT1
TAGCACAGAGTAGAATCTTC	TAGCACAGAGTAGAATCTTCGGG	TAGCACAGAGTAGAAcCcTCGGG	M2:p5rUdG|p3rUdG	5757	15	0	2452	19	5858.35	3.50303e-11	2411.05	0	4.23614e-15	0.291563	1.45291e-14	LibT1
TAGCACAGAGTAGAATCTTC	TAGCACAGAGTAGAATCTTCGGG	TAGCACAGAGTAGAccCcTCGGG	M3:p6rAdG|p5rUdG|p3rUdG	3578	4	11	1628	11	3641.04	0	1602.55	0	0	0.305621	0	LibT1
TGGGCGCGCTCTGCTCCTTG	TGGGCGCGCTCTGCTCCTTGCGG	TGGGaGCGCTCTGCTCCTTGCGG	M1:p16rCdT	6593	3008	262	1516	2022	6707.87	2.71064e-12	1469.11	3471.66	0.298031	0.42415	0.702655	LibT1
TGGGCGCGCTCTGCTCCTTG	TGGGCGCGCTCTGCTCCTTGCGG	TGGGCcCGCTCTGCTCCTTGCGG	M1:p15rGdG	9401	2826	298	1142	4432	9565.99	134.381	1075.13	6222.28	0.37397	0.429316	0.871084	LibT1
TGGGCGCGCTCTGCTCCTTG	TGGGCGCGCTCTGCTCCTTGCGG	TGGGCGgGCTCTGCTCCTTGCGG	M1:p14rCdC	6071	1295	132	2700	815	6177.47	0	2656.82	1407.93	0.137463	0.396862	0.346375	LibT1
TGGGCGCGCTCTGCTCCTTG	TGGGCGCGCTCTGCTCCTTGCGG	TGGGacCGCTCTGCTCCTTGCGG	M2:p16rCdT|p15rGdG	10443	1470	45	7683	239	10625.7	2.55391e-09	7608.73	756.433	0.0398315	0.440485	0.0904266	LibT1
TGGGCGCGCTCTGCTCCTTG	TGGGCGCGCTCTGCTCCTTGCGG	TGGGaGgGCTCTGCTCCTTGCGG	M2:p16rCdT|p14rCdC	9008	96	49	7758	190	9166.86	3.74976e-17	7693.92	205.106	0.0120185	0.462855	0.025966	LibT1
TGGGCGCGCTCTGCTCCTTG	TGGGCGCGCTCTGCTCCTTGCGG	TGGGCcgGCTCTGCTCCTTGCGG	M2:p15rGdG|p14rCdC	10275	39	53	9318	153	10456.2	2.32637	9244.91	131.362	0.00674008	0.472717	0.0142582	LibT1
TGGGCGCGCTCTGCTCCTTG	TGGGCGCGCTCTGCTCCTTGCGG	TGGGacgGCTCTGCTCCTTGCGG	M3:p16rCdT|p15rGdG|p14rCdC	9462	78	65	8029	85	9628.86	15.8176	7961.69	65.2107	0.00458523	0.454227	0.0100946	LibT1
TGAGCTTTCGGATTAACCAG	TGAGCTTTCGGATTAACCAGAGG	TGAGCTTTCGGAcTAACCAGAGG	M1:p8rUdG	4011	216	30	45	561	4081.72	6.90889	16.4685	721.286	0.150878	0.152859	0.987042	LibT1
TGAGCTTTCGGATTAACCAG	TGAGCTTTCGGATTAACCAGAGG	TGAGCTTTCGGATTAcCCAGAGG	M1:p5rAdG	5038	164	8	1595	40	5126.61	8.36366e-12	1559.16	75.8761	0.0112215	0.241811	0.0464063	LibT1
TGAGCTTTCGGATTAACCAG	TGAGCTTTCGGATTAACCAGAGG	TGAGCTTTCGGATTAACCAGAGt	M1:p-2rGdA	2971	27	0	475	16	3023.3	4.52002e-12	453.867	10.2198	0.00293049	0.133076	0.0220213	LibT1
TGAGCTTTCGGATTAACCAG	TGAGCTTTCGGATTAACCAGAGG	TGAGCTTTCGGAcTAcCCAGAGG	M2:p8rUdG|p5rAdG	3585	9	20	1416	66	3648.24	4.02409	1390.5	58.1872	0.012196	0.284003	0.0429432	LibT1
TGAGCTTTCGGATTAACCAG	TGAGCTTTCGGATTAACCAGAGG	TGAGCTTTCGGAcTAACCAGAGt	M2:p8rUdG|p-2rGdA	3026	0	1	1135	11	3079.28	0	1113.48	2.20596e-15	5.26136e-19	0.265571	1.98115e-18	LibT1
TGAGCTTTCGGATTAACCAG	TGAGCTTTCGGATTAACCAGAGG	TGAGCTTTCGGATTAcCCAGAGt	M2:p5rAdG|p-2rGdA	4102	70	1	1434	20	4174.18	2.81128e-12	1404.82	23.5655	0.00420619	0.254952	0.016498	LibT1
TGAGCTTTCGGATTAACCAG	TGAGCTTTCGGATTAACCAGAGG	TGAGCTTTCGGAcTAcCCAGAGt	M3:p8rUdG|p5rAdG|p-2rGdA	3006	2	23	590	3	3058.98	4.25802	568.618	1.19359e-12	0.00117241	0.156564	0.00748837	LibT1
GGGAAAGGGGATACGCCTGT	GGGAAAGGGGATACGCCTGTGGG	GGGAAAGGGGcTACGCCTGTGGG	M1:p10rAdG	7521	1160	261	500	1399	7653.24	199.657	446.503	1982.85	0.21226	0.236267	0.89839	LibT1
GGGAAAGGGGATACGCCTGT	GGGAAAGGGGATACGCCTGTGGG	GGGAAAGGGGATACGCCTGaGGG	M1:p1rUdT	4685	1215	35	368	162	4766.44	0	334.682	607.678	0.106446	0.165072	0.644847	LibT1
GGGAAAGGGGATACGCCTGT	GGGAAAGGGGATACGCCTGTGGG	GGGAAAGtGGATACGCCTGTGGG	M1:p13rGdA	6501	685	51	150	2192	6615.66	22.3763	103.756	2819.58	0.297233	0.305744	0.972162	LibT1
GGGAAAGGGGATACGCCTGT	GGGAAAGGGGATACGCCTGTGGG	GGGAAAGGGGcTACGCCTGaGGG	M2:p10rAdG|p1rUdT	6659	257	24	4269	74	6776.15	9.72907e-12	4221.63	140.217	0.012589	0.391619	0.0321461	LibT1
GGGAAAGGGGATACGCCTGT	GGGAAAGGGGATACGCCTGTGGG	GGGAAAGtGGcTACGCCTGTGGG	M2:p13rGdA|p10rAdG	5024	806	52	1492	459	5112.03	0	1456.27	810.809	0.109879	0.307229	0.357645	LibT1
GGGAAAGGGGATACGCCTGT	GGGAAAGGGGATACGCCTGTGGG	GGGAAAGtGGATACGCCTGaGGG	M2:p13rGdA|p1rUdT	6328	1316	86	2253	249	6438.55	0	2207.99	738.091	0.0786488	0.313926	0.250533	LibT1
GGGAAAGGGGATACGCCTGT	GGGAAAGGGGATACGCCTGTGGG	GGGAAAGtGGcTACGCCTGaGGG	M3:p13rGdA|p10rAdG|p1rUdT	6706	32	17	3476	42	6824.18	0	3428.3	19.5237	0.00190068	0.335653	0.00566263	LibT1
TTCAGGGCTACTCGTGGTTC	TTCAGGGCTACTCGTGGTTCCGG	TTCAGGGCTAtTCGTGGTTCCGG	M1:p10rCdA	5842	66	47	3602	86	5945.02	17.9947	3560.44	84.1684	0.0106335	0.379346	0.0280313	LibT1
TTCAGGGCTACTCGTGGTTC	TTCAGGGCTACTCGTGGTTCCGG	TTCAGGGCTACTCGTGtTTCCGG	M1:p4rGdA	5080	179	43	3511	185	5169.53	6.3356	3474.86	252.209	0.0290404	0.418634	0.0693694	LibT1
TTCAGGGCTACTCGTGGTTC	TTCAGGGCTACTCGTGGTTCCGG	TTCAGtGCTACTCGTGGTTCCGG	M1:p15rGdA	6456	104	24	4084	174	6569.77	1.96916e-13	4038.08	205.028	0.0189614	0.392412	0.0483202	LibT1
TTCAGGGCTACTCGTGGTTC	TTCAGGGCTACTCGTGGTTCCGG	TTCAGGGCTAtTCGTGtTTCCGG	M2:p10rCdA|p4rGdA	5900	0	41	2859	76	6004.08	18.2189	2817.03	47.682	0.00741543	0.322348	0.0230044	LibT1
TTCAGGGCTACTCGTGGTTC	TTCAGGGCTACTCGTGGTTCCGG	TTCAGtGCTAtTCGTGGTTCCGG	M2:p15rGdA|p10rCdA	5589	0	77	4308	59	5687.59	68.2772	4268.24	13.2975	0.00812707	0.426559	0.0190526	LibT1
TTCAGGGCTACTCGTGGTTC	TTCAGGGCTACTCGTGGTTCCGG	TTCAGtGCTACTCGTGtTTCCGG	M2:p15rGdA|p4rGdA	9895	17	84	5679	41	10069.5	37.7631	5608.61	1.68998e-12	0.00240287	0.356876	0.00673306	LibT1
TTCAGGGCTACTCGTGGTTC	TTCAGGGCTACTCGTGGTTCCGG	TTCAGtGCTAtTCGTGtTTCCGG	M3:p15rGdA|p10rCdA|p4rGdA	5842	1	5	3686	27	5944.91	3.44147e-12	3644.44	0	3.58885e-16	0.380051	9.44306e-16	LibT1
TAATAAGACCCGCCTCGTTA	TAATAAGACCCGCCTCGTTAGGG	TAATAAGACCCGCCTtGTTAGGG	M1:p5rCdA	2683	153	25	640	57	2730.23	0	620.915	107.019	0.0309469	0.210497	0.147018	LibT1
TAATAAGACCCGCCTCGTTA	TAATAAGACCCGCCTCGTTAGGG	TAATAAGACCCGCCTCGTaAGGG	M1:p2rUdT	2874	320	52	816	185	2924.54	14.0516	795.557	315.159	0.0813003	0.274297	0.296395	LibT1
TAATAAGACCCGCCTCGTTA	TAATAAGACCCGCCTCGTTAGGG	TAATgAGACCCGCCTCGTTAGGG	M1:p16rAdC	5726	752	141	1903	302	5826.62	59.8361	1862.27	579.991	0.0768217	0.293234	0.261981	LibT1
TAATAAGACCCGCCTCGTTA	TAATAAGACCCGCCTCGTTAGGG	TAATAAGACCCGCCTtGTaAGGG	M2:p5rCdA|p2rUdT	1871	0	2	388	14	1903.97	4.88089e-14	374.691	4.91082	0.0021505	0.166232	0.0129368	LibT1
TAATAAGACCCGCCTCGTTA	TAATAAGACCCGCCTCGTTAGGG	TAATgAGACCCGCCTtGTTAGGG	M2:p16rAdC|p5rCdA	5149	0	62	2463	58	5239.83	50.9783	2426.37	20.4253	0.00922812	0.316222	0.0291824	LibT1
TAATAAGACCCGCCTCGTTA	TAATAAGACCCGCCTCGTTAGGG	TAATgAGACCCGCCTCGTaAGGG	M2:p16rAdC|p2rUdT	3564	6	15	1584	69	3626.86	0	1558.65	62.0966	0.0118333	0.308854	0.0383136	LibT1
TAATAAGACCCGCCTCGTTA	TAATAAGACCCGCCTCGTTAGGG	TAATgAGACCCGCCTtGTaAGGG	M3:p16rAdC|p5rCdA|p2rUdT	2683	12	29	477	21	2730.32	20.0395	457.915	6.10479	0.00813353	0.144358	0.056343	LibT1
TTCCACTCACTAAAGCCACA	TTCCACTCACTAAAGCCACAAGG	TTCCACTCACaAAAGCCACAAGG	M1:p10rUdT	2662	92	7	838	37	2708.83	8.67101e-13	819.065	60.9887	0.0169938	0.245216	0.0693011	LibT1
TTCCACTCACTAAAGCCACA	TTCCACTCACTAAAGCCACAAGG	TTCCACTCACTcAAGCCACAAGG	M1:p9rAdG	3712	12	12	1528	41	3777.44	1.449e-14	1501.6	29.9187	0.00563551	0.288478	0.0195354	LibT1
TTCCACTCACTAAAGCCACA	TTCCACTCACTAAAGCCACAAGG	TTCCACTCACTAAAGCaACAAGG	M1:p4rCdT	2791	0	33	1094	0	2840.17	16.7518	1074.15	9.05942e-13	0.00426139	0.273246	0.0155954	LibT1
TTCCACTCACTAAAGCCACA	TTCCACTCACTAAAGCCACAAGG	TTCCACTCACacAAGCCACAAGG	M2:p10rUdT|p9rAdG	3161	22	1	1527	67	3216.68	1.05649e-12	1504.52	68.0956	0.0142183	0.32836	0.043301	LibT1
TTCCACTCACTAAAGCCACA	TTCCACTCACTAAAGCCACAAGG	TTCCACTCACaAAAGCaACAAGG	M2:p10rUdT|p4rCdT	3217	7	1	1331	34	3273.67	0	1308.12	22.8562	0.00496374	0.28905	0.0171726	LibT1
TTCCACTCACTAAAGCCACA	TTCCACTCACTAAAGCCACAAGG	TTCCACTCACTcAAGCaACAAGG	M2:p9rAdG|p4rCdT	2872	7	18	1464	7	2922.63	1.10745	1443.57	0	0.000253576	0.33054	0.000767158	LibT1
TTCCACTCACTAAAGCCACA	TTCCACTCACTAAAGCCACAAGG	TTCCACTCACacAAGCaACAAGG	M3:p10rUdT|p9rAdG|p4rCdT	4193	1	0	1532	57	4266.87	0	1502.17	41.9718	0.0072228	0.265727	0.0271812	LibT1
TAATCAGAATCGTGCATGGC	TAATCAGAATCGTGCATGGCAGG	TAATCAGAATCGTGCgTGGCAGG	M1:p5rAdC	3280	9	61	1466	18	3337.81	54.4108	1442.67	4.80566e-13	0.0112538	0.298387	0.0377154	LibT1
TAATCAGAATCGTGCATGGC	TAATCAGAATCGTGCATGGCAGG	TAAcCAGAATCGTGCATGGCAGG	M1:p17rUdG	2178	131	9	515	38	2216.28	8.14558e-13	499.508	79.4822	0.0284346	0.207132	0.137277	LibT1
TAATCAGAATCGTGCATGGC	TAATCAGAATCGTGCATGGCAGG	TAATaAGAATCGTGCATGGCAGG	M1:p16rCdT	3696	275	45	1269	218	3761.07	6.60301	1242.71	335.329	0.0639638	0.295197	0.216682	LibT1
TAATCAGAATCGTGCATGGC	TAATCAGAATCGTGCATGGCAGG	TAAcCAGAATCGTGCgTGGCAGG	M2:p17rUdG|p5rAdC	3257	11	1	1199	50	3314.37	6.36687e-14	1175.83	43.1712	0.00952296	0.268895	0.0354151	LibT1
TAATCAGAATCGTGCATGGC	TAATCAGAATCGTGCATGGCAGG	TAAcaAGAATCGTGCATGGCAGG	M2:p17rUdG|p16rCdT	2460	0	12	726	4	2503.34	0	708.501	0	0	0.22059	0	LibT1
TAATCAGAATCGTGCATGGC	TAATCAGAATCGTGCATGGCAGG	TAATaAGAATCGTGCgTGGCAGG	M2:p16rCdT|p5rAdC	3088	32	0	1665	58	3142.37	2.86314e-12	1643.03	61.4618	0.0126807	0.35167	0.0360587	LibT1
TAATCAGAATCGTGCATGGC	TAATCAGAATCGTGCATGGCAGG	TAAcaAGAATCGTGCgTGGCAGG	M3:p17rUdG|p16rCdT|p5rAdC	2659	13	20	1654	29	2705.9	8.24154	1635.09	19.9568	0.00645391	0.378799	0.0170378	LibT1
AGACTCCGAAAAGGGCGTGC	AGACTCCGAAAAGGGCGTGCCGG	AGACTCCGAtAAGGGCGTGCCGG	M1:p11rAdA	4922	1647	149	269	1128	5008.04	0	233.993	1917.52	0.267827	0.300509	0.891242	LibT1
AGACTCCGAAAAGGGCGTGC	AGACTCCGAAAAGGGCGTGCCGG	AGACTCCGAAtAGGGCGTGCCGG	M1:p10rAdA	3591	1528	84	489	601	3653.22	2.09974e-10	463.464	1253.14	0.233367	0.319676	0.730011	LibT1
AGACTCCGAAAAGGGCGTGC	AGACTCCGAAAAGGGCGTGCCGG	AGACTCCGAAAgGGGCGTGCCGG	M1:p9rAdC	4238	1268	148	888	315	4312.09	8.47141	857.858	809.844	0.136653	0.278495	0.490684	LibT1
AGACTCCGAAAAGGGCGTGC	AGACTCCGAAAAGGGCGTGCCGG	AGACTCCGAttAGGGCGTGCCGG	M2:p11rAdA|p10rAdA	4493	548	56	3026	99	4571.86	0	2994.04	290.029	0.0369185	0.418037	0.0883138	LibT1
AGACTCCGAAAAGGGCGTGC	AGACTCCGAAAAGGGCGTGCCGG	AGACTCCGAtAgGGGCGTGCCGG	M2:p11rAdA|p9rAdC	4353	117	30	3045	88	4429.72	0	3014.04	120.35	0.0159107	0.414376	0.0383967	LibT1
AGACTCCGAAAAGGGCGTGC	AGACTCCGAAAAGGGCGTGCCGG	AGACTCCGAAtgGGGCGTGCCGG	M2:p10rAdA|p9rAdC	4465	94	71	3689	98	4543.72	56.485	3657.24	105.077	0.0193198	0.449902	0.0429421	LibT1
AGACTCCGAAAAGGGCGTGC	AGACTCCGAAAAGGGCGTGCCGG	AGACTCCGAttgGGGCGTGCCGG	M3:p11rAdA|p10rAdA|p9rAdC	5621	33	24	3520	55	5720.1	0	3480.02	42.2596	0.00457237	0.3811	0.0119978	LibT1
TTTACCTGACGGGTCGGCGC	TTTACCTGACGGGTCGGCGCAGG	TTTACCTGACaGGTCGGCGCAGG	M1:p10rGdT	5499	1037	90	211	1784	5595.72	15.8131	171.885	2469.36	0.301132	0.320043	0.94091	LibT1
TTTACCTGACGGGTCGGCGC	TTTACCTGACGGGTCGGCGCAGG	TTTACCTGACGGaTCGGCGCAGG	M1:p8rGdT	4923	1256	153	660	903	5009.28	37.1458	624.985	1494.11	0.213697	0.295734	0.722598	LibT1
TTTACCTGACGGGTCGGCGC	TTTACCTGACGGGTCGGCGCAGG	TTTACCTGgCGGGTCGGCGCAGG	M1:p12rAdC	5648	1050	378	177	1828	5747.33	404.054	136.826	2401.26	0.322841	0.292087	1.10529	LibT1
TTTACCTGACGGGTCGGCGC	TTTACCTGACGGGTCGGCGCAGG	TTTACCTGACaGaTCGGCGCAGG	M2:p10rGdT|p8rGdT	6794	933	190	3012	296	6913.36	93.3797	2963.68	621.445	0.0674881	0.338479	0.199387	LibT1
TTTACCTGACGGGTCGGCGC	TTTACCTGACGGGTCGGCGCAGG	TTTACCTGgCaGGTCGGCGCAGG	M2:p12rAdC|p10rGdT	6363	1328	73	1781	972	6474.33	0	1735.74	1605.62	0.163577	0.340411	0.480529	LibT1
TTTACCTGACGGGTCGGCGC	TTTACCTGACGGGTCGGCGCAGG	TTTACCTGgCGGaTCGGCGCAGG	M2:p12rAdC|p8rGdT	4102	268	14	2120	79	4174.06	5.07646e-12	2090.82	166.341	0.0258647	0.35097	0.0736949	LibT1
TTTACCTGACGGGTCGGCGC	TTTACCTGACGGGTCGGCGCAGG	TTTACCTGgCaGaTCGGCGCAGG	M3:p12rAdC|p10rGdT|p8rGdT	7095	59	11	4157	77	7219.98	2.34695e-11	4106.53	68.7262	0.00603113	0.366404	0.0164603	LibT1
ACGAATCTGGGAGCAACCGT	ACGAATCTGGGAGCAACCGTCGG	ACGAATCTGtGAGCAACCGTCGG	M1:p11rGdA	5452	811	174	264	1566	5547.97	151.749	225.219	2083.21	0.279086	0.28826	0.968173	LibT1
ACGAATCTGGGAGCAACCGT	ACGAATCTGGGAGCAACCGTCGG	ACGAATCTGGGAGgAACCGTCGG	M1:p7rCdC	5524	101	9	2884	164	5621.28	0	2844.71	197.872	0.0228388	0.35118	0.0650343	LibT1
ACGAATCTGGGAGCAACCGT	ACGAATCTGGGAGCAACCGTCGG	ACGAATCTGGGAGCAACaGTCGG	M1:p3rCdT	6383	1061	106	289	1571	6495.26	19.0154	243.598	2217.17	0.249156	0.274179	0.908735	LibT1
ACGAATCTGGGAGCAACCGT	ACGAATCTGGGAGCAACCGTCGG	ACGAATCTGtGAGgAACCGTCGG	M2:p11rGdA|p7rCdC	6110	70	51	3625	117	6217.75	22.325	3581.54	119.569	0.0142733	0.3723	0.0383382	LibT1
ACGAATCTGGGAGCAACCGT	ACGAATCTGGGAGCAACCGTCGG	ACGAATCTGtGAGCAACaGTCGG	M2:p11rGdA|p3rCdT	5062	170	51	1742	27	5151.19	11.8153	1705.99	58.6037	0.010165	0.25472	0.0399066	LibT1
ACGAATCTGGGAGCAACCGT	ACGAATCTGGGAGCAACCGTCGG	ACGAATCTGGGAGgAACaGTCGG	M2:p7rCdC|p3rCdT	6279	14	78	3868	99	6389.76	64.6578	3823.34	62.9829	0.0123435	0.375826	0.0328436	LibT1
ACGAATCTGGGAGCAACCGT	ACGAATCTGGGAGCAACCGTCGG	ACGAATCTGtGAGgAACaGTCGG	M3:p11rGdA|p7rCdC|p3rCdT	5406	12	40	2838	85	5501.36	18.9686	2799.55	65.6896	0.0100957	0.341687	0.0295467	LibT1
CTATAATACTTGTTGGTGCG	CTATAATACTTGTTGGTGCGTGG	CTATAATACTTGgTGGTGCGTGG	M1:p8rUdC	4413	71	44	1752	19	4490.8	20.1922	1720.61	14.3005	0.00552245	0.277768	0.0198815	LibT1
CTATAATACTTGTTGGTGCG	CTATAATACTTGTTGGTGCGTGG	CTATAATACTTGTTGGTcCGTGG	M1:p3rGdG	4695	403	19	1618	57	4777.37	2.68544e-11	1584.61	185.638	0.028352	0.270365	0.104866	LibT1
CTATAATACTTGTTGGTGCG	CTATAATACTTGTTGGTGCGTGG	gTATAATACTTGTTGGTGCGTGG	M1:p20rCdC	3211	1109	96	60	387	3266.97	5.29946e-12	37.1636	846.944	0.20403	0.212983	0.957965	LibT1
CTATAATACTTGTTGGTGCG	CTATAATACTTGTTGGTGCGTGG	CTATAATACTTGgTGGTcCGTGG	M2:p8rUdC|p3rGdG	5095	4	24	2988	12	5184.79	0	2951.76	0	0	0.362778	0	LibT1
CTATAATACTTGTTGGTGCG	CTATAATACTTGTTGGTGCGTGG	gTATAATACTTGgTGGTGCGTGG	M2:p20rCdC|p8rUdC	3072	53	27	993	6	3126.16	8.34924	971.148	4.46076	0.0031167	0.237368	0.0131303	LibT1
CTATAATACTTGTTGGTGCG	CTATAATACTTGTTGGTGCGTGG	gTATAATACTTGTTGGTcCGTGG	M2:p20rCdC|p3rGdG	3611	106	28	1536	12	3674.63	0	1510.31	30.2593	0.00580213	0.2954	0.0196416	LibT1
CTATAATACTTGTTGGTGCG	CTATAATACTTGTTGGTGCGTGG	gTATAATACTTGgTGGTcCGTGG	M3:p20rCdC|p8rUdC|p3rGdG	4844	2	48	2767	18	4929.4	25.858	2732.54	5.58131e-13	0.00336351	0.355439	0.00946297	LibT1
CTTAGGTGTGAACTATACTC	CTTAGGTGTGAACTATACTCGGG	CTTAGGTGTGAACTtTACTCGGG	M1:p6rAdA	3246	76	3	1329	65	3303.13	0	1305.91	84.8961	0.0180863	0.296299	0.0610409	LibT1
CTTAGGTGTGAACTATACTC	CTTAGGTGTGAACTATACTCGGG	CTTtGGTGTGAACTATACTCGGG	M1:p17rAdA	4064	593	101	262	665	4135.46	54.6172	233.093	967.552	0.189616	0.222724	0.85135	LibT1
CTTAGGTGTGAACTATACTC	CTTAGGTGTGAACTATACTCGGG	CTTAGGTGcGAACTATACTCGGG	M1:p12rUdG	2764	259	41	18	221	2812.63	9.92771	3.89357e-15	337.884	0.110051	0.10691	1.02938	LibT1
CTTAGGTGTGAACTATACTC	CTTAGGTGTGAACTATACTCGGG	CTTtGGTGTGAACTtTACTCGGG	M2:p17rAdA|p6rAdA	5609	5	8	2179	8	5707.73	0	2139.1	0	0	0.272607	0	LibT1
CTTAGGTGTGAACTATACTC	CTTAGGTGTGAACTATACTCGGG	CTTtGGTGcGAACTATACTCGGG	M2:p17rAdA|p12rUdG	3414	127	23	1145	48	3474.12	0	1120.72	82.1624	0.0175673	0.25719	0.0683049	LibT1
CTTAGGTGTGAACTATACTC	CTTAGGTGTGAACTATACTCGGG	CTTAGGTGcGAACTtTACTCGGG	M2:p12rUdG|p6rAdA	2750	3	27	944	44	2798.51	19.1021	924.438	30.1607	0.0130594	0.253061	0.0516057	LibT1
CTTAGGTGTGAACTATACTC	CTTAGGTGTGAACTATACTCGGG	CTTtGGTGcGAACTtTACTCGGG	M3:p17rAdA|p12rUdG|p6rAdA	4644	1	1	2121	26	4725.81	0	2087.97	2.10726	0.00030917	0.306648	0.00100822	LibT1
TCGCCAGTCACATCAGTGTA	TCGCCAGTCACATCAGTGTACGG	TCGCCAGTCAgATCAGTGTACGG	M1:p10rCdC	7226	284	36	7879	65	7353.17	4.06078e-12	7827.6	135.753	0.00886317	0.519919	0.0170472	LibT1
TCGCCAGTCACATCAGTGTA	TCGCCAGTCACATCAGTGTACGG	TCGCCAGTCACATCAtTGTACGG	M1:p5rGdA	5382	0	34	4581	70	5476.94	12.0527	4542.72	45.7627	0.0057371	0.45532	0.0126001	LibT1
TCGCCAGTCACATCAGTGTA	TCGCCAGTCACATCAGTGTACGG	TCtCCAGTCACATCAGTGTACGG	M1:p18rGdA	6874	809	134	6952	225	6994.83	31.3409	6903.11	510.751	0.0375409	0.513424	0.0731187	LibT1
TCGCCAGTCACATCAGTGTA	TCGCCAGTCACATCAGTGTACGG	TCGCCAGTCAgATCAtTGTACGG	M2:p10rCdC|p5rGdA	5991	14	6	5802	6	6096.43	7.62449e-12	5759.39	3.69888e-12	9.5509e-16	0.485786	1.96607e-15	LibT1
TCGCCAGTCACATCAGTGTA	TCGCCAGTCACATCAGTGTACGG	TCtCCAGTCAgATCAGTGTACGG	M2:p18rGdA|p10rCdC	5114	26	0	5631	97	5204.08	0	5594.62	93.0571	0.00854382	0.522201	0.0163612	LibT1
TCGCCAGTCACATCAGTGTA	TCGCCAGTCACATCAGTGTACGG	TCtCCAGTCACATCAtTGTACGG	M2:p18rGdA|p5rGdA	4785	2	7	6172	15	4869.27	0	6137.96	0	0	0.55763	0	LibT1
TCGCCAGTCACATCAGTGTA	TCGCCAGTCACATCAGTGTACGG	TCtCCAGTCAgATCAtTGTACGG	M3:p18rGdA|p10rCdC|p5rGdA	3948	16	66	4103	9	4017.56	50.95	4074.92	9.20955e-13	0.00625658	0.500393	0.0125033	LibT1
TCAAGCTACTGTTGACTTCG	TCAAGCTACTGTTGACTTCGAGG	cCAAGCTACTGTTGACTTCGAGG	M1:p20rUdG	4732	320	57	1036	280	4815.33	12.1124	1002.34	417.499	0.0687677	0.227273	0.302578	LibT1
TCAAGCTACTGTTGACTTCG	TCAAGCTACTGTTGACTTCGAGG	TCgAGCTACTGTTGACTTCGAGG	M1:p18rAdC	8322	120	58	4809	174	8468.75	12.1168	4749.8	195.211	0.0154424	0.36832	0.0419267	LibT1
TCAAGCTACTGTTGACTTCG	TCAAGCTACTGTTGACTTCGAGG	TCAAaCTACTGTTGACTTCGAGG	M1:p16rGdT	5345	38	15	1579	55	5439.19	2.43786e-12	1540.98	45.8279	0.00652262	0.225848	0.0288806	LibT1
TCAAGCTACTGTTGACTTCG	TCAAGCTACTGTTGACTTCGAGG	cCgAGCTACTGTTGACTTCGAGG	M2:p20rUdG|p18rAdC	8755	27	33	4946	83	8909.36	0	4883.72	53.7267	0.00388008	0.356577	0.0108815	LibT1
TCAAGCTACTGTTGACTTCG	TCAAGCTACTGTTGACTTCGAGG	cCAAaCTACTGTTGACTTCGAGG	M2:p20rUdG|p16rGdT	5406	34	8	2563	83	5501.25	0	2524.55	77.4181	0.009554	0.321103	0.0297537	LibT1
TCAAGCTACTGTTGACTTCG	TCAAGCTACTGTTGACTTCGAGG	TCgAaCTACTGTTGACTTCGAGG	M2:p18rAdC|p16rGdT	3969	0	0	1152	78	4038.93	0	1123.77	68.0973	0.0130185	0.227855	0.0571351	LibT1
TCAAGCTACTGTTGACTTCG	TCAAGCTACTGTTGACTTCGAGG	cCgAaCTACTGTTGACTTCGAGG	M3:p20rUdG|p18rAdC|p16rGdT	4215	12	24	2323	90	4289.35	5.7164	2293.02	83.4244	0.0133614	0.356207	0.0375102	LibT1
TCCCCTTCTGCGTTGGGTTA	TCCCCTTCTGCGTTGGGTTACGG	TCCCCTTCTaCGTTGGGTTACGG	M1:p11rGdT	8087	1509	216	1230	1673	8229.08	98.1866	1172.48	2466.48	0.214325	0.304102	0.70478	LibT1
TCCCCTTCTGCGTTGGGTTA	TCCCCTTCTGCGTTGGGTTACGG	TCCCCTTCTGCGTgGGGTTACGG	M1:p7rUdC	7061	48	73	5447	71	7185.53	46.6412	5396.77	42.8059	0.00705879	0.429268	0.0164438	LibT1
TCCCCTTCTGCGTTGGGTTA	TCCCCTTCTGCGTTGGGTTACGG	TaCCCTTCTGCGTTGGGTTACGG	M1:p19rCdT	8456	669	46	4781	424	8604.58	9.08449e-11	4720.85	697.315	0.0497274	0.386384	0.128699	LibT1
TCCCCTTCTGCGTTGGGTTA	TCCCCTTCTGCGTTGGGTTACGG	TCCCCTTCTaCGTgGGGTTACGG	M2:p11rGdT|p7rUdC	9996	39	46	7415	22	10172.2	0	7343.9	0	0	0.419267	0	LibT1
TCCCCTTCTGCGTTGGGTTA	TCCCCTTCTGCGTTGGGTTACGG	TaCCCTTCTaCGTTGGGTTACGG	M2:p19rCdT|p11rGdT	6808	33	16	4547	53	6927.97	1.54665e-13	4498.57	32.381	0.00282583	0.395408	0.00714661	LibT1
TCCCCTTCTGCGTTGGGTTA	TCCCCTTCTGCGTTGGGTTACGG	TaCCCTTCTGCGTgGGGTTACGG	M2:p19rCdT|p7rUdC	7440	32	21	5713	76	7571.13	6.60632e-13	5660.08	55.4928	0.00417657	0.430172	0.00970906	LibT1
TCCCCTTCTGCGTTGGGTTA	TCCCCTTCTGCGTTGGGTTACGG	TaCCCTTCTaCGTgGGGTTACGG	M3:p19rCdT|p11rGdT|p7rUdC	9992	24	69	7748	71	10168.2	24.4887	7676.92	22.6444	0.00263427	0.430329	0.00612153	LibT1
TTGTATCTGGGATACCCTGG	TTGTATCTGGGATACCCTGGTGG	TTGTATCTGGGATtCCCTGGTGG	M1:p7rAdA	7494	1716	156	925	925	7625.23	1.27733e-11	871.699	1684.08	0.165414	0.251034	0.65893	LibT1
TTGTATCTGGGATACCCTGG	TTGTATCTGGGATACCCTGGTGG	TTGTATCTGGGATACCCTGaTGG	M1:p1rGdT	6724	935	84	122	922	6842.15	4.72617e-12	74.1728	1400.09	0.168353	0.177271	0.949688	LibT1
TTGTATCTGGGATACCCTGG	TTGTATCTGGGATACCCTGGTGG	TTGTcTCTGGGATACCCTGGTGG	M1:p16rAdG	4793	100	50	939	112	4877.5	25.6212	904.906	131.81	0.0265043	0.174536	0.151856	LibT1
TTGTATCTGGGATACCCTGG	TTGTATCTGGGATACCCTGGTGG	TTGTATCTGGGATtCCCTGaTGG	M2:p7rAdA|p1rGdT	5330	276	10	1779	65	5423.65	0	1741.09	144.796	0.0198092	0.258003	0.076779	LibT1
TTGTATCTGGGATACCCTGG	TTGTATCTGGGATACCCTGGTGG	TTGTcTCTGGGATtCCCTGGTGG	M2:p16rAdG|p7rAdA	5233	11	26	2320	43	5325.3	2.3835e-17	2282.78	22.3425	0.00292808	0.302096	0.00969256	LibT1
TTGTATCTGGGATACCCTGG	TTGTATCTGGGATACCCTGGTGG	TTGTcTCTGGGATACCCTGaTGG	M2:p16rAdG|p1rGdT	5939	69	22	2780	26	6043.65	0	2737.75	18.772	0.00213314	0.313235	0.00681004	LibT1
TTGTATCTGGGATACCCTGG	TTGTATCTGGGATACCCTGGTGG	TTGTcTCTGGGATtCCCTGaTGG	M3:p16rAdG|p7rAdA|p1rGdT	6503	6	7	2783	37	6617.58	0	2736.74	5.33691	0.000570204	0.292968	0.0019463	LibT1
CTCTCGCAGCCTATTCATGC	CTCTCGCAGCCTATTCATGCCGG	CTCTCGCAGCCTATaCATGCCGG	M1:p6rUdT	4845	100	39	3218	57	4930.41	8.06656	3183.54	71.4312	0.00970261	0.397265	0.0244235	LibT1
CTCTCGCAGCCTATTCATGC	CTCTCGCAGCCTATTCATGCCGG	CTCTCGCAGCCTATTCAaGCCGG	M1:p3rUdT	6828	218	11	5031	135	6948.12	2.29416e-11	4982.43	197.748	0.0163047	0.427115	0.038174	LibT1
CTCTCGCAGCCTATTCATGC	CTCTCGCAGCCTATTCATGCCGG	CTCTCGCAtCCTATTCATGCCGG	M1:p12rGdA	6560	167	85	4135	162	6675.64	53.6449	4088.34	195.856	0.0226541	0.388995	0.0582375	LibT1
CTCTCGCAGCCTATTCATGC	CTCTCGCAGCCTATTCATGCCGG	CTCTCGCAGCCTATaCAaGCCGG	M2:p6rUdT|p3rUdT	7702	51	45	5819	32	7837.83	2.34176	5764.21	7.48504	0.000721929	0.42402	0.00170258	LibT1
CTCTCGCAGCCTATTCATGC	CTCTCGCAGCCTATTCATGCCGG	CTCTCGCAtCCTATaCATGCCGG	M2:p12rGdA|p6rUdT	7403	31	49	5078	44	7533.57	13.0781	5025.34	12.9553	0.00206862	0.400343	0.0051671	LibT1
CTCTCGCAGCCTATTCATGC	CTCTCGCAGCCTATTCATGCCGG	CTCTCGCAtCCTATTCAaGCCGG	M2:p12rGdA|p3rUdT	6045	44	18	4243	23	6151.52	0	4200	5.38928	0.000520356	0.406047	0.00128152	LibT1
CTCTCGCAGCCTATTCATGC	CTCTCGCAGCCTATTCATGCCGG	CTCTCGCAtCCTATaCAaGCCGG	M3:p12rGdA|p6rUdT|p3rUdT	5853	29	6	3969	41	5956.1	2.00654e-12	3927.37	22.6167	0.00228311	0.398743	0.00572578	LibT1
GCAACTCGCAGTTGGAAAGT	GCAACTCGCAGTTGGAAAGTAGG	tCAACTCGCAGTTGGAAAGTAGG	M1:p20rGdA	4883	875	164	187	2011	4968.97	152.133	152.266	2641.45	0.352956	0.352973	0.999952	LibT1
GCAACTCGCAGTTGGAAAGT	GCAACTCGCAGTTGGAAAGTAGG	GCAACaCGCAGTTGGAAAGTAGG	M1:p15rUdT	5400	1373	70	383	2140	5494.69	2.39699e-11	344.592	3022.9	0.341101	0.379985	0.897671	LibT1
GCAACTCGCAGTTGGAAAGT	GCAACTCGCAGTTGGAAAGTAGG	GCAACTCGaAGTTGGAAAGTAGG	M1:p12rCdT	4468	670	45	1702	323	4546.3	1.29845e-11	1670.22	602.238	0.0883207	0.333266	0.265016	LibT1
GCAACTCGCAGTTGGAAAGT	GCAACTCGCAGTTGGAAAGTAGG	tCAACaCGCAGTTGGAAAGTAGG	M2:p20rGdA|p15rUdT	3881	655	45	405	729	3949.12	0	377.395	1085.29	0.200541	0.270277	0.741984	LibT1
GCAACTCGCAGTTGGAAAGT	GCAACTCGCAGTTGGAAAGTAGG	tCAACTCGaAGTTGGAAAGTAGG	M2:p20rGdA|p12rCdT	4389	1047	48	857	880	4465.71	1.21293e-10	825.784	1405.58	0.20988	0.333185	0.62992	LibT1
GCAACTCGCAGTTGGAAAGT	GCAACTCGCAGTTGGAAAGTAGG	GCAACaCGaAGTTGGAAAGTAGG	M2:p15rUdT|p12rCdT	3103	181	14	1462	115	3157.57	0	1439.93	183.857	0.038453	0.339608	0.113228	LibT1
GCAACTCGCAGTTGGAAAGT	GCAACTCGCAGTTGGAAAGTAGG	tCAACaCGaAGTTGGAAAGTAGG	M3:p20rGdA|p15rUdT|p12rCdT	4145	138	13	2512	55	4217.94	7.16444e-12	2482.52	89.9267	0.0132432	0.378836	0.0349577	LibT1
CAGATACTAAGGGGGCGCTG	CAGATACTAAGGGGGCGCTGTGG	CAGATACTAAGtGGGCGCTGTGG	M1:p9rGdA	5153	1229	239	719	557	5243.29	140.855	682.349	1036.37	0.16574	0.241976	0.684943	LibT1
CAGATACTAAGGGGGCGCTG	CAGATACTAAGGGGGCGCTGTGG	CAGATACTAAGGGcGCGCTGTGG	M1:p7rGdG	3872	843	86	1245	237	3939.8	0	1217.46	566.491	0.098972	0.311675	0.317548	LibT1
CAGATACTAAGGGGGCGCTG	CAGATACTAAGGGGGCGCTGTGG	CAGATACTcAGGGGGCGCTGTGG	M1:p12rAdG	4092	1220	154	855	461	4163.57	30.431	825.896	960.539	0.165702	0.298713	0.554719	LibT1
CAGATACTAAGGGGGCGCTG	CAGATACTAAGGGGGCGCTGTGG	CAGATACTAAGtGcGCGCTGTGG	M2:p9rGdA|p7rGdG	4546	8	0	2871	33	4626.07	0	2838.66	13.6414	0.00182411	0.381407	0.00478258	LibT1
CAGATACTAAGGGGGCGCTG	CAGATACTAAGGGGGCGCTGTGG	CAGATACTcAGtGGGCGCTGTGG	M2:p12rAdG|p9rGdA	4960	37	52	3132	41	5047.47	32.9059	3096.72	20.6254	0.00653002	0.38027	0.0171721	LibT1
CAGATACTAAGGGGGCGCTG	CAGATACTAAGGGGGCGCTGTGG	CAGATACTcAGGGcGCGCTGTGG	M2:p12rAdG|p7rGdG	5881	68	31	4020	44	5984.68	0	3978.17	40.2672	0.00402546	0.401718	0.0100206	LibT1
CAGATACTAAGGGGGCGCTG	CAGATACTAAGGGGGCGCTGTGG	CAGATACTcAGtGcGCGCTGTGG	M3:p12rAdG|p9rGdA|p7rGdG	4832	2	3	3395	29	4917.13	5.62431e-12	3360.63	4.86771	0.000587702	0.406332	0.00144636	LibT1
CATGTATCATCATTACGTAG	CATGTATCATCATTACGTAGTGG	CATGTATCATCATTACGcAGTGG	M1:p3rUdG	3605	170	31	535	66	3668.49	0	509.357	118.158	0.0275041	0.146069	0.188295	LibT1
CATGTATCATCATTACGTAG	CATGTATCATCATTACGTAGTGG	aATGTATCATCATTACGTAGTGG	M1:p20rCdT	2600	33	21	34	39	2645.85	7.64745	15.5054	39.7661	0.0175038	0.0204047	NA	LibT1
CATGTATCATCATTACGTAG	CATGTATCATCATTACGTAGTGG	CgTGTATCATCATTACGTAGTGG	M1:p19rAdC	2759	124	60	16	129	2807.59	50.4595	5.84396e-14	165.751	0.0715029	0.0548154	1.30443	LibT1
CATGTATCATCATTACGTAG	CATGTATCATCATTACGTAGTGG	aATGTATCATCATTACGcAGTGG	M2:p20rCdT|p3rUdG	2905	17	9	383	21	2956.2	0	362.336	12.9543	0.00388843	0.112649	0.034518	LibT1
CATGTATCATCATTACGTAG	CATGTATCATCATTACGTAGTGG	agTGTATCATCATTACGTAGTGG	M2:p20rCdT|p19rAdC	2722	113	43	6	103	2769.87	28.1626	1.52134e-12	138.067	0.0566157	0.0470238	1.20398	LibT1
CATGTATCATCATTACGTAG	CATGTATCATCATTACGTAGTGG	CgTGTATCATCATTACGcAGTGG	M2:p19rAdC|p3rUdG	3442	128	7	656	41	3502.53	0	631.517	73.9925	0.0175836	0.167657	0.104878	LibT1
CATGTATCATCATTACGTAG	CATGTATCATCATTACGTAGTGG	agTGTATCATCATTACGcAGTGG	M3:p20rCdT|p19rAdC|p3rUdG	4197	370	21	992	75	4270.65	0	962.148	198.222	0.0364981	0.213656	0.170826	LibT1
TGTCCAGTCATGCCATAGCG	TGTCCAGTCATGCCATAGCGTGG	TGTCCAGTCtTGCCATAGCGTGG	M1:p11rAdA	6570	2511	370	597	1409	6684.71	166.516	550.273	2504.88	0.269664	0.308403	0.87439	LibT1
TGTCCAGTCATGCCATAGCG	TGTCCAGTCATGCCATAGCGTGG	TGTCCAGTCATGCCATAGgGTGG	M1:p2rCdC	6055	1592	139	1133	602	6160.83	0	1089.94	1262.16	0.148264	0.276297	0.53661	LibT1
TGTCCAGTCATGCCATAGCG	TGTCCAGTCATGCCATAGCGTGG	TGTCCAGTCATGCCATAGCtTGG	M1:p1rGdA	6233	1655	285	279	1227	6342.21	164.96	234.667	1977.51	0.245714	0.253709	0.968489	LibT1
TGTCCAGTCATGCCATAGCG	TGTCCAGTCATGCCATAGCGTGG	TGTCCAGTCtTGCCATAGgGTGG	M2:p11rAdA|p2rCdC	6550	192	88	3498	46	6665.43	49.3791	3451.41	67.8964	0.0114593	0.34388	0.0333235	LibT1
TGTCCAGTCATGCCATAGCG	TGTCCAGTCATGCCATAGCGTGG	TGTCCAGTCtTGCCATAGCtTGG	M2:p11rAdA|p1rGdA	4060	685	25	1190	150	4130.94	0	1161.12	403.705	0.0708779	0.274735	0.257986	LibT1
TGTCCAGTCATGCCATAGCG	TGTCCAGTCATGCCATAGCGTGG	TGTCCAGTCATGCCATAGgtTGG	M2:p2rCdC|p1rGdA	4648	266	23	2678	81	4729.72	0	2644.94	164.553	0.0218263	0.372651	0.0585705	LibT1
TGTCCAGTCATGCCATAGCG	TGTCCAGTCATGCCATAGCGTGG	TGTCCAGTCtTGCCATAGgtTGG	M3:p11rAdA|p2rCdC|p1rGdA	8151	32	89	5642	57	8294.76	62.4226	5584.02	8.30615	0.00507034	0.400898	0.0126475	LibT1
TTTAAAGATCTCTCAGGCGT	TTTAAAGATCTCTCAGGCGTGGG	TTTAAAGATCcCTCAGGCGTGGG	M1:p10rUdG	4368	344	51	450	138	4444.86	8.70145e-16	418.93	262.876	0.0512762	0.132992	0.385559	LibT1
TTTAAAGATCTCTCAGGCGT	TTTAAAGATCTCTCAGGCGTGGG	TTTAAAGATCTCTtAGGCGTGGG	M1:p7rCdA	4694	77	16	1020	55	4776.69	0	986.611	64.1812	0.0110135	0.180317	0.0610789	LibT1
TTTAAAGATCTCTCAGGCGT	TTTAAAGATCTCTCAGGCGTGGG	TTTAAAaATCTCTCAGGCGTGGG	M1:p14rGdT	4254	98	9	1060	66	4328.89	5.66149e-12	1029.74	87.7641	0.0161142	0.205183	0.0785358	LibT1
TTTAAAGATCTCTCAGGCGT	TTTAAAGATCTCTCAGGCGTGGG	TTTAAAGATCcCTtAGGCGTGGG	M2:p10rUdG|p7rCdA	4389	0	14	1033	70	4466.4	0	1001.78	55.8931	0.0101181	0.191466	0.0528453	LibT1
TTTAAAGATCTCTCAGGCGT	TTTAAAGATCTCTCAGGCGTGGG	TTTAAAaATCcCTCAGGCGTGGG	M2:p14rGdT|p10rUdG	3748	2	30	1257	34	3814.11	16.0344	1230.34	12.5392	0.00563245	0.244997	0.0229898	LibT1
TTTAAAGATCTCTCAGGCGT	TTTAAAGATCTCTCAGGCGTGGG	TTTAAAaATCTCTtAGGCGTGGG	M2:p14rGdT|p7rCdA	4298	0	0	1083	49	4373.72	0	1052.43	31.3907	0.00575182	0.198591	0.0289631	LibT1
TTTAAAGATCTCTCAGGCGT	TTTAAAGATCTCTCAGGCGTGGG	TTTAAAaATCcCTtAGGCGTGGG	M3:p14rGdT|p10rUdG|p7rCdA	5828	1	0	2316	13	5930.56	0	2274.54	0	0	0.277211	0	LibT1
CCTTCTTAGGTTTATGTAAG	CCTTCTTAGGTTTATGTAAGTGG	CCTTCTTAGGTTTATGTAcGTGG	M1:p2rAdG	4298	4	26	814	19	4373.8	4.29693	783.427	2.80202e-14	0.000832494	0.151782	0.00548479	LibT1
CCTTCTTAGGTTTATGTAAG	CCTTCTTAGGTTTATGTAAGTGG	CCTaCTTAGGTTTATGTAAGTGG	M1:p17rUdT	6155	107	47	1404	154	6263.53	13.0489	1360.22	179.956	0.0246912	0.197035	0.125314	LibT1
CCTTCTTAGGTTTATGTAAG	CCTTCTTAGGTTTATGTAAGTGG	CCTTgTTAGGTTTATGTAAGTGG	M1:p16rCdC	5355	0	24	785	33	5449.45	0	746.908	5.6141	0.000905213	0.121336	0.00746038	LibT1
CCTTCTTAGGTTTATGTAAG	CCTTCTTAGGTTTATGTAAGTGG	CCTaCTTAGGTTTATGTAcGTGG	M2:p17rUdT|p2rAdG	5317	1	2	971	8	5410.56	6.24201e-12	933.18	3.04912e-12	1.46461e-15	0.147102	9.95641e-15	LibT1
CCTTCTTAGGTTTATGTAAG	CCTTCTTAGGTTTATGTAAGTGG	CCTagTTAGGTTTATGTAAGTGG	M2:p17rUdT|p16rCdC	5340	10	16	890	45	5434.14	7.22914e-13	852.015	23.691	0.00375461	0.138784	0.0270536	LibT1
CCTTCTTAGGTTTATGTAAG	CCTTCTTAGGTTTATGTAAGTGG	CCTTgTTAGGTTTATGTAcGTGG	M2:p16rCdC|p2rAdG	5215	20	17	1092	9	5306.86	0	1054.9	0	0	0.16582	0	LibT1
CCTTCTTAGGTTTATGTAAG	CCTTCTTAGGTTTATGTAAGTGG	CCTagTTAGGTTTATGTAcGTGG	M3:p17rUdT|p16rCdC|p2rAdG	3679	0	15	611	18	3743.87	1.05476e-14	584.83	2.38015e-15	2.98653e-18	0.135105	2.21052e-17	LibT1
CGGAGGGGTTAAGGTATGCA	CGGAGGGGTTAAGGTATGCACGG	CGGAGGGGTTcAGGTATGCACGG	M1:p10rAdG	4786	2234	119	956	741	4868.73	0	921.967	1670.65	0.223907	0.347473	0.644388	LibT1
CGGAGGGGTTAAGGTATGCA	CGGAGGGGTTAAGGTATGCACGG	CGGAtGGGTTAAGGTATGCACGG	M1:p16rGdA	5106	1786	89	663	1475	5194.94	2.48272e-11	626.687	2381.5	0.290316	0.366712	0.791673	LibT1
CGGAGGGGTTAAGGTATGCA	CGGAGGGGTTAAGGTATGCACGG	CGGAGGGGaTAAGGTATGCACGG	M1:p12rUdT	4696	1070	155	51	1512	4778.48	93.0364	17.5982	2136.92	0.317385	0.306648	1.03501	LibT1
CGGAGGGGTTAAGGTATGCA	CGGAGGGGTTAAGGTATGCACGG	CGGAtGGGTTcAGGTATGCACGG	M2:p16rGdA|p10rAdG	6463	330	13	6376	167	6576.6	1.07967e-10	6330.03	279.174	0.0211723	0.501236	0.0422401	LibT1
CGGAGGGGTTAAGGTATGCA	CGGAGGGGTTAAGGTATGCACGG	CGGAtGGGaTAAGGTATGCACGG	M2:p16rGdA|p12rUdT	4372	604	67	4080	66	4448.71	8.51086e-13	4048.9	271.84	0.0309985	0.492704	0.0629151	LibT1
CGGAGGGGTTAAGGTATGCA	CGGAGGGGTTAAGGTATGCACGG	CGGAGGGGaTcAGGTATGCACGG	M2:p12rUdT|p10rAdG	4115	1075	28	1438	265	4186.55	4.86283e-10	1408.74	683.136	0.108807	0.333185	0.326567	LibT1
CGGAGGGGTTAAGGTATGCA	CGGAGGGGTTAAGGTATGCACGG	CGGAtGGGaTcAGGTATGCACGG	M3:p16rGdA|p12rUdT|p10rAdG	6927	21	114	6108	104	7049.18	108.111	6058.73	53.4917	0.0121785	0.460621	0.0264392	LibT1
GCCACCGGTATGCAAGTGAA	GCCACCGGTATGCAAGTGAAAGG	GCCACCGGTATGCAcGTGAAAGG	M1:p6rAdG	3883	832	5	3485	136	3950.56	0	3457.39	441.797	0.0562817	0.496727	0.113305	LibT1
GCCACCGGTATGCAAGTGAA	GCCACCGGTATGCAAGTGAAAGG	GCCACCGGTATGCAAGTcAAAGG	M1:p3rGdG	3450	1124	57	1357	187	3509.9	2.80239e-10	1332.47	612.086	0.112218	0.356507	0.31477	LibT1
GCCACCGGTATGCAAGTGAA	GCCACCGGTATGCAAGTGAAAGG	GCCACCGaTATGCAAGTGAAAGG	M1:p13rGdT	5130	2299	103	188	1608	5218.93	0	151.519	2727.55	0.336818	0.355529	0.947372	LibT1
GCCACCGGTATGCAAGTGAA	GCCACCGGTATGCAAGTGAAAGG	GCCACCGGTATGCAcGTcAAAGG	M2:p6rAdG|p3rGdG	4464	16	9	4045	35	4542.66	1.40883e-12	4013.25	19.4689	0.00227033	0.470267	0.00482774	LibT1
GCCACCGGTATGCAAGTGAA	GCCACCGGTATGCAAGTGAAAGG	GCCACCGaTATGCAcGTGAAAGG	M2:p13rGdT|p6rAdG	5109	597	92	4350	84	5198.79	10.0943	4313.66	282.89	0.0298798	0.468776	0.0637401	LibT1
GCCACCGGTATGCAAGTGAA	GCCACCGGTATGCAAGTGAAAGG	GCCACCGaTATGCAAGTcAAAGG	M2:p13rGdT|p3rGdG	3462	1166	25	1771	142	3521.89	4.82982e-10	1746.38	573.616	0.0981901	0.397131	0.247248	LibT1
GCCACCGGTATGCAAGTGAA	GCCACCGGTATGCAAGTGAAAGG	GCCACCGaTATGCAcGTcAAAGG	M3:p13rGdT|p6rAdG|p3rGdG	5323	20	0	5416	19	5416.72	1.72116e-11	5378.14	0	1.59443e-15	0.498213	3.2003e-15	LibT1
GCGGGTCGGTAGTAGATCAC	GCGGGTCGGTAGTAGATCACAGG	GCGGGTCGGTcGTAGATCACAGG	M1:p10rAdG	4165	877	59	257	1370	4238.16	0	227.375	1930.03	0.301776	0.337328	0.894607	LibT1
GCGGGTCGGTAGTAGATCAC	GCGGGTCGGTAGTAGATCACAGG	GCGGGTCGGTAGTcGATCACAGG	M1:p7rAdG	5326	1068	64	1010	561	5419.16	4.426e-11	972.12	1026.4	0.138373	0.269427	0.513581	LibT1
GCGGGTCGGTAGTAGATCAC	GCGGGTCGGTAGTAGATCACAGG	GCGcGTCGGTAGTAGATCACAGG	M1:p17rGdG	3634	674	123	214	1475	3697.97	110.421	188.151	1949.22	0.346405	0.359479	0.963633	LibT1
GCGGGTCGGTAGTAGATCAC	GCGGGTCGGTAGTAGATCACAGG	GCGGGTCGGTcGTcGATCACAGG	M2:p10rAdG|p7rAdG	3498	9	82	2258	40	3559.7	87.3028	2233.12	0.992547	0.0150134	0.379879	0.0395215	LibT1
GCGGGTCGGTAGTAGATCAC	GCGGGTCGGTAGTAGATCACAGG	GCGcGTCGGTcGTAGATCACAGG	M2:p17rGdG|p10rAdG	4854	672	21	1945	232	4938.95	0	1910.48	491.866	0.0669999	0.327237	0.204744	LibT1
GCGGGTCGGTAGTAGATCAC	GCGGGTCGGTAGTAGATCACAGG	GCGcGTCGGTAGTcGATCACAGG	M2:p17rGdG|p7rAdG	4159	79	63	2257	59	4232.32	48.1958	2227.42	57.6145	0.016116	0.348033	0.0463059	LibT1
GCGGGTCGGTAGTAGATCAC	GCGGGTCGGTAGTAGATCACAGG	GCGcGTCGGTcGTcGATCACAGG	M3:p17rGdG|p10rAdG|p7rAdG	4891	0	21	3607	40	4977.26	6.54409e-15	3572.21	16.9005	0.00197289	0.418977	0.00470884	LibT1
GGACTAGGGCCCCGGAGGAT	GGACTAGGGCCCCGGAGGATAGG	GGACTAGGGCCtCGGAGGATAGG	M1:p9rCdA	6023	490	202	170	2715	6129.41	278.943	127.155	3293.66	0.36347	0.348027	1.04437	LibT1
GGACTAGGGCCCCGGAGGAT	GGACTAGGGCCCCGGAGGATAGG	GGACTAGGGCCCCGGtGGATAGG	M1:p5rAdA	6605	1497	117	1680	1217	6720.71	1.44214e-11	1633.02	1958.39	0.189911	0.348271	0.545298	LibT1
GGACTAGGGCCCCGGAGGAT	GGACTAGGGCCCCGGAGGATAGG	GGACTAGGcCCCCGGAGGATAGG	M1:p12rGdG	5251	680	123	158	2292	5343.62	133.174	120.648	2909.54	0.357672	0.3562	1.00413	LibT1
GGACTAGGGCCCCGGAGGAT	GGACTAGGGCCCCGGAGGATAGG	GGACTAGGGCCtCGGtGGATAGG	M2:p9rCdA|p5rAdA	7602	178	37	4776	205	7735.95	2.69898e-12	4721.93	261.843	0.0205856	0.391814	0.0525392	LibT1
GGACTAGGGCCCCGGAGGAT	GGACTAGGGCCCCGGAGGATAGG	GGACTAGGcCCtCGGAGGATAGG	M2:p12rGdG|p9rCdA	6139	1146	190	249	3012	6247.15	183.545	205.332	3917.78	0.388611	0.390676	0.994716	LibT1
GGACTAGGGCCCCGGAGGAT	GGACTAGGGCCCCGGAGGATAGG	GGACTAGGcCCCCGGtGGATAGG	M2:p12rGdG|p5rAdA	7012	73	58	5794	156	7135.66	26.8448	5744.12	160.095	0.0143066	0.451851	0.0316621	LibT1
GGACTAGGGCCCCGGAGGAT	GGACTAGGGCCCCGGAGGATAGG	GGACTAGGcCCtCGGtGGATAGG	M3:p12rGdG|p9rCdA|p5rAdA	5323	6	22	3748	70	5416.88	7.99142e-15	3710.14	52.1904	0.00568572	0.409875	0.0138718	LibT1
ATAACGGTGTCGTGGGACAG	ATAACGGTGTCGTGGGACAGTGG	ATAACGGTGTCGTGGaACAGTGG	M1:p5rGdT	2945	254	76	98	933	2996.96	86.8852	77.0509	1160.48	0.28865	0.286374	1.00795	LibT1
ATAACGGTGTCGTGGGACAG	ATAACGGTGTCGTGGGACAGTGG	ATAgCGGTGTCGTGGGACAGTGG	M1:p17rAdC	5571	994	122	163	2182	5669.08	81.4127	123.373	2907.44	0.340366	0.345144	0.986156	LibT1
ATAACGGTGTCGTGGGACAG	ATAACGGTGTCGTGGGACAGTGG	ATAAtGGTGTCGTGGGACAGTGG	M1:p16rCdA	4274	981	189	299	1490	4349.08	153.285	268.6	2061.49	0.324155	0.341032	0.950511	LibT1
ATAACGGTGTCGTGGGACAG	ATAACGGTGTCGTGGGACAGTGG	ATAgCGGTGTCGTGGaACAGTGG	M2:p17rAdC|p5rGdT	5093	1448	52	1792	264	5181.49	0	1755.78	812.012	0.104785	0.331359	0.31623	LibT1
ATAACGGTGTCGTGGGACAG	ATAACGGTGTCGTGGGACAGTGG	ATAgtGGTGTCGTGGGACAGTGG	M2:p17rAdC|p16rCdA	4107	570	40	2040	241	4179	9.16947e-12	2010.79	470.07	0.0705825	0.372509	0.189479	LibT1
ATAACGGTGTCGTGGGACAG	ATAACGGTGTCGTGGGACAGTGG	ATAAtGGTGTCGTGGaACAGTGG	M2:p16rCdA|p5rGdT	4065	900	49	1650	308	4135.97	1.75366e-10	1621.09	670.879	0.104369	0.356563	0.292709	LibT1
ATAACGGTGTCGTGGGACAG	ATAACGGTGTCGTGGGACAGTGG	ATAgtGGTGTCGTGGaACAGTGG	M3:p17rAdC|p16rCdA|p5rGdT	4927	159	36	4246	48	5013.8	3.45622e-14	4210.95	84.3026	0.00905597	0.461406	0.0196269	LibT1
CGATAAAATACCTCGATTGA	CGATAAAATACCTCGATTGAGGG	CGATAAAATgCCTCGATTGAGGG	M1:p11rAdC	2244	6	0	520	30	2283.53	5.06956e-13	504.038	23.8545	0.00848486	0.187767	0.0451882	LibT1
CGATAAAATACCTCGATTGA	CGATAAAATACCTCGATTGAGGG	CGATAAAATAaCTCGATTGAGGG	M1:p10rCdT	2884	45	8	824	98	2934.82	9.91094e-14	803.485	115.263	0.0299108	0.238415	0.125457	LibT1
CGATAAAATACCTCGATTGA	CGATAAAATACCTCGATTGAGGG	CGATAAAATACgTCGATTGAGGG	M1:p9rCdC	2600	4	14	948	10	2645.85	0	929.505	1.57287e-15	4.3992e-19	0.259976	1.69216e-18	LibT1
[truncated: 11,267 more rows]
