# Supplementary material for: Systematic decomposition of sequence determinants governing CRISPR/Cas9 specificity
Source: Nat Commun. 2022 Jan 25;13:474. doi: 10.1038/s41467-022-28028-x (PMC8789861; doi:10.1038/s41467-022-28028-x)
Supplement: Supplementary file 5 — Supplementary Data 2 [file 41467_2022_28028_MOESM5_ESM.xlsx]

## Sheet: Single_lib_S1
sgRNA sequence	Target sequence	Mismatch type	Indel read counts	WT read counts	Indel rate
AAACGGGGTTCGACTAACTC	AAACGGGGTTCGACTAACTCTGG	M0	1484	2288	0.393425
AAACGGGGTTCGACTAACTC	TAACGGGGTTCGACTAACTCTGG	M1:p20rAdA	303	726	0.294461
AAACGGGGTTCGACTAACTC	ACACGGGGTTCGACTAACTCTGG	M1:p19rAdG	111	733	0.131517
AAACGGGGTTCGACTAACTC	AAACGTGGTTCGACTAACTCTGG	M1:p15rGdA	452	1121	0.287349
AAACGGGGTTCGACTAACTC	TCACGGGGTTCGACTAACTCTGG	M2:p20rAdA|p19rAdG	3126	4087	0.433384
AAACGGGGTTCGACTAACTC	TAACGTGGTTCGACTAACTCTGG	M2:p20rAdA|p15rGdA	352	1671	0.173999
AAACGGGGTTCGACTAACTC	ACACGTGGTTCGACTAACTCTGG	M2:p19rAdG|p15rGdA	309	1064	0.225055
AAACGGGGTTCGACTAACTC	TCACGTGGTTCGACTAACTCTGG	M3:p20rAdA|p19rAdG|p15rGdA	553	2145	0.204967
AAACTTTCTAATCCATTTAG	AAACTTTCTAATCCATTTAGAGG	M0	1212	4575	0.209435
AAACTTTCTAATCCATTTAG	AAACTTTCTAAACCATTTAGAGG	M1:p9rUdT	352	1532	0.186837
AAACTTTCTAATCCATTTAG	AAACTATCTAATCCATTTAGAGG	M1:p15rUdT	253	1140	0.181622
AAACTTTCTAATCCATTTAG	AAACTTTCCAATCCATTTAGAGG	M1:p12rUdG	834	2681	0.237269
AAACTTTCTAATCCATTTAG	AAACTATCTAAACCATTTAGAGG	M2:p15rUdT|p9rUdT	147	1061	0.121689
AAACTTTCTAATCCATTTAG	AAACTATCCAATCCATTTAGAGG	M2:p15rUdT|p12rUdG	185	881	0.173546
AAACTTTCTAATCCATTTAG	AAACTTTCCAAACCATTTAGAGG	M2:p12rUdG|p9rUdT	434	4626	0.0857708
AAACTTTCTAATCCATTTAG	AAACTATCCAAACCATTTAGAGG	M3:p15rUdT|p12rUdG|p9rUdT	205	1687	0.108351
AAAGAGGAACATCTCTGCAG	AAAGAGGAACATCTCTGCAGAGG	M0	1442	3072	0.319451
AAAGAGGAACATCTCTGCAG	TAAGAGGGACATCTCTGTAGAGG	M3:p20rAdA|p13rAdC|p3rCdA	231	1016	0.185245
AAAGAGGAACATCTCTGCAG	AAAGAGGACCCTCTCTGCAGGGG	M2:p12rAdG|p10rAdG	627	2894	0.178074
AAAGAGGAACATCTCTGCAG	AAAGAGGAATAACTCTGCACTGG	M3:p11rCdA|p9rUdT|p1rGdG	326	937	0.258116
AAAGCGACACGTGCCATTCC	AAAGCGACACGTGCCATTCCAGG	M0	6007	7250	0.453119
AAAGCGACACGTGCCATTCC	AAAGCGACACGGGCCATTCCAGG	M1:p9rUdC	1475	5025	0.226923
AAAGCGACACGTGCCATTCC	AAAGCGACACGTGCCATTCGAGG	M1:p1rCdC	439	2284	0.161219
AAAGCGACACGTGCCATTCC	AAAGGGACACGTGCCATTCCAGG	M1:p16rCdC	1548	2772	0.358333
AAAGCGACACGTGCCATTCC	AAAGCGACACGGGCCATTCGAGG	M2:p9rUdC|p1rCdC	712	5591	0.112962
AAAGCGACACGTGCCATTCC	AAAGGGACACGGGCCATTCCAGG	M2:p16rCdC|p9rUdC	867	2202	0.282502
AAAGCGACACGTGCCATTCC	AAAGGGACACGTGCCATTCGAGG	M2:p16rCdC|p1rCdC	977	3199	0.233956
AAAGCGACACGTGCCATTCC	AAAGGGACACGGGCCATTCGAGG	M3:p16rCdC|p9rUdC|p1rCdC	1583	5018	0.239812
AAAGCTATTCCGCGAAACCG	AAAGCTATTCCGCGAAACCGGGG	M0	1449	3120	0.317137
AAAGCTATTCCGCGAAACCG	AAAGCTATTCCGCGACACCGGGG	M1:p5rAdG	675	2224	0.232839
AAAGCTATTCCGCGAAACCG	AAAGGTATTCCGCGAAACCGGGG	M1:p16rCdC	1448	1729	0.455776
AAAGCTATTCCGCGAAACCG	AAAGCTGTTCCGCGAAACCGGGG	M1:p14rAdC	419	1069	0.281586
AAAGCTATTCCGCGAAACCG	AAAGGTATTCCGCGACACCGGGG	M2:p16rCdC|p5rAdG	214	1802	0.106151
AAAGCTATTCCGCGAAACCG	AAAGGTGTTCCGCGAAACCGGGG	M2:p16rCdC|p14rAdC	769	3079	0.199844
AAAGCTATTCCGCGAAACCG	AAAGCTGTTCCGCGACACCGGGG	M2:p14rAdC|p5rAdG	1771	6717	0.208648
AAAGCTATTCCGCGAAACCG	AAAGGTGTTCCGCGACACCGGGG	M3:p16rCdC|p14rAdC|p5rAdG	307	2034	0.131141
AAAGGTGTGGCGCTGCTGAA	AAAGGTGTGGCGCTGCTGAAGGG	M0	1648	2771	0.372935
AAAGGTGTGGCGCTGCTGAA	AGAGGTGTGGGGCTGCTGAAGGG	M2:p19rAdC|p10rCdC	661	2428	0.213985
AAAGGTGTGGCGCTGCTGAA	AAAGGTGTGGCCCTGCTTAAAGG	M2:p9rGdG|p3rGdA	306	4961	0.0580976
AAAGGTGTGGCGCTGCTGAA	GAAGGTGTGGCCCTGCTGGAGGG	M3:p20rAdC|p9rGdG|p2rAdC	1554	9800	0.136868
AAATTCTAAGCACTCACGTA	AAATTCTAAGCACTCACGTAAGG	M0	840	2209	0.2755
AAATTCTAAGCACTCACGTA	AAATTCTAAGGACTCACGTAAGG	M1:p10rCdC	99	416	0.192233
AAATTCTAAGCACTCACGTA	AAATTCTAAGCACTCACGTCAGG	M1:p1rAdG	747	2770	0.212397
AAATTCTAAGCACTCACGTA	AAATTTTAAGCACTCACGTAAGG	M1:p15rCdA	780	2285	0.254486
AAATTCTAAGCACTCACGTA	AAATTCTAAGGACTCACGTCAGG	M2:p10rCdC|p1rAdG	281	1965	0.125111
AAATTCTAAGCACTCACGTA	AAATTTTAAGGACTCACGTAAGG	M2:p15rCdA|p10rCdC	259	1333	0.162688
AAATTCTAAGCACTCACGTA	AAATTTTAAGCACTCACGTCAGG	M2:p15rCdA|p1rAdG	326	2130	0.132736
AAATTCTAAGCACTCACGTA	AAATTTTAAGGACTCACGTCAGG	M3:p15rCdA|p10rCdC|p1rAdG	150	1220	0.109489
AACACTGTTCGACCTGGGCA	AACACTGTTCGACCTGGGCACGG	M0	8276	15261	0.351617
AACACTGTTCGACCTGGGCA	AACACTGTTCGAGCTGGGCACGG	M1:p8rCdC	491	2320	0.174671
AACACTGTTCGACCTGGGCA	AACACTGTTCGACCTGGTCACGG	M1:p3rGdA	1108	2703	0.290737
AACACTGTTCGACCTGGGCA	AACACTGTTCGACCTGGGGACGG	M1:p2rCdC	795	3715	0.176275
AACACTGTTCGACCTGGGCA	AACACTGTTCGAGCTGGTCACGG	M2:p8rCdC|p3rGdA	197	2023	0.0887387
AACACTGTTCGACCTGGGCA	AACACTGTTCGAGCTGGGGACGG	M2:p8rCdC|p2rCdC	792	8938	0.0813977
AACACTGTTCGACCTGGGCA	AACACTGTTCGACCTGGTGACGG	M2:p3rGdA|p2rCdC	699	6912	0.0918408
AACACTGTTCGACCTGGGCA	AACACTGTTCGAGCTGGTGACGG	M3:p8rCdC|p3rGdA|p2rCdC	429	3281	0.115633
AACCCCACAGGCCAATACGA	AACCCCACAGGCCAATACGAAGG	M0	5309	8422	0.386643
AACCCCACAGGCCAATACGA	AACCCCACAGGCCAATACGTAGG	M1:p1rAdA	2801	5759	0.32722
AACCCCACAGGCCAATACGA	AACCCAACAGGCCAATACGAAGG	M1:p15rCdT	1462	3279	0.308374
AACCCCACAGGCCAATACGA	AACCCCAAAGGCCAATACGAAGG	M1:p13rCdT	625	1324	0.320677
AACCCCACAGGCCAATACGA	AACCCAACAGGCCAATACGTAGG	M2:p15rCdT|p1rAdA	695	1735	0.286008
AACCCCACAGGCCAATACGA	AACCCAAAAGGCCAATACGAAGG	M2:p15rCdT|p13rCdT	37	760	0.0464241
AACCCCACAGGCCAATACGA	AACCCCAAAGGCCAATACGTAGG	M2:p13rCdT|p1rAdA	916	2557	0.263749
AACCCCACAGGCCAATACGA	AACCCAAAAGGCCAATACGTAGG	M3:p15rCdT|p13rCdT|p1rAdA	2281	7867	0.224773
AACGCTCTGCGAAGCTCGTC	AACGCTCTGCGAAGCTCGTCAGG	M0	2991	5641	0.346501
AACGCTCTGCGAAGCTCGTC	AACGCTCTGCAAAGCTCGTCAGG	M1:p10rGdT	898	1936	0.316867
AACGCTCTGCGAAGCTCGTC	AACGCTCTGCGAACCTCGTCAGG	M1:p7rGdG	524	2473	0.174842
AACGCTCTGCGAAGCTCGTC	AACGCTCTGCGAAGCGCGTCAGG	M1:p5rUdC	317	2210	0.125445
AACGCTCTGCGAAGCTCGTC	AACGCTCTGCAAACCTCGTCAGG	M2:p10rGdT|p7rGdG	583	2783	0.173203
AACGCTCTGCGAAGCTCGTC	AACGCTCTGCAAAGCGCGTCAGG	M2:p10rGdT|p5rUdC	613	2054	0.229846
AACGCTCTGCGAAGCTCGTC	AACGCTCTGCGAACCGCGTCAGG	M2:p7rGdG|p5rUdC	852	3657	0.188955
AACGCTCTGCGAAGCTCGTC	AACGCTCTGCAAACCGCGTCAGG	M3:p10rGdT|p7rGdG|p5rUdC	741	4163	0.151101
AACTGGTAAATCTTTCTCCT	AACTGGTAAATCTTTCTCCTTGG	M0	1015	3878	0.207439
AACTGGTAAATCTTTCTCCT	AACTGGTAAATCGTTCTCCTTGG	M1:p8rUdC	333	1462	0.185515
AACTGGTAAATCTTTCTCCT	AACTGGTAAATCTTTTTCCTTGG	M1:p5rCdA	546	4226	0.114417
AACTGGTAAATCTTTCTCCT	AACTGGCAAATCTTTCTCCTTGG	M1:p14rUdG	406	2595	0.135288
AACTGGTAAATCTTTCTCCT	AACTGGTAAATCGTTTTCCTTGG	M2:p8rUdC|p5rCdA	1289	3825	0.252053
AACTGGTAAATCTTTCTCCT	AACTGGCAAATCGTTCTCCTTGG	M2:p14rUdG|p8rUdC	1910	6319	0.232106
AACTGGTAAATCTTTCTCCT	AACTGGCAAATCTTTTTCCTTGG	M2:p14rUdG|p5rCdA	372	3471	0.0967994
AACTGGTAAATCTTTCTCCT	AACTGGCAAATCGTTTTCCTTGG	M3:p14rUdG|p8rUdC|p5rCdA	893	2692	0.249093
AAGATCAGGATTGCAGAACT	AAGATCAGGATTGCAGAACTAGG	M0	1597	3996	0.285535
AAGATCAGGATTGCAGAACT	AAGATCAGGATAGCAGAACTAGG	M1:p9rUdT	738	1549	0.322693
AAGATCAGGATTGCAGAACT	AAGATCAGGATTGCAGTACTAGG	M1:p4rAdA	366	1037	0.26087
AAGATCAGGATTGCAGAACT	AAGATTAGGATTGCAGAACTAGG	M1:p15rCdA	1421	3131	0.31217
AAGATCAGGATTGCAGAACT	AAGATCAGGATAGCAGTACTAGG	M2:p9rUdT|p4rAdA	216	473	0.313498
AAGATCAGGATTGCAGAACT	AAGATTAGGATAGCAGAACTAGG	M2:p15rCdA|p9rUdT	277	1160	0.192763
AAGATCAGGATTGCAGAACT	AAGATTAGGATTGCAGTACTAGG	M2:p15rCdA|p4rAdA	283	848	0.250221
AAGATCAGGATTGCAGAACT	AAGATTAGGATAGCAGTACTAGG	M3:p15rCdA|p9rUdT|p4rAdA	386	1000	0.278499
AAGATTGGCGGGCCGAATCA	AAGATTGGCGGGCCGAATCATGG	M0	3448	4639	0.426363
AAGATTGGCGGGCCGAATCA	AAGATTGGCGGGCCAAATCATGG	M1:p6rGdT	1658	2895	0.364156
AAGATTGGCGGGCCGAATCA	AAGATTGGCGGGCCGAAACATGG	M1:p3rUdT	1451	2696	0.349891
AAGATTGGCGGGCCGAATCA	AAGAATGGCGGGCCGAATCATGG	M1:p16rUdT	923	1602	0.365545
AAGATTGGCGGGCCGAATCA	AAGATTGGCGGGCCAAAACATGG	M2:p6rGdT|p3rUdT	378	2738	0.121309
AAGATTGGCGGGCCGAATCA	AAGAATGGCGGGCCAAATCATGG	M2:p16rUdT|p6rGdT	530	1278	0.293142
AAGATTGGCGGGCCGAATCA	AAGAATGGCGGGCCGAAACATGG	M2:p16rUdT|p3rUdT	1096	7976	0.120811
AAGATTGGCGGGCCGAATCA	AAGAATGGCGGGCCAAAACATGG	M3:p16rUdT|p6rGdT|p3rUdT	413	2574	0.138266
AAGCGATTTCACGCTTCGGC	AAGCGATTTCACGCTTCGGCCGG	M0	755	2875	0.207989
AAGCGATTTCACGCTTCGGC	AAGCGATTTCACGCTGCGGCCGG	M1:p5rUdC	585	2787	0.173488
AAGCGATTTCACGCTTCGGC	AAGCGATTTCACGCTTCGGACGG	M1:p1rCdT	214	1058	0.168239
AAGCGATTTCACGCTTCGGC	AAGCGATATCACGCTTCGGCCGG	M1:p13rUdT	315	1615	0.163212
AAGCGATTTCACGCTTCGGC	AAGCGATTTCACGCTGCGGACGG	M2:p5rUdC|p1rCdT	345	2449	0.123479
AAGCGATTTCACGCTTCGGC	AAGCGATATCACGCTGCGGCCGG	M2:p13rUdT|p5rUdC	620	2674	0.188221
AAGCGATTTCACGCTTCGGC	AAGCGATATCACGCTTCGGACGG	M2:p13rUdT|p1rCdT	341	2119	0.138618
AAGCGATTTCACGCTTCGGC	AAGCGATATCACGCTGCGGACGG	M3:p13rUdT|p5rUdC|p1rCdT	130	743	0.148912
AAGGAGGTGCATTTCTGCAT	AAGGAGGTGCATTTCTGCATAGG	M0	1329	3028	0.305026
AAGGAGGTGCATTTCTGCAT	AAGGAGGTGCATGTCTGCATAGG	M1:p8rUdC	407	1939	0.173487
AAGGAGGTGCATTTCTGCAT	AAGGAGGTGCATTTCTGTATAGG	M1:p3rCdA	130	1279	0.092264
AAGGAGGTGCATTTCTGCAT	AAGGAGATGCATTTCTGCATAGG	M1:p14rGdT	125	435	0.223214
AAGGAGGTGCATTTCTGCAT	AAGGAGGTGCATGTCTGTATAGG	M2:p8rUdC|p3rCdA	261	1578	0.141925
AAGGAGGTGCATTTCTGCAT	AAGGAGATGCATGTCTGCATAGG	M2:p14rGdT|p8rUdC	445	1431	0.237207
AAGGAGGTGCATTTCTGCAT	AAGGAGATGCATTTCTGTATAGG	M2:p14rGdT|p3rCdA	298	1898	0.135701
AAGGAGGTGCATTTCTGCAT	AAGGAGATGCATGTCTGTATAGG	M3:p14rGdT|p8rUdC|p3rCdA	462	2868	0.138739
AAGGAGTAGTGCGGGATCGG	AAGGAGTAGTGCGGGATCGGAGG	M0	4339	4952	0.467011
AAGGAGTAGTGCGGGATCGG	AAGGAGTAGTGCGGGATTGGAGG	M1:p3rCdA	1428	2451	0.368136
AAGGAGTAGTGCGGGATCGG	CAGGAGTAGTGCGGGATCGGAGG	M1:p20rAdG	1365	1531	0.47134
AAGGAGTAGTGCGGGATCGG	AAGGAGTAGTGCGGGATCGGAGC	M1:p-2rGdG	1344	5701	0.190774
AAGGAGTAGTGCGGGATCGG	AAGGAGTAGTGCGGGATTGGAGC	M2:p3rCdA|p-2rGdG	451	6777	0.0623962
AAGGAGTAGTGCGGGATCGG	CAGGAGTAGTGCGGGATTGGAGG	M2:p20rAdG|p3rCdA	3245	5409	0.374971
AAGGAGTAGTGCGGGATCGG	CAGGAGTAGTGCGGGATCGGAGC	M2:p20rAdG|p-2rGdG	836	5735	0.127226
AAGGAGTAGTGCGGGATCGG	CAGGAGTAGTGCGGGATTGGAGC	M3:p20rAdG|p3rCdA|p-2rGdG	735	5789	0.112661
AAGGAGTATCTCACCAGGGT	AAGGAGTATCTCACCAGGGTGGG	M0	3122	5623	0.357004
AAGGAGTATCTCACCAGGGT	AAGGAGTATCTCTCCAGGGTGGG	M1:p8rAdA	371	1301	0.22189
AAGGAGTATCTCACCAGGGT	GAGGAGTATCTCACCAGGGTGGG	M1:p20rAdC	1808	5258	0.255873
AAGGAGTATCTCACCAGGGT	AAGGAGAATCTCACCAGGGTGGG	M1:p14rUdT	469	1447	0.244781
AAGGAGTATCTCACCAGGGT	GAGGAGTATCTCTCCAGGGTGGG	M2:p20rAdC|p8rAdA	834	1886	0.306618
AAGGAGTATCTCACCAGGGT	GAGGAGAATCTCACCAGGGTGGG	M2:p20rAdC|p14rUdT	911	2387	0.276228
AAGGAGTATCTCACCAGGGT	AAGGAGAATCTCTCCAGGGTGGG	M2:p14rUdT|p8rAdA	422	3158	0.117877
AAGGAGTATCTCACCAGGGT	GAGGAGAATCTCTCCAGGGTGGG	M3:p20rAdC|p14rUdT|p8rAdA	235	1644	0.125067
AAGGCAGAGACCCAAGGAGA	AAGGCAGAGACCCAAGGAGAAGG	M0	1085	1911	0.36215
AAGGCAGAGACCCAAGGAGA	AAGGCAGAGACTCAAGGAGAAGG	M1:p9rCdA	493	1203	0.290684
AAGGCAGAGACCCAAGGAGA	AAGGCAGAGACCCGAGGAGAAGG	M1:p7rAdC	324	1109	0.226099
AAGGCAGAGACCCAAGGAGA	AAGGCAGAGACCCAAGGAAAAGG	M1:p2rGdT	134	614	0.179144
AAGGCAGAGACCCAAGGAGA	AAGGCAGAGACTCGAGGAGAAGG	M2:p9rCdA|p7rAdC	315	2956	0.0963008
AAGGCAGAGACCCAAGGAGA	AAGGCAGAGACTCAAGGAAAAGG	M2:p9rCdA|p2rGdT	118	485	0.195688
AAGGCAGAGACCCAAGGAGA	AAGGCAGAGACCCGAGGAAAAGG	M2:p7rAdC|p2rGdT	30	1105	0.0264317
AAGGCAGAGACCCAAGGAGA	AAGGCAGAGACTCGAGGAAAAGG	M3:p9rCdA|p7rAdC|p2rGdT	202	990	0.169463
AAGGTACACCACGTACCAGT	AAGGTACACCACGTACCAGTAGG	M0	1317	2516	0.343595
AAGGTACACCACGTACCAGT	AAAGGACACCAAGTACCAGTCGG	M3:p18rGdT|p16rUdC|p9rCdT	1025	4123	0.199106
AAGGTACACCACGTACCAGT	AAGGAACACGACTTACCAGTTGG	M3:p16rUdT|p11rCdC|p8rGdA	86	619	0.121986
AAGGTACACCACGTACCAGT	GAGGTTCAGCAGGTACCAGTCGG	M4:p20rAdC|p15rAdA|p12rCdC|p9rCdC	369	1953	0.158915
AATAGCGGGAACACTAGGTG	AATAGCGGGAACACTAGGTGAGG	M0	1996	3937	0.336423
AATAGCGGGAACACTAGGTG	AATAGCGGGATCACTAGGTGAGG	M1:p10rAdA	1104	2963	0.271453
AATAGCGGGAACACTAGGTG	AATAGCGGGAACGCTAGGTGAGG	M1:p8rAdC	423	1460	0.224642
AATAGCGGGAACACTAGGTG	ATTAGCGGGAACACTAGGTGAGG	M1:p19rAdA	593	1613	0.268812
AATAGCGGGAACACTAGGTG	AATAGCGGGATCGCTAGGTGAGG	M2:p10rAdA|p8rAdC	235	1835	0.113527
AATAGCGGGAACACTAGGTG	ATTAGCGGGATCACTAGGTGAGG	M2:p19rAdA|p10rAdA	171	1527	0.100707
AATAGCGGGAACACTAGGTG	ATTAGCGGGAACGCTAGGTGAGG	M2:p19rAdA|p8rAdC	304	1944	0.135231
AATAGCGGGAACACTAGGTG	ATTAGCGGGATCGCTAGGTGAGG	M3:p19rAdA|p10rAdA|p8rAdC	173	1215	0.12464
AATATGACGGTTGACCCCAC	AATATGACGGTTGACCCCACCGG	M0	2141	2159	0.497907
AATATGACGGTTGACCCCAC	AATATGACGGTTGACCACACCGG	M1:p4rCdT	487	662	0.423847
AATATGACGGTTGACCCCAC	AATATGACGGTTGACCCTACCGG	M1:p3rCdA	242	561	0.30137
AATATGACGGTTGACCCCAC	AATATGACTGTTGACCCCACCGG	M1:p12rGdA	1518	2770	0.354011
AATATGACGGTTGACCCCAC	AATATGACGGTTGACCATACCGG	M2:p4rCdT|p3rCdA	521	1808	0.223701
AATATGACGGTTGACCCCAC	AATATGACTGTTGACCACACCGG	M2:p12rGdA|p4rCdT	1088	3660	0.229149
AATATGACGGTTGACCCCAC	AATATGACTGTTGACCCTACCGG	M2:p12rGdA|p3rCdA	116	934	0.110476
AATATGACGGTTGACCCCAC	AATATGACTGTTGACCATACCGG	M3:p12rGdA|p4rCdT|p3rCdA	1226	4137	0.228603
AATCGCATACAAGGGTGCGT	AATCGCATACAAGGGTGCGTTGG	M0	1472	3607	0.289821
AATCGCATACAAGGGTGCGT	AATCGCATACAAGTGTGCGTTGG	M1:p7rGdA	572	2854	0.166959
AATCGCATACAAGGGTGCGT	AATCGCATACAAGGGCGCGTTGG	M1:p5rUdG	1190	2868	0.293248
AATCGCATACAAGGGTGCGT	AATCGCATACAAGGGTGCATTGG	M1:p2rGdT	1031	2482	0.293481
AATCGCATACAAGGGTGCGT	AATCGCATACAAGTGCGCGTTGG	M2:p7rGdA|p5rUdG	570	3830	0.129545
AATCGCATACAAGGGTGCGT	AATCGCATACAAGTGTGCATTGG	M2:p7rGdA|p2rGdT	352	1569	0.183238
AATCGCATACAAGGGTGCGT	AATCGCATACAAGGGCGCATTGG	M2:p5rUdG|p2rGdT	463	1707	0.213364
AATCGCATACAAGGGTGCGT	AATCGCATACAAGTGCGCATTGG	M3:p7rGdA|p5rUdG|p2rGdT	308	3750	0.0758995
ACACCTTTGGTTTACCTTGA	ACACCTTTGGTTTACCTTGAGGG	M0	2925	9226	0.240721
ACACCTTTGGTTTACCTTGA	ACACCTTTGGTTTACCGTGAGGG	M1:p4rUdC	560	3055	0.15491
ACACCTTTGGTTTACCTTGA	ACACCTTTGGTTTACCTTAAGGG	M1:p2rGdT	300	1740	0.147059
ACACCTTTGGTTTACCTTGA	ACACCTTTGGTTTACCTTGGGGG	M1:p1rAdC	1424	4900	0.225174
ACACCTTTGGTTTACCTTGA	ACACCTTTGGTTTACCGTAAGGG	M2:p4rUdC|p2rGdT	651	3703	0.149518
ACACCTTTGGTTTACCTTGA	ACACCTTTGGTTTACCGTGGGGG	M2:p4rUdC|p1rAdC	728	3009	0.194809
ACACCTTTGGTTTACCTTGA	ACACCTTTGGTTTACCTTAGGGG	M2:p2rGdT|p1rAdC	1306	3361	0.279837
ACACCTTTGGTTTACCTTGA	ACACCTTTGGTTTACCGTAGGGG	M3:p4rUdC|p2rGdT|p1rAdC	704	3727	0.158881
ACACGTATACTATGGCGGAG	ACACGTATACTATGGCGGAGCGG	M0	1572	3196	0.329698
ACACGTATACTATGGCGGAG	ACACGTATACTGTGGCGGAGCGG	M1:p9rAdC	863	2930	0.227524
ACACGTATACTATGGCGGAG	ACACGTATACTATGGCGAAGCGG	M1:p3rGdT	223	707	0.239785
ACACGTATACTATGGCGGAG	ACACGCATACTATGGCGGAGCGG	M1:p15rUdG	716	1627	0.305591
ACACGTATACTATGGCGGAG	ACACGTATACTGTGGCGAAGCGG	M2:p9rAdC|p3rGdT	408	2166	0.158508
ACACGTATACTATGGCGGAG	ACACGCATACTGTGGCGGAGCGG	M2:p15rUdG|p9rAdC	895	6140	0.127221
ACACGTATACTATGGCGGAG	ACACGCATACTATGGCGAAGCGG	M2:p15rUdG|p3rGdT	961	3132	0.234791
ACACGTATACTATGGCGGAG	ACACGCATACTGTGGCGAAGCGG	M3:p15rUdG|p9rAdC|p3rGdT	735	4585	0.138158
ACACTTTCTCACGCAGACGC	ACACTTTCTCACGCAGACGCAGG	M0	2692	5783	0.31764
ACACTTTCTCACGCAGACGC	ACACTTTCTCACGCACACGCAGG	M1:p5rGdG	202	1791	0.101355
ACACTTTCTCACGCAGACGC	GCACTTTCTCACGCAGACGCAGG	M1:p20rAdC	760	1145	0.39895
ACACTTTCTCACGCAGACGC	ACATTTTCTCACGCAGACGCAGG	M1:p17rCdA	1862	4340	0.300226
ACACTTTCTCACGCAGACGC	GCACTTTCTCACGCACACGCAGG	M2:p20rAdC|p5rGdG	560	3574	0.135462
ACACTTTCTCACGCAGACGC	GCATTTTCTCACGCAGACGCAGG	M2:p20rAdC|p17rCdA	540	1734	0.237467
ACACTTTCTCACGCAGACGC	ACATTTTCTCACGCACACGCAGG	M2:p17rCdA|p5rGdG	612	3093	0.165182
ACACTTTCTCACGCAGACGC	GCATTTTCTCACGCACACGCAGG	M3:p20rAdC|p17rCdA|p5rGdG	573	3311	0.147528
ACAGTGTTGGAGACAGCATC	ACAGTGTTGGAGACAGCATCGGG	M0	2100	2953	0.415595
ACAGTGTTGGAGACAGCATC	ACAGTGTTGGAGACAGCCTCGGG	M1:p3rAdG	1216	2405	0.335819
ACAGTGTTGGAGACAGCATC	ACAGTGTTGGAGACAGCACCGGG	M1:p2rUdG	1398	2533	0.355635
ACAGTGTTGGAGACAGCATC	ACAGTGTTGGAGACAGCAGCGGG	M1:p2rUdC	365	1499	0.195815
ACAGTGTTGGAGACAGCATC	GCAGTGTTGGAGACAGCATCGGG	M1:p20rAdC	1368	1866	0.423006
ACAGTGTTGGAGACAGCATC	ACAATGTTGGAGACAGCATCGGG	M1:p17rGdT	443	895	0.331091
ACAGTGTTGGAGACAGCATC	ACAGTGTTGCAGACAGTATCGGG	M2:p11rGdG|p4rCdA	1154	5950	0.162444
ACAGTGTTGGAGACAGCATC	ACAGTGTTGTAGACAGCACCGGG	M2:p11rGdA|p2rUdG	920	1785	0.340111
ACAGTGTTGGAGACAGCATC	ACAGTGTTGGGGACAGCATGGGG	M2:p10rAdC|p1rCdC	1222	7095	0.146928
ACAGTGTTGGAGACAGCATC	ACAGTGTTGGAGACAACATAGGG	M2:p5rGdT|p1rCdT	178	1707	0.0944297
ACAGTGTTGGAGACAGCATC	ACAGTGTTGGAGACAGTACCGGG	M2:p4rCdA|p2rUdG	1150	4545	0.201932
ACAGTGTTGGAGACAGCATC	GCAGTGTTGCAGACAGCATCGGG	M2:p20rAdC|p11rGdG	705	2159	0.246159
ACAGTGTTGGAGACAGCATC	CCAGTGTTGGAAACAGCATCGGG	M2:p20rAdG|p9rGdT	1172	2525	0.317014
ACAGTGTTGGAGACAGCATC	GCAGTGTTGGAGATAGCATCGGG	M2:p20rAdC|p7rCdA	5131	4552	0.529898
ACAGTGTTGGAGACAGCATC	CCAGTGTTGGAGACAGCATGGGG	M2:p20rAdG|p1rCdC	798	3028	0.208573
ACAGTGTTGGAGACAGCATC	TCAGTATTGGAGACAGCATCGGG	M2:p20rAdA|p15rGdT	599	1456	0.291484
ACAGTGTTGGAGACAGCATC	CCAGTGTAGGAGACAGCATCGGG	M2:p20rAdG|p13rUdT	1792	3182	0.360273
ACAGTGTTGGAGACAGCATC	ATAGTGTTGGAAACAGCATCGGG	M2:p19rCdA|p9rGdT	753	1509	0.332891
ACAGTGTTGGAGACAGCATC	ATAGTGTTGGACACAGCATCGGG	M2:p19rCdA|p9rGdG	903	2005	0.310523
ACAGTGTTGGAGACAGCATC	ATAGTGTTGGAGGCAGCATCGGG	M2:p19rCdA|p8rAdC	1070	1627	0.396737
ACAGTGTTGGAGACAGCATC	AAAGTGTTGGAGACAGTATCGGG	M2:p19rCdT|p4rCdA	2039	3645	0.358726
ACAGTGTTGGAGACAGCATC	AGAGTGTTGGAGACAGTATCGGG	M2:p19rCdC|p4rCdA	1276	2028	0.386199
ACAGTGTTGGAGACAGCATC	AAAGTGTTGGAGACAGCATAGGG	M2:p19rCdT|p1rCdT	864	1976	0.304225
ACAGTGTTGGAGACAGCATC	ATAGAGTTGGAGACAGCATCGGG	M2:p19rCdA|p16rUdT	1393	3271	0.298671
ACAGTGTTGGAGACAGCATC	ATAGTGCTGGAGACAGCATCGGG	M2:p19rCdA|p14rUdG	527	1158	0.31276
ACAGTGTTGGAGACAGCATC	ACGGTGTTGGAGGCAGCATCGGG	M2:p18rAdC|p8rAdC	1010	1936	0.342838
ACAGTGTTGGAGACAGCATC	ACGGTGTTGGAGACAGCATTGGG	M2:p18rAdC|p1rCdA	1091	3876	0.21965
ACAGTGTTGGAGACAGCATC	ACGGTGCTGGAGACAGCATCGGG	M2:p18rAdC|p14rUdG	937	2639	0.262025
ACAGTGTTGGAGACAGCATC	ACGGTGTCGGAGACAGCATCGGG	M2:p18rAdC|p13rUdG	1554	2506	0.382759
ACAGTGTTGGAGACAGCATC	ACAGCGTTGGACACAGCATCGGG	M2:p16rUdG|p9rGdG	1080	3065	0.260555
ACAGTGTTGGAGACAGCATC	ACAGCGTTGGAGACAACATCGGG	M2:p16rUdG|p5rGdT	2115	5586	0.27464
ACAGTGTTGGAGACAGCATC	ACAGCATTGGAGACAGCATCGGG	M2:p16rUdG|p15rGdT	1197	1902	0.386254
ACAGTGTTGGAGACAGCATC	ACAGGGCTGGAGACAGCATCGGG	M2:p16rUdC|p14rUdG	1092	2700	0.287975
ACAGTGTTGGAGACAGCATC	ACAGTGATGCAGACAGCATCGGG	M2:p14rUdT|p11rGdG	900	2760	0.245902
ACAGTGTTGGAGACAGCATC	ACAGTGCTGGGGACAGCATCGGG	M2:p14rUdG|p10rAdC	1022	2541	0.286837
ACAGTGTTGGAGACAGCATC	ACAGTGCTGGTGACAGCATCGGG	M2:p14rUdG|p10rAdA	463	2297	0.167754
ACAGTGTTGGAGACAGCATC	ACAGTGATGGAAACAGCATCGGG	M2:p14rUdT|p9rGdT	418	1227	0.254103
ACAGTGTTGGAGACAGCATC	ACAGTGGTGGAGGCAGCATCGGG	M2:p14rUdC|p8rAdC	1308	2302	0.362327
ACAGTGTTGGAGACAGCATC	ACAGTGGTGGAGATAGCATCGGG	M2:p14rUdC|p7rCdA	717	2749	0.206867
ACAGTGTTGGAGACAGCATC	ACAGTGATGGAGACAGCTTCGGG	M2:p14rUdT|p3rAdA	756	2350	0.2434
ACAGTGTTGGAGACAGCATC	ACAGTGCTGGAGACAGCATTGGG	M2:p14rUdG|p1rCdA	2635	5955	0.306752
ACAGTGTTGGAGACAGCATC	ACAGTGTAGGAGATAGCATCGGG	M2:p13rUdT|p7rCdA	791	1968	0.286698
ACAGTGTTGGAGACAGCATC	ACAGTGTGGGAGATAGCATCGGG	M2:p13rUdC|p7rCdA	443	1358	0.245974
ACAGTGTTGGAGACAGCATC	ACAGTGTCAGAGACAGCATCGGG	M2:p13rUdG|p12rGdT	958	1932	0.331488
ACAGTGTTGGAGACAGCATC	ACAGTGTTACAGACAGCATCGGG	M2:p12rGdT|p11rGdG	1649	2747	0.375114
ACATATTAAAGGGAAAGTAA	ACATATTAAAGGGAAAGTAATGG	M0	371	1542	0.193936
ACATATTAAAGGGAAAGTAA	ACATATTAAATGGAAAGTAATGG	M1:p10rGdA	124	1468	0.0778894
ACATATTAAAGGGAAAGTAA	ACATATTAAAGGGAATGTAATGG	M1:p5rAdA	254	1484	0.146145
ACATATTAAAGGGAAAGTAA	TCATATTAAAGGGAAAGTAATGG	M1:p20rAdA	219	660	0.249147
ACATATTAAAGGGAAAGTAA	ACATATTAAATGGAATGTAATGG	M2:p10rGdA|p5rAdA	296	2220	0.117647
ACATATTAAAGGGAAAGTAA	TCATATTAAATGGAAAGTAATGG	M2:p20rAdA|p10rGdA	41	772	0.0504305
ACATATTAAAGGGAAAGTAA	TCATATTAAAGGGAATGTAATGG	M2:p20rAdA|p5rAdA	51	1659	0.0298246
ACATATTAAAGGGAAAGTAA	TCATATTAAATGGAATGTAATGG	M3:p20rAdA|p10rGdA|p5rAdA	36	2308	0.0153584
ACCAAGCCAGGGTGATCACG	ACCAAGCCAGGGTGATCACGAGG	M0	2753	5609	0.329227
ACCAAGCCAGGGTGATCACG	ATCAAGCCAGGGTGATCACGAGG	M1:p19rCdA	1367	1437	0.487518
ACCAAGCCAGGGTGATCACG	ACCGAGCCAGGGTGATCACGAGG	M1:p17rAdC	1857	3367	0.355475
ACCAAGCCAGGGTGATCACG	ACCAAGCTAGGGTGATCACGAGG	M1:p13rCdA	1427	2027	0.413144
ACCAAGCCAGGGTGATCACG	ATCGAGCCAGGGTGATCACGAGG	M2:p19rCdA|p17rAdC	890	2649	0.251483
ACCAAGCCAGGGTGATCACG	ATCAAGCTAGGGTGATCACGAGG	M2:p19rCdA|p13rCdA	1262	2153	0.369546
ACCAAGCCAGGGTGATCACG	ACCGAGCTAGGGTGATCACGAGG	M2:p17rAdC|p13rCdA	2104	3565	0.371141
ACCAAGCCAGGGTGATCACG	ATCGAGCTAGGGTGATCACGAGG	M3:p19rCdA|p17rAdC|p13rCdA	390	3369	0.103751
ACCATGGAAGGGGATAGGCG	ACCATGGAAGGGGATAGGCGAGG	M0	4726	6545	0.419306
ACCATGGAAGGGGATAGGCG	ACTGTGGAAGGGGGTAGGCGAGG	M3:p18rCdA|p17rAdC|p7rAdC	645	2377	0.213435
ACCATGGAAGGGGATAGGCG	AGCATAGAAGGGGATAGGTGTGG	M3:p19rCdC|p15rGdT|p2rCdA	1147	4927	0.188838
ACCATGGAAGGGGATAGGCG	ACCTTGGAAGGTGATAGGTGTGG	M3:p17rAdA|p9rGdA|p2rCdA	216	1957	0.0994017
ACCATGGAAGGGGATAGGCG	ACCAGGGGAGGGGATTGGCGGGG	M3:p16rUdC|p13rAdC|p5rAdA	2913	13420	0.178351
ACCATGGAAGGGGATAGGCG	TCTATGAAAGGGGATAGGTGGGG	M4:p20rAdA|p18rCdA|p14rGdT|p2rCdA	429	2732	0.135717
ACCCGATGCCATCTAACGAG	ACCCGATGCCATCTAACGAGCGG	M0	6333	12115	0.343289
ACCCGATGCCATCTAACGAG	ACCCGATGCCATCTTACGAGCGG	M1:p6rAdA	709	2875	0.197824
ACCCGATGCCATCTAACGAG	ACCCGATGCCATCTAGCGAGCGG	M1:p5rAdC	634	2428	0.207054
ACCCGATGCCATCTAACGAG	ACCCGATGTCATCTAACGAGCGG	M1:p12rCdA	4060	6863	0.371693
ACCCGATGCCATCTAACGAG	ACCCGATGCCATCTTGCGAGCGG	M2:p6rAdA|p5rAdC	820	5367	0.132536
ACCCGATGCCATCTAACGAG	ACCCGATGTCATCTTACGAGCGG	M2:p12rCdA|p6rAdA	686	3031	0.184557
ACCCGATGCCATCTAACGAG	ACCCGATGTCATCTAGCGAGCGG	M2:p12rCdA|p5rAdC	369	2848	0.114703
ACCCGATGCCATCTAACGAG	ACCCGATGTCATCTTGCGAGCGG	M3:p12rCdA|p6rAdA|p5rAdC	946	5436	0.148229
ACCTACGCGCAGAAGCAGCC	ACCTACGCGCAGAAGCAGCCGGG	M0	2453	3588	0.406059
ACCTACGCGCAGAAGCAGCC	ACCTACGCGCAGAAGCAGTCGGG	M1:p2rCdA	3657	6238	0.369581
ACCTACGCGCAGAAGCAGCC	GCCTACGCGCAGAAGCAGCCGGG	M1:p20rAdC	2112	2648	0.443697
ACCTACGCGCAGAAGCAGCC	ATCTACGCGCAGAAGCAGCCGGG	M1:p19rCdA	748	1114	0.401719
ACCTACGCGCAGAAGCAGCC	GCCTACGCGCAGAAGCAGTCGGG	M2:p20rAdC|p2rCdA	1504	2785	0.350664
ACCTACGCGCAGAAGCAGCC	GTCTACGCGCAGAAGCAGCCGGG	M2:p20rAdC|p19rCdA	1366	1632	0.455637
ACCTACGCGCAGAAGCAGCC	ATCTACGCGCAGAAGCAGTCGGG	M2:p19rCdA|p2rCdA	2271	6452	0.260346
ACCTACGCGCAGAAGCAGCC	GTCTACGCGCAGAAGCAGTCGGG	M3:p20rAdC|p19rCdA|p2rCdA	2762	8366	0.248203
ACCTGTCACAGGGCGACACC	ACCTGTCACAGGGCGACACCGGG	M0	4281	5359	0.444087
ACCTGTCACAGGGCGACACC	ACCTGTCACAGGGTGACACCGGG	M1:p7rCdA	1436	2194	0.395592
ACCTGTCACAGGGCGACACC	ACCTCTCACAGGGCGACACCGGG	M1:p16rGdG	993	1666	0.373449
ACCTGTCACAGGGCGACACC	ACCTGTCAAAGGGCGACACCGGG	M1:p12rCdT	748	1601	0.318433
ACCTGTCACAGGGCGACACC	ACCTCTCACAGGGTGACACCGGG	M2:p16rGdG|p7rCdA	536	2945	0.153979
ACCTGTCACAGGGCGACACC	ACCTCTCAAAGGGCGACACCGGG	M2:p16rGdG|p12rCdT	1646	5494	0.230532
ACCTGTCACAGGGCGACACC	ACCTGTCAAAGGGTGACACCGGG	M2:p12rCdT|p7rCdA	876	3148	0.217694
ACCTGTCACAGGGCGACACC	ACCTCTCAAAGGGTGACACCGGG	M3:p16rGdG|p12rCdT|p7rCdA	464	2264	0.170088
ACGAATCTGGGAGCAACCGT	ACGAATCTGGGAGCAACCGTCGG	M0	4957	7178	0.408488
ACGAATCTGGGAGCAACCGT	ACGAATCTGTGAGCAACCGTCGG	M1:p11rGdA	1046	2034	0.33961
ACGAATCTGGGAGCAACCGT	ACGAATCTGGGAGGAACCGTCGG	M1:p7rCdC	769	3739	0.170586
ACGAATCTGGGAGCAACCGT	ACGAATCTGGGAGCAACAGTCGG	M1:p3rCdT	1299	2429	0.348444
ACGAATCTGGGAGCAACCGT	ACGAATCTGTGAGGAACCGTCGG	M2:p11rGdA|p7rCdC	587	2537	0.1879
ACGAATCTGGGAGCAACCGT	ACGAATCTGTGAGCAACAGTCGG	M2:p11rGdA|p3rCdT	852	3978	0.176398
ACGAATCTGGGAGCAACCGT	ACGAATCTGGGAGGAACAGTCGG	M2:p7rCdC|p3rCdT	177	1321	0.118158
ACGAATCTGGGAGCAACCGT	ACGAATCTGTGAGGAACAGTCGG	M3:p11rGdA|p7rCdC|p3rCdT	598	3714	0.138683
ACGAATTAGGAGCGTAAGCG	ACGAATTAGGAGCGTAAGCGGGG	M0	893	2144	0.29404
ACGAATTAGGAGCGTAAGCG	ACGAATTAGGAGCGCAAGCGGGG	M1:p6rUdG	654	2068	0.240265
ACGAATTAGGAGCGTAAGCG	ACGAATTAGGAGCGTACGCGGGG	M1:p4rAdG	368	1428	0.2049
ACGAATTAGGAGCGTAAGCG	ACGAATTATGAGCGTAAGCGGGG	M1:p12rGdA	209	799	0.207341
ACGAATTAGGAGCGTAAGCG	ACGAATTAGGAGCGCACGCGGGG	M2:p6rUdG|p4rAdG	408	1686	0.194842
ACGAATTAGGAGCGTAAGCG	ACGAATTATGAGCGCAAGCGGGG	M2:p12rGdA|p6rUdG	795	3826	0.172041
ACGAATTAGGAGCGTAAGCG	ACGAATTATGAGCGTACGCGGGG	M2:p12rGdA|p4rAdG	325	1283	0.202114
ACGAATTAGGAGCGTAAGCG	ACGAATTATGAGCGCACGCGGGG	M3:p12rGdA|p6rUdG|p4rAdG	375	1622	0.187782
ACGCCCGAAGAATTCCCCAA	ACGCCCGAAGAATTCCCCAAAGG	M0	7589	9671	0.439687
ACGCCCGAAGAATTCCCCAA	ACGCCCGAAGTATTCCCCAAAGG	M1:p10rAdA	2109	3518	0.3748
ACGCCCGAAGAATTCCCCAA	AGGCCCGAAGAATTCCCCAAAGG	M1:p19rCdC	1183	2225	0.347124
ACGCCCGAAGAATTCCCCAA	ACGCACGAAGAATTCCCCAAAGG	M1:p16rCdT	1951	2201	0.469894
ACGCCCGAAGAATTCCCCAA	AGGCCCGAAGTATTCCCCAAAGG	M2:p19rCdC|p10rAdA	642	2822	0.185335
ACGCCCGAAGAATTCCCCAA	AGGCACGAAGAATTCCCCAAAGG	M2:p19rCdC|p16rCdT	645	1834	0.260186
ACGCCCGAAGAATTCCCCAA	ACGCACGAAGTATTCCCCAAAGG	M2:p16rCdT|p10rAdA	361	1779	0.168692
ACGCCCGAAGAATTCCCCAA	AGGCACGAAGTATTCCCCAAAGG	M3:p19rCdC|p16rCdT|p10rAdA	136	648	0.173469
ACGCGTACGAGAGCCGTTGT	ACGCGTACGAGAGCCGTTGTGGG	M0	3183	5312	0.374691
ACGCGTACGAGAGCCGTTGT	TCGCGTACGAGAGCCGTTGTGGG	M1:p20rAdA	1390	2421	0.364734
ACGCGTACGAGAGCCGTTGT	ACGCGTACGAGAGCCGTTGTGGC	M1:p-2rGdG	1111	4841	0.18666
ACGCGTACGAGAGCCGTTGT	ACGAGTACGAGAGCCGTTGTGGG	M1:p17rCdT	1745	2398	0.421192
ACGCGTACGAGAGCCGTTGT	TCGCGTACGAGAGCCGTTGTGGC	M2:p20rAdA|p-2rGdG	775	3002	0.205189
ACGCGTACGAGAGCCGTTGT	TCGAGTACGAGAGCCGTTGTGGG	M2:p20rAdA|p17rCdT	975	3535	0.216186
ACGCGTACGAGAGCCGTTGT	ACGAGTACGAGAGCCGTTGTGGC	M2:p17rCdT|p-2rGdG	602	3326	0.153259
ACGCGTACGAGAGCCGTTGT	TCGAGTACGAGAGCCGTTGTGGC	M3:p20rAdA|p17rCdT|p-2rGdG	669	2839	0.190707
ACGGTAGAAGGTTGTTAGTA	ACGGTAGAAGGTTGTTAGTAAGG	M0	1075	1673	0.391194
ACGGTAGAAGGTTGTTAGTA	ACGGTAGAAGCTTGTTAGTAAGG	M1:p10rGdG	236	1136	0.172012
ACGGTAGAAGGTTGTTAGTA	ACGGTAGAAGGTTGTAAGTAAGG	M1:p5rUdT	337	1469	0.1866
ACGGTAGAAGGTTGTTAGTA	ACGGTAGAGGGTTGTTAGTAAGG	M1:p12rAdC	502	785	0.390054
ACGGTAGAAGGTTGTTAGTA	ACGGTAGAAGCTTGTAAGTAAGG	M2:p10rGdG|p5rUdT	196	1733	0.101607
ACGGTAGAAGGTTGTTAGTA	ACGGTAGAGGCTTGTTAGTAAGG	M2:p12rAdC|p10rGdG	248	2187	0.101848
ACGGTAGAAGGTTGTTAGTA	ACGGTAGAGGGTTGTAAGTAAGG	M2:p12rAdC|p5rUdT	285	2774	0.0931677
ACGGTAGAAGGTTGTTAGTA	ACGGTAGAGGCTTGTAAGTAAGG	M3:p12rAdC|p10rGdG|p5rUdT	368	1494	0.197637
ACGTCACTAATGGTTCCCTC	ACGTCACTAATGGTTCCCTCGGG	M0	3898	7193	0.351456
ACGTCACTAATGGTTCCCTC	ACGTCACTACTGGTTCCCTCGGG	M1:p11rAdG	552	1437	0.277526
ACGTCACTAATGGTTCCCTC	ACGTCACTAATAGTTCCCTCGGG	M1:p9rGdT	2140	6439	0.249446
ACGTCACTAATGGTTCCCTC	ACCTCACTAATGGTTCCCTCGGG	M1:p18rGdG	1179	3459	0.254204
ACGTCACTAATGGTTCCCTC	ACGTCACTACTAGTTCCCTCGGG	M2:p11rAdG|p9rGdT	1185	3599	0.247701
ACGTCACTAATGGTTCCCTC	ACCTCACTACTGGTTCCCTCGGG	M2:p18rGdG|p11rAdG	1644	5542	0.228778
ACGTCACTAATGGTTCCCTC	ACCTCACTAATAGTTCCCTCGGG	M2:p18rGdG|p9rGdT	664	2457	0.212752
ACGTCACTAATGGTTCCCTC	ACCTCACTACTAGTTCCCTCGGG	M3:p18rGdG|p11rAdG|p9rGdT	462	3628	0.112958
ACGTCCTCGACCGCACGTTG	ACGTCCTCGACCGCACGTTGCGG	M0	9310	16955	0.354464
ACGTCCTCGACCGCACGTTG	ACGTCCTCGATCGCACGTTGCGG	M1:p10rCdA	3906	9217	0.297645
ACGTCCTCGACCGCACGTTG	ACGTCCTCGACCGCACCTTGCGG	M1:p4rGdG	2806	15094	0.15676
ACGTCCTCGACCGCACGTTG	ACGTCCTCGACCGCACGTTTCGG	M1:p1rGdA	2259	4045	0.358344
ACGTCCTCGACCGCACGTTG	ACGTCCTCGATCGCACCTTGCGG	M2:p10rCdA|p4rGdG	1909	6208	0.235185
ACGTCCTCGACCGCACGTTG	ACGTCCTCGATCGCACGTTTCGG	M2:p10rCdA|p1rGdA	2710	13236	0.169949
ACGTCCTCGACCGCACGTTG	ACGTCCTCGACCGCACCTTTCGG	M2:p4rGdG|p1rGdA	2389	9207	0.206019
ACGTCCTCGACCGCACGTTG	ACGTCCTCGATCGCACCTTTCGG	M3:p10rCdA|p4rGdG|p1rGdA	2543	12762	0.166155
ACTAGGCCCCAGTACTTCAC	ACTAGGCCCCAGTACTTCACTGG	M0	1656	3181	0.342361
ACTAGGCCCCAGTACTTCAC	ACTAGGCCCCATAAATTCACTGG	M3:p9rGdA|p8rUdT|p6rCdT	298	1302	0.18625
ACTAGGCCCCAGTACTTCAC	ACTAGGCTCCAGTCCTTGACAGG	M3:p13rCdA|p7rAdG|p3rCdC	483	3131	0.133647
ACTAGGCCCCAGTACTTCAC	GCTCGAACCCAGTACTTCACAGG	M4:p20rAdC|p17rAdG|p15rGdT|p14rCdT	2035	6270	0.245033
ACTCCTTTGTACTACACAAC	ACTCCTTTGTACTACACAACTGG	M0	1182	3151	0.27279
ACTCCTTTGTACTACACAAC	ACTCCTTTGTAATACACAACTGG	M1:p9rCdT	414	2011	0.170722
ACTCCTTTGTACTACACAAC	ACTCCTTTGTACTACACAAATGG	M1:p1rCdT	313	1485	0.174082
ACTCCTTTGTACTACACAAC	ACGCCTTTGTACTACACAACTGG	M1:p18rUdC	332	838	0.283761
ACTCCTTTGTACTACACAAC	ACTCCTTTGTAATACACAAATGG	M2:p9rCdT|p1rCdT	243	1465	0.142272
ACTCCTTTGTACTACACAAC	ACGCCTTTGTAATACACAACTGG	M2:p18rUdC|p9rCdT	211	1095	0.161562
ACTCCTTTGTACTACACAAC	ACGCCTTTGTACTACACAAATGG	M2:p18rUdC|p1rCdT	342	1660	0.170829
ACTCCTTTGTACTACACAAC	ACGCCTTTGTAATACACAAATGG	M3:p18rUdC|p9rCdT|p1rCdT	182	1456	0.111111
ACTCGTGGAAAAGGCGTCTC	ACTCGTGGAAAAGGCGTCTCAGG	M0	2520	3935	0.390395
ACTCGTGGAAAAGGCGTCTC	ACTCGTGGAGAAGGCGTCTCAGG	M1:p11rAdC	1658	2585	0.390761
ACTCGTGGAAAAGGCGTCTC	ACTCGTGGAAAAGGAGTCTCAGG	M1:p6rCdT	1661	7252	0.186357
ACTCGTGGAAAAGGCGTCTC	AATCGTGGAAAAGGCGTCTCAGG	M1:p19rCdT	1773	3382	0.343938
ACTCGTGGAAAAGGCGTCTC	ACTCGTGGAGAAGGAGTCTCAGG	M2:p11rAdC|p6rCdT	819	3125	0.207657
ACTCGTGGAAAAGGCGTCTC	AATCGTGGAGAAGGCGTCTCAGG	M2:p19rCdT|p11rAdC	1694	6682	0.202245
ACTCGTGGAAAAGGCGTCTC	AATCGTGGAAAAGGAGTCTCAGG	M2:p19rCdT|p6rCdT	1465	5299	0.216588
ACTCGTGGAAAAGGCGTCTC	AATCGTGGAGAAGGAGTCTCAGG	M3:p19rCdT|p11rAdC|p6rCdT	484	1883	0.204478
ACTGAAATCCTGATTGAGCG	ACTGAAATCCTGATTGAGCGCGG	M0	3493	8083	0.301745
ACTGAAATCCTGATTGAGCG	ACTGAAATCCTGATTGGGCGCGG	M1:p4rAdC	6650	24463	0.213737
ACTGAAATCCTGATTGAGCG	ACTGAAATCCTGATTGAGGGCGG	M1:p2rCdC	395	4874	0.0749668
ACTGAAATCCTGATTGAGCG	ACCGAAATCCTGATTGAGCGCGG	M1:p18rUdG	646	2724	0.191691
ACTGAAATCCTGATTGAGCG	ACTGAAATCCTGATTGGGGGCGG	M2:p4rAdC|p2rCdC	450	4745	0.0866218
ACTGAAATCCTGATTGAGCG	ACCGAAATCCTGATTGGGCGCGG	M2:p18rUdG|p4rAdC	671	4021	0.143009
ACTGAAATCCTGATTGAGCG	ACCGAAATCCTGATTGAGGGCGG	M2:p18rUdG|p2rCdC	171	2859	0.0564356
ACTGAAATCCTGATTGAGCG	ACCGAAATCCTGATTGGGGGCGG	M3:p18rUdG|p4rAdC|p2rCdC	378	4123	0.0839813
ACTGAACATGCCTTTATGCA	ACTGAACATGCCTTTATGCAGGG	M0	2070	4409	0.319494
ACTGAACATGCCTTTATGCA	ACTGAACATGCCTTGATGCAGGG	M1:p6rUdC	1610	4670	0.256369
ACTGAACATGCCTTTATGCA	ATTGAACATGCCTTTATGCAGGG	M1:p19rCdA	909	2084	0.303709
ACTGAACATGCCTTTATGCA	ACGGAACATGCCTTTATGCAGGG	M1:p18rUdC	973	2336	0.294047
ACTGAACATGCCTTTATGCA	ATTGAACATGCCTTGATGCAGGG	M2:p19rCdA|p6rUdC	134	1474	0.0833333
ACTGAACATGCCTTTATGCA	ATGGAACATGCCTTTATGCAGGG	M2:p19rCdA|p18rUdC	373	2283	0.140437
ACTGAACATGCCTTTATGCA	ACGGAACATGCCTTGATGCAGGG	M2:p18rUdC|p6rUdC	531	3748	0.124094
ACTGAACATGCCTTTATGCA	ATGGAACATGCCTTGATGCAGGG	M3:p19rCdA|p18rUdC|p6rUdC	179	1679	0.0963402
ACTGTTTCGTAACAGTCTAC	ACTGTTTCGTAACAGTCTACTGG	M0	2303	3639	0.38758
ACTGTTTCGTAACAGTCTAC	ACTGTTTCGTAACGGTCTACTGG	M1:p7rAdC	277	1167	0.191828
ACTGTTTCGTAACAGTCTAC	GCTGTTTCGTAACAGTCTACTGG	M1:p20rAdC	351	479	0.422892
ACTGTTTCGTAACAGTCTAC	ACTGTCTCGTAACAGTCTACTGG	M1:p15rUdG	368	1023	0.264558
ACTGTTTCGTAACAGTCTAC	GCTGTTTCGTAACGGTCTACTGG	M2:p20rAdC|p7rAdC	290	1157	0.200415
ACTGTTTCGTAACAGTCTAC	GCTGTCTCGTAACAGTCTACTGG	M2:p20rAdC|p15rUdG	208	714	0.225597
ACTGTTTCGTAACAGTCTAC	ACTGTCTCGTAACGGTCTACTGG	M2:p15rUdG|p7rAdC	270	1118	0.194524
ACTGTTTCGTAACAGTCTAC	GCTGTCTCGTAACGGTCTACTGG	M3:p20rAdC|p15rUdG|p7rAdC	531	1749	0.232895
ACTTACGGGAGTGTGCAAAC	ACTTACGGGAGTGTGCAAACTGG	M0	2273	4021	0.361138
ACTTACGGGAGTGTGCAAAC	ACTTACGGGAGTGTGTAAACTGG	M1:p5rCdA	310	1331	0.188909
ACTTACGGGAGTGTGCAAAC	ACATACGGGAGTGTGCAAACTGG	M1:p18rUdT	1325	1971	0.402002
ACTTACGGGAGTGTGCAAAC	ACTGACGGGAGTGTGCAAACTGG	M1:p17rUdC	818	1199	0.405553
ACTTACGGGAGTGTGCAAAC	ACATACGGGAGTGTGTAAACTGG	M2:p18rUdT|p5rCdA	167	834	0.166833
ACTTACGGGAGTGTGCAAAC	ACAGACGGGAGTGTGCAAACTGG	M2:p18rUdT|p17rUdC	201	1106	0.153787
ACTTACGGGAGTGTGCAAAC	ACTGACGGGAGTGTGTAAACTGG	M2:p17rUdC|p5rCdA	221	1255	0.149729
ACTTACGGGAGTGTGCAAAC	ACAGACGGGAGTGTGTAAACTGG	M3:p18rUdT|p17rUdC|p5rCdA	100	1120	0.0819672
AGAAACCGGGCCGTCGTACG	AGAAACCGGGCCGTCGTACGGGG	M0	4694	5241	0.472471
AGAAACCGGGCCGTCGTACG	AGAAACCGGGCAGTCGTACGGGG	M1:p9rCdT	2160	1996	0.519731
AGAAACCGGGCCGTCGTACG	AGAAACCGGGCCTTCGTACGGGG	M1:p8rGdA	1633	2122	0.434887
AGAAACCGGGCCGTCGTACG	AGAAACCGGGCCGACGTACGGGG	M1:p7rUdT	1331	2360	0.360607
AGAAACCGGGCCGTCGTACG	AGAAACCGGGCATTCGTACGGGG	M2:p9rCdT|p8rGdA	557	3877	0.12562
AGAAACCGGGCCGTCGTACG	AGAAACCGGGCAGACGTACGGGG	M2:p9rCdT|p7rUdT	991	2860	0.257336
AGAAACCGGGCCGTCGTACG	AGAAACCGGGCCTACGTACGGGG	M2:p8rGdA|p7rUdT	719	2861	0.200838
AGAAACCGGGCCGTCGTACG	AGAAACCGGGCATACGTACGGGG	M3:p9rCdT|p8rGdA|p7rUdT	358	2542	0.123448
AGAAAGCCTGTTTGGTACGT	AGAAAGCCTGTTTGGTACGTAGG	M0	2872	5018	0.364005
AGAAAGCCTGTTTGGTACGT	AGAAAGCCTGTTTGTTACGTAGG	M1:p6rGdA	247	1311	0.158537
AGAAAGCCTGTTTGGTACGT	AGAAAGCCTGTTTGGGACGTAGG	M1:p5rUdC	412	2994	0.120963
AGAAAGCCTGTTTGGTACGT	AGAAAACCTGTTTGGTACGTAGG	M1:p15rGdT	273	976	0.218575
AGAAAGCCTGTTTGGTACGT	AGAAAGCCTGTTTGTGACGTAGG	M2:p6rGdA|p5rUdC	557	6054	0.0842535
AGAAAGCCTGTTTGGTACGT	AGAAAACCTGTTTGTTACGTAGG	M2:p15rGdT|p6rGdA	226	2243	0.091535
AGAAAGCCTGTTTGGTACGT	AGAAAACCTGTTTGGGACGTAGG	M2:p15rGdT|p5rUdC	503	3899	0.114266
AGAAAGCCTGTTTGGTACGT	AGAAAACCTGTTTGTGACGTAGG	M3:p15rGdT|p6rGdA|p5rUdC	1297	4607	0.219682
AGAACCTCCACGGGGTGCCT	AGAACCTCCACGGGGTGCCTCGG	M0	5932	10133	0.36925
AGAACCTCCACGGGGTGCCT	AGAACCTCCACGGGTTGCCTCGG	M1:p6rGdA	2041	6283	0.245195
AGAACCTCCACGGGGTGCCT	AGAACCTCCACGGGGTGCCCCGG	M1:p1rUdG	2878	8708	0.248403
AGAACCTCCACGGGGTGCCT	AGAGCCTCCACGGGGTGCCTCGG	M1:p17rAdC	2749	5759	0.323108
AGAACCTCCACGGGGTGCCT	AGAACCTCCACGGGTTGCCCCGG	M2:p6rGdA|p1rUdG	659	4098	0.138533
AGAACCTCCACGGGGTGCCT	AGAGCCTCCACGGGTTGCCTCGG	M2:p17rAdC|p6rGdA	1654	13215	0.111238
AGAACCTCCACGGGGTGCCT	AGAGCCTCCACGGGGTGCCCCGG	M2:p17rAdC|p1rUdG	3074	13702	0.183238
AGAACCTCCACGGGGTGCCT	AGAGCCTCCACGGGTTGCCCCGG	M3:p17rAdC|p6rGdA|p1rUdG	587	5515	0.096198
AGAAGATGAACTAAAATCTT	AGAAGATGAACTAAAATCTTAGG	M0	624	1868	0.250401
AGAAGATGAACTAAAATCTT	AGAAGATGAACTAAGATCTTAGG	M1:p6rAdC	48	435	0.0993789
AGAAGATGAACTAAAATCTT	AGGAGATGAACTAAAATCTTAGG	M1:p18rAdC	307	1326	0.187998
AGAAGATGAACTAAAATCTT	AGAAGTTGAACTAAAATCTTAGG	M1:p15rAdA	162	763	0.175135
AGAAGATGAACTAAAATCTT	AGGAGATGAACTAAGATCTTAGG	M2:p18rAdC|p6rAdC	144	700	0.170616
AGAAGATGAACTAAAATCTT	AGGAGTTGAACTAAAATCTTAGG	M2:p18rAdC|p15rAdA	72	555	0.114833
AGAAGATGAACTAAAATCTT	AGAAGTTGAACTAAGATCTTAGG	M2:p15rAdA|p6rAdC	262	1972	0.117278
AGAAGATGAACTAAAATCTT	AGGAGTTGAACTAAGATCTTAGG	M3:p18rAdC|p15rAdA|p6rAdC	67	559	0.107029
AGAATAGCGGTTGGCCGTGT	AGAATAGCGGTTGGCCGTGTAGG	M0	3793	6188	0.380022
AGAATAGCGGTTGGCCGTGT	AGAATAGCGGTTGGTCGTGTAGG	M1:p6rCdA	360	1777	0.16846
AGAATAGCGGTTGGCCGTGT	AGAATAGCGGTTGGCCATGTAGG	M1:p4rGdT	923	2112	0.304119
AGAATAGCGGTTGGCCGTGT	AGAATAACGGTTGGCCGTGTAGG	M1:p14rGdT	1877	4601	0.28975
AGAATAGCGGTTGGCCGTGT	AGAATAGCGGTTGGTCATGTAGG	M2:p6rCdA|p4rGdT	1711	11171	0.132821
AGAATAGCGGTTGGCCGTGT	AGAATAACGGTTGGTCGTGTAGG	M2:p14rGdT|p6rCdA	325	2450	0.117117
AGAATAGCGGTTGGCCGTGT	AGAATAACGGTTGGCCATGTAGG	M2:p14rGdT|p4rGdT	347	1048	0.248746
AGAATAGCGGTTGGCCGTGT	AGAATAACGGTTGGTCATGTAGG	M3:p14rGdT|p6rCdA|p4rGdT	91	870	0.094693
AGACGTGTTATAGGAGGGTC	AGACGTGTTATAGGAGGGTCTGG	M0	754	2087	0.2654
AGACGTGTTATAGGAGGGTC	AGACGTGTTATAGGAGGGGCTGG	M1:p2rUdC	288	2162	0.117551
AGACGTGTTATAGGAGGGTC	AGACGTGTTATAGGAGGGTGTGG	M1:p1rCdC	155	1537	0.0916076
AGACGTGTTATAGGAGGGTC	AGACGGGTTATAGGAGGGTCTGG	M1:p15rUdC	761	2745	0.217056
AGACGTGTTATAGGAGGGTC	AGACGTGTTATAGGAGGGGGTGG	M2:p2rUdC|p1rCdC	883	7819	0.101471
AGACGTGTTATAGGAGGGTC	AGACGGGTTATAGGAGGGGCTGG	M2:p15rUdC|p2rUdC	255	3495	0.068
AGACGTGTTATAGGAGGGTC	AGACGGGTTATAGGAGGGTGTGG	M2:p15rUdC|p1rCdC	338	1999	0.14463
AGACGTGTTATAGGAGGGTC	AGACGGGTTATAGGAGGGGGTGG	M3:p15rUdC|p2rUdC|p1rCdC	414	3376	0.109235
AGACTCCGAAAAGGGCGTGC	AGACTCCGAAAAGGGCGTGCCGG	M0	3586	6561	0.353405
AGACTCCGAAAAGGGCGTGC	AGACTCCGATAAGGGCGTGCCGG	M1:p11rAdA	1223	2997	0.28981
AGACTCCGAAAAGGGCGTGC	AGACTCCGAATAGGGCGTGCCGG	M1:p10rAdA	927	2096	0.306649
AGACTCCGAAAAGGGCGTGC	AGACTCCGAAAGGGGCGTGCCGG	M1:p9rAdC	905	2481	0.267277
AGACTCCGAAAAGGGCGTGC	AGACTCCGATTAGGGCGTGCCGG	M2:p11rAdA|p10rAdA	1733	4154	0.294377
AGACTCCGAAAAGGGCGTGC	AGACTCCGATAGGGGCGTGCCGG	M2:p11rAdA|p9rAdC	809	4040	0.166839
AGACTCCGAAAAGGGCGTGC	AGACTCCGAATGGGGCGTGCCGG	M2:p10rAdA|p9rAdC	495	4689	0.0954861
AGACTCCGAAAAGGGCGTGC	AGACTCCGATTGGGGCGTGCCGG	M3:p11rAdA|p10rAdA|p9rAdC	755	5825	0.114742
AGAGAACCCAAATTGCGCGT	AGAGAACCCAAATTGCGCGTAGG	M0	3894	6762	0.365428
AGAGAACCCAAATTGCGCGT	AGAGAACCCAGATTGCGCGTAGG	M1:p10rAdC	1252	5718	0.179627
AGAGAACCCAAATTGCGCGT	AGAGAACCCAAAATGCGCGTAGG	M1:p8rUdT	477	1811	0.208479
AGAGAACCCAAATTGCGCGT	AGAGAACCCAAATTACGCGTAGG	M1:p6rGdT	441	1085	0.288991
AGAGAACCCAAATTGCGCGT	AGAGAACCCAGAATGCGCGTAGG	M2:p10rAdC|p8rUdT	248	1552	0.137778
AGAGAACCCAAATTGCGCGT	AGAGAACCCAGATTACGCGTAGG	M2:p10rAdC|p6rGdT	278	2117	0.116075
AGAGAACCCAAATTGCGCGT	AGAGAACCCAAAATACGCGTAGG	M2:p8rUdT|p6rGdT	253	1789	0.123898
AGAGAACCCAAATTGCGCGT	AGAGAACCCAGAATACGCGTAGG	M3:p10rAdC|p8rUdT|p6rGdT	360	1883	0.160499
AGAGAGACAGCTTGCAAACT	AGAGAGACAGCTTGCAAACTAGG	M0	1059	2241	0.320909
AGAGAGACAGCTTGCAAACT	AGAGAGTCAGCTTGCAAATTAGG	M2:p14rAdA|p2rCdA	199	1122	0.150643
AGAGAGACAGCTTGCAAACT	AGAGAGACAGCATGAAAACTTGG	M2:p9rUdT|p6rCdT	104	842	0.109937
AGAGAGACAGCTTGCAAACT	AAGGAGACAGCTTGCAAACTCAG	M3:p19rGdT|p18rAdC|p-1rGdT	417	1818	0.186577
AGCAACCTTGTGGTTCCTTT	AGCAACCTTGTGGTTCCTTTAGG	M0	3849	7804	0.330301
AGCAACCTTGTGGTTCCTTT	AGCAACCTTCTGGTTCCTTTAGG	M1:p11rGdG	916	2639	0.257665
AGCAACCTTGTGGTTCCTTT	AGCAACCTTGTGGTTCCTCTAGG	M1:p2rUdG	129	952	0.119334
AGCAACCTTGTGGTTCCTTT	AGCAACCTGGTGGTTCCTTTAGG	M1:p12rUdC	546	1726	0.240317
AGCAACCTTGTGGTTCCTTT	AGCAACCTTCTGGTTCCTCTAGG	M2:p11rGdG|p2rUdG	1993	9615	0.171692
AGCAACCTTGTGGTTCCTTT	AGCAACCTGCTGGTTCCTTTAGG	M2:p12rUdC|p11rGdG	711	2618	0.213578
AGCAACCTTGTGGTTCCTTT	AGCAACCTGGTGGTTCCTCTAGG	M2:p12rUdC|p2rUdG	2861	7300	0.281567
AGCAACCTTGTGGTTCCTTT	AGCAACCTGCTGGTTCCTCTAGG	M3:p12rUdC|p11rGdG|p2rUdG	895	4393	0.169251
AGCACCTTAATTAGATGAAA	AGCACCTTAATTAGATGAAAGGG	M0	730	2505	0.225657
AGCACCTTAATTAGATGAAA	AGCACCTTAATTCGATGAAAGGG	M1:p8rAdG	72	792	0.0833333
AGCACCTTAATTAGATGAAA	AGCACCTTAATTAAATGAAAGGG	M1:p7rGdT	57	625	0.0835777
AGCACCTTAATTAGATGAAA	AGCACCTTAATTAGAAGAAAGGG	M1:p5rUdT	66	922	0.0668016
AGCACCTTAATTAGATGAAA	AGCACCTTAATTCAATGAAAGGG	M2:p8rAdG|p7rGdT	119	1501	0.0734568
AGCACCTTAATTAGATGAAA	AGCACCTTAATTCGAAGAAAGGG	M2:p8rAdG|p5rUdT	167	2640	0.0594941
AGCACCTTAATTAGATGAAA	AGCACCTTAATTAAAAGAAAGGG	M2:p7rGdT|p5rUdT	71	849	0.0771739
AGCACCTTAATTAGATGAAA	AGCACCTTAATTCAAAGAAAGGG	M3:p8rAdG|p7rGdT|p5rUdT	165	1520	0.0979228
AGCCAGTCCTTGTTACGCAT	AGCCAGTCCTTGTTACGCATAGG	M0	1527	4281	0.262913
AGCCAGTCCTTGTTACGCAT	AGCCAGTCCTTCTTACGCATAGG	M1:p9rGdG	2785	6060	0.314867
AGCCAGTCCTTGTTACGCAT	AGCCAGTCCTTGTTTCGCATAGG	M1:p6rAdA	210	2690	0.0724138
AGCCAGTCCTTGTTACGCAT	AGCCAGGCCTTGTTACGCATAGG	M1:p14rUdC	706	3478	0.168738
AGCCAGTCCTTGTTACGCAT	AGCCAGTCCTTCTTTCGCATAGG	M2:p9rGdG|p6rAdA	202	1973	0.0928736
AGCCAGTCCTTGTTACGCAT	AGCCAGGCCTTCTTACGCATAGG	M2:p14rUdC|p9rGdG	788	2290	0.25601
AGCCAGTCCTTGTTACGCAT	AGCCAGGCCTTGTTTCGCATAGG	M2:p14rUdC|p6rAdA	251	2998	0.0772545
AGCCAGTCCTTGTTACGCAT	AGCCAGGCCTTCTTTCGCATAGG	M3:p14rUdC|p9rGdG|p6rAdA	687	3134	0.179796
AGCCCTCGACTTCGGAGTCT	AGCCCTCGACTTCGGAGTCTGGG	M0	8308	14023	0.372039
AGCCCTCGACTTCGGAGTCT	ACCCCTCGACTTCGGAGTCTGGG	M1:p19rGdG	1228	2640	0.317477
AGCCCTCGACTTCGGAGTCT	AGCCCTTGACTTCGGAGTCTGGG	M1:p14rCdA	1945	6975	0.218049
AGCCCTCGACTTCGGAGTCT	AGCCCTCGTCTTCGGAGTCTGGG	M1:p12rAdA	1676	6120	0.214982
AGCCCTCGACTTCGGAGTCT	ACCCCTTGACTTCGGAGTCTGGG	M2:p19rGdG|p14rCdA	914	9783	0.0854445
AGCCCTCGACTTCGGAGTCT	ACCCCTCGTCTTCGGAGTCTGGG	M2:p19rGdG|p12rAdA	1628	13459	0.107907
AGCCCTCGACTTCGGAGTCT	AGCCCTTGTCTTCGGAGTCTGGG	M2:p14rCdA|p12rAdA	680	3490	0.16307
AGCCCTCGACTTCGGAGTCT	ACCCCTTGTCTTCGGAGTCTGGG	M3:p19rGdG|p14rCdA|p12rAdA	971	6175	0.13588
AGCCGCGACCGTATACGAGC	AGCCGCGACCGTATACGAGCCGG	M0	2235	3700	0.37658
AGCCGCGACCGTATACGAGC	AGCCGCGACGGTATACGAGCCGG	M1:p11rCdC	2203	5748	0.277072
AGCCGCGACCGTATACGAGC	AGCCGCGACCGTATAAGAGCCGG	M1:p5rCdT	1414	2760	0.338764
AGCCGCGACCGTATACGAGC	AGCCCCGACCGTATACGAGCCGG	M1:p16rGdG	379	992	0.276441
AGCCGCGACCGTATACGAGC	AGCCGCGACGGTATAAGAGCCGG	M2:p11rCdC|p5rCdT	376	1837	0.169905
AGCCGCGACCGTATACGAGC	AGCCCCGACGGTATACGAGCCGG	M2:p16rGdG|p11rCdC	518	2886	0.152174
AGCCGCGACCGTATACGAGC	AGCCCCGACCGTATAAGAGCCGG	M2:p16rGdG|p5rCdT	549	2673	0.170391
AGCCGCGACCGTATACGAGC	AGCCCCGACGGTATAAGAGCCGG	M3:p16rGdG|p11rCdC|p5rCdT	386	1963	0.164325
AGCGTAACTACCTGGAGCTG	AGCGTAACTACCTGGAGCTGTGG	M0	1302	3372	0.278562
AGCGTAACTACCTGGAGCTG	AGCGTAACTCCCTGGAGCTGTGG	M1:p11rAdG	1297	2613	0.331714
AGCGTAACTACCTGGAGCTG	AGCGTAACTACCTGGAACTGTGG	M1:p4rGdT	989	1972	0.334009
AGCGTAACTACCTGGAGCTG	AGCGTAACTACCTGGAGCTGTGC	M1:p-2rGdG	1263	6728	0.158053
AGCGTAACTACCTGGAGCTG	AGCGTAACTCCCTGGAACTGTGG	M2:p11rAdG|p4rGdT	991	5743	0.147164
AGCGTAACTACCTGGAGCTG	AGCGTAACTCCCTGGAGCTGTGC	M2:p11rAdG|p-2rGdG	462	2734	0.144556
AGCGTAACTACCTGGAGCTG	AGCGTAACTACCTGGAACTGTGC	M2:p4rGdT|p-2rGdG	412	2733	0.131002
AGCGTAACTACCTGGAGCTG	AGCGTAACTCCCTGGAACTGTGC	M3:p11rAdG|p4rGdT|p-2rGdG	607	2438	0.199343
AGCGTTCAAGAGATCGTACC	AGCGTTCAAGAGATCGTACCTGG	M0	1654	2794	0.371853
AGCGTTCAAGAGATCGTACC	AGCGTTCAAGAGATCGAACCTGG	M1:p4rUdT	412	1276	0.244076
AGCGTTCAAGAGATCGTACC	AGCGTTCAAGAGATCGTAACTGG	M1:p2rCdT	599	2794	0.17654
AGCGTTCAAGAGATCGTACC	AGCGTTAAAGAGATCGTACCTGG	M1:p14rCdT	1383	2144	0.392118
AGCGTTCAAGAGATCGTACC	AGCGTTCAAGAGATCGAAACTGG	M2:p4rUdT|p2rCdT	266	1490	0.151481
AGCGTTCAAGAGATCGTACC	AGCGTTAAAGAGATCGAACCTGG	M2:p14rCdT|p4rUdT	346	1470	0.190529
AGCGTTCAAGAGATCGTACC	AGCGTTAAAGAGATCGTAACTGG	M2:p14rCdT|p2rCdT	287	1644	0.148628
AGCGTTCAAGAGATCGTACC	AGCGTTAAAGAGATCGAAACTGG	M3:p14rCdT|p4rUdT|p2rCdT	453	1905	0.192112
AGGAAGCTTTCGAACGCCGG	AGGAAGCTTTCGAACGCCGGAGG	M0	2367	4174	0.361871
AGGAAGCTTTCGAACGCCGG	AGGAAGCTTTCGAACGCAGGAGG	M1:p3rCdT	654	1795	0.267048
AGGAAGCTTTCGAACGCCGG	AGGAAGCTTTCGAACGCCGCAGG	M1:p1rGdG	761	2397	0.240975
AGGAAGCTTTCGAACGCCGG	AGGAACCTTTCGAACGCCGGAGG	M1:p15rGdG	2042	3629	0.360078
AGGAAGCTTTCGAACGCCGG	AGGAAGCTTTCGAACGCAGCAGG	M2:p3rCdT|p1rGdG	770	3392	0.185007
AGGAAGCTTTCGAACGCCGG	AGGAACCTTTCGAACGCAGGAGG	M2:p15rGdG|p3rCdT	403	2920	0.121276
AGGAAGCTTTCGAACGCCGG	AGGAACCTTTCGAACGCCGCAGG	M2:p15rGdG|p1rGdG	1043	4464	0.189395
AGGAAGCTTTCGAACGCCGG	AGGAACCTTTCGAACGCAGCAGG	M3:p15rGdG|p3rCdT|p1rGdG	530	2543	0.17247
AGGACCAGGCTATAGAAGGA	AGGACCAGGCTATAGAAGGAAGG	M0	823	1585	0.341777
AGGACCAGGCTATAGAAGGA	AGGACCAGGCTTTAGAAGGAAGG	M1:p9rAdA	278	1090	0.203216
AGGACCAGGCTATAGAAGGA	AGGACCAGGCTATAGGAGGAAGG	M1:p5rAdC	325	422	0.435074
AGGACCAGGCTATAGAAGGA	AGGACCAGGCTATAGAAGCAAGG	M1:p2rGdG	335	760	0.305936
AGGACCAGGCTATAGAAGGA	AGGACCAGGCTTTAGGAGGAAGG	M2:p9rAdA|p5rAdC	252	1669	0.131182
AGGACCAGGCTATAGAAGGA	AGGACCAGGCTTTAGAAGCAAGG	M2:p9rAdA|p2rGdG	252	1494	0.14433
AGGACCAGGCTATAGAAGGA	AGGACCAGGCTATAGGAGCAAGG	M2:p5rAdC|p2rGdG	224	3053	0.0683552
AGGACCAGGCTATAGAAGGA	AGGACCAGGCTTTAGGAGCAAGG	M3:p9rAdA|p5rAdC|p2rGdG	840	4774	0.149626
AGGGGTTAGAGGGAACCGTG	AGGGGTTAGAGGGAACCGTGCGG	M0	8086	8900	0.476039
AGGGGTTAGAGGGAACCGTG	AGTGGTTAGAGGGAACCGTGCGG	M1:p18rGdA	1382	1905	0.420444
AGGGGTTAGAGGGAACCGTG	AGGAGTTAGAGGGAACCGTGCGG	M1:p17rGdT	926	1353	0.406319
AGGGGTTAGAGGGAACCGTG	AGGGGTTCGAGGGAACCGTGCGG	M1:p13rAdG	7277	7432	0.494731
AGGGGTTAGAGGGAACCGTG	AGTAGTTAGAGGGAACCGTGCGG	M2:p18rGdA|p17rGdT	1595	2206	0.419626
AGGGGTTAGAGGGAACCGTG	AGTGGTTCGAGGGAACCGTGCGG	M2:p18rGdA|p13rAdG	1769	2969	0.373364
AGGGGTTAGAGGGAACCGTG	AGGAGTTCGAGGGAACCGTGCGG	M2:p17rGdT|p13rAdG	2039	3123	0.395002
AGGGGTTAGAGGGAACCGTG	AGTAGTTCGAGGGAACCGTGCGG	M3:p18rGdA|p17rGdT|p13rAdG	654	3464	0.158815
AGGGTGGTACGCTGTCCAAT	AGGGTGGTACGCTGTCCAATAGG	M0	3337	4767	0.411772
AGGGTGGTACGCTGTCCAAT	AGGGTGGTAAGCTGTCCAATAGG	M1:p11rCdT	465	1046	0.307743
AGGGTGGTACGCTGTCCAAT	AGGGTGGTACGCTCTCCAATAGG	M1:p7rGdG	598	2690	0.181873
AGGGTGGTACGCTGTCCAAT	AGGGTGGCACGCTGTCCAATAGG	M1:p13rUdG	3632	3266	0.526529
AGGGTGGTACGCTGTCCAAT	AGGGTGGTAAGCTCTCCAATAGG	M2:p11rCdT|p7rGdG	253	1376	0.15531
AGGGTGGTACGCTGTCCAAT	AGGGTGGCAAGCTGTCCAATAGG	M2:p13rUdG|p11rCdT	905	3839	0.190767
AGGGTGGTACGCTGTCCAAT	AGGGTGGCACGCTCTCCAATAGG	M2:p13rUdG|p7rGdG	838	2768	0.23239
AGGGTGGTACGCTGTCCAAT	AGGGTGGCAAGCTCTCCAATAGG	M3:p13rUdG|p11rCdT|p7rGdG	1270	4519	0.219382
AGGTACCCTGGTCATTCACT	AGGTACCCTGGTCATTCACTTGG	M0	5658	7842	0.419111
AGGTACCCTGGTCATTCACT	AAATACCCTGGTCAATCACTTGG	M3:p19rGdT|p18rGdT|p6rUdT	523	1849	0.220489
AGGTACCCTGGTCATTCACT	AGCTGCCCTGGTCATTCTCTGGG	M3:p18rGdG|p16rAdC|p3rAdA	905	3845	0.190526
AGGTACCCTGGTCATTCACT	AGGCTCCCTGGTCATTCTCTGGG	M3:p17rUdG|p16rAdA|p3rAdA	982	3119	0.239454
AGGTACCCTGGTCATTCACT	AGGTCCACTGGTCATTCCCTGGG	M3:p16rAdG|p14rCdT|p3rAdG	698	2396	0.225598
AGGTACCCTGGTCATTCACT	GGCTACCCAGTTCATTCACTGGG	M4:p20rAdC|p18rGdG|p12rUdT|p10rGdA	178	2564	0.0649161
AGGTACCCTGGTCATTCACT	GGGCCACCTGTTCATTCACTTGG	M5:p20rAdC|p17rUdG|p16rAdG|p15rCdT|p10rGdA	236	1706	0.121524
AGGTAGCCTCCCCGTTTCAT	AGGTAGCCTCCCCGTTTCATAGG	M0	6616	9312	0.415369
AGGTAGCCTCCCCGTTTCAT	AGGTAGCCTCCCCGTTACATAGG	M1:p4rUdT	768	2700	0.221453
AGGTAGCCTCCCCGTTTCAT	AGGTAGCGTCCCCGTTTCATAGG	M1:p13rCdC	1415	2855	0.331382
AGGTAGCCTCCCCGTTTCAT	AGGTAGCCACCCCGTTTCATAGG	M1:p12rUdT	2887	4672	0.381929
AGGTAGCCTCCCCGTTTCAT	AGGTAGCGTCCCCGTTACATAGG	M2:p13rCdC|p4rUdT	1779	9043	0.164387
AGGTAGCCTCCCCGTTTCAT	AGGTAGCGACCCCGTTTCATAGG	M2:p13rCdC|p12rUdT	2299	5689	0.287807
AGGTAGCCTCCCCGTTTCAT	AGGTAGCCACCCCGTTACATAGG	M2:p12rUdT|p4rUdT	1214	5368	0.184442
AGGTAGCCTCCCCGTTTCAT	AGGTAGCGACCCCGTTACATAGG	M3:p13rCdC|p12rUdT|p4rUdT	488	2245	0.178558
AGTACCCGGAAGGTTCTTTA	AGTACCCGGAAGGTTCTTTATGG	M0	4154	6820	0.378531
AGTACCCGGAAGGTTCTTTA	AGTACCCGGAGGGTTCTTTATGG	M1:p10rAdC	1173	1873	0.385095
AGTACCCGGAAGGTTCTTTA	AGTACCCGGAAGGTTCTCTATGG	M1:p3rUdG	1275	2717	0.319389
AGTACCCGGAAGGTTCTTTA	AGTACCCGGAAGGTTCTTAATGG	M1:p2rUdT	876	3289	0.210324
AGTACCCGGAAGGTTCTTTA	AGTACCCGGAGGGTTCTCTATGG	M2:p10rAdC|p3rUdG	600	8118	0.0688231
AGTACCCGGAAGGTTCTTTA	AGTACCCGGAGGGTTCTTAATGG	M2:p10rAdC|p2rUdT	472	1169	0.287629
AGTACCCGGAAGGTTCTTTA	AGTACCCGGAAGGTTCTCAATGG	M2:p3rUdG|p2rUdT	480	1683	0.221914
AGTACCCGGAAGGTTCTTTA	AGTACCCGGAGGGTTCTCAATGG	M3:p10rAdC|p3rUdG|p2rUdT	975	4880	0.166524
AGTAGCCATTCGTACGGCCT	AGTAGCCATTCGTACGGCCTCGG	M0	3763	7015	0.349137
AGTAGCCATTCGTACGGCCT	AGTAGCCATTCATACGGCCTCGG	M1:p9rGdT	1614	3535	0.313459
AGTAGCCATTCGTACGGCCT	AGTAGCCATTCGTACGGGCTCGG	M1:p3rCdC	1171	5000	0.189759
AGTAGCCATTCGTACGGCCT	AGTAGCCGTTCGTACGGCCTCGG	M1:p13rAdC	1918	4749	0.287686
AGTAGCCATTCGTACGGCCT	AGTAGCCATTCATACGGGCTCGG	M2:p9rGdT|p3rCdC	924	4547	0.168891
AGTAGCCATTCGTACGGCCT	AGTAGCCGTTCATACGGCCTCGG	M2:p13rAdC|p9rGdT	1964	9940	0.164987
AGTAGCCATTCGTACGGCCT	AGTAGCCGTTCGTACGGGCTCGG	M2:p13rAdC|p3rCdC	679	1972	0.25613
AGTAGCCATTCGTACGGCCT	AGTAGCCGTTCATACGGGCTCGG	M3:p13rAdC|p9rGdT|p3rCdC	873	4539	0.161308
AGTAGTCGCGGCCAGGGCGG	AGTAGTCGCGGCCAGGGCGGCGG	M0	10807	12391	0.465859
AGTAGTCGCGGCCAGGGCGG	AGTAGTCGCGTCCAGGGCGGCGG	M1:p10rGdA	4432	5629	0.440513
AGTAGTCGCGGCCAGGGCGG	AGTAGTCGCGGCCGGGGCGGCGG	M1:p7rAdC	1654	4152	0.284878
AGTAGTCGCGGCCAGGGCGG	AATAGTCGCGGCCAGGGCGGCGG	M1:p19rGdT	2681	4193	0.39002
AGTAGTCGCGGCCAGGGCGG	AGTAGTCGCGTCCGGGGCGGCGG	M2:p10rGdA|p7rAdC	1021	7557	0.119025
AGTAGTCGCGGCCAGGGCGG	AATAGTCGCGTCCAGGGCGGCGG	M2:p19rGdT|p10rGdA	2761	5278	0.343451
AGTAGTCGCGGCCAGGGCGG	AATAGTCGCGGCCGGGGCGGCGG	M2:p19rGdT|p7rAdC	817	2676	0.233896
AGTAGTCGCGGCCAGGGCGG	AATAGTCGCGTCCGGGGCGGCGG	M3:p19rGdT|p10rGdA|p7rAdC	542	4961	0.0984917
AGTAGTTCGCTAGGTTTAGA	AGTAGTTCGCTAGGTTTAGACGG	M0	943	3651	0.205268
AGTAGTTCGCTAGGTTTAGA	AGTAGTTCGCTACGTTTAGACGG	M1:p8rGdG	1054	5476	0.161409
AGTAGTTCGCTAGGTTTAGA	AGTAGTTCGCTAGGATTAGACGG	M1:p6rUdT	204	1511	0.11895
AGTAGTTCGCTAGGTTTAGA	AGTAGTCCGCTAGGTTTAGACGG	M1:p14rUdG	1660	4296	0.278711
AGTAGTTCGCTAGGTTTAGA	AGTAGTTCGCTACGATTAGACGG	M2:p8rGdG|p6rUdT	279	3010	0.0848282
AGTAGTTCGCTAGGTTTAGA	AGTAGTCCGCTACGTTTAGACGG	M2:p14rUdG|p8rGdG	145	1420	0.0926518
AGTAGTTCGCTAGGTTTAGA	AGTAGTCCGCTAGGATTAGACGG	M2:p14rUdG|p6rUdT	298	2298	0.114792
AGTAGTTCGCTAGGTTTAGA	AGTAGTCCGCTACGATTAGACGG	M3:p14rUdG|p8rGdG|p6rUdT	800	6475	0.109966
AGTATAATTCCCCGAGGCCG	AGTATAATTCCCCGAGGCCGGGG	M0	4954	6405	0.43613
AGTATAATTCCCCGAGGCCG	AGTATAATTTCCCGAGGCCGGGG	M1:p11rCdA	477	1165	0.290499
AGTATAATTCCCCGAGGCCG	AATATAATTCCCCGAGGCCGGGG	M1:p19rGdT	1282	2509	0.338169
AGTATAATTCCCCGAGGCCG	AGCATAATTCCCCGAGGCCGGGG	M1:p18rUdG	1502	2777	0.351017
AGTATAATTCCCCGAGGCCG	AATATAATTTCCCGAGGCCGGGG	M2:p19rGdT|p11rCdA	1994	3696	0.350439
AGTATAATTCCCCGAGGCCG	AACATAATTCCCCGAGGCCGGGG	M2:p19rGdT|p18rUdG	1741	3620	0.324753
AGTATAATTCCCCGAGGCCG	AGCATAATTTCCCGAGGCCGGGG	M2:p18rUdG|p11rCdA	2210	10903	0.168535
AGTATAATTCCCCGAGGCCG	AACATAATTTCCCGAGGCCGGGG	M3:p19rGdT|p18rUdG|p11rCdA	745	4158	0.151948
AGTCGAAGGGAGTATTAAGT	AGTCGAAGGGAGTATTAAGTTGG	M0	735	1515	0.326667
AGTCGAAGGGAGTATTAAGT	AGTCGAAGGCAGTATTAAGTTGG	M1:p11rGdG	365	1297	0.219615
AGTCGAAGGGAGTATTAAGT	AGTCGAAGGGAGTATTGAGTTGG	M1:p4rAdC	595	1906	0.237905
AGTCGAAGGGAGTATTAAGT	CGTCGAAGGGAGTATTAAGTTGG	M1:p20rAdG	468	1195	0.281419
AGTCGAAGGGAGTATTAAGT	AGTCGAAGGCAGTATTGAGTTGG	M2:p11rGdG|p4rAdC	315	1712	0.155402
AGTCGAAGGGAGTATTAAGT	CGTCGAAGGCAGTATTAAGTTGG	M2:p20rAdG|p11rGdG	390	1032	0.274262
AGTCGAAGGGAGTATTAAGT	CGTCGAAGGGAGTATTGAGTTGG	M2:p20rAdG|p4rAdC	151	1250	0.10778
AGTCGAAGGGAGTATTAAGT	CGTCGAAGGCAGTATTGAGTTGG	M3:p20rAdG|p11rGdG|p4rAdC	131	1414	0.0847896
AGTTGCCTTGTGAAGATAAT	AGTTGCCTTGTGAAGATAATTGG	M0	1064	3663	0.22509
AGTTGCCTTGTGAAGATAAT	AGTTGCCTTGTGAAGCTAATTGG	M1:p5rAdG	622	2417	0.204673
AGTTGCCTTGTGAAGATAAT	AGTTGCTTTGTGAAGATAATTGG	M1:p14rCdA	192	835	0.186952
AGTTGCCTTGTGAAGATAAT	AGTTGCCCTGTGAAGATAATTGG	M1:p13rUdG	358	1933	0.156264
AGTTGCCTTGTGAAGATAAT	AGTTGCTTTGTGAAGCTAATTGG	M2:p14rCdA|p5rAdG	187	801	0.189271
AGTTGCCTTGTGAAGATAAT	AGTTGCTCTGTGAAGATAATTGG	M2:p14rCdA|p13rUdG	105	815	0.11413
AGTTGCCTTGTGAAGATAAT	AGTTGCCCTGTGAAGCTAATTGG	M2:p13rUdG|p5rAdG	526	3568	0.128481
AGTTGCCTTGTGAAGATAAT	AGTTGCTCTGTGAAGCTAATTGG	M3:p14rCdA|p13rUdG|p5rAdG	684	3778	0.153294
ATAACAGGGTCTACACAAAG	ATAACAGGGTCTACACAAAGAGG	M0	1012	3248	0.237559
ATAACAGGGTCTACACAAAG	ATAACAGGGTCTACAGAAAGAGG	M1:p5rCdC	554	1677	0.248319
ATAACAGGGTCTACACAAAG	ATTACAGGGTCTACACAAAGAGG	M1:p18rAdA	864	2271	0.275598
ATAACAGGGTCTACACAAAG	ATACCAGGGTCTACACAAAGAGG	M1:p17rAdG	964	1598	0.376269
ATAACAGGGTCTACACAAAG	ATTACAGGGTCTACAGAAAGAGG	M2:p18rAdA|p5rCdC	202	1645	0.109367
ATAACAGGGTCTACACAAAG	ATTCCAGGGTCTACACAAAGAGG	M2:p18rAdA|p17rAdG	127	1073	0.105833
ATAACAGGGTCTACACAAAG	ATACCAGGGTCTACAGAAAGAGG	M2:p17rAdG|p5rCdC	119	1389	0.0789125
ATAACAGGGTCTACACAAAG	ATTCCAGGGTCTACAGAAAGAGG	M3:p18rAdA|p17rAdG|p5rCdC	217	1150	0.158742
ATAACGGTGTCGTGGGACAG	ATAACGGTGTCGTGGGACAGTGG	M0	2567	5029	0.337941
ATAACGGTGTCGTGGGACAG	ATAACGGTGTCGTGGAACAGTGG	M1:p5rGdT	986	1603	0.380842
ATAACGGTGTCGTGGGACAG	ATAGCGGTGTCGTGGGACAGTGG	M1:p17rAdC	1331	2433	0.353613
ATAACGGTGTCGTGGGACAG	ATAATGGTGTCGTGGGACAGTGG	M1:p16rCdA	327	711	0.315029
ATAACGGTGTCGTGGGACAG	ATAGCGGTGTCGTGGAACAGTGG	M2:p17rAdC|p5rGdT	994	3048	0.245918
ATAACGGTGTCGTGGGACAG	ATAGTGGTGTCGTGGGACAGTGG	M2:p17rAdC|p16rCdA	2441	7469	0.246317
ATAACGGTGTCGTGGGACAG	ATAATGGTGTCGTGGAACAGTGG	M2:p16rCdA|p5rGdT	433	1640	0.208876
ATAACGGTGTCGTGGGACAG	ATAGTGGTGTCGTGGAACAGTGG	M3:p17rAdC|p16rCdA|p5rGdT	449	4087	0.0989859
ATAACTCAATTTGTAAAAAA	ATAACTCAATTTGTAAAAAATGG	M0	282	1156	0.196106
ATAACTCAATTTGTAAAAAA	ATAACTCAATTAGTAAAAAATGG	M1:p9rUdT	147	769	0.16048
ATAACTCAATTTGTAAAAAA	ATAACTCAACTCGTAAAAAATGG	M2:p11rUdG|p9rUdG	101	586	0.147016
ATAACTCAATTTGTAAAAAA	ATAACTCAAGTTGTACAAAATGG	M2:p11rUdC|p5rAdG	38	185	0.170404
ATAACTCAATTTGTAAAAAA	ATAACTCAATTCGTAAAATATGG	M2:p9rUdG|p2rAdA	308	2615	0.105371
ATAACTCAATTTGTAAAAAA	ATAACTCAATTTGTAGAACATGG	M2:p5rAdC|p2rAdG	45	293	0.133136
ATAACTCAATTTGTAAAAAA	ATAACTCAATTTGTACAAATTGG	M2:p5rAdG|p1rAdA	31	399	0.072093
ATAACTCAATTTGTAAAAAA	ATAACTCAATTTGTAAAAACTAG	M2:p1rAdG|p-1rGdT	59	665	0.0814917
ATAACTCAATTTGTAAAAAA	ATAACTCAATTTGTAAAAAATAT	M2:p-1rGdT|p-2rGdA	16	725	0.0215924
ATAACTCAATTTGTAAAAAA	ATAACGCAATTTGTAACAAATGG	M2:p15rUdC|p4rAdG	93	1351	0.0644044
ATAACTCAATTTGTAAAAAA	ATAACCCAGTTTGTAAAAAATGG	M2:p15rUdG|p12rAdC	79	852	0.084855
ATAACTCAATTTGTAAAAAA	ATAACTCCATTTGTATAAAATGG	M2:p13rAdG|p5rAdA	340	2151	0.136491
ATAACTCAATTTGTAAAAAA	ATAACTCAGTTTGTACAAAATGG	M2:p12rAdC|p5rAdG	121	1450	0.077021
ATAACTCAATTTGTAAAAAA	ATAACGCAATCTGTAAAAACTGG	M3:p15rUdC|p10rUdG|p1rAdG	29	904	0.0310825
ATAATGTGGAGAGTAAAGGG	ATAATGTGGAGAGTAAAGGGAGG	M0	524	1884	0.217608
ATAATGTGGAGAGTAAAGGG	CTAATGTGGAGAGTAAAGGGAGG	M1:p20rAdG	178	1242	0.125352
ATAATGTGGAGAGTAAAGGG	ATACTGTGGAGAGTAAAGGGAGG	M1:p17rAdG	205	692	0.22854
ATAATGTGGAGAGTAAAGGG	ATAAAGTGGAGAGTAAAGGGAGG	M1:p16rUdT	332	846	0.281834
ATAATGTGGAGAGTAAAGGG	CTACTGTGGAGAGTAAAGGGAGG	M2:p20rAdG|p17rAdG	243	949	0.203859
ATAATGTGGAGAGTAAAGGG	CTAAAGTGGAGAGTAAAGGGAGG	M2:p20rAdG|p16rUdT	197	558	0.260927
ATAATGTGGAGAGTAAAGGG	ATACAGTGGAGAGTAAAGGGAGG	M2:p17rAdG|p16rUdT	149	609	0.19657
ATAATGTGGAGAGTAAAGGG	CTACAGTGGAGAGTAAAGGGAGG	M3:p20rAdG|p17rAdG|p16rUdT	130	1344	0.0881954
ATATCCTCCTTTCATTCGAA	ATATCCTCCTTTCATTCGAATGG	M0	492	2368	0.172028
ATATCCTCCTTTCATTCGAA	ATATCCTCCTTTCATTCCAATGG	M1:p3rGdG	245	1146	0.176132
ATATCCTCCTTTCATTCGAA	ATAGCCTCCTTTCATTCGAATGG	M1:p17rUdC	733	3263	0.183433
ATATCCTCCTTTCATTCGAA	ATATCCTCGTTTCATTCGAATGG	M1:p12rCdC	59	991	0.0561905
ATATCCTCCTTTCATTCGAA	ATAGCCTCCTTTCATTCCAATGG	M2:p17rUdC|p3rGdG	318	2191	0.126744
ATATCCTCCTTTCATTCGAA	ATAGCCTCGTTTCATTCGAATGG	M2:p17rUdC|p12rCdC	236	1782	0.116947
ATATCCTCCTTTCATTCGAA	ATATCCTCGTTTCATTCCAATGG	M2:p12rCdC|p3rGdG	187	1499	0.110913
ATATCCTCCTTTCATTCGAA	ATAGCCTCGTTTCATTCCAATGG	M3:p17rUdC|p12rCdC|p3rGdG	371	2648	0.122888
ATATCTCATTACCCCATAGA	ATATCTCATTACCCCATAGAAGG	M0	747	3442	0.178324
ATATCTCATTACCCCATAGA	ATATCTCATCACCCCATAGAAGG	M1:p11rUdG	318	1459	0.178953
ATATCTCATTACCCCATAGA	ATATCTCATTACCCCTTAGAAGG	M1:p5rAdA	83	676	0.109354
ATATCTCATTACCCCATAGA	ATATCTCATTACCCCAAAGAAGG	M1:p4rUdT	146	1721	0.0782003
ATATCTCATTACCCCATAGA	ATATCTCATCACCCCTTAGAAGG	M2:p11rUdG|p5rAdA	161	4103	0.037758
ATATCTCATTACCCCATAGA	ATATCTCATCACCCCAAAGAAGG	M2:p11rUdG|p4rUdT	83	915	0.0831663
ATATCTCATTACCCCATAGA	ATATCTCATTACCCCTAAGAAGG	M2:p5rAdA|p4rUdT	67	641	0.0946328
ATATCTCATTACCCCATAGA	ATATCTCATCACCCCTAAGAAGG	M3:p11rUdG|p5rAdA|p4rUdT	35	1543	0.02218
ATCACTCAGTTTGCCCCGGA	ATCACTCAGTTTGCCCCGGAAGG	M0	3970	9594	0.292687
ATCACTCAGTTTGCCCCGGA	ATCACTCAGTTTACCCCGGAAGG	M1:p8rGdT	1021	3440	0.228872
ATCACTCAGTTTGCCCCGGA	ATCACTCAGTTTGCACCGGAAGG	M1:p6rCdT	290	3856	0.0699469
ATCACTCAGTTTGCCCCGGA	ATCACTCAGTTTGCCCTGGAAGG	M1:p4rCdA	1118	3823	0.22627
ATCACTCAGTTTGCCCCGGA	ATCACTCAGTTTACACCGGAAGG	M2:p8rGdT|p6rCdT	624	4605	0.119334
ATCACTCAGTTTGCCCCGGA	ATCACTCAGTTTACCCTGGAAGG	M2:p8rGdT|p4rCdA	1551	7197	0.177298
ATCACTCAGTTTGCCCCGGA	ATCACTCAGTTTGCACTGGAAGG	M2:p6rCdT|p4rCdA	792	5622	0.12348
ATCACTCAGTTTGCCCCGGA	ATCACTCAGTTTACACTGGAAGG	M3:p8rGdT|p6rCdT|p4rCdA	434	3625	0.106923
ATCCCCCACTCTCCTAGAGG	ATCCCCCACTCTCCTAGAGGTGG	M0	1387	5140	0.212502
ATCCCCCACTCTCCTAGAGG	TTCCCCCACTCTCCTAGAGGTGG	M1:p20rAdA	1103	2343	0.320081
ATCCCCCACTCTCCTAGAGG	ATCCCCCGCTCTCCTAGAGGTGG	M1:p13rAdC	1539	4460	0.256543
ATCCCCCACTCTCCTAGAGG	ATCCCCCAGTCTCCTAGAGGTGG	M1:p12rCdC	567	2334	0.19545
ATCCCCCACTCTCCTAGAGG	TTCCCCCGCTCTCCTAGAGGTGG	M2:p20rAdA|p13rAdC	404	1780	0.184982
ATCCCCCACTCTCCTAGAGG	TTCCCCCAGTCTCCTAGAGGTGG	M2:p20rAdA|p12rCdC	1717	5996	0.222611
ATCCCCCACTCTCCTAGAGG	ATCCCCCGGTCTCCTAGAGGTGG	M2:p13rAdC|p12rCdC	2608	6298	0.292836
ATCCCCCACTCTCCTAGAGG	TTCCCCCGGTCTCCTAGAGGTGG	M3:p20rAdA|p13rAdC|p12rCdC	679	3745	0.153481
ATCCCTAACATCAATAAGCA	ATCCCTAACATCAATAAGCATGG	M0	363	1617	0.183333
ATCCCTAACATCAATAAGCA	ATCCCTAACATCAATAAACATGG	M1:p3rGdT	199	779	0.203476
ATCCCTAACATCAATAAGCA	ATCGCTAACATCAATAAGCATGG	M1:p17rCdC	192	1035	0.156479
ATCCCTAACATCAATAAGCA	ATCCCGAACATCAATAAGCATGG	M1:p15rUdC	522	1771	0.227649
ATCCCTAACATCAATAAGCA	ATCGCTAACATCAATAAACATGG	M2:p17rCdC|p3rGdT	215	2719	0.0732788
ATCCCTAACATCAATAAGCA	ATCGCGAACATCAATAAGCATGG	M2:p17rCdC|p15rUdC	356	2609	0.120067
ATCCCTAACATCAATAAGCA	ATCCCGAACATCAATAAACATGG	M2:p15rUdC|p3rGdT	248	2237	0.0997988
ATCCCTAACATCAATAAGCA	ATCGCGAACATCAATAAACATGG	M3:p17rCdC|p15rUdC|p3rGdT	235	1545	0.132022
ATCGAATAGAATCAGGCGTT	ATCGAATAGAATCAGGCGTTCGG	M0	3625	5488	0.397783
ATCGAATAGAATCAGGCGTT	CTCGAATAGAATCAGGCGTTCGG	M1:p20rAdG	209	815	0.204102
ATCGAATAGAATCAGGCGTT	ATCCAATAGAATCAGGCGTTCGG	M1:p17rGdG	539	2471	0.17907
ATCGAATAGAATCAGGCGTT	ATCGAATCGAATCAGGCGTTCGG	M1:p13rAdG	256	1289	0.165696
ATCGAATAGAATCAGGCGTT	CTCCAATAGAATCAGGCGTTCGG	M2:p20rAdG|p17rGdG	454	1773	0.203862
ATCGAATAGAATCAGGCGTT	CTCGAATCGAATCAGGCGTTCGG	M2:p20rAdG|p13rAdG	1877	5940	0.240118
ATCGAATAGAATCAGGCGTT	ATCCAATCGAATCAGGCGTTCGG	M2:p17rGdG|p13rAdG	2384	9270	0.204565
ATCGAATAGAATCAGGCGTT	CTCCAATCGAATCAGGCGTTCGG	M3:p20rAdG|p17rGdG|p13rAdG	898	7765	0.103659
ATCTATAATCATGCCTACCG	ATCTATAATCATGCCTACCGTGG	M0	910	2583	0.260521
ATCTATAATCATGCCTACCG	AGATATGATCATGCCTACCGAGG	M3:p19rUdC|p18rCdT|p14rAdC	708	3418	0.171595
ATCTATAATCATGCCTACCG	ATCTGTAATCCTGCCTTCCGCGG	M3:p16rAdC|p10rAdG|p4rAdA	1778	5600	0.240987
ATCTATAATCATGCCTACCG	ATCTATAGACTTGCCTACCGCGG	M3:p13rAdC|p12rUdT|p10rAdA	210	1078	0.163043
ATCTATGAATGGAGGTTACG	ATCTATGAATGGAGGTTACGGGG	M0	765	1926	0.284281
ATCTATGAATGGAGGTTACG	ATCTATGAATGGAGTTTACGGGG	M1:p6rGdA	518	1378	0.273207
ATCTATGAATGGAGGTTACG	ATCTATGAATGGAGGTTAAGGGG	M1:p2rCdT	548	2126	0.204936
ATCTATGAATGGAGGTTACG	ACCTATGAATGGAGGTTACGGGG	M1:p19rUdG	204	784	0.206478
ATCTATGAATGGAGGTTACG	ATCTATGAATGGAGTTTAAGGGG	M2:p6rGdA|p2rCdT	167	3267	0.0486313
ATCTATGAATGGAGGTTACG	ACCTATGAATGGAGTTTACGGGG	M2:p19rUdG|p6rGdA	356	2335	0.132293
ATCTATGAATGGAGGTTACG	ACCTATGAATGGAGGTTAAGGGG	M2:p19rUdG|p2rCdT	119	1305	0.0835674
ATCTATGAATGGAGGTTACG	ACCTATGAATGGAGTTTAAGGGG	M3:p19rUdG|p6rGdA|p2rCdT	340	3355	0.0920162
ATGACATGATTGGACCGACG	ATGACATGATTGGACCGACGCGG	M0	4190	7535	0.357356
ATGACATGATTGGACCGACG	ATGACATGATTCGACCGACGCGG	M1:p9rGdG	2481	3148	0.440753
ATGACATGATTGGACCGACG	ATGCCATGATTGGACCGACGCGG	M1:p17rAdG	3158	3857	0.450178
ATGACATGATTGGACCGACG	ATGACCTGATTGGACCGACGCGG	M1:p15rAdG	1185	1723	0.407497
ATGACATGATTGGACCGACG	ATGCCATGATTCGACCGACGCGG	M2:p17rAdG|p9rGdG	1118	5126	0.179052
ATGACATGATTGGACCGACG	ATGCCCTGATTGGACCGACGCGG	M2:p17rAdG|p15rAdG	1514	13090	0.10367
ATGACATGATTGGACCGACG	ATGACCTGATTCGACCGACGCGG	M2:p15rAdG|p9rGdG	832	2998	0.217232
ATGACATGATTGGACCGACG	ATGCCCTGATTCGACCGACGCGG	M3:p17rAdG|p15rAdG|p9rGdG	292	2192	0.117552
ATGATTTGCGGTGCTCCGTT	ATGATTTGCGGTGCTCCGTTTGG	M0	13498	26643	0.336265
ATGATTTGCGGTGCTCCGTT	ATGATTTGCGGTGCTTCGTTTGG	M1:p5rCdA	1714	5019	0.254567
ATGATTTGCGGTGCTCCGTT	ATGATTTGCGGTGCTCCGTGTGG	M1:p1rUdC	1406	4184	0.251521
ATGATTTGCGGTGCTCCGTT	ACGATTTGCGGTGCTCCGTTTGG	M1:p19rUdG	1012	2704	0.272336
ATGATTTGCGGTGCTCCGTT	ATGATTTGCGGTGCTTCGTGTGG	M2:p5rCdA|p1rUdC	572	4112	0.122118
ATGATTTGCGGTGCTCCGTT	ACGATTTGCGGTGCTTCGTTTGG	M2:p19rUdG|p5rCdA	1619	8568	0.158928
ATGATTTGCGGTGCTCCGTT	ACGATTTGCGGTGCTCCGTGTGG	M2:p19rUdG|p1rUdC	1000	6168	0.139509
ATGATTTGCGGTGCTCCGTT	ACGATTTGCGGTGCTTCGTGTGG	M3:p19rUdG|p5rCdA|p1rUdC	2339	10010	0.189408
ATGGCAGAGTTCGCCCATGC	ATGGCAGAGTTCGCCCATGCCGG	M0	3158	4875	0.393128
ATGGCAGAGTTCGCCCATGC	ATGGCAGAGTTCGTCCATGCCGG	M1:p7rCdA	1654	3337	0.331397
ATGGCAGAGTTCGCCCATGC	ATGGCAGAGTTCGCCCATCCCGG	M1:p2rGdG	1372	2866	0.323738
ATGGCAGAGTTCGCCCATGC	ATTGCAGAGTTCGCCCATGCCGG	M1:p18rGdA	1052	2747	0.276915
ATGGCAGAGTTCGCCCATGC	ATGGCAGAGTTCGTCCATCCCGG	M2:p7rCdA|p2rGdG	422	2141	0.164651
ATGGCAGAGTTCGCCCATGC	ATTGCAGAGTTCGTCCATGCCGG	M2:p18rGdA|p7rCdA	633	2530	0.200126
ATGGCAGAGTTCGCCCATGC	ATTGCAGAGTTCGCCCATCCCGG	M2:p18rGdA|p2rGdG	1161	3771	0.235401
ATGGCAGAGTTCGCCCATGC	ATTGCAGAGTTCGTCCATCCCGG	M3:p18rGdA|p7rCdA|p2rGdG	1083	3316	0.246192
ATTATAAACGGACTTTCGAA	ATTATAAACGGACTTTCGAACGG	M0	580	1976	0.226917
ATTATAAACGGACTTTCGAA	ATTATAAACAGACTTTCGAACGG	M1:p11rGdT	265	702	0.274043
ATTATAAACGGACTTTCGAA	ATTAGAAACGGACTTTCGAACGG	M1:p16rUdC	201	730	0.215897
ATTATAAACGGACTTTCGAA	ATTATAAAGGGACTTTCGAACGG	M1:p12rCdC	769	1631	0.320417
ATTATAAACGGACTTTCGAA	ATTAGAAACAGACTTTCGAACGG	M2:p16rUdC|p11rGdT	69	748	0.0844553
ATTATAAACGGACTTTCGAA	ATTAGAAAGGGACTTTCGAACGG	M2:p16rUdC|p12rCdC	194	1077	0.152636
ATTATAAACGGACTTTCGAA	ATTATAAAGAGACTTTCGAACGG	M2:p12rCdC|p11rGdT	122	411	0.228893
ATTATAAACGGACTTTCGAA	ATTAGAAAGAGACTTTCGAACGG	M3:p16rUdC|p12rCdC|p11rGdT	131	883	0.129191
ATTGCTACGCGGCTAGCCTT	ATTGCTACGCGGCTAGCCTTAGG	M0	1934	6786	0.221789
ATTGCTACGCGGCTAGCCTT	ATTGCTACGCGGCTAGTCTTAGG	M1:p4rCdA	1088	7114	0.132651
ATTGCTACGCGGCTAGCCTT	ATTGCTACGCGGCTAGCGTTAGG	M1:p3rCdC	2194	9492	0.187746
ATTGCTACGCGGCTAGCCTT	ATGGCTACGCGGCTAGCCTTAGG	M1:p18rUdC	363	2352	0.133702
ATTGCTACGCGGCTAGCCTT	ATTGCTACGCGGCTAGTGTTAGG	M2:p4rCdA|p3rCdC	315	2581	0.108771
ATTGCTACGCGGCTAGCCTT	ATGGCTACGCGGCTAGTCTTAGG	M2:p18rUdC|p4rCdA	537	2450	0.179779
ATTGCTACGCGGCTAGCCTT	ATGGCTACGCGGCTAGCGTTAGG	M2:p18rUdC|p3rCdC	298	2693	0.0996322
ATTGCTACGCGGCTAGCCTT	ATGGCTACGCGGCTAGTGTTAGG	M3:p18rUdC|p4rCdA|p3rCdC	290	2715	0.0965058
ATTTAAGCGTTTCCTATCAC	ATTTAAGCGTTTCCTATCACTGG	M0	713	2848	0.200225
ATTTAAGCGTTTCCTATCAC	ATTTAAGCGTTTACTATCACTGG	M1:p8rCdT	209	1086	0.16139
ATTTAAGCGTTTCCTATCAC	ATTTAAGCGTTTCCTACCACTGG	M1:p4rUdG	402	2077	0.162162
ATTTAAGCGTTTCCTATCAC	ATTTAAGCGTTTCCTATCTCTGG	M1:p2rAdA	700	2153	0.245356
ATTTAAGCGTTTCCTATCAC	ATTTAAGCGTTTACTACCACTGG	M2:p8rCdT|p4rUdG	303	1319	0.186806
ATTTAAGCGTTTCCTATCAC	ATTTAAGCGTTTACTATCTCTGG	M2:p8rCdT|p2rAdA	263	1042	0.201533
ATTTAAGCGTTTCCTATCAC	ATTTAAGCGTTTCCTACCTCTGG	M2:p4rUdG|p2rAdA	148	1115	0.117181
ATTTAAGCGTTTCCTATCAC	ATTTAAGCGTTTACTACCTCTGG	M3:p8rCdT|p4rUdG|p2rAdA	137	924	0.129123
CAAAGGAAACCGGTGTCTGT	CAAAGGAAACCGGTGTCTGTCGG	M0	4618	6423	0.418259
CAAAGGAAACCGGTGTCTGT	CAAAGGAAACCGGAGTCTGTCGG	M1:p7rUdT	248	1139	0.178803
CAAAGGAAACCGGTGTCTGT	CAAAGGAAACCGGTGTCGGTCGG	M1:p3rUdC	479	4953	0.0881811
CAAAGGAAACCGGTGTCTGT	CAAGGGAAACCGGTGTCTGTCGG	M1:p17rAdC	1303	2123	0.380327
CAAAGGAAACCGGTGTCTGT	CAAAGGAAACCGGAGTCGGTCGG	M2:p7rUdT|p3rUdC	564	3056	0.155801
CAAAGGAAACCGGTGTCTGT	CAAGGGAAACCGGAGTCTGTCGG	M2:p17rAdC|p7rUdT	1061	4893	0.1782
CAAAGGAAACCGGTGTCTGT	CAAGGGAAACCGGTGTCGGTCGG	M2:p17rAdC|p3rUdC	949	6740	0.123423
CAAAGGAAACCGGTGTCTGT	CAAGGGAAACCGGAGTCGGTCGG	M3:p17rAdC|p7rUdT|p3rUdC	493	7156	0.0644529
CAACCCGCTAGAACTTGAGC	CAACCCGCTAGAACTTGAGCCGG	M0	2522	5445	0.316556
CAACCCGCTAGAACTTGAGC	CAACCCGCTGGAACTTGAGCCGG	M1:p11rAdC	985	2541	0.279353
CAACCCGCTAGAACTTGAGC	CAACCCGCTAAAACTTGAGCCGG	M1:p10rGdT	855	1844	0.316784
CAACCCGCTAGAACTTGAGC	CAAGCCGCTAGAACTTGAGCCGG	M1:p17rCdC	609	3133	0.162747
CAACCCGCTAGAACTTGAGC	CAACCCGCTGAAACTTGAGCCGG	M2:p11rAdC|p10rGdT	444	3550	0.111167
CAACCCGCTAGAACTTGAGC	CAAGCCGCTGGAACTTGAGCCGG	M2:p17rCdC|p11rAdC	1132	5554	0.169309
CAACCCGCTAGAACTTGAGC	CAAGCCGCTAAAACTTGAGCCGG	M2:p17rCdC|p10rGdT	475	2818	0.144245
CAACCCGCTAGAACTTGAGC	CAAGCCGCTGAAACTTGAGCCGG	M3:p17rCdC|p11rAdC|p10rGdT	1565	10419	0.130591
CAACGAAGACAGTAAAGATT	CAACGAAGACAGTAAAGATTCGG	M0	575	1363	0.296698
CAACGAAGACAGTAAAGATT	CAACGAAGACAGTTAAGATTCGG	M1:p7rAdA	47	455	0.0936255
CAACGAAGACAGTAAAGATT	CAACGAAGACAGTAGAGATTCGG	M1:p6rAdC	144	354	0.289157
CAACGAAGACAGTAAAGATT	CAACAAAGACAGTAAAGATTCGG	M1:p16rGdT	160	681	0.19025
CAACGAAGACAGTAAAGATT	CAACGAAGACAGTTGAGATTCGG	M2:p7rAdA|p6rAdC	119	695	0.146192
CAACGAAGACAGTAAAGATT	CAACAAAGACAGTTAAGATTCGG	M2:p16rGdT|p7rAdA	126	1429	0.0810289
CAACGAAGACAGTAAAGATT	CAACAAAGACAGTAGAGATTCGG	M2:p16rGdT|p6rAdC	264	1860	0.124294
CAACGAAGACAGTAAAGATT	CAACAAAGACAGTTGAGATTCGG	M3:p16rGdT|p7rAdA|p6rAdC	259	4365	0.0560121
CACAATCCCCTCCTTGTAAA	CACAATCCCCTCCTTGTAAAAGG	M0	1100	2950	0.271605
CACAATCCCCTCCTTGTAAA	CACAATCCCCGCCTTGTAAAAGG	M1:p10rUdC	928	3702	0.200432
CACAATCCCCTCCTTGTAAA	CACAATCCCCTCGTTGTAAAAGG	M1:p8rCdC	502	4386	0.1027
CACAATCCCCTCCTTGTAAA	CACATTCCCCTCCTTGTAAAAGG	M1:p16rAdA	446	2827	0.136266
CACAATCCCCTCCTTGTAAA	CACAATCCCCGCGTTGTAAAAGG	M2:p10rUdC|p8rCdC	1532	8073	0.1595
CACAATCCCCTCCTTGTAAA	CACATTCCCCGCCTTGTAAAAGG	M2:p16rAdA|p10rUdC	594	3838	0.134025
CACAATCCCCTCCTTGTAAA	CACATTCCCCTCGTTGTAAAAGG	M2:p16rAdA|p8rCdC	337	1853	0.153881
CACAATCCCCTCCTTGTAAA	CACATTCCCCGCGTTGTAAAAGG	M3:p16rAdA|p10rUdC|p8rCdC	769	6280	0.109093
CACCACGTGAACTGCTCGCA	CACCACGTGAACTGCTCGCATGG	M0	6063	7434	0.449211
CACCACGTGAACTGCTCGCA	CACCACGTGAACTGCTTGCATGG	M1:p4rCdA	885	2314	0.276649
CACCACGTGAACTGCTCGCA	CACCACGTGAACTGCTCGCTTGG	M1:p1rAdA	1342	4228	0.240934
CACCACGTGAACTGCTCGCA	CGCCACGTGAACTGCTCGCATGG	M1:p19rAdC	2150	4331	0.331739
CACCACGTGAACTGCTCGCA	CACCACGTGAACTGCTTGCTTGG	M2:p4rCdA|p1rAdA	336	1513	0.18172
CACCACGTGAACTGCTCGCA	CGCCACGTGAACTGCTTGCATGG	M2:p19rAdC|p4rCdA	1200	7183	0.143147
CACCACGTGAACTGCTCGCA	CGCCACGTGAACTGCTCGCTTGG	M2:p19rAdC|p1rAdA	1029	3532	0.225608
CACCACGTGAACTGCTCGCA	CGCCACGTGAACTGCTTGCTTGG	M3:p19rAdC|p4rCdA|p1rAdA	790	3275	0.194342
CACTGGGGTTGTTGTAACCG	CACTGGGGTTGTTGTAACCGCGG	M0	2148	5097	0.29648
CACTGGGGTTGTTGTAACCG	CACTGGGGTTGTTGTACCCGCGG	M1:p4rAdG	332	2434	0.120029
CACTGGGGTTGTTGTAACCG	CACTGGGGTTGTTGTAAGCGCGG	M1:p3rCdC	1810	12629	0.125355
CACTGGGGTTGTTGTAACCG	CACTTGGGTTGTTGTAACCGCGG	M1:p16rGdA	1267	2426	0.343082
CACTGGGGTTGTTGTAACCG	CACTGGGGTTGTTGTACGCGCGG	M2:p4rAdG|p3rCdC	636	4583	0.121862
CACTGGGGTTGTTGTAACCG	CACTTGGGTTGTTGTACCCGCGG	M2:p16rGdA|p4rAdG	892	3805	0.189908
CACTGGGGTTGTTGTAACCG	CACTTGGGTTGTTGTAAGCGCGG	M2:p16rGdA|p3rCdC	720	4610	0.135084
CACTGGGGTTGTTGTAACCG	CACTTGGGTTGTTGTACGCGCGG	M3:p16rGdA|p4rAdG|p3rCdC	579	3490	0.142295
CAGAGGATGGACGGTTATTA	CAGAGGATGGACGGTTATTAAGG	M0	4959	7733	0.390719
CAGAGGATGGACGGTTATTA	CAGAGGATGGACAGTTATTAAGG	M1:p8rGdT	1918	2984	0.391269
CAGAGGATGGACGGTTATTA	CCGAGGATGGACGGTTATTAAGG	M1:p19rAdG	1588	4074	0.280466
CAGAGGATGGACGGTTATTA	CAGTGGATGGACGGTTATTAAGG	M1:p17rAdA	651	2045	0.241469
CAGAGGATGGACGGTTATTA	CCGAGGATGGACAGTTATTAAGG	M2:p19rAdG|p8rGdT	1782	12598	0.123922
CAGAGGATGGACGGTTATTA	CCGTGGATGGACGGTTATTAAGG	M2:p19rAdG|p17rAdA	458	2509	0.154365
CAGAGGATGGACGGTTATTA	CAGTGGATGGACAGTTATTAAGG	M2:p17rAdA|p8rGdT	271	2599	0.0944251
CAGAGGATGGACGGTTATTA	CCGTGGATGGACAGTTATTAAGG	M3:p19rAdG|p17rAdA|p8rGdT	3294	12346	0.210614
CAGATACTAAGGGGGCGCTG	CAGATACTAAGGGGGCGCTGTGG	M0	3317	7207	0.315184
CAGATACTAAGGGGGCGCTG	CAGATACTAAGTGGGCGCTGTGG	M1:p9rGdA	1120	2669	0.295593
CAGATACTAAGGGGGCGCTG	CAGATACTAAGGGCGCGCTGTGG	M1:p7rGdG	1354	4255	0.241398
CAGATACTAAGGGGGCGCTG	CAGATACTCAGGGGGCGCTGTGG	M1:p12rAdG	818	2936	0.217901
CAGATACTAAGGGGGCGCTG	CAGATACTAAGTGCGCGCTGTGG	M2:p9rGdA|p7rGdG	528	2668	0.165207
CAGATACTAAGGGGGCGCTG	CAGATACTCAGTGGGCGCTGTGG	M2:p12rAdG|p9rGdA	1354	6256	0.177924
CAGATACTAAGGGGGCGCTG	CAGATACTCAGGGCGCGCTGTGG	M2:p12rAdG|p7rGdG	546	2704	0.168
CAGATACTAAGGGGGCGCTG	CAGATACTCAGTGCGCGCTGTGG	M3:p12rAdG|p9rGdA|p7rGdG	919	4069	0.184242
CAGCGAAATACCCCAACGCG	CAGCGAAATACCCCAACGCGCGG	M0	5838	7100	0.451229
CAGCGAAATACCCCAACGCG	GAGCGAAATACCCCAACGCGCGG	M1:p20rCdC	961	2534	0.274964
CAGCGAAATACCCCAACGCG	CAGCGAAATACCCCAACGCTCGG	M1:p1rGdA	1276	2550	0.333508
CAGCGAAATACCCCAACGCG	CAGCGAAATACCCCAACGCGCCG	M1:p-1rGdG	245	1990	0.10962
CAGCGAAATACCCCAACGCG	GAGCGAAATACCCCAACGCTCGG	M2:p20rCdC|p1rGdA	717	1702	0.296403
CAGCGAAATACCCCAACGCG	GAGCGAAATACCCCAACGCGCCG	M2:p20rCdC|p-1rGdG	558	2860	0.163253
CAGCGAAATACCCCAACGCG	CAGCGAAATACCCCAACGCTCCG	M2:p1rGdA|p-1rGdG	919	3579	0.204313
CAGCGAAATACCCCAACGCG	GAGCGAAATACCCCAACGCTCCG	M3:p20rCdC|p1rGdA|p-1rGdG	695	2362	0.227347
CAGCGCACTTCAATATGTTC	CAGCGCACTTCAATATGTTCCGG	M0	3091	5923	0.342911
CAGCGCACTTCAATATGTTC	CAGCGCACTTCAACATGTTCCGG	M1:p7rUdG	472	3424	0.12115
CAGCGCACTTCAATATGTTC	CAGCGCACTTCAATATATTCCGG	M1:p4rGdT	325	2233	0.127052
CAGCGCACTTCAATATGTTC	CAGCGCACCTCAATATGTTCCGG	M1:p12rUdG	212	1537	0.121212
CAGCGCACTTCAATATGTTC	CAGCGCACTTCAACATATTCCGG	M2:p7rUdG|p4rGdT	533	5280	0.091691
CAGCGCACTTCAATATGTTC	CAGCGCACCTCAACATGTTCCGG	M2:p12rUdG|p7rUdG	1561	6897	0.184559
CAGCGCACTTCAATATGTTC	CAGCGCACCTCAATATATTCCGG	M2:p12rUdG|p4rGdT	643	3965	0.13954
CAGCGCACTTCAATATGTTC	CAGCGCACCTCAACATATTCCGG	M3:p12rUdG|p7rUdG|p4rGdT	548	3404	0.138664
CAGGATGCTTAATGTAATCG	CAGGATGCTTAATGTAATCGTGG	M0	905	3406	0.209928
CAGGATGCTTAATGTAATCG	CAGGATGCTTAGTGTAATCGTGG	M1:p9rAdC	521	2395	0.178669
CAGGATGCTTAATGTAATCG	GAGGATGCTTAATGTAATCGTGG	M1:p20rCdC	434	1476	0.227225
CAGGATGCTTAATGTAATCG	CAGGTTGCTTAATGTAATCGTGG	M1:p16rAdA	57	781	0.0680191
CAGGATGCTTAATGTAATCG	GAGGATGCTTAGTGTAATCGTGG	M2:p20rCdC|p9rAdC	216	1166	0.156295
CAGGATGCTTAATGTAATCG	GAGGTTGCTTAATGTAATCGTGG	M2:p20rCdC|p16rAdA	458	1541	0.229115
CAGGATGCTTAATGTAATCG	CAGGTTGCTTAGTGTAATCGTGG	M2:p16rAdA|p9rAdC	161	1000	0.138674
CAGGATGCTTAATGTAATCG	GAGGTTGCTTAGTGTAATCGTGG	M3:p20rCdC|p16rAdA|p9rAdC	284	3478	0.0754918
CAGGGCTGACCTTCATTGGA	CAGGGCTGACCTTCATTGGACGG	M0	2953	4578	0.392113
CAGGGCTGACCTTCATTGGA	CAGGGCTGACCTTCATTGTACGG	M1:p2rGdA	1264	2997	0.296644
CAGGGCTGACCTTCATTGGA	CAGGGCTGACCTTCATTGGCCGG	M1:p1rAdG	1511	4699	0.243317
CAGGGCTGACCTTCATTGGA	CAGGGCTGACCTTCATTGGACGT	M1:p-2rGdA	219	2244	0.088916
CAGGGCTGACCTTCATTGGA	CAGGGCTGACCTTCATTGTCCGG	M2:p2rGdA|p1rAdG	989	6885	0.125603
CAGGGCTGACCTTCATTGGA	CAGGGCTGACCTTCATTGTACGT	M2:p2rGdA|p-2rGdA	305	2411	0.112297
CAGGGCTGACCTTCATTGGA	CAGGGCTGACCTTCATTGGCCGT	M2:p1rAdG|p-2rGdA	766	4038	0.15945
CAGGGCTGACCTTCATTGGA	CAGGGCTGACCTTCATTGTCCGT	M3:p2rGdA|p1rAdG|p-2rGdA	964	4041	0.192607
CAGGTGTCGAGGTAGTTCGG	CAGGTGTCGAGGTAGTTCGGCGG	M0	7251	6630	0.522369
CAGGTGTCGAGGTAGTTCGG	TAGGTGTCGAGGTAGTTCGGCGG	M1:p20rCdA	5427	6340	0.461205
CAGGTGTCGAGGTAGTTCGG	CAGATGTCGAGGTAGTTCGGCGG	M1:p17rGdT	735	1803	0.289598
CAGGTGTCGAGGTAGTTCGG	CAGGTGTCAAGGTAGTTCGGCGG	M1:p12rGdT	1269	2604	0.327653
CAGGTGTCGAGGTAGTTCGG	TAGATGTCGAGGTAGTTCGGCGG	M2:p20rCdA|p17rGdT	1536	2304	0.4
CAGGTGTCGAGGTAGTTCGG	TAGGTGTCAAGGTAGTTCGGCGG	M2:p20rCdA|p12rGdT	438	662	0.398182
CAGGTGTCGAGGTAGTTCGG	CAGATGTCAAGGTAGTTCGGCGG	M2:p17rGdT|p12rGdT	4925	7053	0.41117
CAGGTGTCGAGGTAGTTCGG	TAGATGTCAAGGTAGTTCGGCGG	M3:p20rCdA|p17rGdT|p12rGdT	4770	8619	0.356263
CAGTCAAGACGTGACGCATT	CAGTCAAGACGTGACGCATTGGG	M0	6153	7379	0.4547
CAGTCAAGACGTGACGCATT	CAGTCAAGAGGTGACGCATTGGG	M1:p11rCdC	525	2554	0.17051
CAGTCAAGACGTGACGCATT	CAGTCAAGACGTAACGCATTGGG	M1:p8rGdT	551	1681	0.246864
CAGTCAAGACGTGACGCATT	CAGTCAAGACGTGACGCATGGGG	M1:p1rUdC	572	2640	0.178082
CAGTCAAGACGTGACGCATT	CAGTCAAGAGGTAACGCATTGGG	M2:p11rCdC|p8rGdT	185	1468	0.111918
CAGTCAAGACGTGACGCATT	CAGTCAAGAGGTGACGCATGGGG	M2:p11rCdC|p1rUdC	587	3215	0.154392
CAGTCAAGACGTGACGCATT	CAGTCAAGACGTAACGCATGGGG	M2:p8rGdT|p1rUdC	680	4728	0.12574
CAGTCAAGACGTGACGCATT	CAGTCAAGAGGTAACGCATGGGG	M3:p11rCdC|p8rGdT|p1rUdC	634	6794	0.0853527
CATAAGAGATACATGTGGAC	CATAAGAGATACATGTGGACAGG	M0	1225	2523	0.326841
CATAAGAGATACATGTGGAC	CATAAGAGATAAATGTGGACAGG	M1:p9rCdT	133	1007	0.116667
CATAAGAGATACATGTGGAC	CATATGAGATACATGTGGACAGG	M1:p16rAdA	159	1173	0.119369
CATAAGAGATACATGTGGAC	CATAAGAGTTACATGTGGACAGG	M1:p12rAdA	97	1737	0.0528899
CATAAGAGATACATGTGGAC	CATATGAGATAAATGTGGACAGG	M2:p16rAdA|p9rCdT	191	1321	0.126323
CATAAGAGATACATGTGGAC	CATATGAGTTACATGTGGACAGG	M2:p16rAdA|p12rAdA	149	2031	0.0683486
CATAAGAGATACATGTGGAC	CATAAGAGTTAAATGTGGACAGG	M2:p12rAdA|p9rCdT	281	2436	0.103423
CATAAGAGATACATGTGGAC	CATATGAGTTAAATGTGGACAGG	M3:p16rAdA|p12rAdA|p9rCdT	81	1135	0.0666118
CATACTGTTGCGAGTCCTGC	CATACTGTTGCGAGTCCTGCGGG	M0	3671	6081	0.376436
CATACTGTTGCGAGTCCTGC	CATACTGTTGCGAGGCCTGCGGG	M1:p6rUdC	547	4341	0.111907
CATACTGTTGCGAGTCCTGC	CATTCTGTTGCGAGTCCTGCGGG	M1:p17rAdA	713	4124	0.147405
CATACTGTTGCGAGTCCTGC	CATACGGTTGCGAGTCCTGCGGG	M1:p15rUdC	568	2363	0.193791
CATACTGTTGCGAGTCCTGC	CATTCTGTTGCGAGGCCTGCGGG	M2:p17rAdA|p6rUdC	912	6879	0.117058
CATACTGTTGCGAGTCCTGC	CATTCGGTTGCGAGTCCTGCGGG	M2:p17rAdA|p15rUdC	963	4951	0.162834
CATACTGTTGCGAGTCCTGC	CATACGGTTGCGAGGCCTGCGGG	M2:p15rUdC|p6rUdC	857	3394	0.2016
CATACTGTTGCGAGTCCTGC	CATTCGGTTGCGAGGCCTGCGGG	M3:p17rAdA|p15rUdC|p6rUdC	1645	16761	0.089373
CATAGTTAGTCATCGTTGAG	CATAGTTAGTCATCGTTGAGGGG	M0	5482	8242	0.399446
CATAGTTAGTCATCGTTGAG	CATAGTTAGGCATCGTTGAGGGG	M1:p11rUdC	124	1645	0.0700961
CATAGTTAGTCATCGTTGAG	CATACTTAGTCATCGTTGAGGGG	M1:p16rGdG	556	3251	0.146047
CATAGTTAGTCATCGTTGAG	CATAGTTGGTCATCGTTGAGGGG	M1:p13rAdC	123	1171	0.0950541
CATAGTTAGTCATCGTTGAG	CATACTTAGGCATCGTTGAGGGG	M2:p16rGdG|p11rUdC	384	3088	0.110599
CATAGTTAGTCATCGTTGAG	CATACTTGGTCATCGTTGAGGGG	M2:p16rGdG|p13rAdC	467	3657	0.11324
CATAGTTAGTCATCGTTGAG	CATAGTTGGGCATCGTTGAGGGG	M2:p13rAdC|p11rUdC	422	4670	0.0828751
CATAGTTAGTCATCGTTGAG	CATACTTGGGCATCGTTGAGGGG	M3:p16rGdG|p13rAdC|p11rUdC	406	5247	0.0718203
CATCAAGTAGCCAACACTCA	CATCAAGTAGCCAACACTCATGG	M0	743	1635	0.312447
CATCAAGTAGCCAACACTCA	CATAAAGTAGCCAACACTCATGG	M1:p17rCdT	228	902	0.20177
CATCAAGTAGCCAACACTCA	CATCAATTAGCCAACACTCATGG	M1:p14rGdA	407	1582	0.204625
CATCAAGTAGCCAACACTCA	CATCAAGTCGCCAACACTCATGG	M1:p12rAdG	852	4316	0.164861
CATCAAGTAGCCAACACTCA	CATAAATTAGCCAACACTCATGG	M2:p17rCdT|p14rGdA	320	1693	0.158967
CATCAAGTAGCCAACACTCA	CATAAAGTCGCCAACACTCATGG	M2:p17rCdT|p12rAdG	422	1573	0.211529
CATCAAGTAGCCAACACTCA	CATCAATTCGCCAACACTCATGG	M2:p14rGdA|p12rAdG	995	4012	0.198722
CATCAAGTAGCCAACACTCA	CATAAATTCGCCAACACTCATGG	M3:p17rCdT|p14rGdA|p12rAdG	589	3173	0.156566
CATCAGTGCCTTGCAGCTGA	CATCAGTGCCTTGCAGCTGAAGG	M0	5500	8668	0.388199
CATCAGTGCCTTGCAGCTGA	CATCAGTGCCTTCCAGCTGAAGG	M1:p8rGdG	453	2943	0.133392
CATCAGTGCCTTGCAGCTGA	CATCAGTGCCTTGCAGCGGAAGG	M1:p3rUdC	418	2636	0.13687
CATCAGTGCCTTGCAGCTGA	CATCAGTCCCTTGCAGCTGAAGG	M1:p13rGdG	1226	6275	0.163445
CATCAGTGCCTTGCAGCTGA	CATCAGTGCCTTCCAGCGGAAGG	M2:p8rGdG|p3rUdC	282	3917	0.0671588
CATCAGTGCCTTGCAGCTGA	CATCAGTCCCTTCCAGCTGAAGG	M2:p13rGdG|p8rGdG	351	2411	0.127082
CATCAGTGCCTTGCAGCTGA	CATCAGTCCCTTGCAGCGGAAGG	M2:p13rGdG|p3rUdC	552	3655	0.13121
CATCAGTGCCTTGCAGCTGA	CATCAGTCCCTTCCAGCGGAAGG	M3:p13rGdG|p8rGdG|p3rUdC	266	2928	0.0832812
CATCGGACAAGATGAGGTCG	CATCGGACAAGATGAGGTCGGGG	M0	2592	4735	0.35376
CATCGGACAAGATGAGGTCG	CATCGGACAAGACGAGGTCGGGG	M1:p8rUdG	2267	3316	0.406054
CATCGGACAAGATGAGGTCG	CATCTGACAAGATGAGGTCGGGG	M1:p16rGdA	874	1511	0.366457
CATCGGACAAGATGAGGTCG	CATCGGACTAGATGAGGTCGGGG	M1:p12rAdA	1189	2530	0.31971
CATCGGACAAGATGAGGTCG	CATCTGACAAGACGAGGTCGGGG	M2:p16rGdA|p8rUdG	698	4366	0.137836
CATCGGACAAGATGAGGTCG	CATCTGACTAGATGAGGTCGGGG	M2:p16rGdA|p12rAdA	1158	8648	0.118091
CATCGGACAAGATGAGGTCG	CATCGGACTAGACGAGGTCGGGG	M2:p12rAdA|p8rUdG	841	3429	0.196956
CATCGGACAAGATGAGGTCG	CATCTGACTAGACGAGGTCGGGG	M3:p16rGdA|p12rAdA|p8rUdG	310	4031	0.0714121
CATGATCCCCGGCGACTCCG	CATGATCCCCGGCGACTCCGCGG	M0	10767	12179	0.469232
CATGATCCCCGGCGACTCCG	CATGATCCCGGGCGACTCCGCGG	M1:p11rCdC	5269	7045	0.427887
CATGATCCCCGGCGACTCCG	CATGATCCCCGGTGACTCCGCGG	M1:p8rCdA	1637	2883	0.362168
CATGATCCCCGGCGACTCCG	CATGAACCCCGGCGACTCCGCGG	M1:p15rUdT	4550	4598	0.497376
CATGATCCCCGGCGACTCCG	CATGATCCCGGGTGACTCCGCGG	M2:p11rCdC|p8rCdA	1973	6515	0.232446
CATGATCCCCGGCGACTCCG	CATGAACCCGGGCGACTCCGCGG	M2:p15rUdT|p11rCdC	1323	5492	0.194131
CATGATCCCCGGCGACTCCG	CATGAACCCCGGTGACTCCGCGG	M2:p15rUdT|p8rCdA	8041	10027	0.445041
CATGATCCCCGGCGACTCCG	CATGAACCCGGGTGACTCCGCGG	M3:p15rUdT|p11rCdC|p8rCdA	1852	6755	0.215174
CATGTATCATCATTACGTAG	CATGTATCATCATTACGTAGTGG	M0	650	2849	0.185767
CATGTATCATCATTACGTAG	CATGTATCATCATTACGCAGTGG	M1:p3rUdG	1151	3389	0.253524
CATGTATCATCATTACGTAG	AATGTATCATCATTACGTAGTGG	M1:p20rCdT	147	908	0.139336
CATGTATCATCATTACGTAG	CGTGTATCATCATTACGTAGTGG	M1:p19rAdC	768	1990	0.278463
CATGTATCATCATTACGTAG	AATGTATCATCATTACGCAGTGG	M2:p20rCdT|p3rUdG	459	1916	0.193263
CATGTATCATCATTACGTAG	AGTGTATCATCATTACGTAGTGG	M2:p20rCdT|p19rAdC	179	1235	0.126591
CATGTATCATCATTACGTAG	CGTGTATCATCATTACGCAGTGG	M2:p19rAdC|p3rUdG	397	1653	0.193659
CATGTATCATCATTACGTAG	AGTGTATCATCATTACGCAGTGG	M3:p20rCdT|p19rAdC|p3rUdG	253	1470	0.146837
CATTAACACAACGGTCCCCG	CATTAACACAACGGTCCCCGAGG	M0	6454	9505	0.404411
CATTAACACAACGGTCCCCG	CATTAACACAACGGTGCCCGAGG	M1:p5rCdC	815	3690	0.18091
CATTAACACAACGGTCCCCG	CATTAACACAACGGTCCCAGAGG	M1:p2rCdT	953	2189	0.30331
CATTAACACAACGGTCCCCG	CATTAACTCAACGGTCCCCGAGG	M1:p13rAdA	1470	3475	0.29727
CATTAACACAACGGTCCCCG	CATTAACACAACGGTGCCAGAGG	M2:p5rCdC|p2rCdT	307	1973	0.134649
CATTAACACAACGGTCCCCG	CATTAACTCAACGGTGCCCGAGG	M2:p13rAdA|p5rCdC	355	2662	0.117667
CATTAACACAACGGTCCCCG	CATTAACTCAACGGTCCCAGAGG	M2:p13rAdA|p2rCdT	745	3199	0.188895
CATTAACACAACGGTCCCCG	CATTAACTCAACGGTGCCAGAGG	M3:p13rAdA|p5rCdC|p2rCdT	432	2650	0.140169
CCAGTGGTCAGGCGGAATCA	CCAGTGGTCAGGCGGAATCAAGG	M0	2315	3068	0.430058
CCAGTGGTCAGGCGGAATCA	CCAGTGGTCAGGCGGATTCAAGG	M1:p4rAdA	686	2246	0.23397
CCAGTGGTCAGGCGGAATCA	TCAGTGGTCAGGCGGAATCAAGG	M1:p20rCdA	1108	1882	0.370569
CCAGTGGTCAGGCGGAATCA	CCTGTGGTCAGGCGGAATCAAGG	M1:p18rAdA	3158	4099	0.435166
CCAGTGGTCAGGCGGAATCA	TCAGTGGTCAGGCGGATTCAAGG	M2:p20rCdA|p4rAdA	481	3124	0.133426
CCAGTGGTCAGGCGGAATCA	TCTGTGGTCAGGCGGAATCAAGG	M2:p20rCdA|p18rAdA	2820	3498	0.446344
CCAGTGGTCAGGCGGAATCA	CCTGTGGTCAGGCGGATTCAAGG	M2:p18rAdA|p4rAdA	626	5141	0.108549
CCAGTGGTCAGGCGGAATCA	TCTGTGGTCAGGCGGATTCAAGG	M3:p20rCdA|p18rAdA|p4rAdA	703	4012	0.149099
CCATTGGCCAACTGTACAAG	CCATTGGCCAACTGTACAAGAGG	M0	1734	4389	0.283195
CCATTGGCCAACTGTACAAG	CCATTGGCCAGCTGTACAAGAGG	M1:p10rAdC	452	4224	0.0966638
CCATTGGCCAACTGTACAAG	CCATTGGCCAACCGTACAAGAGG	M1:p8rUdG	274	1522	0.152561
CCATTGGCCAACTGTACAAG	CCATTGGCCAACTGTACAGGAGG	M1:p2rAdC	549	3010	0.154257
CCATTGGCCAACTGTACAAG	CCATTGGCCAGCCGTACAAGAGG	M2:p10rAdC|p8rUdG	1445	7693	0.158131
CCATTGGCCAACTGTACAAG	CCATTGGCCAGCTGTACAGGAGG	M2:p10rAdC|p2rAdC	260	1609	0.139112
CCATTGGCCAACTGTACAAG	CCATTGGCCAACCGTACAGGAGG	M2:p8rUdG|p2rAdC	527	2284	0.187478
CCATTGGCCAACTGTACAAG	CCATTGGCCAGCCGTACAGGAGG	M3:p10rAdC|p8rUdG|p2rAdC	743	5092	0.127335
CCCCGTTGAACCGGTGCAGT	CCCCGTTGAACCGGTGCAGTCGG	M0	3721	6908	0.35008
CCCCGTTGAACCGGTGCAGT	CCCCGTTGAACGGGTGCAGTCGG	M1:p9rCdC	913	3763	0.195252
CCCCGTTGAACCGGTGCAGT	CCCCGTTGAACCGGTACAGTCGG	M1:p5rGdT	1401	2354	0.373103
CCCCGTTGAACCGGTGCAGT	CCCCGTTGAACCGGTGCAGTCTG	M1:p-1rGdA	947	7830	0.107896
CCCCGTTGAACCGGTGCAGT	CCCCGTTGAACGGGTACAGTCGG	M2:p9rCdC|p5rGdT	823	3733	0.180641
CCCCGTTGAACCGGTGCAGT	CCCCGTTGAACGGGTGCAGTCTG	M2:p9rCdC|p-1rGdA	659	5483	0.107294
CCCCGTTGAACCGGTGCAGT	CCCCGTTGAACCGGTACAGTCTG	M2:p5rGdT|p-1rGdA	474	4327	0.0987294
CCCCGTTGAACCGGTGCAGT	CCCCGTTGAACGGGTACAGTCTG	M3:p9rCdC|p5rGdT|p-1rGdA	486	2332	0.172463
CCCCTTTAACTAAACAAGGT	CCCCTTTAACTAAACAAGGTAGG	M0	926	3491	0.209645
CCCCTTTAACTAAACAAGGT	CCCCTTTAACCAAACAAGGTAGG	M1:p10rUdG	469	1310	0.263631
CCCCTTTAACTAAACAAGGT	TCCCTTTAACTAAACAAGGTAGG	M1:p20rCdA	420	2113	0.165811
CCCCTTTAACTAAACAAGGT	CCCGTTTAACTAAACAAGGTAGG	M1:p17rCdC	194	1546	0.111494
CCCCTTTAACTAAACAAGGT	TCCCTTTAACCAAACAAGGTAGG	M2:p20rCdA|p10rUdG	170	2329	0.0680272
CCCCTTTAACTAAACAAGGT	TCCGTTTAACTAAACAAGGTAGG	M2:p20rCdA|p17rCdC	265	2482	0.0964689
CCCCTTTAACTAAACAAGGT	CCCGTTTAACCAAACAAGGTAGG	M2:p17rCdC|p10rUdG	317	2918	0.0979907
CCCCTTTAACTAAACAAGGT	TCCGTTTAACCAAACAAGGTAGG	M3:p20rCdA|p17rCdC|p10rUdG	86	1493	0.0544649
CCCTAAGGCAATAGTCGAAG	CCCTAAGGCAATAGTCGAAGCGG	M0	2502	4617	0.351454
CCCTAAGGCAATAGTCGAAG	CCCTAAGGCAATACTCGAAGCGG	M1:p7rGdG	109	3077	0.0342122
CCCTAAGGCAATAGTCGAAG	CCCTAAGGCAATAGTCGAGGCGG	M1:p2rAdC	278	1360	0.169719
CCCTAAGGCAATAGTCGAAG	CCCTAAGGGAATAGTCGAAGCGG	M1:p12rCdC	772	2268	0.253947
CCCTAAGGCAATAGTCGAAG	CCCTAAGGCAATACTCGAGGCGG	M2:p7rGdG|p2rAdC	230	2280	0.0916335
CCCTAAGGCAATAGTCGAAG	CCCTAAGGGAATACTCGAAGCGG	M2:p12rCdC|p7rGdG	752	3864	0.162912
CCCTAAGGCAATAGTCGAAG	CCCTAAGGGAATAGTCGAGGCGG	M2:p12rCdC|p2rAdC	131	1585	0.0763403
CCCTAAGGCAATAGTCGAAG	CCCTAAGGGAATACTCGAGGCGG	M3:p12rCdC|p7rGdG|p2rAdC	1354	6347	0.175821
CCCTAATTCTGCTTCTCCGC	CCCTAATTCTGCTTCTCCGCTGG	M0	3033	6182	0.329137
CCCTAATTCTGCTTCTCCGC	CCCTAATTCTGCATCTCCGCTGG	M1:p8rUdT	859	2547	0.252202
CCCTAATTCTGCTTCTCCGC	CCCTAATTCTGCTTCCCCGCTGG	M1:p5rUdG	2632	10847	0.195267
CCCTAATTCTGCTTCTCCGC	CTCTAATTCTGCTTCTCCGCTGG	M1:p19rCdA	332	2163	0.133066
CCCTAATTCTGCTTCTCCGC	CCCTAATTCTGCATCCCCGCTGG	M2:p8rUdT|p5rUdG	795	4758	0.143166
CCCTAATTCTGCTTCTCCGC	CTCTAATTCTGCATCTCCGCTGG	M2:p19rCdA|p8rUdT	681	7465	0.0835993
CCCTAATTCTGCTTCTCCGC	CTCTAATTCTGCTTCCCCGCTGG	M2:p19rCdA|p5rUdG	1314	7718	0.145483
CCCTAATTCTGCTTCTCCGC	CTCTAATTCTGCATCCCCGCTGG	M3:p19rCdA|p8rUdT|p5rUdG	745	4712	0.136522
CCCTTGGATGCTTGATTTGC	CCCTTGGATGCTTGATTTGCGGG	M0	4220	15869	0.210065
CCCTTGGATGCTTGATTTGC	CCCTTGGATGCCTGATTTGCGGG	M1:p9rUdG	1131	10162	0.100151
CCCTTGGATGCTTGATTTGC	CCCTTGGATGCTTGATCTGCGGG	M1:p4rUdG	682	5582	0.108876
CCCTTGGATGCTTGATTTGC	CCCATGGATGCTTGATTTGCGGG	M1:p17rUdT	698	5310	0.116178
CCCTTGGATGCTTGATTTGC	CCCTTGGATGCCTGATCTGCGGG	M2:p9rUdG|p4rUdG	2977	14603	0.16934
CCCTTGGATGCTTGATTTGC	CCCATGGATGCCTGATTTGCGGG	M2:p17rUdT|p9rUdG	756	6507	0.104089
CCCTTGGATGCTTGATTTGC	CCCATGGATGCTTGATCTGCGGG	M2:p17rUdT|p4rUdG	592	4298	0.121063
CCCTTGGATGCTTGATTTGC	CCCATGGATGCCTGATCTGCGGG	M3:p17rUdT|p9rUdG|p4rUdG	658	5820	0.101575
CCCTTGTTACAAGTTTATGC	CCCTTGTTACAAGTTTATGCCGG	M0	2926	6478	0.311144
CCCTTGTTACAAGTTTATGC	CCCTCGTTACAAGTTTATGCCGG	M1:p16rUdG	1016	3020	0.251734
CCCTTGTTACAAGTTTATGC	CCCTTCTTACAAGTTTATGCCGG	M1:p15rGdG	509	2151	0.191353
CCCTTGTTACAAGTTTATGC	CCCTTGTGACAAGTTTATGCCGG	M1:p13rUdC	1838	3785	0.326872
CCCTTGTTACAAGTTTATGC	CCCTCCTTACAAGTTTATGCCGG	M2:p16rUdG|p15rGdG	1769	10424	0.145083
CCCTTGTTACAAGTTTATGC	CCCTCGTGACAAGTTTATGCCGG	M2:p16rUdG|p13rUdC	931	5720	0.139979
CCCTTGTTACAAGTTTATGC	CCCTTCTGACAAGTTTATGCCGG	M2:p15rGdG|p13rUdC	312	3261	0.0873216
CCCTTGTTACAAGTTTATGC	CCCTCCTGACAAGTTTATGCCGG	M3:p16rUdG|p15rGdG|p13rUdC	2232	10854	0.170564
CCGAGCAACGGAGATGAAGC	CCGAGCAACGGAGATGAAGCTGG	M0	2033	3196	0.388793
CCGAGCAACGGAGATGAAGC	CCGAGCAACGGAGACGAAGCTGG	M1:p6rUdG	1150	4112	0.218548
CCGAGCAACGGAGATGAAGC	CCGAGCAACGGAGATGAAGATGG	M1:p1rCdT	499	2440	0.169786
CCGAGCAACGGAGATGAAGC	CCAAGCAACGGAGATGAAGCTGG	M1:p18rGdT	275	800	0.255814
CCGAGCAACGGAGATGAAGC	CCGAGCAACGGAGACGAAGATGG	M2:p6rUdG|p1rCdT	683	3774	0.153242
CCGAGCAACGGAGATGAAGC	CCAAGCAACGGAGACGAAGCTGG	M2:p18rGdT|p6rUdG	628	2980	0.174058
CCGAGCAACGGAGATGAAGC	CCAAGCAACGGAGATGAAGATGG	M2:p18rGdT|p1rCdT	487	2914	0.143193
CCGAGCAACGGAGATGAAGC	CCAAGCAACGGAGACGAAGATGG	M3:p18rGdT|p6rUdG|p1rCdT	236	1567	0.130893
CCGCAGACCTGCAGCTTGCG	CCGCAGACCTGCAGCTTGCGGGG	M0	5288	5801	0.476869
CCGCAGACCTGCAGCTTGCG	CCGCAGACCTGCAGCTTGTGGGG	M1:p2rCdA	3147	5716	0.355072
CCGCAGACCTGCAGCTTGCG	CCACAGACCTGCAGCTTGCGGGG	M1:p18rGdT	1929	3804	0.336473
CCGCAGACCTGCAGCTTGCG	CCGCAGACTTGCAGCTTGCGGGG	M1:p12rCdA	2107	3836	0.354535
CCGCAGACCTGCAGCTTGCG	CCACAGACCTGCAGCTTGTGGGG	M2:p18rGdT|p2rCdA	755	3610	0.172967
CCGCAGACCTGCAGCTTGCG	CCACAGACTTGCAGCTTGCGGGG	M2:p18rGdT|p12rCdA	1681	8390	0.166915
CCGCAGACCTGCAGCTTGCG	CCGCAGACTTGCAGCTTGTGGGG	M2:p12rCdA|p2rCdA	1216	3839	0.240554
CCGCAGACCTGCAGCTTGCG	CCACAGACTTGCAGCTTGTGGGG	M3:p18rGdT|p12rCdA|p2rCdA	794	3746	0.17489
CCGTAGTACGTAACCTCCAT	CCGTAGTACGTAACCTCCATAGG	M0	1346	2703	0.332428
CCGTAGTACGTAACCTCCAT	CCGTAGTACGTAAACTCCATAGG	M1:p7rCdT	233	797	0.226214
CCGTAGTACGTAACCTCCAT	CCGTAGTACGTAACGTCCATAGG	M1:p6rCdC	1123	3210	0.259174
CCGTAGTACGTAACCTCCAT	CCGTAGTGCGTAACCTCCATAGG	M1:p13rAdC	652	1925	0.253007
CCGTAGTACGTAACCTCCAT	CCGTAGTACGTAAAGTCCATAGG	M2:p7rCdT|p6rCdC	573	1410	0.288956
CCGTAGTACGTAACCTCCAT	CCGTAGTGCGTAAACTCCATAGG	M2:p13rAdC|p7rCdT	322	1025	0.23905
CCGTAGTACGTAACCTCCAT	CCGTAGTGCGTAACGTCCATAGG	M2:p13rAdC|p6rCdC	157	702	0.182771
CCGTAGTACGTAACCTCCAT	CCGTAGTGCGTAAAGTCCATAGG	M3:p13rAdC|p7rCdT|p6rCdC	751	3841	0.163545
CCGTCCTGCAATCGGAGGTA	CCGTCCTGCAATCGGAGGTAGGG	M0	3297	6406	0.339792
CCGTCCTGCAATCGGAGGTA	CCGTCCTGCAGTCGGAGGTAGGG	M1:p10rAdC	1807	4586	0.282653
CCGTCCTGCAATCGGAGGTA	CCGTCCTGCAATCGAAGGTAGGG	M1:p6rGdT	1230	2768	0.307654
CCGTCCTGCAATCGGAGGTA	CCGTCCTGTAATCGGAGGTAGGG	M1:p12rCdA	1907	3680	0.341328
CCGTCCTGCAATCGGAGGTA	CCGTCCTGCAGTCGAAGGTAGGG	M2:p10rAdC|p6rGdT	1365	9048	0.131086
CCGTCCTGCAATCGGAGGTA	CCGTCCTGTAGTCGGAGGTAGGG	M2:p12rCdA|p10rAdC	546	3646	0.130248
CCGTCCTGCAATCGGAGGTA	CCGTCCTGTAATCGAAGGTAGGG	M2:p12rCdA|p6rGdT	962	3655	0.20836
CCGTCCTGCAATCGGAGGTA	CCGTCCTGTAGTCGAAGGTAGGG	M3:p12rCdA|p10rAdC|p6rGdT	224	1349	0.142403
CCGTGAAAAATAAAGAGGTG	CCGTGAAAAATAAAGAGGTGTGG	M0	1686	4418	0.276212
CCGTGAAAAATAAAGAGGTG	CCGTGAAAAATACAGAGGTGTGG	M1:p8rAdG	77	1311	0.0554755
CCGTGAAAAATAAAGAGGTG	CCGTGAAAAATAAAGAGGGGTGG	M1:p2rUdC	210	2412	0.0800915
CCGTGAAAAATAAAGAGGTG	CCGTGAATAATAAAGAGGTGTGG	M1:p13rAdA	109	1473	0.0689001
CCGTGAAAAATAAAGAGGTG	CCGTGAAAAATACAGAGGGGTGG	M2:p8rAdG|p2rUdC	167	2358	0.0661386
CCGTGAAAAATAAAGAGGTG	CCGTGAATAATACAGAGGTGTGG	M2:p13rAdA|p8rAdG	189	1973	0.0874191
CCGTGAAAAATAAAGAGGTG	CCGTGAATAATAAAGAGGGGTGG	M2:p13rAdA|p2rUdC	136	2182	0.0586713
CCGTGAAAAATAAAGAGGTG	CCGTGAATAATACAGAGGGGTGG	M3:p13rAdA|p8rAdG|p2rUdC	27	710	0.036635
CCTACCTACAGATTCAAACA	CCTACCTACAGATTCAAACAAGG	M0	590	1831	0.243701
CCTACCTACAGATTCAAACA	CCTACCTACATATTCAAACAAGG	M1:p10rGdA	288	1114	0.205421
CCTACCTACAGATTCAAACA	CCTACCTACAGATTCAAGCAAGG	M1:p3rAdC	614	2100	0.226234
CCTACCTACAGATTCAAACA	CCTACGTACAGATTCAAACAAGG	M1:p15rCdC	295	468	0.386632
CCTACCTACAGATTCAAACA	CCTACCTACATATTCAAGCAAGG	M2:p10rGdA|p3rAdC	129	809	0.137527
CCTACCTACAGATTCAAACA	CCTACGTACATATTCAAACAAGG	M2:p15rCdC|p10rGdA	340	1147	0.228648
CCTACCTACAGATTCAAACA	CCTACGTACAGATTCAAGCAAGG	M2:p15rCdC|p3rAdC	139	1448	0.0875866
CCTACCTACAGATTCAAACA	CCTACGTACATATTCAAGCAAGG	M3:p15rCdC|p10rGdA|p3rAdC	110	1314	0.0772472
CCTAGACAACCGGGGATTGA	CCTAGACAACCGGGGATTGAAGG	M0	3309	5639	0.369803
CCTAGACAACCGGGGATTGA	CCTAGACAACAGGGGATTGAAGG	M1:p10rCdT	1690	2293	0.424303
CCTAGACAACCGGGGATTGA	CCTAGACAACCGTGGATTGAAGG	M1:p8rGdA	529	2714	0.163121
CCTAGACAACCGGGGATTGA	CCTAGACAACCGGGCATTGAAGG	M1:p6rGdG	280	2455	0.102377
CCTAGACAACCGGGGATTGA	CCTAGACAACAGTGGATTGAAGG	M2:p10rCdT|p8rGdA	397	3642	0.0982917
CCTAGACAACCGGGGATTGA	CCTAGACAACAGGGCATTGAAGG	M2:p10rCdT|p6rGdG	206	1425	0.126303
CCTAGACAACCGGGGATTGA	CCTAGACAACCGTGCATTGAAGG	M2:p8rGdA|p6rGdG	290	3543	0.0756588
CCTAGACAACCGGGGATTGA	CCTAGACAACAGTGCATTGAAGG	M3:p10rCdT|p8rGdA|p6rGdG	257	1766	0.127039
CCTATCAGCAGCACGGCAGA	CCTATCAGCAGCACGGCAGAAGG	M0	4212	8208	0.33913
CCTATCAGCAGCACGGCAGA	CCTATCAGCAGCACGGCGGAAGG	M1:p3rAdC	496	1981	0.200242
CCTATCAGCAGCACGGCAGA	CCTATCAGCAGCACGGCAGGAGG	M1:p1rAdC	1275	3647	0.259041
CCTATCAGCAGCACGGCAGA	CCTATCAACAGCACGGCAGAAGG	M1:p13rGdT	408	888	0.314815
CCTATCAGCAGCACGGCAGA	CCTATCAGCAGCACGGCGGGAGG	M2:p3rAdC|p1rAdC	846	6453	0.115906
CCTATCAGCAGCACGGCAGA	CCTATCAACAGCACGGCGGAAGG	M2:p13rGdT|p3rAdC	954	4214	0.184598
CCTATCAGCAGCACGGCAGA	CCTATCAACAGCACGGCAGGAGG	M2:p13rGdT|p1rAdC	1034	3833	0.212451
CCTATCAGCAGCACGGCAGA	CCTATCAACAGCACGGCGGGAGG	M3:p13rGdT|p3rAdC|p1rAdC	229	2007	0.102415
CCTGCCCAGCTAGAGAGAAT	CCTGCCCAGCTAGAGAGAATGGG	M0	4049	8197	0.330639
CCTGCCCAGCTAGAGAGAAT	ACTGCCCAGCTAGAGAGAATGGG	M1:p20rCdT	528	1696	0.23741
CCTGCCCAGCTAGAGAGAAT	CATGCCCAGCTAGAGAGAATGGG	M1:p19rCdT	1460	2992	0.327942
CCTGCCCAGCTAGAGAGAAT	CCTGCCCTGCTAGAGAGAATGGG	M1:p13rAdA	930	2516	0.269878
CCTGCCCAGCTAGAGAGAAT	AATGCCCAGCTAGAGAGAATGGG	M2:p20rCdT|p19rCdT	312	763	0.290233
CCTGCCCAGCTAGAGAGAAT	ACTGCCCTGCTAGAGAGAATGGG	M2:p20rCdT|p13rAdA	894	2210	0.288015
CCTGCCCAGCTAGAGAGAAT	CATGCCCTGCTAGAGAGAATGGG	M2:p19rCdT|p13rAdA	1069	4145	0.205025
CCTGCCCAGCTAGAGAGAAT	AATGCCCTGCTAGAGAGAATGGG	M3:p20rCdT|p19rCdT|p13rAdA	140	851	0.141271
CCTGTAACCGGGATTGGCGT	CCTGTAACCGGGATTGGCGTGGG	M0	4144	6455	0.39098
CCTGTAACCGGGATTGGCGT	CCTGTAACCGGCATTGGCGTGGG	M1:p9rGdG	906	2173	0.294251
CCTGTAACCGGGATTGGCGT	CATGTAACCGGGATTGGCGTGGG	M1:p19rCdT	1394	3496	0.285072
CCTGTAACCGGGATTGGCGT	CCTGTCACCGGGATTGGCGTGGG	M1:p15rAdG	6000	8016	0.428082
CCTGTAACCGGGATTGGCGT	CATGTAACCGGCATTGGCGTGGG	M2:p19rCdT|p9rGdG	1519	4096	0.270525
CCTGTAACCGGGATTGGCGT	CATGTCACCGGGATTGGCGTGGG	M2:p19rCdT|p15rAdG	620	5894	0.0951796
CCTGTAACCGGGATTGGCGT	CCTGTCACCGGCATTGGCGTGGG	M2:p15rAdG|p9rGdG	729	3848	0.159275
CCTGTAACCGGGATTGGCGT	CATGTCACCGGCATTGGCGTGGG	M3:p19rCdT|p15rAdG|p9rGdG	330	3903	0.0779589
CCTGTCATTCCGACTCCAAA	CCTGTCATTCCGACTCCAAACGG	M0	2810	3890	0.419403
CCTGTCATTCCGACTCCAAA	CCTGTCATTCCGAGTCCAAACGG	M1:p7rCdC	920	3426	0.211689
CCTGTCATTCCGACTCCAAA	CCTGTCTTTCCGACTCCAAACGG	M1:p14rAdA	1673	3420	0.32849
CCTGTCATTCCGACTCCAAA	CCTGTCAGTCCGACTCCAAACGG	M1:p13rUdC	498	2409	0.171311
CCTGTCATTCCGACTCCAAA	CCTGTCTTTCCGAGTCCAAACGG	M2:p14rAdA|p7rCdC	551	2170	0.202499
CCTGTCATTCCGACTCCAAA	CCTGTCTGTCCGACTCCAAACGG	M2:p14rAdA|p13rUdC	616	4641	0.117177
CCTGTCATTCCGACTCCAAA	CCTGTCAGTCCGAGTCCAAACGG	M2:p13rUdC|p7rCdC	396	2112	0.157895
CCTGTCATTCCGACTCCAAA	CCTGTCTGTCCGAGTCCAAACGG	M3:p14rAdA|p13rUdC|p7rCdC	2250	5021	0.309448
CCTTCTAACCCACTGTGGCG	CCTTCTAACCCACTGTGGCGCGG	M0	6300	11139	0.361259
CCTTCTAACCCACTGTGGCG	CGTTCTAACCCACTGTGGCGCGG	M1:p19rCdC	1088	2310	0.320188
CCTTCTAACCCACTGTGGCG	CCTCCTAACCCACTGTGGCGCGG	M1:p17rUdG	1614	3417	0.320811
CCTTCTAACCCACTGTGGCG	CCTTTTAACCCACTGTGGCGCGG	M1:p16rCdA	1753	4786	0.268084
CCTTCTAACCCACTGTGGCG	CGTCCTAACCCACTGTGGCGCGG	M2:p19rCdC|p17rUdG	2387	18403	0.114815
CCTTCTAACCCACTGTGGCG	CGTTTTAACCCACTGTGGCGCGG	M2:p19rCdC|p16rCdA	1819	7324	0.19895
CCTTCTAACCCACTGTGGCG	CCTCTTAACCCACTGTGGCGCGG	M2:p17rUdG|p16rCdA	1453	5628	0.205197
CCTTCTAACCCACTGTGGCG	CGTCTTAACCCACTGTGGCGCGG	M3:p19rCdC|p17rUdG|p16rCdA	802	7697	0.094364
CCTTCTTAGGTTTATGTAAG	CCTTCTTAGGTTTATGTAAGTGG	M0	1157	4168	0.217277
CCTTCTTAGGTTTATGTAAG	CCTTCTTAGGTTTATGTACGTGG	M1:p2rAdG	1056	7988	0.116762
CCTTCTTAGGTTTATGTAAG	CCTACTTAGGTTTATGTAAGTGG	M1:p17rUdT	693	11405	0.0572822
CCTTCTTAGGTTTATGTAAG	CCTTGTTAGGTTTATGTAAGTGG	M1:p16rCdC	109	2220	0.0468012
CCTTCTTAGGTTTATGTAAG	CCTACTTAGGTTTATGTACGTGG	M2:p17rUdT|p2rAdG	285	1774	0.138417
CCTTCTTAGGTTTATGTAAG	CCTAGTTAGGTTTATGTAAGTGG	M2:p17rUdT|p16rCdC	175	2615	0.062724
CCTTCTTAGGTTTATGTAAG	CCTTGTTAGGTTTATGTACGTGG	M2:p16rCdC|p2rAdG	516	2564	0.167532
CCTTCTTAGGTTTATGTAAG	CCTAGTTAGGTTTATGTACGTGG	M3:p17rUdT|p16rCdC|p2rAdG	927	4405	0.173856
CGACGAATCGTAAACATTCT	CGACGAATCGTAAACATTCTAGG	M0	1193	3698	0.243917
CGACGAATCGTAAACATTCT	CGACGAATCGTAAACATTCTAGA	M1:p-2rGdT	502	1961	0.203816
CGACGAATCGTAAACATTCT	CTACGAATCGTAAACATTCTAGG	M1:p19rGdA	338	1753	0.161645
CGACGAATCGTAAACATTCT	CGACGCATCGTAAACATTCTAGG	M1:p15rAdG	141	836	0.144319
CGACGAATCGTAAACATTCT	CTACGAATCGTAAACATTCTAGA	M2:p19rGdA|p-2rGdT	456	1714	0.210138
CGACGAATCGTAAACATTCT	CTACGCATCGTAAACATTCTAGG	M2:p19rGdA|p15rAdG	447	2403	0.156842
CGACGAATCGTAAACATTCT	CGACGCATCGTAAACATTCTAGA	M2:p15rAdG|p-2rGdT	383	1468	0.206915
CGACGAATCGTAAACATTCT	CTACGCATCGTAAACATTCTAGA	M3:p19rGdA|p15rAdG|p-2rGdT	280	1217	0.187041
CGAGCTAGCAAGGACGTCTG	CGAGCTAGCAAGGACGTCTGTGG	M0	3099	4868	0.38898
CGAGCTAGCAAGGACGTCTG	CGTGCTAGCAAGGACGTCTGTGG	M1:p18rAdA	2403	3488	0.40791
CGAGCTAGCAAGGACGTCTG	CGAGCCAGCAAGGACGTCTGTGG	M1:p15rUdG	988	2007	0.329883
CGAGCTAGCAAGGACGTCTG	CGAGCTTGCAAGGACGTCTGTGG	M1:p14rAdA	1669	4246	0.282164
CGAGCTAGCAAGGACGTCTG	CGTGCCAGCAAGGACGTCTGTGG	M2:p18rAdA|p15rUdG	4272	5799	0.424188
CGAGCTAGCAAGGACGTCTG	CGTGCTTGCAAGGACGTCTGTGG	M2:p18rAdA|p14rAdA	879	3580	0.197129
CGAGCTAGCAAGGACGTCTG	CGAGCCTGCAAGGACGTCTGTGG	M2:p15rUdG|p14rAdA	779	1434	0.352011
CGAGCTAGCAAGGACGTCTG	CGTGCCTGCAAGGACGTCTGTGG	M3:p18rAdA|p15rUdG|p14rAdA	1440	4170	0.256684
CGATAAAATACCTCGATTGA	CGATAAAATACCTCGATTGAGGG	M0	574	1687	0.25387
CGATAAAATACCTCGATTGA	CGATAAAATGCCTCGATTGAGGG	M1:p11rAdC	141	956	0.128532
CGATAAAATACCTCGATTGA	CGATAAAATAACTCGATTGAGGG	M1:p10rCdT	79	799	0.0899772
CGATAAAATACCTCGATTGA	CGATAAAATACGTCGATTGAGGG	M1:p9rCdC	64	1197	0.0507534
CGATAAAATACCTCGATTGA	CGATAAAATGACTCGATTGAGGG	M2:p11rAdC|p10rCdT	92	528	0.148387
CGATAAAATACCTCGATTGA	CGATAAAATGCGTCGATTGAGGG	M2:p11rAdC|p9rCdC	106	2731	0.0373634
CGATAAAATACCTCGATTGA	CGATAAAATAAGTCGATTGAGGG	M2:p10rCdT|p9rCdC	102	1012	0.0915619
CGATAAAATACCTCGATTGA	CGATAAAATGAGTCGATTGAGGG	M3:p11rAdC|p10rCdT|p9rCdC	138	1466	0.0860349
CGCACTCTAAGATACCCGGG	CGCACTCTAAGATACCCGGGGGG	M0	1821	3678	0.331151
CGCACTCTAAGATACCCGGG	CGCACTCTAAGAAACCCGGGGGG	M1:p8rUdT	1515	2803	0.350857
CGCACTCTAAGATACCCGGG	CGCACTCTAAGATCCCCGGGGGG	M1:p7rAdG	1508	4095	0.269142
CGCACTCTAAGATACCCGGG	CGCACTCTAAGATACCCGGAGGG	M1:p1rGdT	1006	2037	0.330595
CGCACTCTAAGATACCCGGG	CGCACTCTAAGAACCCCGGGGGG	M2:p8rUdT|p7rAdG	378	2790	0.119318
CGCACTCTAAGATACCCGGG	CGCACTCTAAGAAACCCGGAGGG	M2:p8rUdT|p1rGdT	895	2651	0.252397
CGCACTCTAAGATACCCGGG	CGCACTCTAAGATCCCCGGAGGG	M2:p7rAdG|p1rGdT	582	3987	0.12738
CGCACTCTAAGATACCCGGG	CGCACTCTAAGAACCCCGGAGGG	M3:p8rUdT|p7rAdG|p1rGdT	817	3218	0.202478
CGCCAAACAAGCGGATAGTC	CGCCAAACAAGCGGATAGTCGGG	M0	5103	14886	0.25529
CGCCAAACAAGCGGATAGTC	CGACAAACAAGCGGATAGTCGGG	M1:p18rCdT	1278	7272	0.149474
CGCCAAACAAGCGGATAGTC	CGCCCAACAAGCGGATAGTCGGG	M1:p16rAdG	565	4333	0.115353
CGCCAAACAAGCGGATAGTC	CGCCAAATAAGCGGATAGTCGGG	M1:p13rCdA	1698	9978	0.145427
CGCCAAACAAGCGGATAGTC	CGACCAACAAGCGGATAGTCGGG	M2:p18rCdT|p16rAdG	471	3451	0.120092
CGCCAAACAAGCGGATAGTC	CGACAAATAAGCGGATAGTCGGG	M2:p18rCdT|p13rCdA	406	3874	0.0948598
CGCCAAACAAGCGGATAGTC	CGCCCAATAAGCGGATAGTCGGG	M2:p16rAdG|p13rCdA	248	2752	0.0826667
CGCCAAACAAGCGGATAGTC	CGACCAATAAGCGGATAGTCGGG	M3:p18rCdT|p16rAdG|p13rCdA	476	2286	0.172339
CGCCAGGAACTCACACTTCA	CGCCAGGAACTCACACTTCATGG	M0	6814	9950	0.406466
CGCCAGGAACTCACACTTCA	CACCAGGAACTCACACTTTATGG	M2:p19rGdT|p2rCdA	576	2349	0.196923
CGCCAGGAACTCACACTTCA	AGCCAGCAACCCACACTTCAGGG	M3:p20rCdT|p14rGdG|p10rUdG	836	4132	0.168277
CGCCAGGAACTCACACTTCA	CACCAGGAAGCCACACTTCAAGG	M3:p19rGdT|p11rCdC|p10rUdG	344	1787	0.161427
CGCTACCCGATGTCGCTAGA	CGCTACCCGATGTCGCTAGAAGG	M0	3805	5738	0.398722
CGCTACCCGATGTCGCTAGA	CGCTACCCGATGTTGCTAGAAGG	M1:p7rCdA	411	2962	0.12185
CGCTACCCGATGTCGCTAGA	CGTTACCCGATGTCGCTAGAAGG	M1:p18rCdA	1330	3307	0.286823
CGCTACCCGATGTCGCTAGA	CGCTAACCGATGTCGCTAGAAGG	M1:p15rCdT	1295	4263	0.232997
CGCTACCCGATGTCGCTAGA	CGTTACCCGATGTTGCTAGAAGG	M2:p18rCdA|p7rCdA	428	3307	0.114592
CGCTACCCGATGTCGCTAGA	CGTTAACCGATGTCGCTAGAAGG	M2:p18rCdA|p15rCdT	653	2599	0.2008
CGCTACCCGATGTCGCTAGA	CGCTAACCGATGTTGCTAGAAGG	M2:p15rCdT|p7rCdA	575	4433	0.114816
CGCTACCCGATGTCGCTAGA	CGTTAACCGATGTTGCTAGAAGG	M3:p18rCdA|p15rCdT|p7rCdA	392	3271	0.107016
CGGAACTCTGAGCTATAAGC	CGGAACTCTGAGCTATAAGCGGG	M0	1675	3404	0.329789
CGGAACTCTGAGCTATAAGC	CGGAACTCTGAGATATAAGCGGG	M1:p8rCdT	659	1378	0.323515
CGGAACTCTGAGCTATAAGC	CGGAACTCTGAGCGATAAGCGGG	M1:p7rUdC	340	1978	0.146678
CGGAACTCTGAGCTATAAGC	CGGAACTCTGAGCTATGAGCGGG	M1:p4rAdC	769	1542	0.332756
CGGAACTCTGAGCTATAAGC	CGGAACTCTGAGAGATAAGCGGG	M2:p8rCdT|p7rUdC	726	3491	0.17216
CGGAACTCTGAGCTATAAGC	CGGAACTCTGAGATATGAGCGGG	M2:p8rCdT|p4rAdC	909	6511	0.122507
CGGAACTCTGAGCTATAAGC	CGGAACTCTGAGCGATGAGCGGG	M2:p7rUdC|p4rAdC	392	2128	0.155556
CGGAACTCTGAGCTATAAGC	CGGAACTCTGAGAGATGAGCGGG	M3:p8rCdT|p7rUdC|p4rAdC	334	3149	0.0958943
CGGACGGCGAATCACGGGTA	CGGACGGCGAATCACGGGTATGG	M0	6289	8469	0.426142
CGGACGGCGAATCACGGGTA	CGGACGGCGAATCACCGGTATGG	M1:p5rGdG	662	3658	0.153241
CGGACGGCGAATCACGGGTA	TGGACGGCGAATCACGGGTATGG	M1:p20rCdA	1826	2445	0.427535
CGGACGGCGAATCACGGGTA	CGGACGGCGAATCACGGGTCTGG	M1:p1rAdG	1591	3634	0.304498
CGGACGGCGAATCACGGGTA	CGGACGGCGAATCACCGGTCTGG	M2:p5rGdG|p1rAdG	3284	11517	0.221877
CGGACGGCGAATCACGGGTA	TGGACGGCGAATCACCGGTATGG	M2:p20rCdA|p5rGdG	731	2987	0.196611
CGGACGGCGAATCACGGGTA	TGGACGGCGAATCACGGGTCTGG	M2:p20rCdA|p1rAdG	2606	4048	0.391644
CGGACGGCGAATCACGGGTA	TGGACGGCGAATCACCGGTCTGG	M3:p20rCdA|p5rGdG|p1rAdG	704	2813	0.200171
CGGAGGGGTTAAGGTATGCA	CGGAGGGGTTAAGGTATGCACGG	M0	5094	5387	0.486022
CGGAGGGGTTAAGGTATGCA	CGGAGGGGTTCAGGTATGCACGG	M1:p10rAdG	2020	2802	0.418913
CGGAGGGGTTAAGGTATGCA	CGGATGGGTTAAGGTATGCACGG	M1:p16rGdA	591	1529	0.278774
CGGAGGGGTTAAGGTATGCA	CGGAGGGGATAAGGTATGCACGG	M1:p12rUdT	1733	2141	0.447341
CGGAGGGGTTAAGGTATGCA	CGGATGGGTTCAGGTATGCACGG	M2:p16rGdA|p10rAdG	629	1952	0.243704
CGGAGGGGTTAAGGTATGCA	CGGATGGGATAAGGTATGCACGG	M2:p16rGdA|p12rUdT	95	1140	0.0769231
CGGAGGGGTTAAGGTATGCA	CGGAGGGGATCAGGTATGCACGG	M2:p12rUdT|p10rAdG	1313	4972	0.20891
CGGAGGGGTTAAGGTATGCA	CGGATGGGATCAGGTATGCACGG	M3:p16rGdA|p12rUdT|p10rAdG	884	3700	0.192845
CGGATAAAGTACCTGGTAGT	CGGATAAAGTACCTGGTAGTGGG	M0	2819	6258	0.310565
CGGATAAAGTACCTGGTAGT	CGGATAAAGTACCCGGTAGTGGG	M1:p7rUdG	1991	6935	0.223056
CGGATAAAGTACCTGGTAGT	CGGATAAAGTACCTGGTAGAGGG	M1:p1rUdT	303	1320	0.186691
CGGATAAAGTACCTGGTAGT	CGGATATAGTACCTGGTAGTGGG	M1:p14rAdA	655	2018	0.245043
CGGATAAAGTACCTGGTAGT	CGGATAAAGTACCCGGTAGAGGG	M2:p7rUdG|p1rUdT	552	4708	0.104943
CGGATAAAGTACCTGGTAGT	CGGATATAGTACCCGGTAGTGGG	M2:p14rAdA|p7rUdG	193	1794	0.0971314
CGGATAAAGTACCTGGTAGT	CGGATATAGTACCTGGTAGAGGG	M2:p14rAdA|p1rUdT	35	1107	0.030648
CGGATAAAGTACCTGGTAGT	CGGATATAGTACCCGGTAGAGGG	M3:p14rAdA|p7rUdG|p1rUdT	422	4342	0.088581
CGGCAGTATTCTCATGCACA	CGGCAGTATTCTCATGCACACGG	M0	2933	3955	0.425813
CGGCAGTATTCTCATGCACA	CGGCAGTATGCTCATGCACACGG	M1:p11rUdC	654	2080	0.23921
CGGCAGTATTCTCATGCACA	CGGCAGTATTCTCACGCACACGG	M1:p6rUdG	1311	4328	0.232488
CGGCAGTATTCTCATGCACA	CGGCAGTATTCTCATGCTCACGG	M1:p3rAdA	1115	2045	0.352848
CGGCAGTATTCTCATGCACA	CGGCAGTATGCTCACGCACACGG	M2:p11rUdC|p6rUdG	1221	5765	0.174778
CGGCAGTATTCTCATGCACA	CGGCAGTATGCTCATGCTCACGG	M2:p11rUdC|p3rAdA	995	3004	0.248812
CGGCAGTATTCTCATGCACA	CGGCAGTATTCTCACGCTCACGG	M2:p6rUdG|p3rAdA	282	1356	0.172161
CGGCAGTATTCTCATGCACA	CGGCAGTATGCTCACGCTCACGG	M3:p11rUdC|p6rUdG|p3rAdA	1641	5188	0.240299
CGGCTACTTGTCAATAAACG	CGGCTACTTGTCAATAAACGTGG	M0	1141	3004	0.275271
CGGCTACTTGTCAATAAACG	CGGCTACTTGACAATAAACGTGG	M1:p10rUdT	834	2447	0.254191
CGGCTACTTGTCAATAAACG	CGGCTACTTGTCAAGAAACGTGG	M1:p6rUdC	187	2381	0.0728193
CGGCTACTTGTCAATAAACG	CGGCTACTTGTCAATAAAAGTGG	M1:p2rCdT	361	2282	0.136587
CGGCTACTTGTCAATAAACG	CGGCTACTTGACAAGAAACGTGG	M2:p10rUdT|p6rUdC	237	1376	0.146931
CGGCTACTTGTCAATAAACG	CGGCTACTTGACAATAAAAGTGG	M2:p10rUdT|p2rCdT	271	2845	0.0869705
CGGCTACTTGTCAATAAACG	CGGCTACTTGTCAAGAAAAGTGG	M2:p6rUdC|p2rCdT	297	2514	0.105656
CGGCTACTTGTCAATAAACG	CGGCTACTTGACAAGAAAAGTGG	M3:p10rUdT|p6rUdC|p2rCdT	317	4320	0.0683632
CGGTCTTTGCTCACTTTGCC	CGGTCTTTGCTCACTTTGCCTGG	M0	2931	7396	0.283819
CGGTCTTTGCTCACTTTGCC	CGGTCTTTGATCACTTTGCCTGG	M1:p11rCdT	1348	7734	0.148425
CGGTCTTTGCTCACTTTGCC	CGGTCTTTGCTCACTTCGCCTGG	M1:p4rUdG	3262	15542	0.173474
CGGTCTTTGCTCACTTTGCC	CGGACTTTGCTCACTTTGCCTGG	M1:p17rUdT	1172	4908	0.192763
CGGTCTTTGCTCACTTTGCC	CGGTCTTTGATCACTTCGCCTGG	M2:p11rCdT|p4rUdG	1174	5021	0.189508
CGGTCTTTGCTCACTTTGCC	CGGACTTTGATCACTTTGCCTGG	M2:p17rUdT|p11rCdT	1768	5663	0.237922
CGGTCTTTGCTCACTTTGCC	CGGACTTTGCTCACTTCGCCTGG	M2:p17rUdT|p4rUdG	1363	7027	0.162455
CGGTCTTTGCTCACTTTGCC	CGGACTTTGATCACTTCGCCTGG	M3:p17rUdT|p11rCdT|p4rUdG	945	8196	0.10338
CGGTTAAGGGTTTACATAGA	CGGTTAAGGGTTTACATAGAAGG	M0	1858	2866	0.393311
CGGTTAAGGGTTTACATAGA	CGGTTAAGGGCTTACATAGAAGG	M1:p10rUdG	511	1122	0.312921
CGGTTAAGGGTTTACATAGA	CGGTTAAGGGTTAACATAGAAGG	M1:p8rUdT	153	1198	0.113249
CGGTTAAGGGTTTACATAGA	CGGCTAAGGGTTTACATAGAAGG	M1:p17rUdG	976	2804	0.258201
CGGTTAAGGGTTTACATAGA	CGGTTAAGGGCTAACATAGAAGG	M2:p10rUdG|p8rUdT	1084	6608	0.140926
CGGTTAAGGGTTTACATAGA	CGGCTAAGGGCTTACATAGAAGG	M2:p17rUdG|p10rUdG	1092	3029	0.264984
CGGTTAAGGGTTTACATAGA	CGGCTAAGGGTTAACATAGAAGG	M2:p17rUdG|p8rUdT	519	1681	0.235909
CGGTTAAGGGTTTACATAGA	CGGCTAAGGGCTAACATAGAAGG	M3:p17rUdG|p10rUdG|p8rUdT	270	2111	0.113398
CGTACTTTGGACTTCCATAG	CGTACTTTGGACTTCCATAGAGG	M0	1337	4313	0.236637
CGTACTTTGGACTTCCATAG	CGTACTTTGGAATTCCATAGAGG	M1:p9rCdT	689	1905	0.265613
CGTACTTTGGACTTCCATAG	CGTACTTTGGACTCCCATAGAGG	M1:p7rUdG	344	1457	0.191005
CGTACTTTGGACTTCCATAG	CGAACTTTGGACTTCCATAGAGG	M1:p18rUdT	2042	5171	0.2831
CGTACTTTGGACTTCCATAG	CGTACTTTGGAATCCCATAGAGG	M2:p9rCdT|p7rUdG	274	1414	0.162322
CGTACTTTGGACTTCCATAG	CGAACTTTGGAATTCCATAGAGG	M2:p18rUdT|p9rCdT	1230	5739	0.176496
CGTACTTTGGACTTCCATAG	CGAACTTTGGACTCCCATAGAGG	M2:p18rUdT|p7rUdG	182	1330	0.12037
CGTACTTTGGACTTCCATAG	CGAACTTTGGAATCCCATAGAGG	M3:p18rUdT|p9rCdT|p7rUdG	504	3517	0.125342
CGTAGAGCACGATATTTGGT	CGTAGAGCACGATATTTGGTGGG	M0	2529	5011	0.335411
CGTAGAGCACGATATTTGGT	CGTAGAGCACCATATTTGGTGGG	M1:p10rGdG	1537	5369	0.22256
CGTAGAGCACGATATTTGGT	CGTAGAGCACGATATTTGGGGGG	M1:p1rUdC	763	3599	0.17492
CGTAGAGCACGATATTTGGT	CGTAGAGCACGATATTTGGTGGC	M1:p-2rGdG	843	3728	0.184424
CGTAGAGCACGATATTTGGT	CCTAGAGCACGATATTTGGTGGG	M1:p19rGdG	792	2847	0.217642
CGTAGAGCACGATATTTGGT	CGTAGATCACGATATTTGGTGGG	M1:p14rGdA	1168	2483	0.319912
CGTAGAGCACGATATTTGGT	CGTAGAGCATGATATTTGGTGAG	M2:p11rCdA|p-1rGdT	51	645	0.0732759
CGTAGAGCACGATATTTGGT	CGTAGAGCACCATATTTGTTGGG	M2:p10rGdG|p2rGdA	701	3225	0.178553
CGTAGAGCACGATATTTGGT	CGTAGAGCACTATATTTGTTGGG	M2:p10rGdA|p2rGdA	421	1363	0.235987
CGTAGAGCACGATATTTGGT	CGTAGAGCACGGTATTTGTTGGG	M2:p9rAdC|p2rGdA	565	3385	0.143038
CGTAGAGCACGATATTTGGT	CGTAGAGCACGATATGTAGTGGG	M2:p5rUdC|p3rGdT	459	3008	0.132391
CGTAGAGCACGATATTTGGT	CGTAGAGCACGATATTTAATGGG	M2:p3rGdT|p2rGdT	103	742	0.121893
CGTAGAGCACGATATTTGGT	CGTAGAGCACGATATTTAGGGGG	M2:p3rGdT|p1rUdC	237	965	0.197171
CGTAGAGCACGATATTTGGT	AGTAGAGCACTATATTTGGTGGG	M2:p20rCdT|p10rGdA	479	893	0.349125
CGTAGAGCACGATATTTGGT	TGTAGAGCACGATAGTTGGTGGG	M2:p20rCdA|p6rUdC	443	2895	0.132714
CGTAGAGCACGATATTTGGT	AGTAGAGCACGATATTTCGTGGG	M2:p20rCdT|p3rGdG	794	3171	0.200252
CGTAGAGCACGATATTTGGT	TGGAGAGCACGATATTTGGTGGG	M2:p20rCdA|p18rUdC	393	1475	0.210385
CGTAGAGCACGATATTTGGT	AGTACAGCACGATATTTGGTGGG	M2:p20rCdT|p16rGdG	225	607	0.270433
CGTAGAGCACGATATTTGGT	TGTAAAGCACGATATTTGGTGGG	M2:p20rCdA|p16rGdT	500	1334	0.272628
CGTAGAGCACGATATTTGGT	AGTAGCGCACGATATTTGGTGGG	M2:p20rCdT|p15rAdG	182	1199	0.131789
CGTAGAGCACGATATTTGGT	TGTAGAACACGATATTTGGTGGG	M2:p20rCdA|p14rGdT	681	1691	0.287099
CGTAGAGCACGATATTTGGT	CCTAGAGCACGACATTTGGTGGG	M2:p19rGdG|p8rUdG	326	1222	0.210594
CGTAGAGCACGATATTTGGT	CTTAGAGCACGATACTTGGTGGG	M2:p19rGdA|p6rUdG	122	968	0.111927
CGTAGAGCACGATATTTGGT	CATAGAGCACGATATATGGTGGG	M2:p19rGdT|p5rUdT	534	1453	0.268747
CGTAGAGCACGATATTTGGT	CCTAGAGCACGATATATGGTGGG	M2:p19rGdG|p5rUdT	1366	5164	0.209188
CGTAGAGCACGATATTTGGT	CCTAGAGCACGATATCTGGTGGG	M2:p19rGdG|p5rUdG	3726	9313	0.285758
CGTAGAGCACGATATTTGGT	CTTAGAGCACGATATATGGTGGG	M2:p19rGdA|p5rUdT	173	1512	0.102671
CGTAGAGCACGATATTTGGT	CATAGAGCACGATATTTAGTGGG	M2:p19rGdT|p3rGdT	614	1290	0.322479
CGTAGAGCACGATATTTGGT	CCTAGAGCACGATATTTGCTGGG	M2:p19rGdG|p2rGdG	202	1363	0.129073
CGTAGAGCACGATATTTGGT	CCTAGAGCACGATATTTGGTGAG	M2:p19rGdG|p-1rGdT	320	1604	0.16632
CGTAGAGCACGATATTTGGT	CATAGAGCACGATATTTGGTGGA	M2:p19rGdT|p-2rGdT	366	1494	0.196774
CGTAGAGCACGATATTTGGT	CACAGAGCACGATATTTGGTGGG	M2:p19rGdT|p18rUdG	552	887	0.3836
CGTAGAGCACGATATTTGGT	CTTTGAGCACGATATTTGGTGGG	M2:p19rGdA|p17rAdA	205	2276	0.082628
CGTAGAGCACGATATTTGGT	CATAAAGCACGATATTTGGTGGG	M2:p19rGdT|p16rGdT	1054	2406	0.304624
CGTAGAGCACGATATTTGGT	CATAGTGCACGATATTTGGTGGG	M2:p19rGdT|p15rAdA	624	1675	0.271422
CGTAGAGCACGATATTTGGT	CATAGAACACGATATTTGGTGGG	M2:p19rGdT|p14rGdT	302	1269	0.192234
CGTAGAGCACGATATTTGGT	CATAGAGCCCGATATTTGGTGGG	M2:p19rGdT|p12rAdG	176	1946	0.0829406
CGTAGAGCACGATATTTGGT	CATAGAGCTCGATATTTGGTGGG	M2:p19rGdT|p12rAdA	396	2387	0.142292
CGTAGAGCACGATATTTGGT	CGCAGAGCACGATATTCGGTGGG	M2:p18rUdG|p4rUdG	762	5227	0.127233
CGTAGAGCACGATATTTGGT	CGCAGAGCACGATATTTGCTGGG	M2:p18rUdG|p2rGdG	454	4080	0.100132
CGTAGAGCACGATATTTGGT	CGGAGAGCACGATATTTGTTGGG	M2:p18rUdC|p2rGdA	958	4080	0.190155
CGTAGAGCACGATATTTGGT	CGTGGAGCACGATAATTGGTGGG	M2:p17rAdC|p6rUdT	303	3276	0.0846605
CGTAGAGCACGATATTTGGT	CGTACAGCACGATATTCGGTGGG	M2:p16rGdG|p4rUdG	896	4068	0.1805
CGTAGAGCACGATATTTGGT	CGTAGGGCACGATATCTGGTGGG	M2:p15rAdC|p5rUdG	226	1150	0.164244
CGTAGAGCACGATATTTGGT	CGTAGTGCACGATATCTGGTGGG	M2:p15rAdA|p5rUdG	526	2370	0.18163
CGTAGAGCACGATATTTGGT	CGTAGTGCACGATATTTGGAGGG	M2:p15rAdA|p1rUdT	761	4011	0.159472
CGTAGAGCACGATATTTGGT	CGTAGACCACGATATTTGCTGGG	M2:p14rGdG|p2rGdG	836	3279	0.203159
CGTAGAGCACGATATTTGGT	CGTAGAGTACGATATTTAGTGGG	M2:p13rCdA|p3rGdT	168	963	0.148541
CGTAGAGCACGATATTTGGT	CGTAGAGTACGATATTTGGGGGG	M2:p13rCdA|p1rUdC	803	3269	0.1972
CGTAGAGCACGATATTTGGT	CGTAGAGCGTGATATTTGGTGGG	M2:p12rAdC|p11rCdA	268	904	0.228669
CGTAGAGCACGATATTTGGT	CGTAGAGCTCGATATTTGCTGGG	M2:p12rAdA|p2rGdG	518	2123	0.196138
CGTAGAGCACGATATTTGGT	TGTATAGCATGATATTTGGTGGG	M3:p20rCdA|p16rGdA|p11rCdA	329	2002	0.141141
CGTCTCACGGAGCACGTAGT	CGTCTCACGGAGCACGTAGTGGG	M0	3282	5078	0.392584
CGTCTCACGGAGCACGTAGT	AGTCTCACGGAGCACGTAGTGGG	M1:p20rCdT	3363	5689	0.37152
CGTCTCACGGAGCACGTAGT	CGTCTCACGGAGCACGTAGCGGG	M1:p1rUdG	2105	3331	0.387233
CGTCTCACGGAGCACGTAGT	CCTCTCACGGAGCACGTAGTGGG	M1:p19rGdG	2707	4040	0.401215
CGTCTCACGGAGCACGTAGT	AGTCTCACGGAGCACGTAGCGGG	M2:p20rCdT|p1rUdG	1785	4269	0.294846
CGTCTCACGGAGCACGTAGT	ACTCTCACGGAGCACGTAGTGGG	M2:p20rCdT|p19rGdG	1336	1655	0.446673
CGTCTCACGGAGCACGTAGT	CCTCTCACGGAGCACGTAGCGGG	M2:p19rGdG|p1rUdG	965	2709	0.262657
CGTCTCACGGAGCACGTAGT	ACTCTCACGGAGCACGTAGCGGG	M3:p20rCdT|p19rGdG|p1rUdG	1378	4081	0.252427
CGTCTGCCAGGCCGAGACTG	CGTCTGCCAGGCCGAGACTGTGG	M0	4679	9072	0.340266
CGTCTGCCAGGCCGAGACTG	CGTCTGCCAGGCCGAGGCTGTGG	M1:p4rAdC	2928	9241	0.240611
CGTCTGCCAGGCCGAGACTG	CGTCGGCCAGGCCGAGACTGTGG	M1:p16rUdC	869	2244	0.279152
CGTCTGCCAGGCCGAGACTG	CGTCTACCAGGCCGAGACTGTGG	M1:p15rGdT	1632	3047	0.348792
CGTCTGCCAGGCCGAGACTG	CGTCGGCCAGGCCGAGGCTGTGG	M2:p16rUdC|p4rAdC	1876	8398	0.182597
CGTCTGCCAGGCCGAGACTG	CGTCGACCAGGCCGAGACTGTGG	M2:p16rUdC|p15rGdT	774	3259	0.191917
CGTCTGCCAGGCCGAGACTG	CGTCTACCAGGCCGAGGCTGTGG	M2:p15rGdT|p4rAdC	744	5880	0.112319
CGTCTGCCAGGCCGAGACTG	CGTCGACCAGGCCGAGGCTGTGG	M3:p16rUdC|p15rGdT|p4rAdC	1977	6777	0.22584
CGTGAAAACAGGGAAGCGGA	CGTGAAAACAGGGAAGCGGATGG	M0	1427	2438	0.369211
CGTGAAAACAGGGAAGCGGA	CGTGAAAACAGAGAAGCGGATGG	M1:p9rGdT	277	748	0.270244
CGTGAAAACAGGGAAGCGGA	CGTGAAAACAGGGAAACGGATGG	M1:p5rGdT	624	1106	0.360694
CGTGAAAACAGGGAAGCGGA	CGTGAAAACAGGGAAGCGGATAG	M1:p-1rGdT	210	565	0.270968
CGTGAAAACAGGGAAGCGGA	CGTGAAAACAGAGAAACGGATGG	M2:p9rGdT|p5rGdT	187	605	0.236111
CGTGAAAACAGGGAAGCGGA	CGTGAAAACAGAGAAGCGGATAG	M2:p9rGdT|p-1rGdT	197	884	0.182239
CGTGAAAACAGGGAAGCGGA	CGTGAAAACAGGGAAACGGATAG	M2:p5rGdT|p-1rGdT	105	1128	0.0851582
CGTGAAAACAGGGAAGCGGA	CGTGAAAACAGAGAAACGGATAG	M3:p9rGdT|p5rGdT|p-1rGdT	146	948	0.133455
CGTGACCAATAATGAAGTGT	CGTGACCAATAATGAAGTGTGGG	M0	1369	3537	0.279046
CGTGACCAATAATGAAGTGT	CGTGACCAATAGTGAAGTGTGGG	M1:p9rAdC	1294	3440	0.273342
CGTGACCAATAATGAAGTGT	CGTGACCAATAATGGAGTGTGGG	M1:p6rAdC	899	2347	0.276956
CGTGACCAATAATGAAGTGT	CGTGGCCAATAATGAAGTGTGGG	M1:p16rAdC	1443	3538	0.289701
CGTGACCAATAATGAAGTGT	CGTGACCAATAGTGGAGTGTGGG	M2:p9rAdC|p6rAdC	383	3557	0.0972081
CGTGACCAATAATGAAGTGT	CGTGGCCAATAGTGAAGTGTGGG	M2:p16rAdC|p9rAdC	224	2423	0.0846241
CGTGACCAATAATGAAGTGT	CGTGGCCAATAATGGAGTGTGGG	M2:p16rAdC|p6rAdC	580	1848	0.23888
CGTGACCAATAATGAAGTGT	CGTGGCCAATAGTGGAGTGTGGG	M3:p16rAdC|p9rAdC|p6rAdC	789	7068	0.10042
CGTTTGAGATTCTTGGAGGA	CGTTTGAGATTCTTGGAGGATGG	M0	802	2919	0.215533
CGTTTGAGATTCTTGGAGGA	CGTTTGAGACTCTTGGAGGATGG	M1:p11rUdG	275	1196	0.186948
CGTTTGAGATTCTTGGAGGA	CGTTTGAGATTCTTGTAGGATGG	M1:p5rGdA	171	1276	0.118176
CGTTTGAGATTCTTGGAGGA	CGATTGAGATTCTTGGAGGATGG	M1:p18rUdT	165	1209	0.120087
CGTTTGAGATTCTTGGAGGA	CGTTTGAGACTCTTGTAGGATGG	M2:p11rUdG|p5rGdA	490	3243	0.131262
CGTTTGAGATTCTTGGAGGA	CGATTGAGACTCTTGGAGGATGG	M2:p18rUdT|p11rUdG	151	3523	0.0410996
CGTTTGAGATTCTTGGAGGA	CGATTGAGATTCTTGTAGGATGG	M2:p18rUdT|p5rGdA	100	848	0.105485
CGTTTGAGATTCTTGGAGGA	CGATTGAGACTCTTGTAGGATGG	M3:p18rUdT|p11rUdG|p5rGdA	256	3748	0.0639361
CGTTTGCCATTCCACGTCGC	CGTTTGCCATTCCACGTCGCCGG	M0	6980	7702	0.475412
CGTTTGCCATTCCACGTCGC	CGTTTGCCAGTCCACGTCGCCGG	M1:p11rUdC	1958	5984	0.246537
CGTTTGCCATTCCACGTCGC	CGTTTGCCATTGCACGTCGCCGG	M1:p9rCdC	2324	11346	0.170007
CGTTTGCCATTCCACGTCGC	CGTTTGCCATTCCACGTGGCCGG	M1:p3rCdC	927	5331	0.14813
CGTTTGCCATTCCACGTCGC	CGTTTGCCAGTGCACGTCGCCGG	M2:p11rUdC|p9rCdC	1158	5518	0.173457
CGTTTGCCATTCCACGTCGC	CGTTTGCCAGTCCACGTGGCCGG	M2:p11rUdC|p3rCdC	1140	5332	0.176143
CGTTTGCCATTCCACGTCGC	CGTTTGCCATTGCACGTGGCCGG	M2:p9rCdC|p3rCdC	662	3963	0.143135
CGTTTGCCATTCCACGTCGC	CGTTTGCCAGTGCACGTGGCCGG	M3:p11rUdC|p9rCdC|p3rCdC	1914	8327	0.186896
CTAGCTCATGGGCCCCGACT	CTAGCTCATGGGCCCCGACTAGG	M0	4281	7841	0.35316
CTAGCTCATGGGCCCCGACT	CTAGCTCATTGGCCCCGACTAGG	M1:p11rGdA	1245	2853	0.303807
CTAGCTCATGGGCCCCGACT	CTCGCTCATGGGCCCCGACTAGG	M1:p18rAdG	1047	2380	0.305515
CTAGCTCATGGGCCCCGACT	CTAGCTAATGGGCCCCGACTAGG	M1:p14rCdT	4900	8848	0.356415
CTAGCTCATGGGCCCCGACT	CTCGCTCATTGGCCCCGACTAGG	M2:p18rAdG|p11rGdA	1045	7874	0.117166
CTAGCTCATGGGCCCCGACT	CTCGCTAATGGGCCCCGACTAGG	M2:p18rAdG|p14rCdT	829	5495	0.131088
CTAGCTCATGGGCCCCGACT	CTAGCTAATTGGCCCCGACTAGG	M2:p14rCdT|p11rGdA	1841	3804	0.326129
CTAGCTCATGGGCCCCGACT	CTCGCTAATTGGCCCCGACTAGG	M3:p18rAdG|p14rCdT|p11rGdA	914	5097	0.152055
CTAGCTTGCGGGTGTGCACG	CTAGCTTGCGGGTGTGCACGAGG	M0	7345	9988	0.423758
CTAGCTTGCGGGTGTGCACG	CTAGCTTGCGGATGTGCACGAGG	M1:p9rGdT	750	1608	0.318066
CTAGCTTGCGGGTGTGCACG	CTCGCTTGCGGGTGTGCACGAGG	M1:p18rAdG	2835	3430	0.452514
CTAGCTTGCGGGTGTGCACG	CTAGCTTACGGGTGTGCACGAGG	M1:p13rGdT	745	1621	0.314877
CTAGCTTGCGGGTGTGCACG	CTCGCTTGCGGATGTGCACGAGG	M2:p18rAdG|p9rGdT	1148	4369	0.208084
CTAGCTTGCGGGTGTGCACG	CTCGCTTACGGGTGTGCACGAGG	M2:p18rAdG|p13rGdT	461	4353	0.0957624
CTAGCTTGCGGGTGTGCACG	CTAGCTTACGGATGTGCACGAGG	M2:p13rGdT|p9rGdT	1078	3617	0.229606
CTAGCTTGCGGGTGTGCACG	CTCGCTTACGGATGTGCACGAGG	M3:p18rAdG|p13rGdT|p9rGdT	277	2500	0.0997479
CTATAATACTTGTTGGTGCG	CTATAATACTTGTTGGTGCGTGG	M0	582	3396	0.146305
CTATAATACTTGTTGGTGCG	CTATAATACTTGGTGGTGCGTGG	M1:p8rUdC	149	2072	0.0670869
CTATAATACTTGTTGGTGCG	CTATAATACTTGTTGGTCCGTGG	M1:p3rGdG	77	1080	0.0665514
CTATAATACTTGTTGGTGCG	GTATAATACTTGTTGGTGCGTGG	M1:p20rCdC	103	962	0.0967136
CTATAATACTTGTTGGTGCG	CTATAATACTTGGTGGTCCGTGG	M2:p8rUdC|p3rGdG	298	2922	0.0925466
CTATAATACTTGTTGGTGCG	GTATAATACTTGGTGGTGCGTGG	M2:p20rCdC|p8rUdC	103	1044	0.0897995
CTATAATACTTGTTGGTGCG	GTATAATACTTGTTGGTCCGTGG	M2:p20rCdC|p3rGdG	175	2514	0.06508
CTATAATACTTGTTGGTGCG	GTATAATACTTGGTGGTCCGTGG	M3:p20rCdC|p8rUdC|p3rGdG	581	3386	0.146458
CTCCACGATCCGATGTGCAG	CTCCACGATCCGATGTGCAGCGG	M0	2901	4202	0.408419
CTCCACGATCCGATGTGCAG	CTCCACGATCCGATGTGCAACGG	M1:p1rGdT	2400	4566	0.344531
CTCCACGATCCGATGTGCAG	CTGCACGATCCGATGTGCAGCGG	M1:p18rCdC	730	3946	0.156116
CTCCACGATCCGATGTGCAG	CTCCACGAGCCGATGTGCAGCGG	M1:p12rUdC	5227	10457	0.33327
CTCCACGATCCGATGTGCAG	CTGCACGATCCGATGTGCAACGG	M2:p18rCdC|p1rGdT	480	2282	0.173787
CTCCACGATCCGATGTGCAG	CTGCACGAGCCGATGTGCAGCGG	M2:p18rCdC|p12rUdC	849	3486	0.195848
CTCCACGATCCGATGTGCAG	CTCCACGAGCCGATGTGCAACGG	M2:p12rUdC|p1rGdT	1636	6874	0.192244
CTCCACGATCCGATGTGCAG	CTGCACGAGCCGATGTGCAACGG	M3:p18rCdC|p12rUdC|p1rGdT	446	3660	0.108622
CTCGGCAACGTCGAAACATT	CTCGGCAACGTCGAAACATTTGG	M0	1553	4343	0.263399
CTCGGCAACGTCGAAACATT	CTCGGCAACGTCGCAACATTTGG	M1:p7rAdG	397	1595	0.199297
CTCGGCAACGTCGAAACATT	CTCGGCAACGTCGAGACATTTGG	M1:p6rAdC	545	2754	0.165202
CTCGGCAACGTCGAAACATT	CTCGGCAACGTCGAAAAATTTGG	M1:p4rCdT	299	3551	0.0776623
CTCGGCAACGTCGAAACATT	CTCGGCAACGTCGCGACATTTGG	M2:p7rAdG|p6rAdC	429	3393	0.112245
CTCGGCAACGTCGAAACATT	CTCGGCAACGTCGCAAAATTTGG	M2:p7rAdG|p4rCdT	296	3012	0.08948
CTCGGCAACGTCGAAACATT	CTCGGCAACGTCGAGAAATTTGG	M2:p6rAdC|p4rCdT	383	2020	0.159384
CTCGGCAACGTCGAAACATT	CTCGGCAACGTCGCGAAATTTGG	M3:p7rAdG|p6rAdC|p4rCdT	620	5292	0.104871
CTCTCGCAGCCTATTCATGC	CTCTCGCAGCCTATTCATGCCGG	M0	3711	7314	0.336599
CTCTCGCAGCCTATTCATGC	CTCTCGCAGCCTATACATGCCGG	M1:p6rUdT	1238	6571	0.158535
CTCTCGCAGCCTATTCATGC	CTCTCGCAGCCTATTCAAGCCGG	M1:p3rUdT	356	1957	0.153913
CTCTCGCAGCCTATTCATGC	CTCTCGCATCCTATTCATGCCGG	M1:p12rGdA	330	2249	0.127957
CTCTCGCAGCCTATTCATGC	CTCTCGCAGCCTATACAAGCCGG	M2:p6rUdT|p3rUdT	524	2426	0.177627
CTCTCGCAGCCTATTCATGC	CTCTCGCATCCTATACATGCCGG	M2:p12rGdA|p6rUdT	900	4899	0.155199
CTCTCGCAGCCTATTCATGC	CTCTCGCATCCTATTCAAGCCGG	M2:p12rGdA|p3rUdT	285	2236	0.11305
CTCTCGCAGCCTATTCATGC	CTCTCGCATCCTATACAAGCCGG	M3:p12rGdA|p6rUdT|p3rUdT	1474	6365	0.188034
CTCTGACCCAGTCCAGTAGC	CTCTGACCCAGTCCAGTAGCAGG	M0	5329	9195	0.36691
CTCTGACCCAGTCCAGTAGC	CTCTGACCCAGTCCAGTGGCAGG	M1:p3rAdC	435	2723	0.137745
CTCTGACCCAGTCCAGTAGC	CTTTGACCCAGTCCAGTAGCAGG	M1:p18rCdA	439	1637	0.211464
CTCTGACCCAGTCCAGTAGC	CTCTGTCCCAGTCCAGTAGCAGG	M1:p15rAdA	2267	3733	0.377833
CTCTGACCCAGTCCAGTAGC	CTTTGACCCAGTCCAGTGGCAGG	M2:p18rCdA|p3rAdC	560	3000	0.157303
CTCTGACCCAGTCCAGTAGC	CTTTGTCCCAGTCCAGTAGCAGG	M2:p18rCdA|p15rAdA	149	1222	0.10868
CTCTGACCCAGTCCAGTAGC	CTCTGTCCCAGTCCAGTGGCAGG	M2:p15rAdA|p3rAdC	459	2600	0.150049
CTCTGACCCAGTCCAGTAGC	CTTTGTCCCAGTCCAGTGGCAGG	M3:p18rCdA|p15rAdA|p3rAdC	183	2020	0.0830685
CTCTTGTGACTTGCCACCCC	CTCTTGTGACTTGCCACCCCGGG	M0	4845	5877	0.451875
CTCTTGTGACTTGCCACCCC	CTCTTGTGACGTGCCACCCCGGG	M1:p10rUdC	5198	12218	0.298461
CTCTTGTGACTTGCCACCCC	CGCTTGTGACTTGCCACCCCGGG	M1:p19rUdC	1678	2612	0.391142
CTCTTGTGACTTGCCACCCC	CTCTTGTGGCTTGCCACCCCGGG	M1:p12rAdC	2338	3376	0.40917
CTCTTGTGACTTGCCACCCC	CGCTTGTGACGTGCCACCCCGGG	M2:p19rUdC|p10rUdC	2340	7082	0.248355
CTCTTGTGACTTGCCACCCC	CGCTTGTGGCTTGCCACCCCGGG	M2:p19rUdC|p12rAdC	2016	6491	0.236981
CTCTTGTGACTTGCCACCCC	CTCTTGTGGCGTGCCACCCCGGG	M2:p12rAdC|p10rUdC	3325	25371	0.11587
CTCTTGTGACTTGCCACCCC	CGCTTGTGGCGTGCCACCCCGGG	M3:p19rUdC|p12rAdC|p10rUdC	2527	9283	0.213971
CTGAGGATACTAGTGCATAA	CTGAGGATACTAGTGCATAATGG	M0	763	1970	0.27918
CTGAGGATACTAGTGCATAA	CTGAGGATACTAGTCCATAATGG	M1:p6rGdG	613	3141	0.163292
CTGAGGATACTAGTGCATAA	CTGAGGATACTAGTGCATTATGG	M1:p2rAdA	341	1111	0.234848
CTGAGGATACTAGTGCATAA	GTGAGGATACTAGTGCATAATGG	M1:p20rCdC	79	401	0.164583
CTGAGGATACTAGTGCATAA	CTGAGGATACTAGTCCATTATGG	M2:p6rGdG|p2rAdA	193	1082	0.151373
CTGAGGATACTAGTGCATAA	GTGAGGATACTAGTCCATAATGG	M2:p20rCdC|p6rGdG	191	1030	0.156429
CTGAGGATACTAGTGCATAA	GTGAGGATACTAGTGCATTATGG	M2:p20rCdC|p2rAdA	732	1992	0.268722
CTGAGGATACTAGTGCATAA	GTGAGGATACTAGTCCATTATGG	M3:p20rCdC|p6rGdG|p2rAdA	316	881	0.263993
CTGGGCAGCGGTTTCGCCGT	CTGGGCAGCGGTTTCGCCGTGGG	M0	6575	11187	0.370172
CTGGGCAGCGGTTTCGCCGT	CTGGGCAGCGGTTGCGCCGTGGG	M1:p7rUdC	909	7462	0.108589
CTGGGCAGCGGTTTCGCCGT	ATGGGCAGCGGTTTCGCCGTGGG	M1:p20rCdT	1405	2266	0.38273
CTGGGCAGCGGTTTCGCCGT	CTGGGGAGCGGTTTCGCCGTGGG	M1:p15rCdC	1348	2429	0.356897
CTGGGCAGCGGTTTCGCCGT	ATGGGCAGCGGTTGCGCCGTGGG	M2:p20rCdT|p7rUdC	1485	4649	0.242093
CTGGGCAGCGGTTTCGCCGT	ATGGGGAGCGGTTTCGCCGTGGG	M2:p20rCdT|p15rCdC	6571	10635	0.381902
CTGGGCAGCGGTTTCGCCGT	CTGGGGAGCGGTTGCGCCGTGGG	M2:p15rCdC|p7rUdC	1166	4139	0.219793
CTGGGCAGCGGTTTCGCCGT	ATGGGGAGCGGTTGCGCCGTGGG	M3:p20rCdT|p15rCdC|p7rUdC	1187	5670	0.173108
CTGGTGGACCTGAGCCAAGC	CTGGTGGACCTGAGCCAAGCAGG	M0	4141	4234	0.494448
CTGGTGGACCTGAGCCAAGC	CTGGTGGACCTGGGCCAAGCAGG	M1:p8rAdC	948	2609	0.266517
CTGGTGGACCTGAGCCAAGC	CTGGTGGACCTGAGGCAAGCAGG	M1:p6rCdC	800	2640	0.232558
CTGGTGGACCTGAGCCAAGC	CTGGTGGACCTGAGCGAAGCAGG	M1:p5rCdC	398	1617	0.197519
CTGGTGGACCTGAGCCAAGC	CTGGTGGACCTGGGGCAAGCAGG	M2:p8rAdC|p6rCdC	819	6503	0.111855
CTGGTGGACCTGAGCCAAGC	CTGGTGGACCTGGGCGAAGCAGG	M2:p8rAdC|p5rCdC	569	3878	0.127951
CTGGTGGACCTGAGCCAAGC	CTGGTGGACCTGAGGGAAGCAGG	M2:p6rCdC|p5rCdC	196	1542	0.112773
CTGGTGGACCTGAGCCAAGC	CTGGTGGACCTGGGGGAAGCAGG	M3:p8rAdC|p6rCdC|p5rCdC	431	4016	0.0969193
CTTAACAATTGGCAACATAT	CTTAACAATTGGCAACATATTGG	M0	792	2753	0.223413
CTTAACAATTGGCAACATAT	CTTAACAATTCGCAACATATTGG	M1:p10rGdG	87	795	0.0986395
CTTAACAATTGGCAACATAT	CTTAACAATTGCCAACATATTGG	M1:p9rGdG	39	727	0.0509138
CTTAACAATTGGCAACATAT	CTTAACAATTGGCAACATTTTGG	M1:p2rAdA	141	436	0.244367
CTTAACAATTGGCAACATAT	CTTAACAATTCCCAACATATTGG	M2:p10rGdG|p9rGdG	83	736	0.101343
CTTAACAATTGGCAACATAT	CTTAACAATTCGCAACATTTTGG	M2:p10rGdG|p2rAdA	38	310	0.109195
CTTAACAATTGGCAACATAT	CTTAACAATTGCCAACATTTTGG	M2:p9rGdG|p2rAdA	81	722	0.100872
CTTAACAATTGGCAACATAT	CTTAACAATTCCCAACATTTTGG	M3:p10rGdG|p9rGdG|p2rAdA	76	414	0.155102
CTTAGGTGTGAACTATACTC	CTTAGGTGTGAACTATACTCGGG	M0	993	2293	0.302191
CTTAGGTGTGAACTATACTC	CTTAGGTGTGAACTTTACTCGGG	M1:p6rAdA	648	2512	0.205063
CTTAGGTGTGAACTATACTC	CTTTGGTGTGAACTATACTCGGG	M1:p17rAdA	461	961	0.324191
CTTAGGTGTGAACTATACTC	CTTAGGTGCGAACTATACTCGGG	M1:p12rUdG	277	740	0.27237
CTTAGGTGTGAACTATACTC	CTTTGGTGTGAACTTTACTCGGG	M2:p17rAdA|p6rAdA	281	1315	0.176065
CTTAGGTGTGAACTATACTC	CTTTGGTGCGAACTATACTCGGG	M2:p17rAdA|p12rUdG	446	1322	0.252262
CTTAGGTGTGAACTATACTC	CTTAGGTGCGAACTTTACTCGGG	M2:p12rUdG|p6rAdA	616	1834	0.251429
CTTAGGTGTGAACTATACTC	CTTTGGTGCGAACTTTACTCGGG	M3:p17rAdA|p12rUdG|p6rAdA	434	1336	0.245198
CTTCACGGCGGTAACGTCAG	CTTCACGGCGGTAACGTCAGCGG	M0	4385	7236	0.377334
CTTCACGGCGGTAACGTCAG	CTTCACGGCGGCAACGTCAGCGG	M1:p9rUdG	550	1669	0.247859
CTTCACGGCGGTAACGTCAG	CTTCACGGCGGTAAGGTCAGCGG	M1:p6rCdC	1260	7849	0.138325
CTTCACGGCGGTAACGTCAG	CTTCACCGCGGTAACGTCAGCGG	M1:p14rGdG	731	1460	0.333638
CTTCACGGCGGTAACGTCAG	CTTCACGGCGGCAAGGTCAGCGG	M2:p9rUdG|p6rCdC	421	3058	0.121012
CTTCACGGCGGTAACGTCAG	CTTCACCGCGGCAACGTCAGCGG	M2:p14rGdG|p9rUdG	351	1921	0.154489
CTTCACGGCGGTAACGTCAG	CTTCACCGCGGTAAGGTCAGCGG	M2:p14rGdG|p6rCdC	945	4516	0.173045
CTTCACGGCGGTAACGTCAG	CTTCACCGCGGCAAGGTCAGCGG	M3:p14rGdG|p9rUdG|p6rCdC	2123	12790	0.142359
CTTCCATACTTTCTCTTCAC	CTTCCATACTTTCTCTTCACAGG	M0	2464	5489	0.30982
CTTCCATACTTTCTCTTCAC	CTTCCATACGTTCTCTTCACAGG	M1:p11rUdC	632	3437	0.155321
CTTCCATACTTTCTCTTCAC	CTTCCATACTTTCTCTTCACACG	M1:p-1rGdG	284	1863	0.132278
CTTCCATACTTTCTCTTCAC	CATCCATACTTTCTCTTCACAGG	M1:p19rUdT	645	3834	0.144005
CTTCCATACTTTCTCTTCAC	CTTCCATACGTTCTCTTCACACG	M2:p11rUdC|p-1rGdG	287	1696	0.14473
CTTCCATACTTTCTCTTCAC	CATCCATACGTTCTCTTCACAGG	M2:p19rUdT|p11rUdC	556	3281	0.144905
CTTCCATACTTTCTCTTCAC	CATCCATACTTTCTCTTCACACG	M2:p19rUdT|p-1rGdG	662	4499	0.12827
CTTCCATACTTTCTCTTCAC	CATCCATACGTTCTCTTCACACG	M3:p19rUdT|p11rUdC|p-1rGdG	311	1804	0.147045
CTTCCTGCGTAAAGGGTTTG	CTTCCTGCGTAAAGGGTTTGAGG	M0	1838	5932	0.236551
CTTCCTGCGTAAAGGGTTTG	CTTCCTGCGTAACGGGTTTGAGG	M1:p8rAdG	708	4369	0.139452
CTTCCTGCGTAAAGGGTTTG	CTTCCTGCGTAAAGGGCTTGAGG	M1:p4rUdG	1275	5999	0.175282
CTTCCTGCGTAAAGGGTTTG	CTTCCTGCCTAAAGGGTTTGAGG	M1:p12rGdG	184	1141	0.138868
CTTCCTGCGTAAAGGGTTTG	CTTCCTGCGTAACGGGCTTGAGG	M2:p8rAdG|p4rUdG	273	2802	0.0887805
CTTCCTGCGTAAAGGGTTTG	CTTCCTGCCTAACGGGTTTGAGG	M2:p12rGdG|p8rAdG	167	2989	0.0529151
CTTCCTGCGTAAAGGGTTTG	CTTCCTGCCTAAAGGGCTTGAGG	M2:p12rGdG|p4rUdG	316	3050	0.09388
CTTCCTGCGTAAAGGGTTTG	CTTCCTGCCTAACGGGCTTGAGG	M3:p12rGdG|p8rAdG|p4rUdG	534	4512	0.105826
CTTGCCCCACAGGGCAGTAA	CTTGCCCCACAGGGCAGTAACGG	M0	2479	4755	0.342687
CTTGCCCCACAGGGCAGTAA	ATTGCCCCACGGGGCAGTGACGG	M3:p20rCdT|p10rAdC|p2rAdC	162	5013	0.0313043
CTTGCCCCACAGGGCAGTAA	CTTGCCCCAGAGGGCTGTTAAGG	M3:p11rCdC|p5rAdA|p2rAdA	400	1812	0.180832
CTTGCCCCACAGGGCAGTAA	GCTGCCCCACAGGGCAGCAAAGG	M3:p20rCdC|p19rUdG|p3rUdG	362	2041	0.150645
CTTGCCCCACAGGGCAGTAA	TCAGCCCCACAGGGCAGTAAGGG	M3:p20rCdA|p19rUdG|p18rUdT	292	1288	0.18481
CTTGCCCCACAGGGCAGTAA	GTGGCCCCACAGGGCAGGAATGG	M3:p20rCdC|p18rUdC|p3rUdC	105	2420	0.0415842
CTTGCCCCACAGGGCAGTAA	CCTCTCCCACAGGGCAGTAAAGG	M3:p19rUdG|p17rGdG|p16rCdA	212	1906	0.100094
CTTGCCCCACAGGGCAGTAA	CTAGCCCCACAGGGTAGGAAAGG	M3:p18rUdT|p6rCdA|p3rUdC	85	917	0.0848303
CTTGCCCCACAGGGCAGTAA	CTCGCCCCTCAGGGCAGTAGTGG	M3:p18rUdG|p12rAdA|p1rAdC	158	2513	0.0591539
CTTGCCCCACAGGGCAGTAA	CTTCACCCACAGGGCAGTCATGG	M3:p17rGdG|p16rCdT|p2rAdG	533	2990	0.151292
CTTTAGCAACATCATTACAA	CTTTAGCAACATCATTACAATGG	M0	689	2124	0.244934
CTTTAGCAACATCATTACAA	CTTTAGCAACCTCATTACAATGG	M1:p10rAdG	92	960	0.0874525
CTTTAGCAACATCATTACAA	CTCTAGCAACATCATTACAATGG	M1:p18rUdG	208	781	0.210313
CTTTAGCAACATCATTACAA	CTTTAGCAGCATCATTACAATGG	M1:p12rAdC	933	2049	0.312877
CTTTAGCAACATCATTACAA	CTCTAGCAACCTCATTACAATGG	M2:p18rUdG|p10rAdG	300	1380	0.178571
CTTTAGCAACATCATTACAA	CTCTAGCAGCATCATTACAATGG	M2:p18rUdG|p12rAdC	256	1401	0.154496
CTTTAGCAACATCATTACAA	CTTTAGCAGCCTCATTACAATGG	M2:p12rAdC|p10rAdG	81	992	0.0754893
CTTTAGCAACATCATTACAA	CTCTAGCAGCCTCATTACAATGG	M3:p18rUdG|p12rAdC|p10rAdG	485	1494	0.245073
CTTTCTCATATGCTGCCCTG	CTTTCTCATATGCTGCCCTGAGG	M0	3332	7979	0.29458
CTTTCTCATATGCTGCCCTG	CTTTCTCATATGCTCCCCTGAGG	M1:p6rGdG	1283	4000	0.242854
CTTTCTCATATGCTGCCCTG	CTTTCTCATATGCTGCCCGGAGG	M1:p2rUdC	2050	6124	0.250795
CTTTCTCATATGCTGCCCTG	CTCTCTCATATGCTGCCCTGAGG	M1:p18rUdG	576	3541	0.139908
CTTTCTCATATGCTGCCCTG	CTTTCTCATATGCTCCCCGGAGG	M2:p6rGdG|p2rUdC	102	1606	0.059719
CTTTCTCATATGCTGCCCTG	CTCTCTCATATGCTCCCCTGAGG	M2:p18rUdG|p6rGdG	6417	37588	0.145824
CTTTCTCATATGCTGCCCTG	CTCTCTCATATGCTGCCCGGAGG	M2:p18rUdG|p2rUdC	1086	7821	0.121927
CTTTCTCATATGCTGCCCTG	CTCTCTCATATGCTCCCCGGAGG	M3:p18rUdG|p6rGdG|p2rUdC	566	4168	0.119561
GAAAGGAACCCGACATACAC	GAAAGGAACCCGACATACACCGG	M0	4734	5961	0.442637
GAAAGGAACCCGACATACAC	GAAAGGAACCCGACATACATCGG	M1:p1rCdA	1104	2918	0.27449
GAAAGGAACCCGACATACAC	GAAAGGAACCCGACATACACCTG	M1:p-1rGdA	1050	2220	0.321101
GAAAGGAACCCGACATACAC	GAGAGGAACCCGACATACACCGG	M1:p18rAdC	657	1515	0.302486
GAAAGGAACCCGACATACAC	GAAAGGAACCCGACATACATCTG	M2:p1rCdA|p-1rGdA	481	2487	0.162062
GAAAGGAACCCGACATACAC	GAGAGGAACCCGACATACATCGG	M2:p18rAdC|p1rCdA	1809	3493	0.341192
GAAAGGAACCCGACATACAC	GAGAGGAACCCGACATACACCTG	M2:p18rAdC|p-1rGdA	76	918	0.0764588
GAAAGGAACCCGACATACAC	GAGAGGAACCCGACATACATCTG	M3:p18rAdC|p1rCdA|p-1rGdA	694	3796	0.154566
GAAATAGGGCTAGAAGCCCG	GAAATAGGGCTAGAAGCCCGCGG	M0	1178	1906	0.381971
GAAATAGGGCTAGAAGCCCG	GAAATAGGGTTAGAAGCCCGCGG	M1:p11rCdA	270	929	0.225188
GAAATAGGGCTAGAAGCCCG	GATATAGGGCTAGAAGCCCGCGG	M1:p18rAdA	894	2500	0.263406
GAAATAGGGCTAGAAGCCCG	GAAAAAGGGCTAGAAGCCCGCGG	M1:p16rUdT	624	1698	0.268734
GAAATAGGGCTAGAAGCCCG	GATATAGGGTTAGAAGCCCGCGG	M2:p18rAdA|p11rCdA	510	1045	0.327974
GAAATAGGGCTAGAAGCCCG	GATAAAGGGCTAGAAGCCCGCGG	M2:p18rAdA|p16rUdT	1500	3288	0.313283
GAAATAGGGCTAGAAGCCCG	GAAAAAGGGTTAGAAGCCCGCGG	M2:p16rUdT|p11rCdA	680	1294	0.344478
GAAATAGGGCTAGAAGCCCG	GATAAAGGGTTAGAAGCCCGCGG	M3:p18rAdA|p16rUdT|p11rCdA	205	974	0.173876
GAACACAAAGCATAGACTGC	GAACACAAAGCATAGACTGCGGG	M0	2192	4238	0.340902
GAACACAAAGCATAGACTGC	GAACACAATGCATAGATTGCCGG	M2:p12rAdA|p4rCdA	180	1469	0.109157
GAACACAAAGCATAGACTGC	GATCACAAAGCATGGACTGAAGG	M3:p18rAdA|p7rAdC|p1rCdT	168	1057	0.137143
GAACACAAAGCATAGACTGC	GAACACAAGGCATTTATTGCGGG	M4:p12rAdC|p7rAdA|p6rGdA|p4rCdA	77	1010	0.0708372
GAACACAAAGCATAGACTGC	AAACATAAAGCATAGACTGCAAA	M4:p20rGdT|p15rCdA|p-1rGdT|p-2rGdT	261	1372	0.159829
GAACACAAAGCATAGACTGC	GACCACAAAGCAGACACTGGAGG	M4:p18rAdG|p8rUdC|p6rGdG|p1rCdC	277	1542	0.152281
GAAGGAGTTCGCCAAAGCCA	GAAGGAGTTCGCCAAAGCCAAGG	M0	2245	3159	0.415433
GAAGGAGTTCGCCAAAGCCA	AAAGGAGATAGCCAAAGCCAAGG	M3:p20rGdT|p13rUdT|p11rCdT	222	702	0.24026
GAAGGAGTTCGCCAAAGCCA	GGAGAAGTTCACCAAAGCCAAGG	M3:p19rAdC|p16rGdT|p10rGdT	1091	1898	0.365005
GAAGGAGTTCGCCAAAGCCA	GAATGACTTAGCCAAAGCCAGGG	M3:p17rGdA|p14rGdG|p11rCdT	168	831	0.168168
GAAGGAGTTCGCCAAAGCCA	GAAGGAGATCTCCAAAGCCATAG	M3:p13rUdT|p10rGdA|p-1rGdT	346	1120	0.236016
GAAGGAGTTCGCCAAAGCCA	GAGTAAGTTCGCCAAAGCCAGAG	M4:p18rAdC|p17rGdA|p16rGdT|p-1rGdT	278	2154	0.114309
GAAGTAATTGTGCTAGAGAA	GAAGTAATTGTGCTAGAGAATGG	M0	1157	2968	0.280485
GAAGTAATTGTGCTAGAGAA	GAGGTAATTGTGCTAGAGAATGG	M1:p18rAdC	176	834	0.174257
GAAGTAATTGTGCTAGAGAA	GAAGTAAATGTGCTAGAGAATGG	M1:p13rUdT	370	854	0.302288
GAAGTAATTGTGCTAGAGAA	GAAGTAATAGTGCTAGAGAATGG	M1:p12rUdT	345	1915	0.152655
GAAGTAATTGTGCTAGAGAA	GAGGTAAATGTGCTAGAGAATGG	M2:p18rAdC|p13rUdT	51	645	0.0732759
GAAGTAATTGTGCTAGAGAA	GAGGTAATAGTGCTAGAGAATGG	M2:p18rAdC|p12rUdT	495	1017	0.327381
GAAGTAATTGTGCTAGAGAA	GAAGTAAAAGTGCTAGAGAATGG	M2:p13rUdT|p12rUdT	601	1933	0.237174
GAAGTAATTGTGCTAGAGAA	GAGGTAAAAGTGCTAGAGAATGG	M3:p18rAdC|p13rUdT|p12rUdT	69	2228	0.0300392
GAATTAAATGACATGTAACC	GAATTAAATGACATGTAACCCGG	M0	1704	3408	0.333333
GAATTAAATGACATGTAACC	GAATTAAATGATATGTAACCCGG	M1:p9rCdA	498	1126	0.30665
GAATTAAATGACATGTAACC	GAATTAAATGACATGTAACGCGG	M1:p1rCdC	283	868	0.245873
GAATTAAATGACATGTAACC	GAACTAAATGACATGTAACCCGG	M1:p17rUdG	603	1175	0.339145
GAATTAAATGACATGTAACC	GAATTAAATGATATGTAACGCGG	M2:p9rCdA|p1rCdC	76	906	0.0773931
GAATTAAATGACATGTAACC	GAACTAAATGATATGTAACCCGG	M2:p17rUdG|p9rCdA	398	1178	0.252538
GAATTAAATGACATGTAACC	GAACTAAATGACATGTAACGCGG	M2:p17rUdG|p1rCdC	237	1067	0.181748
GAATTAAATGACATGTAACC	GAACTAAATGATATGTAACGCGG	M3:p17rUdG|p9rCdA|p1rCdC	153	773	0.165227
GAATTCGCCAGAAATAATAA	GAATTCGCCAGAAATAATAAGGG	M0	468	1233	0.275132
GAATTCGCCAGAAATAATAA	GAATTCGCCAGAAATAATATGGG	M1:p1rAdA	178	898	0.165428
GAATTCGCCAGAAATAATAA	GAATTCTCCAGAAATAATAAGGG	M1:p14rGdA	191	1021	0.157591
GAATTCGCCAGAAATAATAA	GAATTCGACAGAAATAATAAGGG	M1:p13rCdT	159	651	0.196296
GAATTCGCCAGAAATAATAA	GAATTCTCCAGAAATAATATGGG	M2:p14rGdA|p1rAdA	147	2162	0.0636639
GAATTCGCCAGAAATAATAA	GAATTCTACAGAAATAATAAGGG	M2:p14rGdA|p13rCdT	208	1679	0.110228
GAATTCGCCAGAAATAATAA	GAATTCGACAGAAATAATATGGG	M2:p13rCdT|p1rAdA	516	3455	0.129942
GAATTCGCCAGAAATAATAA	GAATTCTACAGAAATAATATGGG	M3:p14rGdA|p13rCdT|p1rAdA	76	648	0.104972
GACCCCCTCCACCCCGCCTC	GACCCCCTCCACCCCGCCTCCGG	M0	4411	11124	0.283939
GACCCCCTCCACCCCGCCTC	GACCCCCCCCACCCCGCCCCCGG	M2:p13rUdG|p2rUdG	103	209	0.330128
GACCCCCTCCACCCCGCCTC	CTACCCCTCCACCCCGCCTCCGG	M3:p20rGdG|p19rAdA|p18rCdT	1003	2382	0.296307
GACCCCCTCCACCCCGCCTC	GGGCCCCTCCACCCCGCCTCTGG	M2:p19rAdC|p18rCdC	1872	4423	0.297379
GACCCCCTCCACCCCGCCTC	GACCCCTCCCACCCCGACTCCGG	M3:p14rCdA|p13rUdG|p4rCdT	907	3539	0.204004
GACCCCCTCCACCCCGCCTC	GACCCCCTCAACCTGGCCTCTGG	M3:p11rCdT|p7rCdA|p6rCdC	533	2548	0.172996
GACCCCCTCCACCCCGCCTC	GACCCCCTCCACCTCCCTCCCGG	M4:p7rCdA|p5rGdG|p3rCdA|p2rUdG	2682	9279	0.224229
GACCCCCTCCACCCCGCCTC	GACCCCCTCCACCCCCACTGTGG	M3:p5rGdG|p4rCdT|p1rCdC	719	4761	0.131204
GACCCCCTCCACCCCGCCTC	CGCCCTCCCCACCCCGCCTCCGG	M4:p20rGdG|p19rAdC|p15rCdA|p13rUdG	4797	10806	0.307441
GACCCCCTCCACCCCGCCTC	CCCCCCCCCCCCCCCGCCTCCGG	M4:p20rGdG|p19rAdG|p13rUdG|p10rAdG	207	220	0.484778
GACCCCCTCCACCCCGCCTC	TGCCCCCCCCACCCCGCCCCCGG	M4:p20rGdA|p19rAdC|p13rUdG|p2rUdG	163	323	0.335391
GACCCCCTCCACCCCGCCTC	CACCCCCCCCCCCCCACCTCCGG	M4:p20rGdG|p13rUdG|p10rAdG|p5rGdT	142	451	0.23946
GACCCCCTCCACCCCGCCTC	TACCCCCCACACCCCGCCTCTGG	M3:p20rGdA|p13rUdG|p12rCdT	858	2314	0.270492
GACCCCCTCCACCCCGCCTC	GCCCCCCTCCACCCGCGCTCCGG	M4:p19rAdG|p6rCdC|p5rGdG|p4rCdC	1180	5107	0.187689
GACCCCCTCCACCCCGCCTC	GCTTCCCTCCACCCCGCATCCGG	M4:p19rAdG|p18rCdA|p17rCdA|p3rCdT	1376	5872	0.189845
GACCCCCTCCACCCCGCCTC	GGCCTCCTCCGCGCCGCCTCCGG	M4:p19rAdC|p16rCdA|p10rAdC|p8rCdC	1551	6856	0.184489
GACCCCCTCCACCCCGCCTC	GGCCCCGCCCACCCCGCCTGCGG	M4:p19rAdC|p14rCdC|p13rUdG|p1rCdC	261	1882	0.121792
GACCCCCTCCACCCCGCCTC	GCCCCCACCCACCCCGCCTCTGG	M3:p19rAdG|p14rCdT|p13rUdG	669	2254	0.228874
GACCCCCTCCACCCCGCCTC	GCCCCCCACCACCCCACCTCGGG	M3:p19rAdG|p13rUdT|p5rGdT	3019	9308	0.24491
GACCCCCTCCACCCCGCCTC	GATCCCCTCCAGCCCGACGCCGG	M4:p18rCdA|p9rCdC|p4rCdT|p2rUdC	752	5009	0.130533
GACCCCCTCCACCCCGCCTC	GAGCCACTGCACCCGGCCTCCGG	M4:p18rCdC|p15rCdT|p12rCdC|p6rCdC	908	5316	0.145887
GACCCCCTCCACCCCGCCTC	GACACCTTCCACCCCGTCTCTGG	M3:p17rCdT|p14rCdA|p4rCdA	1245	3226	0.278461
GACCCCCTCCACCCCGCCTC	GACCCTGTCCACCCCACCTCAGG	M3:p15rCdA|p14rCdC|p5rGdT	399	2091	0.160241
GACCCCCTCCACCCCGCCTC	GACCCCCACCACCCCGCCGTGGG	M3:p13rUdT|p2rUdC|p1rCdA	811	6605	0.109358
GACCCCCTCCACCCCGCCTC	GACCCCCTCACCTCCGCCACAGG	M4:p11rCdT|p10rAdG|p8rCdA|p2rUdT	835	3411	0.196656
GACCCCCTCCACCCCGCCTC	GACCCCCTCCGCCTCTCCCCGGG	M4:p10rAdC|p7rCdA|p5rGdA|p2rUdG	2053	4807	0.299271
GACCCCCTCCACCCCGCCTC	GACCCCCTCCACCAAGCCATAGG	M4:p7rCdT|p6rCdT|p2rUdT|p1rCdA	1733	8004	0.177981
GACCCCCTCCACCCCGCCTC	CACCCCCTCCCCCACTCCTCTGG	M4:p20rGdG|p10rAdG|p7rCdT|p5rGdA	3648	9750	0.272279
GACCCCCTCCACCCCGCCTC	TACCCCCTCCTCCCAGCTTCTGG	M4:p20rGdA|p10rAdA|p6rCdT|p3rCdA	1270	6749	0.158374
GACCCCCTCCACCCCGCCTC	TTCCCCCTCCACCCCGCCGAGGG	M4:p20rGdA|p19rAdA|p2rUdC|p1rCdT	609	3738	0.140097
GACCCCCTCCACCCCGCCTC	CCGCCCCTCCACCCCGCCACTGG	M4:p20rGdG|p19rAdG|p18rCdC|p2rUdT	1106	4212	0.207973
GACCCCCTCCACCCCGCCTC	ACACCCCCCCACCCCGCCTCAGG	M4:p20rGdT|p19rAdG|p18rCdT|p13rUdG	918	2408	0.276007
GACCCCCTCCACCCCGCCTC	ATTCCCCCCCACCCCGCCTCAGG	M4:p20rGdT|p19rAdA|p18rCdA|p13rUdG	1233	3120	0.283253
GACCCCCTCCACCCCGCCTC	CCCCACCCCCACCCCGCCTCAGG	M4:p20rGdG|p19rAdG|p16rCdT|p13rUdG	154	494	0.237654
GACCCCCTCCACCCCGCCTC	TGCCCCTCCCACCCCGCCTCTGG	M4:p20rGdA|p19rAdC|p14rCdA|p13rUdG	2793	6221	0.309851
GACCCCCTCCACCCCGCCTC	CCCCCCCCCCCCCCCGCCTCAGG	M4:p20rGdG|p19rAdG|p13rUdG|p10rAdG	142	677	0.173382
GACCCCCTCCACCCCGCCTC	CTCCCCCCCCTCCCCGCCTCGGG	M4:p20rGdG|p19rAdA|p13rUdG|p10rAdA	399	894	0.308585
GACCCCCTCCACCCCGCCTC	TGCCCCCCCCACCCCACCTCTGG	M4:p20rGdA|p19rAdC|p13rUdG|p5rGdT	809	4652	0.148141
GACCCCCTCCACCCCGCCTC	AGCCCCCCCCACCCCGACTCAGG	M4:p20rGdT|p19rAdC|p13rUdG|p4rCdT	564	2378	0.191706
GACCCCCTCCACCCCGCCTC	CAACCCCCCCACCCCGCTTCAGG	M4:p20rGdG|p18rCdT|p13rUdG|p3rCdA	1190	3152	0.274067
GACCCCCTCCACCCCGCCTC	AAGCCCCCCCACCCCGCCCCGGG	M4:p20rGdT|p18rCdC|p13rUdG|p2rUdG	90	275	0.246575
GACCCCCTCCACCCCGCCTC	CACTCCCTCCACCACTCCTCTGG	M4:p20rGdG|p17rCdA|p7rCdT|p5rGdA	742	2473	0.230793
GACCCCCTCCACCCCGCCTC	AACTCCCTCCACCCCGGCTGTGG	M4:p20rGdT|p17rCdA|p4rCdC|p1rCdC	687	4664	0.128387
GACCCCCTCCACCCCGCCTC	CACTCCCCCCACCCCGCCCCAGG	M4:p20rGdG|p17rCdA|p13rUdG|p2rUdG	841	2704	0.237236
GACCCCCTCCACCCCGCCTC	CACCCCCACCACCCCTCCTGAGG	M4:p20rGdG|p13rUdT|p5rGdA|p1rCdC	539	4669	0.103495
GACCCCCTCCACCCCGCCTC	GGCCCCCTCCCCGCAGCCTCTGG	M4:p19rAdC|p10rAdG|p8rCdC|p6rCdT	1852	7178	0.205094
GACCCCCTCCACCCCGCCTC	GTCCCCCTCCATTCCCCCTCAGG	M4:p19rAdA|p9rCdA|p8rCdA|p5rGdG	1049	3645	0.223477
GACCCCCTCCACCCCGCCTC	GTCCCCCTCCACTCCTCCCCAGG	M4:p19rAdA|p8rCdA|p5rGdA|p2rUdG	1180	6746	0.148877
GACCCCCTCCACCCCGCCTC	GCCCCCCTCCACCCCCCGACAGG	M4:p19rAdG|p5rGdG|p3rCdC|p2rUdT	224	1262	0.15074
GACCCCCTCCACCCCGCCTC	GTACCCCACCACCCCGCCCCAGG	M4:p19rAdA|p18rCdT|p13rUdT|p2rUdG	2282	4767	0.323734
GACCCCCTCCACCCCGCCTC	GAGCCCCTCCCCCAGGCCTCTGG	M4:p18rCdC|p10rAdG|p7rCdT|p6rCdC	894	4544	0.164399
GACCCCCTCCACCCCGCCTC	GAGCCCCTCCAGCCGCCCTCTGG	M4:p18rCdC|p9rCdC|p6rCdC|p5rGdG	478	3076	0.134496
GACCCCCTCCACCCCGCCTC	GAAGCCCTCCACCCTCCCTCTGG	M4:p18rCdT|p17rCdC|p6rCdA|p5rGdG	990	7552	0.115898
GACCCCCTCCACCCCGCCTC	GAGCTCCCCCACCCCGCCCCGGG	M4:p18rCdC|p16rCdA|p13rUdG|p2rUdG	958	3941	0.19555
GACCCCCTCCACCCCGCCTC	GATCCACTCCACCCAGCCTGTGG	M4:p18rCdA|p15rCdT|p6rCdT|p1rCdC	1569	8557	0.154948
GACCCCCTCCACCCCGCCTC	GAGCCACTACACCCGGCCTCTGG	M4:p18rCdC|p15rCdT|p12rCdT|p6rCdC	1141	8823	0.114512
GACCCCCTCCACCCCGCCTC	GAGCCACTGCACCCGGCCTCAGG	M4:p18rCdC|p15rCdT|p12rCdC|p6rCdC	2596	12306	0.174205
GACCCCCTCCACCCCGCCTC	GAGCCACTGCACCCGGCCTCTGG	M4:p18rCdC|p15rCdT|p12rCdC|p6rCdC	1606	12334	0.115208
GACCCCCTCCACCCCGCCTC	GAGCCGCTGCACCCAGCCTCTGG	M4:p18rCdC|p15rCdC|p12rCdC|p6rCdT	650	6511	0.0907694
GACCCCCTCCACCCCGCCTC	GACACACCCCACCCCACCTCAGG	M4:p17rCdT|p15rCdT|p13rUdG|p5rGdT	283	1677	0.144388
GACCCCCTCCACCCCGCCTC	GACACCCACCACCACGCCTAAGG	M4:p17rCdT|p13rUdT|p7rCdT|p1rCdT	1554	17786	0.0803516
GACCCCCTCCACCCCGCCTC	GACCGCCTCCACCCAGGCACTGG	M4:p16rCdC|p6rCdT|p4rCdC|p2rUdT	805	3979	0.168269
GACCCCCTCCACCCCGCCTC	GACCCACTCCAGCCACCCTCTGG	M4:p15rCdT|p9rCdC|p6rCdT|p5rGdG	2335	8454	0.216424
GACCCCCTCCACCCCGCCTC	GACCCTCTCCAGCCGACCTCTGG	M4:p15rCdA|p9rCdC|p6rCdC|p5rGdT	4397	10656	0.292101
GACCCCCTCCACCCCGCCTC	GACCCTCCCCTCCCTGCCTCTGG	M4:p15rCdA|p13rUdG|p10rAdA|p6rCdA	3556	8911	0.285233
GACCCCCTCCACCCCGCCTC	GACCCCTTCCAACACGCCACTGG	M4:p14rCdA|p9rCdT|p7rCdT|p2rUdT	2541	10551	0.194088
GACCCCCTCCACCCCGCCTC	GACCCCCACTAGCCTGCCTCTGG	M4:p13rUdT|p11rCdA|p9rCdC|p6rCdA	312	3414	0.0837359
GACCCCCTCCACCCCGCCTC	AGTCCCATCCACCCCGCCTAAGG	M5:p20rGdT|p19rAdC|p18rCdA|p14rCdT|p1rCdT	1934	19483	0.0903021
GACCCCCTCCACCCCGCCTC	AGGCCCCCCCGCCCCGCCTCAGG	M5:p20rGdT|p19rAdC|p18rCdC|p13rUdG|p10rAdC	1443	5868	0.197374
GACCCCCTCCACCCCGCCTC	CCACCCCCCCACCCCGCCCCAGG	M5:p20rGdG|p19rAdG|p18rCdT|p13rUdG|p2rUdG	380	558	0.405117
GACCCCCTCCACCCCGCCTC	CTGCCCCCCCACCCCGCCACTGG	M5:p20rGdG|p19rAdA|p18rCdC|p13rUdG|p2rUdT	636	3752	0.144941
GACCCCCTCCACCCCGCCTC	CCTCCCCCACACCCCGCATCCGG	M6:p20rGdG|p19rAdG|p18rCdA|p13rUdG|p12rCdT|p3rCdT	665	3615	0.155374
GACCCCCTCCACCCCGCCTC	AGGCCCCCACACCCCGCCTCAGG	M5:p20rGdT|p19rAdC|p18rCdC|p13rUdG|p12rCdT	1443	5549	0.206379
GACCCCCTCCACCCCGCCTC	CTCACCCCCCACCCCACCTCTGG	M5:p20rGdG|p19rAdA|p17rCdT|p13rUdG|p5rGdT	852	2699	0.239932
GACCCCCTCCACCCCGCCTC	TCCACCCCCCACCCCGCCCCGGG	M5:p20rGdA|p19rAdG|p17rCdT|p13rUdG|p2rUdG	332	2759	0.107409
GACCCCCTCCACCCCGCCTC	TGCACCCCCCACCCCGCCCCTGG	M5:p20rGdA|p19rAdC|p17rCdT|p13rUdG|p2rUdG	1994	6369	0.238431
GACCCCCTCCACCCCGCCTC	AGCCAACCCCACCCCGCCTCTGG	M5:p20rGdT|p19rAdC|p16rCdT|p15rCdT|p13rUdG	5628	17065	0.248006
GACCCCCTCCACCCCGCCTC	CAGTCCCCCCACCCCACCTCTGG	M5:p20rGdG|p18rCdC|p17rCdA|p13rUdG|p5rGdT	948	3687	0.204531
GACCCCCTCCACCCCGCCTC	CATTCCCCCCACCCCACCTCAGG	M5:p20rGdG|p18rCdA|p17rCdA|p13rUdG|p5rGdT	1744	5204	0.251007
GACCCCCTCCACCCCGCCTC	CATACCCCCCACCCCGCCCCGGG	M5:p20rGdG|p18rCdA|p17rCdT|p13rUdG|p2rUdG	1839	5489	0.250955
GACGAACTATACTAGTGGTA	GACGAACTATACTAGTGGTAAGG	M0	648	1846	0.259824
GACGAACTATACTAGTGGTA	GACGAACTATACTGGTGGTAAGG	M1:p7rAdC	1182	5766	0.170121
GACGAACTATACTAGTGGTA	GACGAACTATACTAGCGGTAAGG	M1:p5rUdG	159	768	0.171521
GACGAACTATACTAGTGGTA	GACGAACTATACTAGTGTTAAGG	M1:p3rGdA	179	735	0.195842
GACGAACTATACTAGTGGTA	GACGAACTATACTGGCGGTAAGG	M2:p7rAdC|p5rUdG	93	1034	0.08252
GACGAACTATACTAGTGGTA	GACGAACTATACTGGTGTTAAGG	M2:p7rAdC|p3rGdA	322	2614	0.109673
GACGAACTATACTAGTGGTA	GACGAACTATACTAGCGTTAAGG	M2:p5rUdG|p3rGdA	100	445	0.183486
GACGAACTATACTAGTGGTA	GACGAACTATACTGGCGTTAAGG	M3:p7rAdC|p5rUdG|p3rGdA	247	2108	0.104883
GACTGTGGGTGCCGGTTCGC	GACTGTGGGTGCCGGTTCGCTGG	M0	8506	11872	0.417411
GACTGTGGGTGCCGGTTCGC	GACTGTGGGTGTCGGTTCGCTGG	M1:p9rCdA	1775	4412	0.286892
GACTGTGGGTGCCGGTTCGC	GACTGTGGGTGCGGGTTCGCTGG	M1:p8rCdC	1336	4590	0.225447
GACTGTGGGTGCCGGTTCGC	GACTGTGGCTGCCGGTTCGCTGG	M1:p12rGdG	4260	6481	0.396611
GACTGTGGGTGCCGGTTCGC	GACTGTGGGTGTGGGTTCGCTGG	M2:p9rCdA|p8rCdC	843	6278	0.118382
GACTGTGGGTGCCGGTTCGC	GACTGTGGCTGTCGGTTCGCTGG	M2:p12rGdG|p9rCdA	1355	5780	0.189909
GACTGTGGGTGCCGGTTCGC	GACTGTGGCTGCGGGTTCGCTGG	M2:p12rGdG|p8rCdC	2328	25948	0.0823313
GACTGTGGGTGCCGGTTCGC	GACTGTGGCTGTGGGTTCGCTGG	M3:p12rGdG|p9rCdA|p8rCdC	2295	9814	0.189528
GAGAGACGGTAGTCAAGCGT	GAGAGACGGTAGTCAAGCGTCGG	M0	1520	2570	0.371638
GAGAGACGGTAGTCAAGCGT	GAGAGACGGTAGGCAAGCGTCGG	M1:p8rUdC	749	1991	0.273358
GAGAGACGGTAGTCAAGCGT	GAGAGACGGTAGTCAAGCGGCGG	M1:p1rUdC	1447	3048	0.321913
GAGAGACGGTAGTCAAGCGT	GAGAGACCGTAGTCAAGCGTCGG	M1:p13rGdG	779	1535	0.336647
GAGAGACGGTAGTCAAGCGT	GAGAGACGGTAGGCAAGCGGCGG	M2:p8rUdC|p1rUdC	464	2065	0.183472
GAGAGACGGTAGTCAAGCGT	GAGAGACCGTAGGCAAGCGTCGG	M2:p13rGdG|p8rUdC	938	3808	0.19764
GAGAGACGGTAGTCAAGCGT	GAGAGACCGTAGTCAAGCGGCGG	M2:p13rGdG|p1rUdC	900	2663	0.252596
GAGAGACGGTAGTCAAGCGT	GAGAGACCGTAGGCAAGCGGCGG	M3:p13rGdG|p8rUdC|p1rUdC	622	2613	0.192272
GAGAGTGGGGTTCACAACTG	GAGAGTGGGGTTCACAACTGCGG	M0	1916	3980	0.324966
GAGAGTGGGGTTCACAACTG	GAGAGTGGGGTTCACAATTGCGG	M1:p3rCdA	1024	2204	0.317224
GAGAGTGGGGTTCACAACTG	GGGAGTGGGGTTCACAACTGCGG	M1:p19rAdC	600	1642	0.267618
GAGAGTGGGGTTCACAACTG	GAGAGTAGGGTTCACAACTGCGG	M1:p14rGdT	936	1680	0.357798
GAGAGTGGGGTTCACAACTG	GGGAGTGGGGTTCACAATTGCGG	M2:p19rAdC|p3rCdA	3815	6457	0.371398
GAGAGTGGGGTTCACAACTG	GGGAGTAGGGTTCACAACTGCGG	M2:p19rAdC|p14rGdT	883	1888	0.318658
GAGAGTGGGGTTCACAACTG	GAGAGTAGGGTTCACAATTGCGG	M2:p14rGdT|p3rCdA	353	787	0.309649
GAGAGTGGGGTTCACAACTG	GGGAGTAGGGTTCACAATTGCGG	M3:p19rAdC|p14rGdT|p3rCdA	1196	2441	0.328842
GAGATCAGCACACTAGCAGA	GAGATCAGCACACTAGCAGATGG	M0	1395	3257	0.299871
GAGATCAGCACACTAGCAGA	GAGATCAGCACACTAGTAGATGG	M1:p4rCdA	327	942	0.257683
GAGATCAGCACACTAGCAGA	GTGATCAGCACACTAGCAGATGG	M1:p19rAdA	863	1746	0.330778
GAGATCAGCACACTAGCAGA	GAGATCAACACACTAGCAGATGG	M1:p13rGdT	2404	4039	0.373118
GAGATCAGCACACTAGCAGA	GTGATCAGCACACTAGTAGATGG	M2:p19rAdA|p4rCdA	233	755	0.23583
GAGATCAGCACACTAGCAGA	GTGATCAACACACTAGCAGATGG	M2:p19rAdA|p13rGdT	603	1283	0.319724
GAGATCAGCACACTAGCAGA	GAGATCAACACACTAGTAGATGG	M2:p13rGdT|p4rCdA	241	677	0.262527
GAGATCAGCACACTAGCAGA	GTGATCAACACACTAGTAGATGG	M3:p19rAdA|p13rGdT|p4rCdA	650	2051	0.240652
GAGCGCCGCAACCGTGCCGT	GAGCGCCGCAACCGTGCCGTAGG	M0	2601	3980	0.395229
GAGCGCCGCAACCGTGCCGT	GAGCGCCGCAACGGTGCCGTAGG	M1:p8rCdC	1027	5395	0.159919
GAGCGCCGCAACCGTGCCGT	GAGCGCCGCAACCGCGCCGTAGG	M1:p6rUdG	1682	3985	0.296806
GAGCGCCGCAACCGTGCCGT	TAGCGCCGCAACCGTGCCGTAGG	M1:p20rGdA	1347	2439	0.355784
GAGCGCCGCAACCGTGCCGT	GAGCGCCGCAACGGCGCCGTAGG	M2:p8rCdC|p6rUdG	443	2688	0.141488
GAGCGCCGCAACCGTGCCGT	TAGCGCCGCAACGGTGCCGTAGG	M2:p20rGdA|p8rCdC	718	3350	0.1765
GAGCGCCGCAACCGTGCCGT	TAGCGCCGCAACCGCGCCGTAGG	M2:p20rGdA|p6rUdG	1241	3506	0.261428
GAGCGCCGCAACCGTGCCGT	TAGCGCCGCAACGGCGCCGTAGG	M3:p20rGdA|p8rCdC|p6rUdG	791	6056	0.115525
GAGGACCGAGTGCTCTTAAA	GAGGACCGAGTGCTCTTAAACGG	M0	2263	3263	0.409519
GAGGACCGAGTGCTCTTAAA	GAGGACCGAGTGCTCTTAAGCGG	M1:p1rAdC	865	2241	0.278493
GAGGACCGAGTGCTCTTAAA	GAGTACCGAGTGCTCTTAAACGG	M1:p17rGdA	310	851	0.267011
GAGGACCGAGTGCTCTTAAA	GAGGACAGAGTGCTCTTAAACGG	M1:p14rCdT	1638	1994	0.450991
GAGGACCGAGTGCTCTTAAA	GAGTACCGAGTGCTCTTAAGCGG	M2:p17rGdA|p1rAdC	1631	4172	0.281062
GAGGACCGAGTGCTCTTAAA	GAGTACAGAGTGCTCTTAAACGG	M2:p17rGdA|p14rCdT	275	1232	0.182482
GAGGACCGAGTGCTCTTAAA	GAGGACAGAGTGCTCTTAAGCGG	M2:p14rCdT|p1rAdC	501	1345	0.271398
GAGGACCGAGTGCTCTTAAA	GAGTACAGAGTGCTCTTAAGCGG	M3:p17rGdA|p14rCdT|p1rAdC	813	3562	0.185829
GAGTCCGAGCAGAAGAAGAA	GAGTCCGAGCAGAAGAAGAAGGG	M0	460	1502	0.234455
GAGTCCGAGCAGAAGAAGAA	AAGTCAGAGGAGAAGAAGAAGGG	M3:p20rGdT|p15rCdT|p11rCdC	97	343	0.220455
GAGTCCGAGCAGAAGAAGAA	GCGACAGAGCAGAAGAAGAAGGG	M3:p19rAdG|p17rUdT|p15rCdT	167	1714	0.0887826
GAGTCCGAGCAGAAGAAGAA	GAGCCTGAGCAGAAGGAGAAGGG	M3:p17rUdG|p15rCdA|p5rAdC	95	764	0.110594
GAGTCCGAGCAGAAGAAGAA	GAGCCGGAGCAGAAGAAGGAGGG	M3:p17rUdG|p15rCdC|p2rAdC	147	1837	0.0740927
GAGTCCGAGCAGAAGAAGAA	GAGTTAGAGCAGAAGAAGAAAGG	M2:p16rCdA|p15rCdT	110	487	0.184255
GAGTCCGAGCAGAAGAAGAA	GAGTCAGAGCAGAACTAGAAGGG	M3:p15rCdT|p6rGdG|p5rAdA	202	1412	0.125155
GAGTCCGAGCAGAAGAAGAA	GAGTCTAAGCAGAAGAAGAAGAG	M3:p15rCdA|p14rGdT|p-1rGdT	57	391	0.127232
GAGTCCGAGCAGAAGAAGAA	GAGTCCTAGCAGGAGAAGAAGAG	M3:p14rGdA|p8rAdC|p-1rGdT	435	2276	0.160457
GAGTCCGAGCAGAAGAAGAA	AAGTCCGAGGAGAGGAAGAAAGG	M3:p20rGdT|p11rCdC|p7rAdC	141	1432	0.0896376
GAGTCCGAGCAGAAGAAGAA	ACGTCTGAGCAGAAGAAGAATGG	M3:p20rGdT|p19rAdG|p15rCdA	232	1201	0.161898
GAGTCCGAGCAGAAGAAGAA	AAGTCTGAGCACAAGAAGAATGG	M3:p20rGdT|p15rCdA|p9rGdG	112	559	0.166915
GAGTCCGAGCAGAAGAAGAA	AAGTCCCGGCAGAGGAAGAAGGG	M4:p20rGdT|p14rGdG|p13rAdC|p7rAdC	333	2450	0.119655
GAGTCCGAGCAGAAGAAGAA	GAATCCAAGCAGGAGAAGAAGGA	M4:p18rGdT|p14rGdT|p8rAdC|p-2rGdT	90	1381	0.0611829
GAGTCCGAGCAGAAGAAGAA	GATTCCTACCAGAAGAAGAATGG	M3:p18rGdA|p14rGdA|p12rGdG	44	699	0.0592194
GAGTCCGAGCAGAAGAAGAA	GAGGCCGAGCAGAAGAAAGACGG	M3:p17rUdC|p3rGdT|p2rAdC	265	1190	0.182131
GAGTCCGAGCAGAAGAAGAA	GAGCACGAGCAAGAGAAGAAGGG	M4:p17rUdG|p16rCdT|p9rGdT|p8rAdC	278	1731	0.138377
GAGTCCGAGCAGAAGAAGAA	GAGGAGGAGGAGAAGAAGAAGGG	M4:p17rUdC|p16rCdT|p15rCdC|p11rCdC	74	268	0.216374
GAGTCCGAGCAGAAGAAGAA	GAGACTGAGAAGAAGAAGAAAGG	M3:p17rUdT|p15rCdA|p11rCdT	33	851	0.0373303
GAGTCCGAGCAGAAGAAGAA	GAGTAGGAGGAGAAGAAGAAAGG	M3:p16rCdT|p15rCdC|p11rCdC	59	670	0.0809328
GAGTCCGAGCAGAAGAAGAA	GAGTAGGAGCAGGAGAAGAAGGA	M4:p16rCdT|p15rCdC|p8rAdC|p-2rGdT	120	2432	0.0470219
GAGTCCGAGCAGAAGAAGAA	GAGTCTGAGCAGGACAAGGAGGG	M4:p15rCdA|p8rAdC|p6rGdG|p2rAdC	710	3972	0.151645
GAGTCCGAGCAGAAGAAGAA	GAGTCCGGGAAGGAGAAGAAAGG	M3:p13rAdC|p11rCdT|p8rAdC	304	1510	0.167585
GAGTCCGAGCAGAAGAAGAA	GAGTCCGAGAAAAAAGAGAAAGG	M4:p11rCdT|p9rGdT|p6rGdT|p5rAdC	43	675	0.0598886
GAGTCCGAGCAGAAGAAGAA	TCATCCAAGCAGAAGAAGAAGAG	M5:p20rGdA|p19rAdG|p18rGdT|p14rGdT|p-1rGdT	39	587	0.0623003
GAGTCCGAGCAGAAGAAGAA	AAGCCCGAGCAAAGGAAGAAAGG	M4:p20rGdT|p17rUdG|p9rGdT|p7rAdC	53	849	0.0587583
GAGTCCGAGCAGAAGAAGAA	AAGCCCGAGCAGAAGAAGTTGAG	M5:p20rGdT|p17rUdG|p2rAdA|p1rAdA|p-1rGdT	342	1615	0.174757
GAGTCCGAGCAGAAGAAGAA	CAGTCAGAGGAGAAAAAGAAAGG	M4:p20rGdG|p15rCdT|p11rCdC|p6rGdT	129	793	0.139913
GAGTCCGAGCAGAAGAAGAA	AAGTCAGAGCAGAAAAAGAGAGG	M4:p20rGdT|p15rCdT|p6rGdT|p1rAdC	74	1105	0.0627651
GAGTCCGAGCAGAAGAAGAA	TAGTCAGGGGAGAAGAAGAAAGG	M4:p20rGdA|p15rCdT|p13rAdC|p11rCdC	29	469	0.0582329
GAGTCCGAGCAGAAGAAGAA	CAGTCTGTGCATAAGAAGAATGG	M4:p20rGdG|p15rCdA|p13rAdA|p9rGdA	14	773	0.0177891
GAGTCCGAGCAGAAGAAGAA	GAATCTGGGCAGATGAAGAAAGG	M4:p18rGdT|p15rCdA|p13rAdC|p7rAdA	139	1045	0.117399
GAGTCCGAGCAGAAGAAGAA	GAATCCTAGAAGAAGAAGGAAGG	M4:p18rGdT|p14rGdA|p11rCdT|p2rAdC	36	841	0.041049
GAGTCCGAGCAGAAGAAGAA	GAATCCAAGCAGAAGAAGAGAAG	M4:p18rGdT|p14rGdT|p1rAdC|p-1rGdT	1	316	0.00315457
GAGTCCGAGCAGAAGAAGAA	GAGGCCGAGCAGAAGCAGGGTGG	M4:p17rUdC|p5rAdG|p2rAdC|p1rAdC	346	1568	0.180773
GAGTCCGAGCAGAAGAAGAA	GAGGGCGAGCAGAAGCAGGATGG	M4:p17rUdC|p16rCdC|p5rAdG|p2rAdC	251	1048	0.193226
GAGTCCGAGCAGAAGAAGAA	GAGGAGGAGGAGAAGAAGAAAGG	M4:p17rUdC|p16rCdT|p15rCdC|p11rCdC	33	195	0.144737
GAGTCCGAGCAGAAGAAGAA	GAGACCAAGCAACAGAAGAACGG	M4:p17rUdT|p14rGdT|p9rGdT|p8rAdG	103	646	0.137517
GAGTCCGAGCAGAAGAAGAA	GAGTCAGAGAAGCAGAACAAAGG	M4:p15rCdT|p11rCdT|p8rAdG|p3rGdG	303	3530	0.0790504
GAGTCCGAGCAGAAGAAGAA	GAGTCTAAGCAGGAGAATAAAGG	M4:p15rCdA|p14rGdT|p8rAdC|p3rGdA	148	1073	0.121212
GAGTCCGAGCAGAAGAAGAA	GAGTCTGCACAGAATAAGAATGG	M4:p15rCdA|p13rAdG|p12rGdT|p6rGdA	69	748	0.0844553
GAGTCCGAGCAGAAGAAGAA	GAGTCAGACCAGAGGAAGGAAGG	M4:p15rCdT|p12rGdG|p7rAdC|p2rAdC	28	424	0.0619469
GAGTGACGTCTTCTACAAGT	GAGTGACGTCTTCTACAAGTAGG	M0	964	2396	0.286905
GAGTGACGTCTTCTACAAGT	GAGTGACGTCTTCGACAAGTAGG	M1:p7rUdC	903	3826	0.190949
GAGTGACGTCTTCTACAAGT	GAGTGACGTCTTCTACATGTAGG	M1:p3rAdA	185	428	0.301794
GAGTGACGTCTTCTACAAGT	GAATGACGTCTTCTACAAGTAGG	M1:p18rGdT	819	1931	0.297818
GAGTGACGTCTTCTACAAGT	GAGTGACGTCTTCGACATGTAGG	M2:p7rUdC|p3rAdA	334	2533	0.116498
GAGTGACGTCTTCTACAAGT	GAATGACGTCTTCGACAAGTAGG	M2:p18rGdT|p7rUdC	406	2667	0.132118
GAGTGACGTCTTCTACAAGT	GAATGACGTCTTCTACATGTAGG	M2:p18rGdT|p3rAdA	144	720	0.166667
GAGTGACGTCTTCTACAAGT	GAATGACGTCTTCGACATGTAGG	M3:p18rGdT|p7rUdC|p3rAdA	399	2591	0.133445
GAGTTTGTGCCTGCAGGCGC	GAGTTTGTGCCTGCAGGCGCAGG	M0	2463	4552	0.351105
GAGTTTGTGCCTGCAGGCGC	GAGTTTGTGCATGCAGGCGCAGG	M1:p10rCdT	1052	1990	0.345825
GAGTTTGTGCCTGCAGGCGC	GAGTTTGTGCCTGGAGGCGCAGG	M1:p7rCdC	1218	7923	0.133246
GAGTTTGTGCCTGCAGGCGC	GAGTTTGTGCCTGCAGGCTCAGG	M1:p2rGdA	1295	2983	0.302712
GAGTTTGTGCCTGCAGGCGC	GAGTTTGTGCATGGAGGCGCAGG	M2:p10rCdT|p7rCdC	607	3659	0.142288
GAGTTTGTGCCTGCAGGCGC	GAGTTTGTGCATGCAGGCTCAGG	M2:p10rCdT|p2rGdA	712	2042	0.258533
GAGTTTGTGCCTGCAGGCGC	GAGTTTGTGCCTGGAGGCTCAGG	M2:p7rCdC|p2rGdA	783	2884	0.213526
GAGTTTGTGCCTGCAGGCGC	GAGTTTGTGCATGGAGGCTCAGG	M3:p10rCdT|p7rCdC|p2rGdA	856	3500	0.196511
GATACTTCGGATGGTAATCA	GATACTTCGGATGGTAATCATGG	M0	1115	3302	0.252434
GATACTTCGGATGGTAATCA	GATACTTCGGAAGGTAATCATGG	M1:p9rUdT	878	2380	0.26949
GATACTTCGGATGGTAATCA	GATACTTCGGATGGTATTCATGG	M1:p4rAdA	203	1912	0.0959811
GATACTTCGGATGGTAATCA	GTTACTTCGGATGGTAATCATGG	M1:p19rAdA	858	1476	0.367609
GATACTTCGGATGGTAATCA	GATACTTCGGAAGGTATTCATGG	M2:p9rUdT|p4rAdA	718	4530	0.136814
GATACTTCGGATGGTAATCA	GTTACTTCGGAAGGTAATCATGG	M2:p19rAdA|p9rUdT	258	1282	0.167532
GATACTTCGGATGGTAATCA	GTTACTTCGGATGGTATTCATGG	M2:p19rAdA|p4rAdA	983	3021	0.245504
GATACTTCGGATGGTAATCA	GTTACTTCGGAAGGTATTCATGG	M3:p19rAdA|p9rUdT|p4rAdA	492	2308	0.175714
GATAGTGGCGTCAGACAATA	GATAGTGGCGTCAGACAATAAGG	M0	832	1711	0.327173
GATAGTGGCGTCAGACAATA	GATAGTGGCGGCAGACAATAAGG	M1:p10rUdC	271	1177	0.187155
GATAGTGGCGTCAGACAATA	GATAGTGGCGTCAGACACTAAGG	M1:p3rAdG	175	897	0.163246
GATAGTGGCGTCAGACAATA	GATAGTGCCGTCAGACAATAAGG	M1:p13rGdG	129	764	0.144457
GATAGTGGCGTCAGACAATA	GATAGTGGCGGCAGACACTAAGG	M2:p10rUdC|p3rAdG	375	1526	0.197265
GATAGTGGCGTCAGACAATA	GATAGTGCCGGCAGACAATAAGG	M2:p13rGdG|p10rUdC	1067	3882	0.215599
GATAGTGGCGTCAGACAATA	GATAGTGCCGTCAGACACTAAGG	M2:p13rGdG|p3rAdG	403	2019	0.166391
GATAGTGGCGTCAGACAATA	GATAGTGCCGGCAGACACTAAGG	M3:p13rGdG|p10rUdC|p3rAdG	201	1766	0.102186
GATCTAAAAGCAGTTGCTTG	GATCTAAAAGCAGTTGCTTGTGG	M0	1076	3310	0.245326
GATCTAAAAGCAGTTGCTTG	GATCTAAAAGCAGTTGCTTTTGG	M1:p1rGdA	286	1732	0.141724
GATCTAAAAGCAGTTGCTTG	GATTTAAAAGCAGTTGCTTGTGG	M1:p17rCdA	338	1981	0.145752
GATCTAAAAGCAGTTGCTTG	GATCTAGAAGCAGTTGCTTGTGG	M1:p14rAdC	369	2392	0.133647
GATCTAAAAGCAGTTGCTTG	GATTTAAAAGCAGTTGCTTTTGG	M2:p17rCdA|p1rGdA	296	1704	0.148
GATCTAAAAGCAGTTGCTTG	GATTTAGAAGCAGTTGCTTGTGG	M2:p17rCdA|p14rAdC	372	1471	0.201845
GATCTAAAAGCAGTTGCTTG	GATCTAGAAGCAGTTGCTTTTGG	M2:p14rAdC|p1rGdA	236	2020	0.10461
GATCTAAAAGCAGTTGCTTG	GATTTAGAAGCAGTTGCTTTTGG	M3:p17rCdA|p14rAdC|p1rGdA	374	1685	0.181642
GATGACGTTGCGCCCTCCTT	GATGACGTTGCGCCCTCCTTGGG	M0	7885	14608	0.350554
GATGACGTTGCGCCCTCCTT	GATGACGTTGCTCCCTCCTTGGG	M1:p9rGdA	632	3466	0.154222
GATGACGTTGCGCCCTCCTT	GCTGACGTTGCGCCCTCCTTGGG	M1:p19rAdG	1641	3706	0.306901
GATGACGTTGCGCCCTCCTT	GATGACGATGCGCCCTCCTTGGG	M1:p13rUdT	1503	4138	0.266442
GATGACGTTGCGCCCTCCTT	GCTGACGTTGCTCCCTCCTTGGG	M2:p19rAdG|p9rGdA	1948	7134	0.21449
GATGACGTTGCGCCCTCCTT	GCTGACGATGCGCCCTCCTTGGG	M2:p19rAdG|p13rUdT	3969	8504	0.318207
GATGACGTTGCGCCCTCCTT	GATGACGATGCTCCCTCCTTGGG	M2:p13rUdT|p9rGdA	3235	10558	0.234539
GATGACGTTGCGCCCTCCTT	GCTGACGATGCTCCCTCCTTGGG	M3:p19rAdG|p13rUdT|p9rGdA	917	4664	0.164307
GATGCGTAATTATACTGGGA	GATGCGTAATTATACTGGGACGG	M0	1016	3489	0.225527
GATGCGTAATTATACTGGGA	GATGCGTAATTATACTGGGACGA	M1:p-2rGdT	436	1479	0.227676
GATGCGTAATTATACTGGGA	GGTGCGTAATTATACTGGGACGG	M1:p19rAdC	861	2297	0.272641
GATGCGTAATTATACTGGGA	GATGGGTAATTATACTGGGACGG	M1:p16rCdC	758	1918	0.283259
GATGCGTAATTATACTGGGA	GGTGCGTAATTATACTGGGACGA	M2:p19rAdC|p-2rGdT	428	3046	0.123201
GATGCGTAATTATACTGGGA	GGTGGGTAATTATACTGGGACGG	M2:p19rAdC|p16rCdC	730	2240	0.245791
GATGCGTAATTATACTGGGA	GATGGGTAATTATACTGGGACGA	M2:p16rCdC|p-2rGdT	181	1008	0.152229
GATGCGTAATTATACTGGGA	GGTGGGTAATTATACTGGGACGA	M3:p19rAdC|p16rCdC|p-2rGdT	753	4919	0.132757
GATGGCTTTCCGCATAAAGG	GATGGCTTTCCGCATAAAGGCGG	M0	4638	7902	0.369856
GATGGCTTTCCGCATAAAGG	GATGGCTTTCCGCATAAACGCGG	M1:p2rGdG	849	2915	0.225558
GATGGCTTTCCGCATAAAGG	GTTGGCTTTCCGCATAAAGGCGG	M1:p19rAdA	1437	2706	0.34685
GATGGCTTTCCGCATAAAGG	GATGGCCTTCCGCATAAAGGCGG	M1:p14rUdG	1229	2862	0.300416
GATGGCTTTCCGCATAAAGG	GTTGGCTTTCCGCATAAACGCGG	M2:p19rAdA|p2rGdG	321	1436	0.182698
GATGGCTTTCCGCATAAAGG	GTTGGCCTTCCGCATAAAGGCGG	M2:p19rAdA|p14rUdG	1387	4914	0.220124
GATGGCTTTCCGCATAAAGG	GATGGCCTTCCGCATAAACGCGG	M2:p14rUdG|p2rGdG	913	3636	0.200703
GATGGCTTTCCGCATAAAGG	GTTGGCCTTCCGCATAAACGCGG	M3:p19rAdA|p14rUdG|p2rGdG	507	3272	0.134162
GATTGGCTCCGAAGTGCATG	GATTGGCTCCGAAGTGCATGTGG	M0	2907	5395	0.350157
GATTGGCTCCGAAGTGCATG	GATTGGCTCCGAAGTGCCTGTGG	M1:p3rAdG	1109	2634	0.296286
GATTGGCTCCGAAGTGCATG	GATTGGCTCCGAAGTGCAAGTGG	M1:p2rUdT	1126	4696	0.193404
GATTGGCTCCGAAGTGCATG	GATTGGGTCCGAAGTGCATGTGG	M1:p14rCdC	1464	2838	0.340307
GATTGGCTCCGAAGTGCATG	GATTGGCTCCGAAGTGCCAGTGG	M2:p3rAdG|p2rUdT	966	4008	0.19421
GATTGGCTCCGAAGTGCATG	GATTGGGTCCGAAGTGCCTGTGG	M2:p14rCdC|p3rAdG	828	3670	0.184082
GATTGGCTCCGAAGTGCATG	GATTGGGTCCGAAGTGCAAGTGG	M2:p14rCdC|p2rUdT	709	4497	0.136189
GATTGGCTCCGAAGTGCATG	GATTGGGTCCGAAGTGCCAGTGG	M3:p14rCdC|p3rAdG|p2rUdT	456	4539	0.0912913
GATTGGGCGCACGAATTATT	GATTGGGCGCACGAATTATTAGG	M0	3204	5912	0.35147
GATTGGGCGCACGAATTATT	GATTGGGCGCACTAATTATTAGG	M1:p8rGdA	139	1924	0.0673776
GATTGGGCGCACGAATTATT	CATTGGGCGCACGAATTATTAGG	M1:p20rGdG	1016	1927	0.345226
GATTGGGCGCACGAATTATT	GATTGGGCGCACGAATTATAAGG	M1:p1rUdT	301	3666	0.075876
GATTGGGCGCACGAATTATT	GATTGGGCGCACTAATTATAAGG	M2:p8rGdA|p1rUdT	1021	3173	0.243443
GATTGGGCGCACGAATTATT	CATTGGGCGCACTAATTATTAGG	M2:p20rGdG|p8rGdA	849	6716	0.112227
GATTGGGCGCACGAATTATT	CATTGGGCGCACGAATTATAAGG	M2:p20rGdG|p1rUdT	167	947	0.14991
GATTGGGCGCACGAATTATT	CATTGGGCGCACTAATTATAAGG	M3:p20rGdG|p8rGdA|p1rUdT	294	6094	0.0460238
GCAACTCGCAGTTGGAAAGT	GCAACTCGCAGTTGGAAAGTAGG	M0	1734	3777	0.314643
GCAACTCGCAGTTGGAAAGT	TCAACTCGCAGTTGGAAAGTAGG	M1:p20rGdA	1984	3602	0.355174
GCAACTCGCAGTTGGAAAGT	GCAACACGCAGTTGGAAAGTAGG	M1:p15rUdT	1100	2885	0.276035
GCAACTCGCAGTTGGAAAGT	GCAACTCGAAGTTGGAAAGTAGG	M1:p12rCdT	1574	3635	0.302169
GCAACTCGCAGTTGGAAAGT	TCAACACGCAGTTGGAAAGTAGG	M2:p20rGdA|p15rUdT	330	1214	0.213731
GCAACTCGCAGTTGGAAAGT	TCAACTCGAAGTTGGAAAGTAGG	M2:p20rGdA|p12rCdT	269	1347	0.16646
GCAACTCGCAGTTGGAAAGT	GCAACACGAAGTTGGAAAGTAGG	M2:p15rUdT|p12rCdT	219	1797	0.108631
GCAACTCGCAGTTGGAAAGT	TCAACACGAAGTTGGAAAGTAGG	M3:p20rGdA|p15rUdT|p12rCdT	176	1940	0.0831758
GCAGCATAAGAATGGAGTTG	GCAGCATAAGAATGGAGTTGCGG	M0	1588	3628	0.304448
GCAGCATAAGAATGGAGTTG	GCAGCATAAGAATGGAGATGCGG	M1:p3rUdT	1202	2745	0.304535
GCAGCATAAGAATGGAGTTG	GCAGCATAAGAATGGAGTAGCGG	M1:p2rUdT	406	1241	0.246509
GCAGCATAAGAATGGAGTTG	GGAGCATAAGAATGGAGTTGCGG	M1:p19rCdC	400	526	0.431965
GCAGCATAAGAATGGAGTTG	GCAGCATAAGAATGGAGAAGCGG	M2:p3rUdT|p2rUdT	181	1477	0.109168
GCAGCATAAGAATGGAGTTG	GGAGCATAAGAATGGAGATGCGG	M2:p19rCdC|p3rUdT	1106	3097	0.263145
GCAGCATAAGAATGGAGTTG	GGAGCATAAGAATGGAGTAGCGG	M2:p19rCdC|p2rUdT	955	2853	0.250788
GCAGCATAAGAATGGAGTTG	GGAGCATAAGAATGGAGAAGCGG	M3:p19rCdC|p3rUdT|p2rUdT	897	3873	0.18805
GCAGGGTGCGAGTGATCCAA	GCAGGGTGCGAGTGATCCAAGGG	M0	2668	3236	0.451897
GCAGGGTGCGAGTGATCCAA	GCAGGGTGCAAGTGATCCAAGGG	M1:p11rGdT	2522	2639	0.488665
GCAGGGTGCGAGTGATCCAA	ACAAGGTATGAGTGATCCAAGGG	M4:p20rGdT|p17rGdT|p13rGdT|p12rCdA	149	447	0.25
GCCACCGGTATGCAAGTGAA	GCCACCGGTATGCAAGTGAAAGG	M0	3112	5017	0.382827
GCCACCGGTATGCAAGTGAA	GCCACCGGTATGCACGTGAAAGG	M1:p6rAdG	1985	5031	0.282925
GCCACCGGTATGCAAGTGAA	GCCACCGGTATGCAAGTCAAAGG	M1:p3rGdG	908	3889	0.189285
GCCACCGGTATGCAAGTGAA	GCCACCGATATGCAAGTGAAAGG	M1:p13rGdT	813	1626	0.333333
GCCACCGGTATGCAAGTGAA	GCCACCGGTATGCACGTCAAAGG	M2:p6rAdG|p3rGdG	1390	8733	0.137311
GCCACCGGTATGCAAGTGAA	GCCACCGATATGCACGTGAAAGG	M2:p13rGdT|p6rAdG	823	4535	0.153602
GCCACCGGTATGCAAGTGAA	GCCACCGATATGCAAGTCAAAGG	M2:p13rGdT|p3rGdG	2839	9471	0.230626
GCCACCGGTATGCAAGTGAA	GCCACCGATATGCACGTCAAAGG	M3:p13rGdT|p6rAdG|p3rGdG	1013	4073	0.199174
GCCGAACTGTGTCACGTCGC	GCCGAACTGTGTCACGTCGCAGG	M0	4519	8650	0.343154
GCCGAACTGTGTCACGTCGC	GCCGAACTGCGTCACGTCGCAGG	M1:p11rUdG	1994	2603	0.433761
GCCGAACTGTGTCACGTCGC	GCCGAACTGTGTCATGTCGCAGG	M1:p6rCdA	623	2074	0.230997
GCCGAACTGTGTCACGTCGC	TCCGAACTGTGTCACGTCGCAGG	M1:p20rGdA	990	1564	0.387627
GCCGAACTGTGTCACGTCGC	GCCGAACTGCGTCATGTCGCAGG	M2:p11rUdG|p6rCdA	2455	11971	0.170179
GCCGAACTGTGTCACGTCGC	TCCGAACTGCGTCACGTCGCAGG	M2:p20rGdA|p11rUdG	2646	4716	0.359413
GCCGAACTGTGTCACGTCGC	TCCGAACTGTGTCATGTCGCAGG	M2:p20rGdA|p6rCdA	1035	4645	0.182218
GCCGAACTGTGTCACGTCGC	TCCGAACTGCGTCATGTCGCAGG	M3:p20rGdA|p11rUdG|p6rCdA	587	3497	0.143732
GCCGATACGGTTTGCGTTCT	GCCGATACGGTTTGCGTTCTAGG	M0	4220	7667	0.35501
GCCGATACGGTTTGCGTTCT	GCCGATACGGTTTGAGTTCTAGG	M1:p6rCdT	158	1391	0.102001
GCCGATACGGTTTGCGTTCT	GGCGATACGGTTTGCGTTCTAGG	M1:p19rCdC	827	2062	0.286258
GCCGATACGGTTTGCGTTCT	GCCCATACGGTTTGCGTTCTAGG	M1:p17rGdG	322	1685	0.160438
GCCGATACGGTTTGCGTTCT	GGCGATACGGTTTGAGTTCTAGG	M2:p19rCdC|p6rCdT	527	3192	0.141705
GCCGATACGGTTTGCGTTCT	GGCCATACGGTTTGCGTTCTAGG	M2:p19rCdC|p17rGdG	958	3753	0.203354
GCCGATACGGTTTGCGTTCT	GCCCATACGGTTTGAGTTCTAGG	M2:p17rGdG|p6rCdT	3369	13977	0.194223
GCCGATACGGTTTGCGTTCT	GGCCATACGGTTTGAGTTCTAGG	M3:p19rCdC|p17rGdG|p6rCdT	405	3824	0.0957673
GCCGTCCCGCTCTCCAGATT	GCCGTCCCGCTCTCCAGATTGGG	M0	10029	19160	0.343588
GCCGTCCCGCTCTCCAGATT	GCCGTCCCGCTCTCCAGATGGGG	M1:p1rUdC	2026	5940	0.254331
GCCGTCCCGCTCTCCAGATT	GCCGTCCCGCTCTCCAGATTGAG	M1:p-1rGdT	1288	4671	0.216144
GCCGTCCCGCTCTCCAGATT	GCCGTCTCGCTCTCCAGATTGGG	M1:p14rCdA	2629	6222	0.297029
GCCGTCCCGCTCTCCAGATT	GCCGTCCCGCTCTCCAGATGGAG	M2:p1rUdC|p-1rGdT	698	6461	0.0974997
GCCGTCCCGCTCTCCAGATT	GCCGTCTCGCTCTCCAGATGGGG	M2:p14rCdA|p1rUdC	1183	12194	0.0884354
GCCGTCCCGCTCTCCAGATT	GCCGTCTCGCTCTCCAGATTGAG	M2:p14rCdA|p-1rGdT	2292	12770	0.152171
GCCGTCCCGCTCTCCAGATT	GCCGTCTCGCTCTCCAGATGGAG	M3:p14rCdA|p1rUdC|p-1rGdT	991	11172	0.0814766
GCCGTGGCCAGACATGGCTG	GCCGTGGCCAGACATGGCTGAGG	M0	3523	5659	0.383685
GCCGTGGCCAGACATGGCTG	GCCGTGGCCAGACTTGGCTGAGG	M1:p7rAdA	3424	5883	0.367895
GCCGTGGCCAGACATGGCTG	GCCGTGGCCAGACATTGCTGAGG	M1:p5rGdA	1619	3147	0.339698
GCCGTGGCCAGACATGGCTG	GCCATGGCCAGACATGGCTGAGG	M1:p17rGdT	1841	3567	0.340422
GCCGTGGCCAGACATGGCTG	GCCGTGGCCAGACTTTGCTGAGG	M2:p7rAdA|p5rGdA	570	2283	0.19979
GCCGTGGCCAGACATGGCTG	GCCATGGCCAGACTTGGCTGAGG	M2:p17rGdT|p7rAdA	1267	3090	0.290796
GCCGTGGCCAGACATGGCTG	GCCATGGCCAGACATTGCTGAGG	M2:p17rGdT|p5rGdA	681	2562	0.209991
GCCGTGGCCAGACATGGCTG	GCCATGGCCAGACTTTGCTGAGG	M3:p17rGdT|p7rAdA|p5rGdA	1198	4370	0.215158
GCCTCGAGTCAGAAGATTCG	GCCTCGAGTCAGAAGATTCGAGG	M0	2611	4416	0.371567
GCCTCGAGTCAGAAGATTCG	GCCTCGAGTCAGAAGGTTCGAGG	M1:p5rAdC	1799	5299	0.253452
GCCTCGAGTCAGAAGATTCG	CCCTCGAGTCAGAAGATTCGAGG	M1:p20rGdG	2153	3822	0.360335
GCCTCGAGTCAGAAGATTCG	GCCTCGAGCCAGAAGATTCGAGG	M1:p12rUdG	2186	3520	0.383106
GCCTCGAGTCAGAAGATTCG	CCCTCGAGTCAGAAGGTTCGAGG	M2:p20rGdG|p5rAdC	884	3142	0.219573
GCCTCGAGTCAGAAGATTCG	CCCTCGAGCCAGAAGATTCGAGG	M2:p20rGdG|p12rUdG	1745	2904	0.37535
GCCTCGAGTCAGAAGATTCG	GCCTCGAGCCAGAAGGTTCGAGG	M2:p12rUdG|p5rAdC	1874	10739	0.148577
GCCTCGAGTCAGAAGATTCG	CCCTCGAGCCAGAAGGTTCGAGG	M3:p20rGdG|p12rUdG|p5rAdC	2245	12103	0.156468
GCCTTAGTACGACTAGGCAT	GCCTTAGTACGACTAGGCATCGG	M0	1105	3863	0.222424
GCCTTAGTACGACTAGGCAT	GCCTTAGTACCACTAGGCATCGG	M1:p10rGdG	523	1804	0.224753
GCCTTAGTACGACTAGGCAT	CCCTTAGTACGACTAGGCATCGG	M1:p20rGdG	553	1127	0.329167
GCCTTAGTACGACTAGGCAT	GCGTTAGTACGACTAGGCATCGG	M1:p18rCdC	543	1248	0.303183
GCCTTAGTACGACTAGGCAT	CCCTTAGTACCACTAGGCATCGG	M2:p20rGdG|p10rGdG	392	1248	0.239024
GCCTTAGTACGACTAGGCAT	CCGTTAGTACGACTAGGCATCGG	M2:p20rGdG|p18rCdC	385	1061	0.266252
GCCTTAGTACGACTAGGCAT	GCGTTAGTACCACTAGGCATCGG	M2:p18rCdC|p10rGdG	701	1506	0.317626
GCCTTAGTACGACTAGGCAT	CCGTTAGTACCACTAGGCATCGG	M3:p20rGdG|p18rCdC|p10rGdG	336	1761	0.160229
GCGCAGGCCCGATACTTGGG	GCGCAGGCCCGATACTTGGGTGG	M0	8694	10139	0.461636
GCGCAGGCCCGATACTTGGG	GCGCAGGCCCGTTACTTGGGTGG	M1:p9rAdA	6258	14721	0.298298
GCGCAGGCCCGATACTTGGG	GCGCAGGCCCGATATTTGGGTGG	M1:p6rCdA	927	3546	0.207243
GCGCAGGCCCGATACTTGGG	GCGCAGGACCGATACTTGGGTGG	M1:p13rCdT	1611	2317	0.410132
GCGCAGGCCCGATACTTGGG	GCGCAGGCCCGTTATTTGGGTGG	M2:p9rAdA|p6rCdA	642	6406	0.0910897
GCGCAGGCCCGATACTTGGG	GCGCAGGACCGTTACTTGGGTGG	M2:p13rCdT|p9rAdA	1027	3923	0.207475
GCGCAGGCCCGATACTTGGG	GCGCAGGACCGATATTTGGGTGG	M2:p13rCdT|p6rCdA	1671	12444	0.118385
GCGCAGGCCCGATACTTGGG	GCGCAGGACCGTTATTTGGGTGG	M3:p13rCdT|p9rAdA|p6rCdA	1125	5874	0.160737
GCGGAATAGACGCGGCCCGG	GCGGAATAGACGCGGCCCGGTGG	M0	7636	8352	0.477608
GCGGAATAGACGCGGCCCGG	GCGGAATAGTCGCGGCCCGGTGG	M1:p11rAdA	1932	2355	0.450665
GCGGAATAGACGCGGCCCGG	GCGGAATAGACGCGGCCAGGTGG	M1:p3rCdT	1691	3163	0.348372
GCGGAATAGACGCGGCCCGG	GCGGAATAGACGCGGCCCGCTGG	M1:p1rGdG	2416	3130	0.435629
GCGGAATAGACGCGGCCCGG	GCGGAATAGTCGCGGCCAGGTGG	M2:p11rAdA|p3rCdT	832	4424	0.158295
GCGGAATAGACGCGGCCCGG	GCGGAATAGTCGCGGCCCGCTGG	M2:p11rAdA|p1rGdG	1678	13814	0.108314
GCGGAATAGACGCGGCCCGG	GCGGAATAGACGCGGCCAGCTGG	M2:p3rCdT|p1rGdG	1631	7120	0.186379
GCGGAATAGACGCGGCCCGG	GCGGAATAGTCGCGGCCAGCTGG	M3:p11rAdA|p3rCdT|p1rGdG	554	2870	0.161799
GCGGGTCGGTAGTAGATCAC	GCGGGTCGGTAGTAGATCACAGG	M0	6757	7552	0.47222
GCGGGTCGGTAGTAGATCAC	GCGGGTCGGTCGTAGATCACAGG	M1:p10rAdG	1548	2075	0.42727
GCGGGTCGGTAGTAGATCAC	GCGGGTCGGTAGTCGATCACAGG	M1:p7rAdG	2501	3674	0.40502
GCGGGTCGGTAGTAGATCAC	GCGCGTCGGTAGTAGATCACAGG	M1:p17rGdG	428	825	0.34158
GCGGGTCGGTAGTAGATCAC	GCGGGTCGGTCGTCGATCACAGG	M2:p10rAdG|p7rAdG	731	4092	0.151565
GCGGGTCGGTAGTAGATCAC	GCGCGTCGGTCGTAGATCACAGG	M2:p17rGdG|p10rAdG	405	1433	0.220348
GCGGGTCGGTAGTAGATCAC	GCGCGTCGGTAGTCGATCACAGG	M2:p17rGdG|p7rAdG	555	1975	0.219368
GCGGGTCGGTAGTAGATCAC	GCGCGTCGGTCGTCGATCACAGG	M3:p17rGdG|p10rAdG|p7rAdG	752	3202	0.190187
GCGTATTCAAGACAGAAATA	GCGTATTCAAGACAGAAATATGG	M0	1091	2740	0.284782
GCGTATTCAAGACAGAAATA	GCCTATTCAAGACAGAAATATGG	M1:p18rGdG	228	468	0.327586
GCGTATTCAAGACAGAAATA	GCGTGTTCAAGACAGAAATATGG	M1:p16rAdC	728	1280	0.36255
GCGTATTCAAGACAGAAATA	GCGTATGCAAGACAGAAATATGG	M1:p14rUdC	125	638	0.163827
GCGTATTCAAGACAGAAATA	GCCTGTTCAAGACAGAAATATGG	M2:p18rGdG|p16rAdC	63	1144	0.0521955
GCGTATTCAAGACAGAAATA	GCCTATGCAAGACAGAAATATGG	M2:p18rGdG|p14rUdC	201	1407	0.125
GCGTATTCAAGACAGAAATA	GCGTGTGCAAGACAGAAATATGG	M2:p16rAdC|p14rUdC	90	784	0.102975
GCGTATTCAAGACAGAAATA	GCCTGTGCAAGACAGAAATATGG	M3:p18rGdG|p16rAdC|p14rUdC	208	1661	0.111289
GCTACGGCTCTCATCAGCCA	GCTACGGCTCTCATCAGCCAGGG	M0	2928	4681	0.384807
GCTACGGCTCTCATCAGCCA	GCTACGGCTCTCATGAGCCAGGG	M1:p6rCdC	796	4821	0.141713
GCTACGGCTCTCATCAGCCA	GCTACGGCTCTCATCACCCAGGG	M1:p4rGdG	778	2483	0.238577
GCTACGGCTCTCATCAGCCA	GCTAAGGCTCTCATCAGCCAGGG	M1:p16rCdT	886	1662	0.347724
GCTACGGCTCTCATCAGCCA	GCTACGGCTCTCATGACCCAGGG	M2:p6rCdC|p4rGdG	1859	12336	0.130962
GCTACGGCTCTCATCAGCCA	GCTAAGGCTCTCATGAGCCAGGG	M2:p16rCdT|p6rCdC	539	3181	0.144892
GCTACGGCTCTCATCAGCCA	GCTAAGGCTCTCATCACCCAGGG	M2:p16rCdT|p4rGdG	922	4389	0.173602
GCTACGGCTCTCATCAGCCA	GCTAAGGCTCTCATGACCCAGGG	M3:p16rCdT|p6rCdC|p4rGdG	445	1969	0.184341
GCTCCCCTGAAAGCTAGCCA	GCTCCCCTGAAAGCTAGCCATGG	M0	2280	4949	0.315396
GCTCCCCTGAAAGCTAGCCA	GCTCCCCTGTAAGCTAGCCATGG	M1:p11rAdA	1040	2581	0.287213
GCTCCCCTGAAAGCTAGCCA	GCTCCCCTGAAAGCTCGCCATGG	M1:p5rAdG	1200	6341	0.15913
GCTCCCCTGAAAGCTAGCCA	GCTCCGCTGAAAGCTAGCCATGG	M1:p15rCdC	1823	3400	0.349033
GCTCCCCTGAAAGCTAGCCA	GCTCCCCTGTAAGCTCGCCATGG	M2:p11rAdA|p5rAdG	2049	8967	0.186002
GCTCCCCTGAAAGCTAGCCA	GCTCCGCTGTAAGCTAGCCATGG	M2:p15rCdC|p11rAdA	457	2097	0.178935
GCTCCCCTGAAAGCTAGCCA	GCTCCGCTGAAAGCTCGCCATGG	M2:p15rCdC|p5rAdG	1031	4485	0.186911
GCTCCCCTGAAAGCTAGCCA	GCTCCGCTGTAAGCTCGCCATGG	M3:p15rCdC|p11rAdA|p5rAdG	937	5624	0.142814
GCTGCAGACTGCAAAGTATT	GCTGCAGACTGCAAAGTATTGGG	M0	1620	3727	0.302974
GCTGCAGACTGCAAAGTATT	GCTGCAGACTGCAAAGGATTGGG	M1:p4rUdC	126	1549	0.0752239
GCTGCAGACTGCAAAGTATT	GCTGCAGACTGCAAAGTTTTGGG	M1:p3rAdA	924	5006	0.155818
GCTGCAGACTGCAAAGTATT	GCTACAGACTGCAAAGTATTGGG	M1:p17rGdT	574	1768	0.24509
GCTGCAGACTGCAAAGTATT	GCTGCAGACTGCAAAGGTTTGGG	M2:p4rUdC|p3rAdA	242	2794	0.0797101
GCTGCAGACTGCAAAGTATT	GCTACAGACTGCAAAGGATTGGG	M2:p17rGdT|p4rUdC	112	1564	0.0668258
GCTGCAGACTGCAAAGTATT	GCTACAGACTGCAAAGTTTTGGG	M2:p17rGdT|p3rAdA	922	4665	0.165026
GCTGCAGACTGCAAAGTATT	GCTACAGACTGCAAAGGTTTGGG	M3:p17rGdT|p4rUdC|p3rAdA	383	5024	0.0708341
GCTGGTAAATGCTGCGAGCT	GCTGGTAAATGCTGCGAGCTTGG	M0	10082	11190	0.473956
GCTGGTAAATGCTGCGAGCT	GCTGGTAAATGCTGCCAGCTTGG	M1:p5rGdG	669	2444	0.214905
GCTGGTAAATGCTGCGAGCT	GCTGGTAAATGCTGCGAGCCTGG	M1:p1rUdG	1672	2984	0.359107
GCTGGTAAATGCTGCGAGCT	GCGGGTAAATGCTGCGAGCTTGG	M1:p18rUdC	1822	2851	0.389899
GCTGGTAAATGCTGCGAGCT	GCTGGTAAATGCTGCCAGCCTGG	M2:p5rGdG|p1rUdG	1672	4707	0.26211
GCTGGTAAATGCTGCGAGCT	GCGGGTAAATGCTGCCAGCTTGG	M2:p18rUdC|p5rGdG	2034	5002	0.289085
GCTGGTAAATGCTGCGAGCT	GCGGGTAAATGCTGCGAGCCTGG	M2:p18rUdC|p1rUdG	433	1649	0.207973
GCTGGTAAATGCTGCGAGCT	GCGGGTAAATGCTGCCAGCCTGG	M3:p18rUdC|p5rGdG|p1rUdG	480	4009	0.106928
GGAAACGTTCTACTCAGCCT	GGAAACGTTCTACTCAGCCTAGG	M0	2417	5421	0.308369
GGAAACGTTCTACTCAGCCT	GGAAACGTTCTACTCAGCTTAGG	M1:p2rCdA	394	1254	0.239078
GGAAACGTTCTACTCAGCCT	GGACACGTTCTACTCAGCCTAGG	M1:p17rAdG	2380	3412	0.410912
GGAAACGTTCTACTCAGCCT	GGAAATGTTCTACTCAGCCTAGG	M1:p15rCdA	918	1626	0.360849
GGAAACGTTCTACTCAGCCT	GGACACGTTCTACTCAGCTTAGG	M2:p17rAdG|p2rCdA	1252	3990	0.23884
GGAAACGTTCTACTCAGCCT	GGACATGTTCTACTCAGCCTAGG	M2:p17rAdG|p15rCdA	599	1939	0.236013
GGAAACGTTCTACTCAGCCT	GGAAATGTTCTACTCAGCTTAGG	M2:p15rCdA|p2rCdA	839	2598	0.244108
GGAAACGTTCTACTCAGCCT	GGACATGTTCTACTCAGCTTAGG	M3:p17rAdG|p15rCdA|p2rCdA	982	4701	0.172796
GGAAATTAGGTGCGCTTGGC	GGAAATTAGGTGCGCTTGGCTGG	M0	8006	15483	0.34084
GGAAATTAGGTGCGCTTGGC	GGAAATTAGGTGCGCTTGTCTGG	M1:p2rGdA	1645	2837	0.367024
GGAAATTAGGTGCGCTTGGC	GGAAATTAGGTGCGCTTGGTTGG	M1:p1rCdA	1089	3642	0.230184
GGAAATTAGGTGCGCTTGGC	GGAAATTAGGTGCGCTTGGCTGA	M1:p-2rGdT	607	2712	0.182886
GGAAATTAGGTGCGCTTGGC	GGCAATTAGGTGCGCTTGGCTGG	M1:p18rAdG	3976	11185	0.262252
GGAAATTAGGTGCGCTTGGC	GGACATTAGGTGCGCTTGGCTGG	M1:p17rAdG	2839	5339	0.347151
GGAAATTAGGTGCGCTTGGC	GGAAGTTAGGTGCGCTTGGCTGG	M1:p16rAdC	1340	2473	0.351429
GGAAATTAGGTGCGCTTGGC	GGAAATGAGGTGCGCTTGGCTGG	M1:p14rUdC	1512	3096	0.328125
GGAAATTAGGTGCGCTTGGC	GGAAATTACGTGCGCTTGGCTGG	M1:p12rGdG	965	5262	0.15497
GGAAATTAGGTGCGCTTGGC	GGAAATTAGATCCGCTTGGCTGG	M2:p11rGdT|p9rGdG	751	3388	0.181445
GGAAATTAGGTGCGCTTGGC	GGAAATTAGTTACGCTTGGCTGG	M2:p11rGdA|p9rGdT	522	3823	0.120138
GGAAATTAGGTGCGCTTGGC	GGAAATTAGATGCGCCTGGCTGG	M2:p11rGdT|p5rUdG	333	1585	0.173618
GGAAATTAGGTGCGCTTGGC	GGAAATTAGATGCGCTTGGTTGG	M2:p11rGdT|p1rCdA	862	4145	0.172159
GGAAATTAGGTGCGCTTGGC	GGAAATTAGATGCGCTTGGCTAG	M2:p11rGdT|p-1rGdT	1370	7287	0.158253
GGAAATTAGGTGCGCTTGGC	GGAAATTAGGCGCGCTTGACTGG	M2:p10rUdG|p2rGdT	2839	10709	0.209551
GGAAATTAGGTGCGCTTGGC	GGAAATTAGGTAAGCTTGGCTGG	M2:p9rGdT|p8rCdT	1320	3456	0.276382
GGAAATTAGGTGCGCTTGGC	GGAAATTAGGTGCAATTGGCTGG	M2:p7rGdT|p6rCdT	218	2052	0.0960352
GGAAATTAGGTGCGCTTGGC	GGAAATTAGGTGCTCTTGTCTGG	M2:p7rGdA|p2rGdA	205	2267	0.0829288
GGAAATTAGGTGCGCTTGGC	GGAAATTAGGTGCACTTGGCTGA	M2:p7rGdT|p-2rGdT	966	5655	0.145899
GGAAATTAGGTGCGCTTGGC	GGAAATTAGGTGCGCTTAGCTAG	M2:p3rGdT|p-1rGdT	675	3140	0.176933
GGAAATTAGGTGCGCTTGGC	AGAAATTAGGTGCTCTTGGCTGG	M2:p20rGdT|p7rGdA	955	2747	0.257969
GGAAATTAGGTGCGCTTGGC	AGAAATTAGGTGCGCTTGTCTGG	M2:p20rGdT|p2rGdA	893	3601	0.198709
GGAAATTAGGTGCGCTTGGC	TGAAATTAGGTGCGCTTGTCTGG	M2:p20rGdA|p2rGdA	1755	7020	0.2
GGAAATTAGGTGCGCTTGGC	AGAAATTAGGTGCGCTTGGTTGG	M2:p20rGdT|p1rCdA	2235	7846	0.221704
GGAAATTAGGTGCGCTTGGC	TGAAATTAGGTGCGCTTGGTTGG	M2:p20rGdA|p1rCdA	460	3191	0.125993
GGAAATTAGGTGCGCTTGGC	AGGAATTAGGTGCGCTTGGCTGG	M2:p20rGdT|p18rAdC	2916	4318	0.403096
GGAAATTAGGTGCGCTTGGC	CGGAATTAGGTGCGCTTGGCTGG	M2:p20rGdG|p18rAdC	1824	7588	0.193795
GGAAATTAGGTGCGCTTGGC	AGAATTTAGGTGCGCTTGGCTGG	M2:p20rGdT|p16rAdA	1640	7505	0.179333
GGAAATTAGGTGCGCTTGGC	GAAAATTAGCTGCGCTTGGCTGG	M2:p19rGdT|p11rGdG	1402	6334	0.181231
GGAAATTAGGTGCGCTTGGC	GAAAATTAGGCGCGCTTGGCTGG	M2:p19rGdT|p10rUdG	1314	5115	0.204386
GGAAATTAGGTGCGCTTGGC	GTAAATTAGGAGCGCTTGGCTGG	M2:p19rGdA|p10rUdT	3591	12047	0.229633
GGAAATTAGGTGCGCTTGGC	GAAAATTAGGTGCTCTTGGCTGG	M2:p19rGdT|p7rGdA	394	2861	0.121045
GGAAATTAGGTGCGCTTGGC	GTAAATTAGGTGCCCTTGGCTGG	M2:p19rGdA|p7rGdG	772	4104	0.158326
GGAAATTAGGTGCGCTTGGC	GTAAATTAGGTGCGCCTGGCTGG	M2:p19rGdA|p5rUdG	862	3933	0.179771
GGAAATTAGGTGCGCTTGGC	GCAAATTAGGTGCGCTCGGCTGG	M2:p19rGdG|p4rUdG	637	4610	0.121403
GGAAATTAGGTGCGCTTGGC	GAAAATTAGGTGCGCTTGACTGG	M2:p19rGdT|p2rGdT	844	2834	0.229473
GGAAATTAGGTGCGCTTGGC	GAAAATTAGGTGCGCTTGTCTGG	M2:p19rGdT|p2rGdA	622	3892	0.137794
GGAAATTAGGTGCGCTTGGC	GAAAATTAGGTGCGCTTGGCTGA	M2:p19rGdT|p-2rGdT	366	4461	0.0758235
GGAAATTAGGTGCGCTTGGC	GAGAATTAGGTGCGCTTGGCTGG	M2:p19rGdT|p18rAdC	761	2420	0.239233
GGAAATTAGGTGCGCTTGGC	GGTAATTAGGTGCACTTGGCTGG	M2:p18rAdA|p7rGdT	468	1912	0.196639
GGAAATTAGGTGCGCTTGGC	GGTAATTAGGTGCGCGTGGCTGG	M2:p18rAdA|p5rUdC	802	3662	0.179659
GGAAATTAGGTGCGCTTGGC	GGGAATTAGGTGCGCTTGCCTGG	M2:p18rAdC|p2rGdG	2304	4314	0.348141
GGAAATTAGGTGCGCTTGGC	GGATATTAGGTGCACTTGGCTGG	M2:p17rAdA|p7rGdT	689	3099	0.18189
GGAAATTAGGTGCGCTTGGC	GGAGATTAGGTGCGCCTGGCTGG	M2:p17rAdC|p5rUdG	1767	4733	0.271846
GGAAATTAGGTGCGCTTGGC	GGAGATTAGGTGCGCTTAGCTGG	M2:p17rAdC|p3rGdT	2502	5030	0.332183
GGAAATTAGGTGCGCTTGGC	GGATATTAGGTGCGCTTGGGTGG	M2:p17rAdA|p1rCdC	1347	5298	0.202709
GGAAATTAGGTGCGCTTGGC	GGACATTAGGTGCGCTTGGCTAG	M2:p17rAdG|p-1rGdT	808	3647	0.181369
GGAAATTAGGTGCGCTTGGC	GGAGATTAGGTGCGCTTGGCTGA	M2:p17rAdC|p-2rGdT	630	2838	0.181661
GGAAATTAGGTGCGCTTGGC	GGAAGTTAGCTGCGCTTGGCTGG	M2:p16rAdC|p11rGdG	735	2376	0.236258
GGAAATTAGGTGCGCTTGGC	GGAATTTAGGTGTGCTTGGCTGG	M2:p16rAdA|p8rCdA	905	2564	0.260882
GGAAATTAGGTGCGCTTGGC	GGAAGTTAGGTGCACTTGGCTGG	M2:p16rAdC|p7rGdT	1874	6839	0.215081
GGAAATTAGGTGCGCTTGGC	GGAAGTTAGGTGCGCTTGCCTGG	M2:p16rAdC|p2rGdG	452	1925	0.190156
[truncated: 1,486 more rows]
