# Supplementary material for: Systematic decomposition of sequence determinants governing CRISPR/Cas9 specificity
Source: Nat Commun. 2022 Jan 25;13:474. doi: 10.1038/s41467-022-28028-x (PMC8789861; doi:10.1038/s41467-022-28028-x)
Supplement: Supplementary file 6 — Supplementary Data 3 [file 41467_2022_28028_MOESM6_ESM.xlsx]

## Sheet: Lib_sg1
sgRNA sequence	Target sequence	Mismatch type	Indel read counts	WT read counts	Indel rate
GTGCACCGTTCTCGGCACAG	GTGCACCGTTCTCGGCACAGGGG	M0	4713	906	0.839487
GTGCACCGTTCTCGGCACAG	GTGCACCGTACTCGGCACAGGGG	M1:p11rUdT	3010	378	0.888554
GTGCACCGTTCTCGGCACAG	GTGCACCGTCCTCGGCACAGGGG	M1:p11rUdG	2199	439	0.83599
GTGCACCGTTCTCGGCACAG	GTGCACCGTGCTCGGCACAGGGG	M1:p11rUdC	3590	408	0.897624
GTGCACCGTTCTCGGCACAG	GTGCACCGTTATCGGCACAGGGG	M1:p10rCdT	3936	681	0.853801
GTGCACCGTTCTCGGCACAG	GTGCACCGTTGTCGGCACAGGGG	M1:p10rCdC	2550	979	0.720924
GTGCACCGTTCTCGGCACAG	GTGCACCGTTTTCGGCACAGGGG	M1:p10rCdA	3914	583	0.868002
GTGCACCGTTCTCGGCACAG	GTGCACCGTTCACGGCACAGGGG	M1:p9rUdT	4252	639	0.869741
GTGCACCGTTCTCGGCACAG	GTGCACCGTTCCCGGCACAGGGG	M1:p9rUdG	1139	98	0.921027
GTGCACCGTTCTCGGCACAG	GTGCACCGTTCGCGGCACAGGGG	M1:p9rUdC	3133	596	0.840254
GTGCACCGTTCTCGGCACAG	GTGCACCGTTCTAGGCACAGGGG	M1:p8rCdT	3849	735	0.840156
GTGCACCGTTCTCGGCACAG	GTGCACCGTTCTGGGCACAGGGG	M1:p8rCdC	3138	1268	0.712481
GTGCACCGTTCTCGGCACAG	GTGCACCGTTCTTGGCACAGGGG	M1:p8rCdA	3972	566	0.875452
GTGCACCGTTCTCGGCACAG	GTGCACCGTTCTCAGCACAGGGG	M1:p7rGdT	3458	475	0.877872
GTGCACCGTTCTCGGCACAG	GTGCACCGTTCTCCGCACAGGGG	M1:p7rGdG	4757	1559	0.752746
GTGCACCGTTCTCGGCACAG	GTGCACCGTTCTCTGCACAGGGG	M1:p7rGdA	2927	2417	0.547702
GTGCACCGTTCTCGGCACAG	GTGCACCGTTCTCGACACAGGGG	M1:p6rGdT	4352	591	0.880405
GTGCACCGTTCTCGGCACAG	GTGCACCGTTCTCGCCACAGGGG	M1:p6rGdG	1174	1331	0.467855
GTGCACCGTTCTCGGCACAG	GTGCACCGTTCTCGTCACAGGGG	M1:p6rGdA	3134	3476	0.474063
GTGCACCGTTCTCGGCACAG	GTGCACCGTTCTCGGAACAGGGG	M1:p5rCdT	2339	763	0.753816
GTGCACCGTTCTCGGCACAG	GTGCACCGTTCTCGGGACAGGGG	M1:p5rCdC	1836	2326	0.440052
GTGCACCGTTCTCGGCACAG	GTGCACCGTTCTCGGTACAGGGG	M1:p5rCdA	2758	583	0.825389
GTGCACCGTTCTCGGCACAG	GTGCACCGTTCTCGGCCCAGGGG	M1:p4rAdG	1972	1173	0.638681
GTGCACCGTTCTCGGCACAG	GTGCACCGTTCTCGGCGCAGGGG	M1:p4rAdC	1805	1743	0.513059
GTGCACCGTTCTCGGCACAG	GTGCACCGTTCTCGGCTCAGGGG	M1:p4rAdA	3307	1197	0.734721
GTGCACCGTTCTCGGCACAG	GTGCACCGTTCTCGGCAAAGGGG	M1:p3rCdT	3064	878	0.779453
GTGCACCGTTCTCGGCACAG	GTGCACCGTTCTCGGCAGAGGGG	M1:p3rCdC	3164	1322	0.707428
GTGCACCGTTCTCGGCACAG	GTGCACCGTTCTCGGCATAGGGG	M1:p3rCdA	3840	940	0.804666
GTGCACCGTTCTCGGCACAG	GTGCACCGTTCTCGGCACCGGGG	M1:p2rAdG	3196	538	0.856492
GTGCACCGTTCTCGGCACAG	GTGCACCGTTCTCGGCACGGGGG	M1:p2rAdC	4072	889	0.825146
GTGCACCGTTCTCGGCACAG	GTGCACCGTTCTCGGCACTGGGG	M1:p2rAdA	4556	578	0.887694
GTGCACCGTTCTCGGCACAG	ATGCACCGTTCTCGGCACAGGGG	M1:p20rGdT	2873	367	0.886394
GTGCACCGTTCTCGGCACAG	CTGCACCGTTCTCGGCACAGGGG	M1:p20rGdG	3134	539	0.853282
GTGCACCGTTCTCGGCACAG	TTGCACCGTTCTCGGCACAGGGG	M1:p20rGdA	2648	374	0.877297
GTGCACCGTTCTCGGCACAG	GTGCACCGTTCTCGGCACAAGGG	M1:p1rGdT	2422	359	0.869196
GTGCACCGTTCTCGGCACAG	GTGCACCGTTCTCGGCACACGGG	M1:p1rGdG	2437	517	0.824854
GTGCACCGTTCTCGGCACAG	GTGCACCGTTCTCGGCACATGGG	M1:p1rGdA	2352	472	0.832312
GTGCACCGTTCTCGGCACAG	GTGCACCGTTCTCGGCACAGGAG	M1:p-1rGdT	3353	376	0.902489
GTGCACCGTTCTCGGCACAG	GTGCACCGTTCTCGGCACAGGCG	M1:p-1rGdG	2296	1617	0.588557
GTGCACCGTTCTCGGCACAG	GTGCACCGTTCTCGGCACAGGTG	M1:p-1rGdA	3407	1141	0.7498
GTGCACCGTTCTCGGCACAG	GTGCACCGTTCTCGGCACAGGGA	M1:p-2rGdT	3958	979	0.801036
GTGCACCGTTCTCGGCACAG	GTGCACCGTTCTCGGCACAGGGC	M1:p-2rGdG	2601	1682	0.605171
GTGCACCGTTCTCGGCACAG	GTGCACCGTTCTCGGCACAGGGT	M1:p-2rGdA	2561	3962	0.391308
GTGCACCGTTCTCGGCACAG	GAGCACCGTTCTCGGCACAGGGG	M1:p19rUdT	2146	310	0.87295
GTGCACCGTTCTCGGCACAG	GCGCACCGTTCTCGGCACAGGGG	M1:p19rUdG	1901	175	0.916251
GTGCACCGTTCTCGGCACAG	GGGCACCGTTCTCGGCACAGGGG	M1:p19rUdC	2540	388	0.86699
GTGCACCGTTCTCGGCACAG	GTACACCGTTCTCGGCACAGGGG	M1:p18rGdT	4092	410	0.907387
GTGCACCGTTCTCGGCACAG	GTCCACCGTTCTCGGCACAGGGG	M1:p18rGdG	3400	533	0.862846
GTGCACCGTTCTCGGCACAG	GTTCACCGTTCTCGGCACAGGGG	M1:p18rGdA	4418	757	0.853009
GTGCACCGTTCTCGGCACAG	GTGAACCGTTCTCGGCACAGGGG	M1:p17rCdT	2977	346	0.896992
GTGCACCGTTCTCGGCACAG	GTGGACCGTTCTCGGCACAGGGG	M1:p17rCdC	2655	251	0.91239
GTGCACCGTTCTCGGCACAG	GTGTACCGTTCTCGGCACAGGGG	M1:p17rCdA	4640	439	0.912355
GTGCACCGTTCTCGGCACAG	GTGCCCCGTTCTCGGCACAGGGG	M1:p16rAdG	3113	237	0.927767
GTGCACCGTTCTCGGCACAG	GTGCGCCGTTCTCGGCACAGGGG	M1:p16rAdC	2834	417	0.873769
GTGCACCGTTCTCGGCACAG	GTGCTCCGTTCTCGGCACAGGGG	M1:p16rAdA	2722	444	0.858044
GTGCACCGTTCTCGGCACAG	GTGCAACGTTCTCGGCACAGGGG	M1:p15rCdT	3437	370	0.902321
GTGCACCGTTCTCGGCACAG	GTGCAGCGTTCTCGGCACAGGGG	M1:p15rCdC	2411	344	0.874384
GTGCACCGTTCTCGGCACAG	GTGCATCGTTCTCGGCACAGGGG	M1:p15rCdA	3458	330	0.912
GTGCACCGTTCTCGGCACAG	GTGCACAGTTCTCGGCACAGGGG	M1:p14rCdT	3237	544	0.854367
GTGCACCGTTCTCGGCACAG	GTGCACGGTTCTCGGCACAGGGG	M1:p14rCdC	3151	299	0.913088
GTGCACCGTTCTCGGCACAG	GTGCACTGTTCTCGGCACAGGGG	M1:p14rCdA	4216	575	0.879575
GTGCACCGTTCTCGGCACAG	GTGCACCATTCTCGGCACAGGGG	M1:p13rGdT	2467	385	0.865278
GTGCACCGTTCTCGGCACAG	GTGCACCCTTCTCGGCACAGGGG	M1:p13rGdG	3064	276	0.918837
GTGCACCGTTCTCGGCACAG	GTGCACCTTTCTCGGCACAGGGG	M1:p13rGdA	2043	305	0.873176
GTGCACCGTTCTCGGCACAG	GTGCACCGATCTCGGCACAGGGG	M1:p12rUdT	3574	424	0.89447
GTGCACCGTTCTCGGCACAG	GTGCACCGCTCTCGGCACAGGGG	M1:p12rUdG	3775	524	0.87771
GTGCACCGTTCTCGGCACAG	GTGCACCGGTCTCGGCACAGGGG	M1:p12rUdC	1499	199	0.885283
GTGCACCGTTCTCGGCACAG	GTGCACCGTAATCGGCACAGGGG	M2:p11rUdT|p10rCdT	5687	642	0.898894
GTGCACCGTTCTCGGCACAG	GTGCACCGTAGTCGGCACAGGGG	M2:p11rUdT|p10rCdC	4150	890	0.821387
GTGCACCGTTCTCGGCACAG	GTGCACCGTATTCGGCACAGGGG	M2:p11rUdT|p10rCdA	4085	1027	0.802191
GTGCACCGTTCTCGGCACAG	GTGCACCGTCATCGGCACAGGGG	M2:p11rUdG|p10rCdT	3610	1080	0.7747
GTGCACCGTTCTCGGCACAG	GTGCACCGTCGTCGGCACAGGGG	M2:p11rUdG|p10rCdC	1848	4528	0.291245
GTGCACCGTTCTCGGCACAG	GTGCACCGTCTTCGGCACAGGGG	M2:p11rUdG|p10rCdA	3022	1184	0.722644
GTGCACCGTTCTCGGCACAG	GTGCACCGTGATCGGCACAGGGG	M2:p11rUdC|p10rCdT	4753	3637	0.566343
GTGCACCGTTCTCGGCACAG	GTGCACCGTGGTCGGCACAGGGG	M2:p11rUdC|p10rCdC	1861	4514	0.291944
GTGCACCGTTCTCGGCACAG	GTGCACCGTGTTCGGCACAGGGG	M2:p11rUdC|p10rCdA	5837	3369	0.634583
GTGCACCGTTCTCGGCACAG	GTGCACCGTACACGGCACAGGGG	M2:p11rUdT|p9rUdT	3092	1236	0.714577
GTGCACCGTTCTCGGCACAG	GTGCACCGTACCCGGCACAGGGG	M2:p11rUdT|p9rUdG	4835	992	0.829742
GTGCACCGTTCTCGGCACAG	GTGCACCGTACGCGGCACAGGGG	M2:p11rUdT|p9rUdC	2252	4139	0.352681
GTGCACCGTTCTCGGCACAG	GTGCACCGTCCACGGCACAGGGG	M2:p11rUdG|p9rUdT	3469	1180	0.746394
GTGCACCGTTCTCGGCACAG	GTGCACCGTCCCCGGCACAGGGG	M2:p11rUdG|p9rUdG	4383	398	0.91676
GTGCACCGTTCTCGGCACAG	GTGCACCGTCCGCGGCACAGGGG	M2:p11rUdG|p9rUdC	1122	2976	0.275416
GTGCACCGTTCTCGGCACAG	GTGCACCGTGCACGGCACAGGGG	M2:p11rUdC|p9rUdT	1925	4646	0.293358
GTGCACCGTTCTCGGCACAG	GTGCACCGTGCCCGGCACAGGGG	M2:p11rUdC|p9rUdG	4036	928	0.813574
GTGCACCGTTCTCGGCACAG	GTGCACCGTGCGCGGCACAGGGG	M2:p11rUdC|p9rUdC	291	3001	0.0863314
GTGCACCGTTCTCGGCACAG	GTGCACCGTACTAGGCACAGGGG	M2:p11rUdT|p8rCdT	2223	2342	0.487917
GTGCACCGTTCTCGGCACAG	GTGCACCGTACTGGGCACAGGGG	M2:p11rUdT|p8rCdC	1122	5459	0.171946
GTGCACCGTTCTCGGCACAG	GTGCACCGTACTTGGCACAGGGG	M2:p11rUdT|p8rCdA	2223	829	0.728388
GTGCACCGTTCTCGGCACAG	GTGCACCGTCCTAGGCACAGGGG	M2:p11rUdG|p8rCdT	3406	2758	0.553257
GTGCACCGTTCTCGGCACAG	GTGCACCGTCCTGGGCACAGGGG	M2:p11rUdG|p8rCdC	797	4715	0.143666
GTGCACCGTTCTCGGCACAG	GTGCACCGTCCTTGGCACAGGGG	M2:p11rUdG|p8rCdA	4063	1365	0.74825
GTGCACCGTTCTCGGCACAG	GTGCACCGTGCTAGGCACAGGGG	M2:p11rUdC|p8rCdT	857	6430	0.118654
GTGCACCGTTCTCGGCACAG	GTGCACCGTGCTGGGCACAGGGG	M2:p11rUdC|p8rCdC	174	7863	0.0227596
GTGCACCGTTCTCGGCACAG	GTGCACCGTGCTTGGCACAGGGG	M2:p11rUdC|p8rCdA	1919	4662	0.289828
GTGCACCGTTCTCGGCACAG	GTGCACCGTACTCAGCACAGGGG	M2:p11rUdT|p7rGdT	4390	1097	0.80019
GTGCACCGTTCTCGGCACAG	GTGCACCGTACTCCGCACAGGGG	M2:p11rUdT|p7rGdG	2703	4425	0.37921
GTGCACCGTTCTCGGCACAG	GTGCACCGTACTCTGCACAGGGG	M2:p11rUdT|p7rGdA	1867	6241	0.231065
GTGCACCGTTCTCGGCACAG	GTGCACCGTCCTCAGCACAGGGG	M2:p11rUdG|p7rGdT	5418	1236	0.815682
GTGCACCGTTCTCGGCACAG	GTGCACCGTCCTCCGCACAGGGG	M2:p11rUdG|p7rGdG	1700	1813	0.479509
GTGCACCGTTCTCGGCACAG	GTGCACCGTCCTCTGCACAGGGG	M2:p11rUdG|p7rGdA	1078	5201	0.171576
GTGCACCGTTCTCGGCACAG	GTGCACCGTGCTCAGCACAGGGG	M2:p11rUdC|p7rGdT	3269	2845	0.534813
GTGCACCGTTCTCGGCACAG	GTGCACCGTGCTCCGCACAGGGG	M2:p11rUdC|p7rGdG	476	8148	0.0548928
GTGCACCGTTCTCGGCACAG	GTGCACCGTGCTCTGCACAGGGG	M2:p11rUdC|p7rGdA	337	6616	0.0484629
GTGCACCGTTCTCGGCACAG	GTGCACCGTACTCGACACAGGGG	M2:p11rUdT|p6rGdT	6293	1405	0.817399
GTGCACCGTTCTCGGCACAG	GTGCACCGTACTCGCCACAGGGG	M2:p11rUdT|p6rGdG	752	5066	0.129457
GTGCACCGTTCTCGGCACAG	GTGCACCGTACTCGTCACAGGGG	M2:p11rUdT|p6rGdA	538	5479	0.0908779
GTGCACCGTTCTCGGCACAG	GTGCACCGTCCTCGACACAGGGG	M2:p11rUdG|p6rGdT	4603	1061	0.81349
GTGCACCGTTCTCGGCACAG	GTGCACCGTCCTCGCCACAGGGG	M2:p11rUdG|p6rGdG	374	5550	0.0617729
GTGCACCGTTCTCGGCACAG	GTGCACCGTCCTCGTCACAGGGG	M2:p11rUdG|p6rGdA	1175	4945	0.191077
GTGCACCGTTCTCGGCACAG	GTGCACCGTGCTCGACACAGGGG	M2:p11rUdC|p6rGdT	1154	3250	0.261912
GTGCACCGTTCTCGGCACAG	GTGCACCGTGCTCGCCACAGGGG	M2:p11rUdC|p6rGdG	372	7098	0.0483225
GTGCACCGTTCTCGGCACAG	GTGCACCGTGCTCGTCACAGGGG	M2:p11rUdC|p6rGdA	372	6340	0.0547171
GTGCACCGTTCTCGGCACAG	GTGCACCGTACTCGGAACAGGGG	M2:p11rUdT|p5rCdT	2954	2062	0.587275
GTGCACCGTTCTCGGCACAG	GTGCACCGTACTCGGGACAGGGG	M2:p11rUdT|p5rCdC	783	8594	0.0839933
GTGCACCGTTCTCGGCACAG	GTGCACCGTACTCGGTACAGGGG	M2:p11rUdT|p5rCdA	3990	4054	0.496507
GTGCACCGTTCTCGGCACAG	GTGCACCGTCCTCGGAACAGGGG	M2:p11rUdG|p5rCdT	2628	2149	0.547172
GTGCACCGTTCTCGGCACAG	GTGCACCGTCCTCGGGACAGGGG	M2:p11rUdG|p5rCdC	531	4478	0.108566
GTGCACCGTTCTCGGCACAG	GTGCACCGTCCTCGGTACAGGGG	M2:p11rUdG|p5rCdA	3262	3175	0.508325
GTGCACCGTTCTCGGCACAG	GTGCACCGTGCTCGGAACAGGGG	M2:p11rUdC|p5rCdT	795	5849	0.119448
GTGCACCGTTCTCGGCACAG	GTGCACCGTGCTCGGGACAGGGG	M2:p11rUdC|p5rCdC	212	5041	0.0401349
GTGCACCGTTCTCGGCACAG	GTGCACCGTGCTCGGTACAGGGG	M2:p11rUdC|p5rCdA	4550	28990	0.135878
GTGCACCGTTCTCGGCACAG	GTGCACCGTACTCGGCCCAGGGG	M2:p11rUdT|p4rAdG	1574	7006	0.180836
GTGCACCGTTCTCGGCACAG	GTGCACCGTACTCGGCGCAGGGG	M2:p11rUdT|p4rAdC	319	5259	0.0578979
GTGCACCGTTCTCGGCACAG	GTGCACCGTACTCGGCTCAGGGG	M2:p11rUdT|p4rAdA	713	3462	0.1707
GTGCACCGTTCTCGGCACAG	GTGCACCGTCCTCGGCCCAGGGG	M2:p11rUdG|p4rAdG	1069	2945	0.266709
GTGCACCGTTCTCGGCACAG	GTGCACCGTCCTCGGCGCAGGGG	M2:p11rUdG|p4rAdC	591	5520	0.0965872
GTGCACCGTTCTCGGCACAG	GTGCACCGTCCTCGGCTCAGGGG	M2:p11rUdG|p4rAdA	1610	3940	0.291611
GTGCACCGTTCTCGGCACAG	GTGCACCGTGCTCGGCCCAGGGG	M2:p11rUdC|p4rAdG	783	6480	0.107284
GTGCACCGTTCTCGGCACAG	GTGCACCGTGCTCGGCGCAGGGG	M2:p11rUdC|p4rAdC	276	5793	0.0448563
GTGCACCGTTCTCGGCACAG	GTGCACCGTGCTCGGCTCAGGGG	M2:p11rUdC|p4rAdA	534	4945	0.0924175
GTGCACCGTTCTCGGCACAG	GTGCACCGTACTCGGCAAAGGGG	M2:p11rUdT|p3rCdT	2989	3948	0.432809
GTGCACCGTTCTCGGCACAG	GTGCACCGTACTCGGCAGAGGGG	M2:p11rUdT|p3rCdC	518	6651	0.0729026
GTGCACCGTTCTCGGCACAG	GTGCACCGTACTCGGCATAGGGG	M2:p11rUdT|p3rCdA	1411	3531	0.285483
GTGCACCGTTCTCGGCACAG	GTGCACCGTCCTCGGCAAAGGGG	M2:p11rUdG|p3rCdT	3068	4065	0.429668
GTGCACCGTTCTCGGCACAG	GTGCACCGTCCTCGGCAGAGGGG	M2:p11rUdG|p3rCdC	536	7926	0.0637844
GTGCACCGTTCTCGGCACAG	GTGCACCGTCCTCGGCATAGGGG	M2:p11rUdG|p3rCdA	2823	4009	0.413703
GTGCACCGTTCTCGGCACAG	GTGCACCGTGCTCGGCAAAGGGG	M2:p11rUdC|p3rCdT	989	9776	0.0913269
GTGCACCGTTCTCGGCACAG	GTGCACCGTGCTCGGCAGAGGGG	M2:p11rUdC|p3rCdC	353	6429	0.0515955
GTGCACCGTTCTCGGCACAG	GTGCACCGTGCTCGGCATAGGGG	M2:p11rUdC|p3rCdA	648	5323	0.110233
GTGCACCGTTCTCGGCACAG	GTGCACCGTACTCGGCACCGGGG	M2:p11rUdT|p2rAdG	3471	1266	0.731199
GTGCACCGTTCTCGGCACAG	GTGCACCGTACTCGGCACGGGGG	M2:p11rUdT|p2rAdC	4075	1890	0.682541
GTGCACCGTTCTCGGCACAG	GTGCACCGTACTCGGCACTGGGG	M2:p11rUdT|p2rAdA	4860	1214	0.797173
GTGCACCGTTCTCGGCACAG	GTGCACCGTCCTCGGCACCGGGG	M2:p11rUdG|p2rAdG	3887	1163	0.769507
GTGCACCGTTCTCGGCACAG	GTGCACCGTCCTCGGCACGGGGG	M2:p11rUdG|p2rAdC	2825	1910	0.59948
GTGCACCGTTCTCGGCACAG	GTGCACCGTCCTCGGCACTGGGG	M2:p11rUdG|p2rAdA	3879	1008	0.793455
GTGCACCGTTCTCGGCACAG	GTGCACCGTGCTCGGCACCGGGG	M2:p11rUdC|p2rAdG	2218	3855	0.365585
GTGCACCGTTCTCGGCACAG	GTGCACCGTGCTCGGCACGGGGG	M2:p11rUdC|p2rAdC	1386	4172	0.250085
GTGCACCGTTCTCGGCACAG	GTGCACCGTGCTCGGCACTGGGG	M2:p11rUdC|p2rAdA	2055	2354	0.465335
GTGCACCGTTCTCGGCACAG	GTGCACCGTACTCGGCACAAGGG	M2:p11rUdT|p1rGdT	5034	1525	0.768857
GTGCACCGTTCTCGGCACAG	GTGCACCGTACTCGGCACACGGG	M2:p11rUdT|p1rGdG	4704	2331	0.668607
GTGCACCGTTCTCGGCACAG	GTGCACCGTACTCGGCACATGGG	M2:p11rUdT|p1rGdA	4220	2825	0.599012
GTGCACCGTTCTCGGCACAG	GTGCACCGTCCTCGGCACAAGGG	M2:p11rUdG|p1rGdT	4475	707	0.863094
GTGCACCGTTCTCGGCACAG	GTGCACCGTCCTCGGCACACGGG	M2:p11rUdG|p1rGdG	4306	2261	0.657148
GTGCACCGTTCTCGGCACAG	GTGCACCGTCCTCGGCACATGGG	M2:p11rUdG|p1rGdA	2153	1177	0.647261
GTGCACCGTTCTCGGCACAG	GTGCACCGTGCTCGGCACAAGGG	M2:p11rUdC|p1rGdT	2911	1976	0.595131
GTGCACCGTTCTCGGCACAG	GTGCACCGTGCTCGGCACACGGG	M2:p11rUdC|p1rGdG	1097	2698	0.289905
GTGCACCGTTCTCGGCACAG	GTGCACCGTGCTCGGCACATGGG	M2:p11rUdC|p1rGdA	2043	7151	0.22217
GTGCACCGTTCTCGGCACAG	GTGCACCGTACTCGGCACAGGAG	M2:p11rUdT|p-1rGdT	4386	824	0.842385
GTGCACCGTTCTCGGCACAG	GTGCACCGTACTCGGCACAGGCG	M2:p11rUdT|p-1rGdG	691	6710	0.0931894
GTGCACCGTTCTCGGCACAG	GTGCACCGTACTCGGCACAGGTG	M2:p11rUdT|p-1rGdA	899	4925	0.15339
GTGCACCGTTCTCGGCACAG	GTGCACCGTCCTCGGCACAGGAG	M2:p11rUdG|p-1rGdT	5023	1599	0.759248
GTGCACCGTTCTCGGCACAG	GTGCACCGTCCTCGGCACAGGCG	M2:p11rUdG|p-1rGdG	651	4166	0.135207
GTGCACCGTTCTCGGCACAG	GTGCACCGTCCTCGGCACAGGTG	M2:p11rUdG|p-1rGdA	2804	4885	0.367089
GTGCACCGTTCTCGGCACAG	GTGCACCGTGCTCGGCACAGGAG	M2:p11rUdC|p-1rGdT	2811	2270	0.553002
GTGCACCGTTCTCGGCACAG	GTGCACCGTGCTCGGCACAGGCG	M2:p11rUdC|p-1rGdG	780	5079	0.131088
GTGCACCGTTCTCGGCACAG	GTGCACCGTGCTCGGCACAGGTG	M2:p11rUdC|p-1rGdA	692	9627	0.0670353
GTGCACCGTTCTCGGCACAG	GTGCACCGTACTCGGCACAGGGA	M2:p11rUdT|p-2rGdT	3580	1342	0.730423
GTGCACCGTTCTCGGCACAG	GTGCACCGTACTCGGCACAGGGC	M2:p11rUdT|p-2rGdG	820	3114	0.207589
GTGCACCGTTCTCGGCACAG	GTGCACCGTACTCGGCACAGGGT	M2:p11rUdT|p-2rGdA	1211	7010	0.147627
GTGCACCGTTCTCGGCACAG	GTGCACCGTCCTCGGCACAGGGA	M2:p11rUdG|p-2rGdT	3873	1673	0.698359
GTGCACCGTTCTCGGCACAG	GTGCACCGTCCTCGGCACAGGGC	M2:p11rUdG|p-2rGdG	607	3351	0.154464
GTGCACCGTTCTCGGCACAG	GTGCACCGTCCTCGGCACAGGGT	M2:p11rUdG|p-2rGdA	1188	4873	0.193316
GTGCACCGTTCTCGGCACAG	GTGCACCGTGCTCGGCACAGGGA	M2:p11rUdC|p-2rGdT	1337	4684	0.221511
GTGCACCGTTCTCGGCACAG	GTGCACCGTGCTCGGCACAGGGC	M2:p11rUdC|p-2rGdG	285	3125	0.0838964
GTGCACCGTTCTCGGCACAG	GTGCACCGTGCTCGGCACAGGGT	M2:p11rUdC|p-2rGdA	295	6258	0.0446872
GTGCACCGTTCTCGGCACAG	GTGCACCGTTAACGGCACAGGGG	M2:p10rCdT|p9rUdT	5724	1924	0.749384
GTGCACCGTTCTCGGCACAG	GTGCACCGTTACCGGCACAGGGG	M2:p10rCdT|p9rUdG	2799	697	0.802343
GTGCACCGTTCTCGGCACAG	GTGCACCGTTAGCGGCACAGGGG	M2:p10rCdT|p9rUdC	1855	3856	0.324251
GTGCACCGTTCTCGGCACAG	GTGCACCGTTGACGGCACAGGGG	M2:p10rCdC|p9rUdT	1273	2318	0.354626
GTGCACCGTTCTCGGCACAG	GTGCACCGTTGCCGGCACAGGGG	M2:p10rCdC|p9rUdG	1117	2607	0.292791
GTGCACCGTTCTCGGCACAG	GTGCACCGTTGGCGGCACAGGGG	M2:p10rCdC|p9rUdC	315	4094	0.0717905
GTGCACCGTTCTCGGCACAG	GTGCACCGTTTACGGCACAGGGG	M2:p10rCdA|p9rUdT	3724	2026	0.649912
GTGCACCGTTCTCGGCACAG	GTGCACCGTTTCCGGCACAGGGG	M2:p10rCdA|p9rUdG	3094	1103	0.737333
GTGCACCGTTCTCGGCACAG	GTGCACCGTTTGCGGCACAGGGG	M2:p10rCdA|p9rUdC	806	3217	0.199958
GTGCACCGTTCTCGGCACAG	GTGCACCGTTATAGGCACAGGGG	M2:p10rCdT|p8rCdT	2832	7545	0.27376
GTGCACCGTTCTCGGCACAG	GTGCACCGTTATGGGCACAGGGG	M2:p10rCdT|p8rCdC	750	9302	0.0745387
GTGCACCGTTCTCGGCACAG	GTGCACCGTTATTGGCACAGGGG	M2:p10rCdT|p8rCdA	2063	4922	0.297454
GTGCACCGTTCTCGGCACAG	GTGCACCGTTGTAGGCACAGGGG	M2:p10rCdC|p8rCdT	284	5272	0.0524149
GTGCACCGTTCTCGGCACAG	GTGCACCGTTGTGGGCACAGGGG	M2:p10rCdC|p8rCdC	107	3927	0.0276803
GTGCACCGTTCTCGGCACAG	GTGCACCGTTGTTGGCACAGGGG	M2:p10rCdC|p8rCdA	472	6296	0.0705382
GTGCACCGTTCTCGGCACAG	GTGCACCGTTTTAGGCACAGGGG	M2:p10rCdA|p8rCdT	944	6011	0.135575
GTGCACCGTTCTCGGCACAG	GTGCACCGTTTTGGGCACAGGGG	M2:p10rCdA|p8rCdC	378	6768	0.0545752
GTGCACCGTTCTCGGCACAG	GTGCACCGTTTTTGGCACAGGGG	M2:p10rCdA|p8rCdA	254	4737	0.0507757
GTGCACCGTTCTCGGCACAG	GTGCACCGTTATCAGCACAGGGG	M2:p10rCdT|p7rGdT	4000	3543	0.527082
GTGCACCGTTCTCGGCACAG	GTGCACCGTTATCCGCACAGGGG	M2:p10rCdT|p7rGdG	540	5561	0.0884644
GTGCACCGTTCTCGGCACAG	GTGCACCGTTATCTGCACAGGGG	M2:p10rCdT|p7rGdA	633	10479	0.0568292
GTGCACCGTTCTCGGCACAG	GTGCACCGTTGTCAGCACAGGGG	M2:p10rCdC|p7rGdT	516	4527	0.100703
GTGCACCGTTCTCGGCACAG	GTGCACCGTTGTCCGCACAGGGG	M2:p10rCdC|p7rGdG	632	7150	0.080905
GTGCACCGTTCTCGGCACAG	GTGCACCGTTGTCTGCACAGGGG	M2:p10rCdC|p7rGdA	255	6535	0.038473
GTGCACCGTTCTCGGCACAG	GTGCACCGTTTTCAGCACAGGGG	M2:p10rCdA|p7rGdT	1118	4029	0.217577
GTGCACCGTTCTCGGCACAG	GTGCACCGTTTTCCGCACAGGGG	M2:p10rCdA|p7rGdG	600	5048	0.106458
GTGCACCGTTCTCGGCACAG	GTGCACCGTTTTCTGCACAGGGG	M2:p10rCdA|p7rGdA	133	9099	0.0150306
GTGCACCGTTCTCGGCACAG	GTGCACCGTTATCGACACAGGGG	M2:p10rCdT|p6rGdT	2527	8050	0.240098
GTGCACCGTTCTCGGCACAG	GTGCACCGTTATCGCCACAGGGG	M2:p10rCdT|p6rGdG	500	5669	0.081094
GTGCACCGTTCTCGGCACAG	GTGCACCGTTATCGTCACAGGGG	M2:p10rCdT|p6rGdA	283	8392	0.0333748
GTGCACCGTTCTCGGCACAG	GTGCACCGTTGTCGACACAGGGG	M2:p10rCdC|p6rGdT	729	6702	0.097681
GTGCACCGTTCTCGGCACAG	GTGCACCGTTGTCGCCACAGGGG	M2:p10rCdC|p6rGdG	137	5437	0.0245499
GTGCACCGTTCTCGGCACAG	GTGCACCGTTGTCGTCACAGGGG	M2:p10rCdC|p6rGdA	184	5871	0.0312511
GTGCACCGTTCTCGGCACAG	GTGCACCGTTTTCGACACAGGGG	M2:p10rCdA|p6rGdT	843	4786	0.149795
GTGCACCGTTCTCGGCACAG	GTGCACCGTTTTCGCCACAGGGG	M2:p10rCdA|p6rGdG	510	5130	0.0904544
GTGCACCGTTCTCGGCACAG	GTGCACCGTTTTCGTCACAGGGG	M2:p10rCdA|p6rGdA	192	7327	0.0247785
GTGCACCGTTCTCGGCACAG	GTGCACCGTTATCGGAACAGGGG	M2:p10rCdT|p5rCdT	984	11433	0.0793767
GTGCACCGTTCTCGGCACAG	GTGCACCGTTATCGGGACAGGGG	M2:p10rCdT|p5rCdC	452	9582	0.045134
GTGCACCGTTCTCGGCACAG	GTGCACCGTTATCGGTACAGGGG	M2:p10rCdT|p5rCdA	1104	7891	0.122152
GTGCACCGTTCTCGGCACAG	GTGCACCGTTGTCGGAACAGGGG	M2:p10rCdC|p5rCdT	437	10185	0.0408513
GTGCACCGTTCTCGGCACAG	GTGCACCGTTGTCGGGACAGGGG	M2:p10rCdC|p5rCdC	184	7093	0.0245612
GTGCACCGTTCTCGGCACAG	GTGCACCGTTGTCGGTACAGGGG	M2:p10rCdC|p5rCdA	512	12046	0.0412898
GTGCACCGTTCTCGGCACAG	GTGCACCGTTTTCGGAACAGGGG	M2:p10rCdA|p5rCdT	418	8023	0.0495538
GTGCACCGTTCTCGGCACAG	GTGCACCGTTTTCGGGACAGGGG	M2:p10rCdA|p5rCdC	422	7532	0.0532753
GTGCACCGTTCTCGGCACAG	GTGCACCGTTTTCGGTACAGGGG	M2:p10rCdA|p5rCdA	275	5797	0.0455889
GTGCACCGTTCTCGGCACAG	GTGCACCGTTATCGGCCCAGGGG	M2:p10rCdT|p4rAdG	300	5156	0.0555221
GTGCACCGTTCTCGGCACAG	GTGCACCGTTATCGGCGCAGGGG	M2:p10rCdT|p4rAdC	255	7038	0.0346502
GTGCACCGTTCTCGGCACAG	GTGCACCGTTATCGGCTCAGGGG	M2:p10rCdT|p4rAdA	666	7074	0.0859464
GTGCACCGTTCTCGGCACAG	GTGCACCGTTGTCGGCCCAGGGG	M2:p10rCdC|p4rAdG	530	3158	0.147349
GTGCACCGTTCTCGGCACAG	GTGCACCGTTGTCGGCGCAGGGG	M2:p10rCdC|p4rAdC	226	3553	0.0597163
GTGCACCGTTCTCGGCACAG	GTGCACCGTTGTCGGCTCAGGGG	M2:p10rCdC|p4rAdA	428	7380	0.052748
GTGCACCGTTCTCGGCACAG	GTGCACCGTTTTCGGCCCAGGGG	M2:p10rCdA|p4rAdG	272	5632	0.0461514
GTGCACCGTTCTCGGCACAG	GTGCACCGTTTTCGGCGCAGGGG	M2:p10rCdA|p4rAdC	168	4396	0.0367531
GTGCACCGTTCTCGGCACAG	GTGCACCGTTTTCGGCTCAGGGG	M2:p10rCdA|p4rAdA	301	7069	0.0411775
GTGCACCGTTCTCGGCACAG	GTGCACCGTTATCGGCAAAGGGG	M2:p10rCdT|p3rCdT	795	7331	0.0975822
GTGCACCGTTCTCGGCACAG	GTGCACCGTTATCGGCAGAGGGG	M2:p10rCdT|p3rCdC	255	8748	0.0288955
GTGCACCGTTCTCGGCACAG	GTGCACCGTTATCGGCATAGGGG	M2:p10rCdT|p3rCdA	777	5480	0.124039
GTGCACCGTTCTCGGCACAG	GTGCACCGTTGTCGGCAAAGGGG	M2:p10rCdC|p3rCdT	355	10051	0.0359946
GTGCACCGTTCTCGGCACAG	GTGCACCGTTGTCGGCAGAGGGG	M2:p10rCdC|p3rCdC	92	6028	0.0143729
GTGCACCGTTCTCGGCACAG	GTGCACCGTTGTCGGCATAGGGG	M2:p10rCdC|p3rCdA	167	6116	0.0267037
GTGCACCGTTCTCGGCACAG	GTGCACCGTTTTCGGCAAAGGGG	M2:p10rCdA|p3rCdT	188	4881	0.0371131
GTGCACCGTTCTCGGCACAG	GTGCACCGTTTTCGGCAGAGGGG	M2:p10rCdA|p3rCdC	203	12904	0.0156957
GTGCACCGTTCTCGGCACAG	GTGCACCGTTTTCGGCATAGGGG	M2:p10rCdA|p3rCdA	452	6529	0.0648184
GTGCACCGTTCTCGGCACAG	GTGCACCGTTATCGGCACCGGGG	M2:p10rCdT|p2rAdG	2404	5884	0.288643
GTGCACCGTTCTCGGCACAG	GTGCACCGTTATCGGCACGGGGG	M2:p10rCdT|p2rAdC	2088	4808	0.30334
GTGCACCGTTCTCGGCACAG	GTGCACCGTTATCGGCACTGGGG	M2:p10rCdT|p2rAdA	3473	4076	0.460107
GTGCACCGTTCTCGGCACAG	GTGCACCGTTGTCGGCACCGGGG	M2:p10rCdC|p2rAdG	530	4609	0.105029
GTGCACCGTTCTCGGCACAG	GTGCACCGTTGTCGGCACGGGGG	M2:p10rCdC|p2rAdC	478	5795	0.0777411
GTGCACCGTTCTCGGCACAG	GTGCACCGTTGTCGGCACTGGGG	M2:p10rCdC|p2rAdA	384	3859	0.0909342
GTGCACCGTTCTCGGCACAG	GTGCACCGTTTTCGGCACCGGGG	M2:p10rCdA|p2rAdG	1364	4098	0.248676
GTGCACCGTTCTCGGCACAG	GTGCACCGTTTTCGGCACGGGGG	M2:p10rCdA|p2rAdC	794	4574	0.148709
GTGCACCGTTCTCGGCACAG	GTGCACCGTTTTCGGCACTGGGG	M2:p10rCdA|p2rAdA	1190	4102	0.229635
GTGCACCGTTCTCGGCACAG	GTGCACCGTTATCGGCACAAGGG	M2:p10rCdT|p1rGdT	3352	1974	0.629174
GTGCACCGTTCTCGGCACAG	GTGCACCGTTATCGGCACACGGG	M2:p10rCdT|p1rGdG	2174	6792	0.24369
GTGCACCGTTCTCGGCACAG	GTGCACCGTTATCGGCACATGGG	M2:p10rCdT|p1rGdA	3080	4526	0.40536
GTGCACCGTTCTCGGCACAG	GTGCACCGTTGTCGGCACAAGGG	M2:p10rCdC|p1rGdT	844	4839	0.14848
GTGCACCGTTCTCGGCACAG	GTGCACCGTTGTCGGCACACGGG	M2:p10rCdC|p1rGdG	582	7916	0.0702202
GTGCACCGTTCTCGGCACAG	GTGCACCGTTGTCGGCACATGGG	M2:p10rCdC|p1rGdA	497	5731	0.078283
GTGCACCGTTCTCGGCACAG	GTGCACCGTTTTCGGCACAAGGG	M2:p10rCdA|p1rGdT	1897	3036	0.382815
GTGCACCGTTCTCGGCACAG	GTGCACCGTTTTCGGCACACGGG	M2:p10rCdA|p1rGdG	1175	5850	0.166714
GTGCACCGTTCTCGGCACAG	GTGCACCGTTTTCGGCACATGGG	M2:p10rCdA|p1rGdA	1242	7332	0.144429
GTGCACCGTTCTCGGCACAG	GTGCACCGTTATCGGCACAGGAG	M2:p10rCdT|p-1rGdT	4936	2797	0.638267
GTGCACCGTTCTCGGCACAG	GTGCACCGTTATCGGCACAGGCG	M2:p10rCdT|p-1rGdG	440	9967	0.0426038
GTGCACCGTTCTCGGCACAG	GTGCACCGTTATCGGCACAGGTG	M2:p10rCdT|p-1rGdA	722	6752	0.0968111
GTGCACCGTTCTCGGCACAG	GTGCACCGTTGTCGGCACAGGAG	M2:p10rCdC|p-1rGdT	974	6413	0.131729
GTGCACCGTTCTCGGCACAG	GTGCACCGTTGTCGGCACAGGCG	M2:p10rCdC|p-1rGdG	237	7619	0.0300607
GTGCACCGTTCTCGGCACAG	GTGCACCGTTGTCGGCACAGGTG	M2:p10rCdC|p-1rGdA	83	7767	0.0103931
GTGCACCGTTCTCGGCACAG	GTGCACCGTTTTCGGCACAGGAG	M2:p10rCdA|p-1rGdT	2844	5520	0.339664
GTGCACCGTTCTCGGCACAG	GTGCACCGTTTTCGGCACAGGCG	M2:p10rCdA|p-1rGdG	328	6187	0.0498998
GTGCACCGTTCTCGGCACAG	GTGCACCGTTTTCGGCACAGGTG	M2:p10rCdA|p-1rGdA	676	7867	0.079618
GTGCACCGTTCTCGGCACAG	GTGCACCGTTATCGGCACAGGGA	M2:p10rCdT|p-2rGdT	5102	5551	0.478634
GTGCACCGTTCTCGGCACAG	GTGCACCGTTATCGGCACAGGGC	M2:p10rCdT|p-2rGdG	891	10912	0.0749668
GTGCACCGTTCTCGGCACAG	GTGCACCGTTATCGGCACAGGGT	M2:p10rCdT|p-2rGdA	358	7726	0.04458
GTGCACCGTTCTCGGCACAG	GTGCACCGTTGTCGGCACAGGGA	M2:p10rCdC|p-2rGdT	389	6426	0.0568423
GTGCACCGTTCTCGGCACAG	GTGCACCGTTGTCGGCACAGGGC	M2:p10rCdC|p-2rGdG	195	4159	0.0442181
GTGCACCGTTCTCGGCACAG	GTGCACCGTTGTCGGCACAGGGT	M2:p10rCdC|p-2rGdA	189	10154	0.0182062
GTGCACCGTTCTCGGCACAG	GTGCACCGTTTTCGGCACAGGGA	M2:p10rCdA|p-2rGdT	772	4729	0.140131
GTGCACCGTTCTCGGCACAG	GTGCACCGTTTTCGGCACAGGGC	M2:p10rCdA|p-2rGdG	193	3568	0.0581964
GTGCACCGTTCTCGGCACAG	GTGCACCGTTTTCGGCACAGGGT	M2:p10rCdA|p-2rGdA	453	9517	0.0459945
GTGCACCGTTCTCGGCACAG	GTGCACCGTTCAAGGCACAGGGG	M2:p9rUdT|p8rCdT	2703	2016	0.572754
GTGCACCGTTCTCGGCACAG	GTGCACCGTTCAGGGCACAGGGG	M2:p9rUdT|p8rCdC	1229	3870	0.241283
GTGCACCGTTCTCGGCACAG	GTGCACCGTTCATGGCACAGGGG	M2:p9rUdT|p8rCdA	7127	18565	0.27781
GTGCACCGTTCTCGGCACAG	GTGCACCGTTCCAGGCACAGGGG	M2:p9rUdG|p8rCdT	2954	795	0.788122
GTGCACCGTTCTCGGCACAG	GTGCACCGTTCCGGGCACAGGGG	M2:p9rUdG|p8rCdC	907	2793	0.245146
GTGCACCGTTCTCGGCACAG	GTGCACCGTTCCTGGCACAGGGG	M2:p9rUdG|p8rCdA	2680	1217	0.687293
GTGCACCGTTCTCGGCACAG	GTGCACCGTTCGAGGCACAGGGG	M2:p9rUdC|p8rCdT	1325	4857	0.214145
GTGCACCGTTCTCGGCACAG	GTGCACCGTTCGGGGCACAGGGG	M2:p9rUdC|p8rCdC	277	8531	0.0316014
GTGCACCGTTCTCGGCACAG	GTGCACCGTTCGTGGCACAGGGG	M2:p9rUdC|p8rCdA	1053	4579	0.187207
GTGCACCGTTCTCGGCACAG	GTGCACCGTTCACAGCACAGGGG	M2:p9rUdT|p7rGdT	2855	3411	0.45717
GTGCACCGTTCTCGGCACAG	GTGCACCGTTCACCGCACAGGGG	M2:p9rUdT|p7rGdG	700	13927	0.0478927
GTGCACCGTTCTCGGCACAG	GTGCACCGTTCACTGCACAGGGG	M2:p9rUdT|p7rGdA	656	9873	0.0623633
GTGCACCGTTCTCGGCACAG	GTGCACCGTTCCCAGCACAGGGG	M2:p9rUdG|p7rGdT	4276	620	0.873827
GTGCACCGTTCTCGGCACAG	GTGCACCGTTCCCCGCACAGGGG	M2:p9rUdG|p7rGdG	2144	4156	0.339061
GTGCACCGTTCTCGGCACAG	GTGCACCGTTCCCTGCACAGGGG	M2:p9rUdG|p7rGdA	894	2903	0.238141
GTGCACCGTTCTCGGCACAG	GTGCACCGTTCGCAGCACAGGGG	M2:p9rUdC|p7rGdT	1386	6523	0.175304
GTGCACCGTTCTCGGCACAG	GTGCACCGTTCGCCGCACAGGGG	M2:p9rUdC|p7rGdG	379	7129	0.0501438
GTGCACCGTTCTCGGCACAG	GTGCACCGTTCGCTGCACAGGGG	M2:p9rUdC|p7rGdA	121	7075	0.0168542
GTGCACCGTTCTCGGCACAG	GTGCACCGTTCACGACACAGGGG	M2:p9rUdT|p6rGdT	2328	6317	0.270284
GTGCACCGTTCTCGGCACAG	GTGCACCGTTCACGCCACAGGGG	M2:p9rUdT|p6rGdG	93	7919	0.0117709
GTGCACCGTTCTCGGCACAG	GTGCACCGTTCACGTCACAGGGG	M2:p9rUdT|p6rGdA	696	8524	0.0751728
GTGCACCGTTCTCGGCACAG	GTGCACCGTTCCCGACACAGGGG	M2:p9rUdG|p6rGdT	4420	690	0.865447
GTGCACCGTTCTCGGCACAG	GTGCACCGTTCCCGCCACAGGGG	M2:p9rUdG|p6rGdG	902	2395	0.273283
GTGCACCGTTCTCGGCACAG	GTGCACCGTTCCCGTCACAGGGG	M2:p9rUdG|p6rGdA	1870	4641	0.286996
GTGCACCGTTCTCGGCACAG	GTGCACCGTTCGCGACACAGGGG	M2:p9rUdC|p6rGdT	430	4890	0.0784684
GTGCACCGTTCTCGGCACAG	GTGCACCGTTCGCGCCACAGGGG	M2:p9rUdC|p6rGdG	351	6157	0.0538355
GTGCACCGTTCTCGGCACAG	GTGCACCGTTCGCGTCACAGGGG	M2:p9rUdC|p6rGdA	71	4709	0.0146896
GTGCACCGTTCTCGGCACAG	GTGCACCGTTCACGGAACAGGGG	M2:p9rUdT|p5rCdT	937	8156	0.102165
GTGCACCGTTCTCGGCACAG	GTGCACCGTTCACGGGACAGGGG	M2:p9rUdT|p5rCdC	145	8825	0.0147034
GTGCACCGTTCTCGGCACAG	GTGCACCGTTCACGGTACAGGGG	M2:p9rUdT|p5rCdA	1799	7626	0.192883
GTGCACCGTTCTCGGCACAG	GTGCACCGTTCCCGGAACAGGGG	M2:p9rUdG|p5rCdT	2108	845	0.713176
GTGCACCGTTCTCGGCACAG	GTGCACCGTTCCCGGGACAGGGG	M2:p9rUdG|p5rCdC	1521	5200	0.224606
GTGCACCGTTCTCGGCACAG	GTGCACCGTTCCCGGTACAGGGG	M2:p9rUdG|p5rCdA	2744	703	0.796526
GTGCACCGTTCTCGGCACAG	GTGCACCGTTCGCGGAACAGGGG	M2:p9rUdC|p5rCdT	361	5374	0.0634614
GTGCACCGTTCTCGGCACAG	GTGCACCGTTCGCGGGACAGGGG	M2:p9rUdC|p5rCdC	184	2496	0.0677225
GTGCACCGTTCTCGGCACAG	GTGCACCGTTCGCGGTACAGGGG	M2:p9rUdC|p5rCdA	204	8257	0.0241593
GTGCACCGTTCTCGGCACAG	GTGCACCGTTCACGGCCCAGGGG	M2:p9rUdT|p4rAdG	172	4886	0.0344838
GTGCACCGTTCTCGGCACAG	GTGCACCGTTCACGGCGCAGGGG	M2:p9rUdT|p4rAdC	757	9118	0.0765699
GTGCACCGTTCTCGGCACAG	GTGCACCGTTCACGGCTCAGGGG	M2:p9rUdT|p4rAdA	586	6958	0.0772388
GTGCACCGTTCTCGGCACAG	GTGCACCGTTCCCGGCCCAGGGG	M2:p9rUdG|p4rAdG	1959	1196	0.608532
GTGCACCGTTCTCGGCACAG	GTGCACCGTTCCCGGCGCAGGGG	M2:p9rUdG|p4rAdC	1201	3543	0.253424
GTGCACCGTTCTCGGCACAG	GTGCACCGTTCCCGGCTCAGGGG	M2:p9rUdG|p4rAdA	2590	1975	0.567304
GTGCACCGTTCTCGGCACAG	GTGCACCGTTCGCGGCCCAGGGG	M2:p9rUdC|p4rAdG	278	4311	0.0595539
GTGCACCGTTCTCGGCACAG	GTGCACCGTTCGCGGCGCAGGGG	M2:p9rUdC|p4rAdC	211	4863	0.0416349
GTGCACCGTTCTCGGCACAG	GTGCACCGTTCGCGGCTCAGGGG	M2:p9rUdC|p4rAdA	302	5846	0.0491393
GTGCACCGTTCTCGGCACAG	GTGCACCGTTCACGGCAAAGGGG	M2:p9rUdT|p3rCdT	1058	10394	0.0921687
GTGCACCGTTCTCGGCACAG	GTGCACCGTTCACGGCAGAGGGG	M2:p9rUdT|p3rCdC	293	9968	0.0285149
GTGCACCGTTCTCGGCACAG	GTGCACCGTTCACGGCATAGGGG	M2:p9rUdT|p3rCdA	476	5124	0.082715
GTGCACCGTTCTCGGCACAG	GTGCACCGTTCCCGGCAAAGGGG	M2:p9rUdG|p3rCdT	2305	1191	0.659421
GTGCACCGTTCTCGGCACAG	GTGCACCGTTCCCGGCAGAGGGG	M2:p9rUdG|p3rCdC	3343	3534	0.487652
GTGCACCGTTCTCGGCACAG	GTGCACCGTTCCCGGCATAGGGG	M2:p9rUdG|p3rCdA	1742	409	0.813077
GTGCACCGTTCTCGGCACAG	GTGCACCGTTCGCGGCAAAGGGG	M2:p9rUdC|p3rCdT	247	6058	0.0377737
GTGCACCGTTCTCGGCACAG	GTGCACCGTTCGCGGCAGAGGGG	M2:p9rUdC|p3rCdC	221	7263	0.0293867
GTGCACCGTTCTCGGCACAG	GTGCACCGTTCGCGGCATAGGGG	M2:p9rUdC|p3rCdA	149	5159	0.0280938
GTGCACCGTTCTCGGCACAG	GTGCACCGTTCACGGCACCGGGG	M2:p9rUdT|p2rAdG	4357	3848	0.531231
GTGCACCGTTCTCGGCACAG	GTGCACCGTTCACGGCACGGGGG	M2:p9rUdT|p2rAdC	1662	4776	0.261664
GTGCACCGTTCTCGGCACAG	GTGCACCGTTCACGGCACTGGGG	M2:p9rUdT|p2rAdA	3130	3300	0.486955
GTGCACCGTTCTCGGCACAG	GTGCACCGTTCCCGGCACCGGGG	M2:p9rUdG|p2rAdG	18385	2812	0.867331
GTGCACCGTTCTCGGCACAG	GTGCACCGTTCCCGGCACGGGGG	M2:p9rUdG|p2rAdC	3439	1363	0.707205
GTGCACCGTTCTCGGCACAG	GTGCACCGTTCCCGGCACTGGGG	M2:p9rUdG|p2rAdA	2849	630	0.818134
GTGCACCGTTCTCGGCACAG	GTGCACCGTTCGCGGCACCGGGG	M2:p9rUdC|p2rAdG	668	3234	0.171736
GTGCACCGTTCTCGGCACAG	GTGCACCGTTCGCGGCACGGGGG	M2:p9rUdC|p2rAdC	603	4612	0.115925
GTGCACCGTTCTCGGCACAG	GTGCACCGTTCGCGGCACTGGGG	M2:p9rUdC|p2rAdA	1907	14708	0.114777
GTGCACCGTTCTCGGCACAG	GTGCACCGTTCACGGCACAAGGG	M2:p9rUdT|p1rGdT	5115	1954	0.723688
GTGCACCGTTCTCGGCACAG	GTGCACCGTTCACGGCACACGGG	M2:p9rUdT|p1rGdG	1958	4738	0.293286
GTGCACCGTTCTCGGCACAG	GTGCACCGTTCACGGCACATGGG	M2:p9rUdT|p1rGdA	1986	6183	0.24377
GTGCACCGTTCTCGGCACAG	GTGCACCGTTCCCGGCACAAGGG	M2:p9rUdG|p1rGdT	4833	881	0.844833
GTGCACCGTTCTCGGCACAG	GTGCACCGTTCCCGGCACACGGG	M2:p9rUdG|p1rGdG	2878	1118	0.722981
GTGCACCGTTCTCGGCACAG	GTGCACCGTTCCCGGCACATGGG	M2:p9rUdG|p1rGdA	3868	1465	0.725344
GTGCACCGTTCTCGGCACAG	GTGCACCGTTCGCGGCACAAGGG	M2:p9rUdC|p1rGdT	1487	4681	0.240963
GTGCACCGTTCTCGGCACAG	GTGCACCGTTCGCGGCACACGGG	M2:p9rUdC|p1rGdG	421	3561	0.106283
GTGCACCGTTCTCGGCACAG	GTGCACCGTTCGCGGCACATGGG	M2:p9rUdC|p1rGdA	761	6198	0.10912
GTGCACCGTTCTCGGCACAG	GTGCACCGTTCACGGCACAGGAG	M2:p9rUdT|p-1rGdT	2996	2441	0.553907
GTGCACCGTTCTCGGCACAG	GTGCACCGTTCACGGCACAGGCG	M2:p9rUdT|p-1rGdG	232	6327	0.0353996
GTGCACCGTTCTCGGCACAG	GTGCACCGTTCACGGCACAGGTG	M2:p9rUdT|p-1rGdA	1058	7802	0.119533
GTGCACCGTTCTCGGCACAG	GTGCACCGTTCCCGGCACAGGAG	M2:p9rUdG|p-1rGdT	3802	524	0.879279
GTGCACCGTTCTCGGCACAG	GTGCACCGTTCCCGGCACAGGCG	M2:p9rUdG|p-1rGdG	1285	4169	0.234967
GTGCACCGTTCTCGGCACAG	GTGCACCGTTCCCGGCACAGGTG	M2:p9rUdG|p-1rGdA	2819	1750	0.616929
GTGCACCGTTCTCGGCACAG	GTGCACCGTTCGCGGCACAGGAG	M2:p9rUdC|p-1rGdT	2413	3517	0.405061
GTGCACCGTTCTCGGCACAG	GTGCACCGTTCGCGGCACAGGCG	M2:p9rUdC|p-1rGdG	386	6468	0.0571161
GTGCACCGTTCTCGGCACAG	GTGCACCGTTCGCGGCACAGGTG	M2:p9rUdC|p-1rGdA	334	6319	0.0487923
GTGCACCGTTCTCGGCACAG	GTGCACCGTTCACGGCACAGGGA	M2:p9rUdT|p-2rGdT	2160	5444	0.284043
GTGCACCGTTCTCGGCACAG	GTGCACCGTTCACGGCACAGGGC	M2:p9rUdT|p-2rGdG	471	7122	0.0620222
GTGCACCGTTCTCGGCACAG	GTGCACCGTTCACGGCACAGGGT	M2:p9rUdT|p-2rGdA	727	10188	0.0664312
GTGCACCGTTCTCGGCACAG	GTGCACCGTTCCCGGCACAGGGA	M2:p9rUdG|p-2rGdT	3809	906	0.807967
GTGCACCGTTCTCGGCACAG	GTGCACCGTTCCCGGCACAGGGC	M2:p9rUdG|p-2rGdG	1313	3096	0.302998
GTGCACCGTTCTCGGCACAG	GTGCACCGTTCCCGGCACAGGGT	M2:p9rUdG|p-2rGdA	1345	6531	0.172477
GTGCACCGTTCTCGGCACAG	GTGCACCGTTCGCGGCACAGGGA	M2:p9rUdC|p-2rGdT	724	5185	0.122406
GTGCACCGTTCTCGGCACAG	GTGCACCGTTCGCGGCACAGGGC	M2:p9rUdC|p-2rGdG	256	3518	0.0673655
GTGCACCGTTCTCGGCACAG	GTGCACCGTTCGCGGCACAGGGT	M2:p9rUdC|p-2rGdA	243	6283	0.0382981
GTGCACCGTTCTCGGCACAG	GTGCACCGTTCTAAGCACAGGGG	M2:p8rCdT|p7rGdT	3338	4343	0.433439
GTGCACCGTTCTCGGCACAG	GTGCACCGTTCTACGCACAGGGG	M2:p8rCdT|p7rGdG	500	4994	0.0911554
GTGCACCGTTCTCGGCACAG	GTGCACCGTTCTATGCACAGGGG	M2:p8rCdT|p7rGdA	476	6417	0.0687365
GTGCACCGTTCTCGGCACAG	GTGCACCGTTCTGAGCACAGGGG	M2:p8rCdC|p7rGdT	369	5310	0.0652555
GTGCACCGTTCTCGGCACAG	GTGCACCGTTCTGCGCACAGGGG	M2:p8rCdC|p7rGdG	295	6561	0.0441374
GTGCACCGTTCTCGGCACAG	GTGCACCGTTCTGTGCACAGGGG	M2:p8rCdC|p7rGdA	528	6886	0.0710817
GTGCACCGTTCTCGGCACAG	GTGCACCGTTCTTAGCACAGGGG	M2:p8rCdA|p7rGdT	2980	3711	0.444873
GTGCACCGTTCTCGGCACAG	GTGCACCGTTCTTCGCACAGGGG	M2:p8rCdA|p7rGdG	550	6989	0.0721996
GTGCACCGTTCTCGGCACAG	GTGCACCGTTCTTTGCACAGGGG	M2:p8rCdA|p7rGdA	338	8146	0.0391756
GTGCACCGTTCTCGGCACAG	GTGCACCGTTCTAGACACAGGGG	M2:p8rCdT|p6rGdT	2190	5980	0.268549
GTGCACCGTTCTCGGCACAG	GTGCACCGTTCTAGCCACAGGGG	M2:p8rCdT|p6rGdG	254	7108	0.0345111
GTGCACCGTTCTCGGCACAG	GTGCACCGTTCTAGTCACAGGGG	M2:p8rCdT|p6rGdA	276	10159	0.0264545
GTGCACCGTTCTCGGCACAG	GTGCACCGTTCTGGACACAGGGG	M2:p8rCdC|p6rGdT	829	11317	0.0681739
GTGCACCGTTCTCGGCACAG	GTGCACCGTTCTGGCCACAGGGG	M2:p8rCdC|p6rGdG	142	7916	0.0178373
GTGCACCGTTCTCGGCACAG	GTGCACCGTTCTGGTCACAGGGG	M2:p8rCdC|p6rGdA	26	3966	0.00657522
GTGCACCGTTCTCGGCACAG	GTGCACCGTTCTTGACACAGGGG	M2:p8rCdA|p6rGdT	2770	6118	0.311222
GTGCACCGTTCTCGGCACAG	GTGCACCGTTCTTGCCACAGGGG	M2:p8rCdA|p6rGdG	19	3342	0.00584989
GTGCACCGTTCTCGGCACAG	GTGCACCGTTCTTGTCACAGGGG	M2:p8rCdA|p6rGdA	327	7155	0.0433905
GTGCACCGTTCTCGGCACAG	GTGCACCGTTCTAGGAACAGGGG	M2:p8rCdT|p5rCdT	1554	10093	0.132853
GTGCACCGTTCTCGGCACAG	GTGCACCGTTCTAGGGACAGGGG	M2:p8rCdT|p5rCdC	171	7790	0.0222563
GTGCACCGTTCTCGGCACAG	GTGCACCGTTCTAGGTACAGGGG	M2:p8rCdT|p5rCdA	1361	8193	0.143942
GTGCACCGTTCTCGGCACAG	GTGCACCGTTCTGGGAACAGGGG	M2:p8rCdC|p5rCdT	260	9154	0.0273635
GTGCACCGTTCTCGGCACAG	GTGCACCGTTCTGGGGACAGGGG	M2:p8rCdC|p5rCdC	70	8142	0.0084313
GTGCACCGTTCTCGGCACAG	GTGCACCGTTCTGGGTACAGGGG	M2:p8rCdC|p5rCdA	244	5819	0.0401599
GTGCACCGTTCTCGGCACAG	GTGCACCGTTCTTGGAACAGGGG	M2:p8rCdA|p5rCdT	895	9921	0.0825462
GTGCACCGTTCTCGGCACAG	GTGCACCGTTCTTGGGACAGGGG	M2:p8rCdA|p5rCdC	172	6226	0.0265174
GTGCACCGTTCTCGGCACAG	GTGCACCGTTCTTGGTACAGGGG	M2:p8rCdA|p5rCdA	1030	5888	0.148576
GTGCACCGTTCTCGGCACAG	GTGCACCGTTCTAGGCCCAGGGG	M2:p8rCdT|p4rAdG	397	7317	0.0501387
GTGCACCGTTCTCGGCACAG	GTGCACCGTTCTAGGCGCAGGGG	M2:p8rCdT|p4rAdC	255	7475	0.0330489
GTGCACCGTTCTCGGCACAG	GTGCACCGTTCTAGGCTCAGGGG	M2:p8rCdT|p4rAdA	398	7370	0.0512306
GTGCACCGTTCTCGGCACAG	GTGCACCGTTCTGGGCCCAGGGG	M2:p8rCdC|p4rAdG	124	5757	0.0205009
GTGCACCGTTCTCGGCACAG	GTGCACCGTTCTGGGCGCAGGGG	M2:p8rCdC|p4rAdC	250	7473	0.0324436
GTGCACCGTTCTCGGCACAG	GTGCACCGTTCTGGGCTCAGGGG	M2:p8rCdC|p4rAdA	399	5739	0.0635642
GTGCACCGTTCTCGGCACAG	GTGCACCGTTCTTGGCCCAGGGG	M2:p8rCdA|p4rAdG	575	7294	0.0733509
GTGCACCGTTCTCGGCACAG	GTGCACCGTTCTTGGCGCAGGGG	M2:p8rCdA|p4rAdC	390	8267	0.0447785
GTGCACCGTTCTCGGCACAG	GTGCACCGTTCTTGGCTCAGGGG	M2:p8rCdA|p4rAdA	219	6976	0.029555
GTGCACCGTTCTCGGCACAG	GTGCACCGTTCTAGGCAAAGGGG	M2:p8rCdT|p3rCdT	584	7981	0.0673533
GTGCACCGTTCTCGGCACAG	GTGCACCGTTCTAGGCAGAGGGG	M2:p8rCdT|p3rCdC	681	11256	0.0569046
GTGCACCGTTCTCGGCACAG	GTGCACCGTTCTAGGCATAGGGG	M2:p8rCdT|p3rCdA	988	7192	0.119798
GTGCACCGTTCTCGGCACAG	GTGCACCGTTCTGGGCAAAGGGG	M2:p8rCdC|p3rCdT	230	9431	0.0235742
GTGCACCGTTCTCGGCACAG	GTGCACCGTTCTGGGCAGAGGGG	M2:p8rCdC|p3rCdC	423	11327	0.0357841
GTGCACCGTTCTCGGCACAG	GTGCACCGTTCTGGGCATAGGGG	M2:p8rCdC|p3rCdA	30	8495	0.0032903
GTGCACCGTTCTCGGCACAG	GTGCACCGTTCTTGGCAAAGGGG	M2:p8rCdA|p3rCdT	1076	10349	0.0940677
GTGCACCGTTCTCGGCACAG	GTGCACCGTTCTTGGCAGAGGGG	M2:p8rCdA|p3rCdC	215	6724	0.0311598
GTGCACCGTTCTCGGCACAG	GTGCACCGTTCTTGGCATAGGGG	M2:p8rCdA|p3rCdA	1457	8245	0.149757
GTGCACCGTTCTCGGCACAG	GTGCACCGTTCTAGGCACCGGGG	M2:p8rCdT|p2rAdG	951	3898	0.195378
GTGCACCGTTCTCGGCACAG	GTGCACCGTTCTAGGCACGGGGG	M2:p8rCdT|p2rAdC	1529	5323	0.222965
GTGCACCGTTCTCGGCACAG	GTGCACCGTTCTAGGCACTGGGG	M2:p8rCdT|p2rAdA	3533	4646	0.431513
GTGCACCGTTCTCGGCACAG	GTGCACCGTTCTGGGCACCGGGG	M2:p8rCdC|p2rAdG	440	6718	0.0614527
GTGCACCGTTCTCGGCACAG	GTGCACCGTTCTGGGCACGGGGG	M2:p8rCdC|p2rAdC	307	4139	0.0702694
GTGCACCGTTCTCGGCACAG	GTGCACCGTTCTGGGCACTGGGG	M2:p8rCdC|p2rAdA	947	9717	0.0896974
GTGCACCGTTCTCGGCACAG	GTGCACCGTTCTTGGCACCGGGG	M2:p8rCdA|p2rAdG	1664	3796	0.3048
GTGCACCGTTCTCGGCACAG	GTGCACCGTTCTTGGCACGGGGG	M2:p8rCdA|p2rAdC	1588	5104	0.237292
GTGCACCGTTCTCGGCACAG	GTGCACCGTTCTTGGCACTGGGG	M2:p8rCdA|p2rAdA	2796	3768	0.424635
GTGCACCGTTCTCGGCACAG	GTGCACCGTTCTAGGCACAAGGG	M2:p8rCdT|p1rGdT	3135	2011	0.610708
GTGCACCGTTCTCGGCACAG	GTGCACCGTTCTAGGCACACGGG	M2:p8rCdT|p1rGdG	2054	7013	0.224001
GTGCACCGTTCTCGGCACAG	GTGCACCGTTCTAGGCACATGGG	M2:p8rCdT|p1rGdA	1730	5985	0.223434
GTGCACCGTTCTCGGCACAG	GTGCACCGTTCTGGGCACAAGGG	M2:p8rCdC|p1rGdT	735	5980	0.108212
GTGCACCGTTCTCGGCACAG	GTGCACCGTTCTGGGCACACGGG	M2:p8rCdC|p1rGdG	246	11472	0.0214966
GTGCACCGTTCTCGGCACAG	GTGCACCGTTCTGGGCACATGGG	M2:p8rCdC|p1rGdA	557	9342	0.0564881
GTGCACCGTTCTCGGCACAG	GTGCACCGTTCTTGGCACAAGGG	M2:p8rCdA|p1rGdT	5287	3605	0.597123
GTGCACCGTTCTCGGCACAG	GTGCACCGTTCTTGGCACACGGG	M2:p8rCdA|p1rGdG	2336	6174	0.274447
GTGCACCGTTCTCGGCACAG	GTGCACCGTTCTTGGCACATGGG	M2:p8rCdA|p1rGdA	1693	3874	0.302926
GTGCACCGTTCTCGGCACAG	GTGCACCGTTCTAGGCACAGGAG	M2:p8rCdT|p-1rGdT	3159	3981	0.442409
GTGCACCGTTCTCGGCACAG	GTGCACCGTTCTAGGCACAGGCG	M2:p8rCdT|p-1rGdG	219	5555	0.0378811
GTGCACCGTTCTCGGCACAG	GTGCACCGTTCTAGGCACAGGTG	M2:p8rCdT|p-1rGdA	529	6412	0.0765945
GTGCACCGTTCTCGGCACAG	GTGCACCGTTCTGGGCACAGGAG	M2:p8rCdC|p-1rGdT	1211	8399	0.125208
GTGCACCGTTCTCGGCACAG	GTGCACCGTTCTGGGCACAGGCG	M2:p8rCdC|p-1rGdG	477	12681	0.036175
GTGCACCGTTCTCGGCACAG	GTGCACCGTTCTGGGCACAGGTG	M2:p8rCdC|p-1rGdA	279	7914	0.0342836
GTGCACCGTTCTCGGCACAG	GTGCACCGTTCTTGGCACAGGAG	M2:p8rCdA|p-1rGdT	3842	3941	0.494545
GTGCACCGTTCTCGGCACAG	GTGCACCGTTCTTGGCACAGGCG	M2:p8rCdA|p-1rGdG	326	8750	0.0354762
GTGCACCGTTCTCGGCACAG	GTGCACCGTTCTTGGCACAGGTG	M2:p8rCdA|p-1rGdA	1081	7505	0.125641
GTGCACCGTTCTCGGCACAG	GTGCACCGTTCTAGGCACAGGGA	M2:p8rCdT|p-2rGdT	2135	6301	0.252945
GTGCACCGTTCTCGGCACAG	GTGCACCGTTCTAGGCACAGGGC	M2:p8rCdT|p-2rGdG	269	2755	0.088955
GTGCACCGTTCTCGGCACAG	GTGCACCGTTCTAGGCACAGGGT	M2:p8rCdT|p-2rGdA	1001	10652	0.0858987
GTGCACCGTTCTCGGCACAG	GTGCACCGTTCTGGGCACAGGGA	M2:p8rCdC|p-2rGdT	53	7029	0.00752314
GTGCACCGTTCTCGGCACAG	GTGCACCGTTCTGGGCACAGGGC	M2:p8rCdC|p-2rGdG	359	8352	0.0417768
GTGCACCGTTCTCGGCACAG	GTGCACCGTTCTGGGCACAGGGT	M2:p8rCdC|p-2rGdA	423	13445	0.0303999
GTGCACCGTTCTCGGCACAG	GTGCACCGTTCTTGGCACAGGGA	M2:p8rCdA|p-2rGdT	2485	7532	0.247942
GTGCACCGTTCTCGGCACAG	GTGCACCGTTCTTGGCACAGGGC	M2:p8rCdA|p-2rGdG	279	3832	0.0674518
GTGCACCGTTCTCGGCACAG	GTGCACCGTTCTTGGCACAGGGT	M2:p8rCdA|p-2rGdA	371	9231	0.0386333
GTGCACCGTTCTCGGCACAG	GTGCACCGTTCTCAACACAGGGG	M2:p7rGdT|p6rGdT	3801	3807	0.501099
GTGCACCGTTCTCGGCACAG	GTGCACCGTTCTCACCACAGGGG	M2:p7rGdT|p6rGdG	278	7366	0.0364794
GTGCACCGTTCTCGGCACAG	GTGCACCGTTCTCATCACAGGGG	M2:p7rGdT|p6rGdA	653	9524	0.0628753
GTGCACCGTTCTCGGCACAG	GTGCACCGTTCTCCACACAGGGG	M2:p7rGdG|p6rGdT	464	10505	0.042628
GTGCACCGTTCTCGGCACAG	GTGCACCGTTCTCCCCACAGGGG	M2:p7rGdG|p6rGdG	188	8635	0.0210452
GTGCACCGTTCTCGGCACAG	GTGCACCGTTCTCCTCACAGGGG	M2:p7rGdG|p6rGdA	423	9209	0.0443383
GTGCACCGTTCTCGGCACAG	GTGCACCGTTCTCTACACAGGGG	M2:p7rGdA|p6rGdT	674	7014	0.0874735
GTGCACCGTTCTCGGCACAG	GTGCACCGTTCTCTCCACAGGGG	M2:p7rGdA|p6rGdG	72	8231	0.00869626
GTGCACCGTTCTCGGCACAG	GTGCACCGTTCTCTTCACAGGGG	M2:p7rGdA|p6rGdA	397	11627	0.0334494
GTGCACCGTTCTCGGCACAG	GTGCACCGTTCTCAGAACAGGGG	M2:p7rGdT|p5rCdT	1277	5179	0.197229
GTGCACCGTTCTCGGCACAG	GTGCACCGTTCTCAGGACAGGGG	M2:p7rGdT|p5rCdC	391	10013	0.0375849
GTGCACCGTTCTCGGCACAG	GTGCACCGTTCTCAGTACAGGGG	M2:p7rGdT|p5rCdA	2005	8395	0.192059
GTGCACCGTTCTCGGCACAG	GTGCACCGTTCTCCGAACAGGGG	M2:p7rGdG|p5rCdT	356	11442	0.030177
GTGCACCGTTCTCGGCACAG	GTGCACCGTTCTCCGGACAGGGG	M2:p7rGdG|p5rCdC	312	7456	0.039958
GTGCACCGTTCTCGGCACAG	GTGCACCGTTCTCCGTACAGGGG	M2:p7rGdG|p5rCdA	647	11066	0.0547496
GTGCACCGTTCTCGGCACAG	GTGCACCGTTCTCTGAACAGGGG	M2:p7rGdA|p5rCdT	611	8986	0.0637287
GTGCACCGTTCTCGGCACAG	GTGCACCGTTCTCTGGACAGGGG	M2:p7rGdA|p5rCdC	261	6039	0.0419682
GTGCACCGTTCTCGGCACAG	GTGCACCGTTCTCTGTACAGGGG	M2:p7rGdA|p5rCdA	123	9028	0.0133895
GTGCACCGTTCTCGGCACAG	GTGCACCGTTCTCAGCCCAGGGG	M2:p7rGdT|p4rAdG	942	7316	0.11219
GTGCACCGTTCTCGGCACAG	GTGCACCGTTCTCAGCGCAGGGG	M2:p7rGdT|p4rAdC	190	7596	0.0243344
GTGCACCGTTCTCGGCACAG	GTGCACCGTTCTCAGCTCAGGGG	M2:p7rGdT|p4rAdA	447	6245	0.0694634
GTGCACCGTTCTCGGCACAG	GTGCACCGTTCTCCGCCCAGGGG	M2:p7rGdG|p4rAdG	194	6573	0.0289723
GTGCACCGTTCTCGGCACAG	GTGCACCGTTCTCCGCGCAGGGG	M2:p7rGdG|p4rAdC	607	6207	0.091859
GTGCACCGTTCTCGGCACAG	GTGCACCGTTCTCCGCTCAGGGG	M2:p7rGdG|p4rAdA	432	7753	0.0523314
GTGCACCGTTCTCGGCACAG	GTGCACCGTTCTCTGCCCAGGGG	M2:p7rGdA|p4rAdG	151	8181	0.0174876
GTGCACCGTTCTCGGCACAG	GTGCACCGTTCTCTGCGCAGGGG	M2:p7rGdA|p4rAdC	197	5723	0.0331137
GTGCACCGTTCTCGGCACAG	GTGCACCGTTCTCTGCTCAGGGG	M2:p7rGdA|p4rAdA	45	7018	0.00621937
GTGCACCGTTCTCGGCACAG	GTGCACCGTTCTCAGCAAAGGGG	M2:p7rGdT|p3rCdT	920	5639	0.140386
GTGCACCGTTCTCGGCACAG	GTGCACCGTTCTCAGCAGAGGGG	M2:p7rGdT|p3rCdC	331	7380	0.0428557
GTGCACCGTTCTCGGCACAG	GTGCACCGTTCTCAGCATAGGGG	M2:p7rGdT|p3rCdA	2037	6564	0.236863
GTGCACCGTTCTCGGCACAG	GTGCACCGTTCTCCGCAAAGGGG	M2:p7rGdG|p3rCdT	368	6575	0.0531868
GTGCACCGTTCTCGGCACAG	GTGCACCGTTCTCCGCAGAGGGG	M2:p7rGdG|p3rCdC	248	7947	0.0302574
GTGCACCGTTCTCGGCACAG	GTGCACCGTTCTCCGCATAGGGG	M2:p7rGdG|p3rCdA	220	9343	0.0242299
GTGCACCGTTCTCGGCACAG	GTGCACCGTTCTCTGCAAAGGGG	M2:p7rGdA|p3rCdT	74	8524	0.00894598
GTGCACCGTTCTCGGCACAG	GTGCACCGTTCTCTGCAGAGGGG	M2:p7rGdA|p3rCdC	307	10420	0.028924
GTGCACCGTTCTCGGCACAG	GTGCACCGTTCTCTGCATAGGGG	M2:p7rGdA|p3rCdA	122	9968	0.0126875
GTGCACCGTTCTCGGCACAG	GTGCACCGTTCTCAGCACCGGGG	M2:p7rGdT|p2rAdG	3051	1589	0.658132
GTGCACCGTTCTCGGCACAG	GTGCACCGTTCTCAGCACGGGGG	M2:p7rGdT|p2rAdC	2280	4237	0.349972
GTGCACCGTTCTCGGCACAG	GTGCACCGTTCTCAGCACTGGGG	M2:p7rGdT|p2rAdA	4060	2180	0.650853
GTGCACCGTTCTCGGCACAG	GTGCACCGTTCTCCGCACCGGGG	M2:p7rGdG|p2rAdG	645	6815	0.0864617
GTGCACCGTTCTCGGCACAG	GTGCACCGTTCTCCGCACGGGGG	M2:p7rGdG|p2rAdC	367	8577	0.0413721
GTGCACCGTTCTCGGCACAG	GTGCACCGTTCTCCGCACTGGGG	M2:p7rGdG|p2rAdA	433	8598	0.0481149
GTGCACCGTTCTCGGCACAG	GTGCACCGTTCTCTGCACCGGGG	M2:p7rGdA|p2rAdG	417	9411	0.0406087
GTGCACCGTTCTCGGCACAG	GTGCACCGTTCTCTGCACGGGGG	M2:p7rGdA|p2rAdC	149	7132	0.020977
GTGCACCGTTCTCGGCACAG	GTGCACCGTTCTCTGCACTGGGG	M2:p7rGdA|p2rAdA	391	7125	0.0522405
GTGCACCGTTCTCGGCACAG	GTGCACCGTTCTCAGCACAAGGG	M2:p7rGdT|p1rGdT	4649	2245	0.674106
GTGCACCGTTCTCGGCACAG	GTGCACCGTTCTCAGCACACGGG	M2:p7rGdT|p1rGdG	3818	5480	0.410772
GTGCACCGTTCTCGGCACAG	GTGCACCGTTCTCAGCACATGGG	M2:p7rGdT|p1rGdA	2967	4356	0.405732
GTGCACCGTTCTCGGCACAG	GTGCACCGTTCTCCGCACAAGGG	M2:p7rGdG|p1rGdT	1112	6177	0.149652
GTGCACCGTTCTCGGCACAG	GTGCACCGTTCTCCGCACACGGG	M2:p7rGdG|p1rGdG	557	7913	0.0656131
GTGCACCGTTCTCGGCACAG	GTGCACCGTTCTCCGCACATGGG	M2:p7rGdG|p1rGdA	581	9528	0.0576597
GTGCACCGTTCTCGGCACAG	GTGCACCGTTCTCTGCACAAGGG	M2:p7rGdA|p1rGdT	688	6490	0.0956352
GTGCACCGTTCTCGGCACAG	GTGCACCGTTCTCTGCACACGGG	M2:p7rGdA|p1rGdG	170	7387	0.0227422
GTGCACCGTTCTCGGCACAG	GTGCACCGTTCTCTGCACATGGG	M2:p7rGdA|p1rGdA	350	8984	0.0376507
GTGCACCGTTCTCGGCACAG	GTGCACCGTTCTCAGCACAGGAG	M2:p7rGdT|p-1rGdT	5327	1910	0.736541
GTGCACCGTTCTCGGCACAG	GTGCACCGTTCTCAGCACAGGCG	M2:p7rGdT|p-1rGdG	802	7754	0.0937635
GTGCACCGTTCTCGGCACAG	GTGCACCGTTCTCAGCACAGGTG	M2:p7rGdT|p-1rGdA	972	4075	0.192583
GTGCACCGTTCTCGGCACAG	GTGCACCGTTCTCCGCACAGGAG	M2:p7rGdG|p-1rGdT	2193	8903	0.197497
GTGCACCGTTCTCGGCACAG	GTGCACCGTTCTCCGCACAGGCG	M2:p7rGdG|p-1rGdG	550	8624	0.060571
GTGCACCGTTCTCGGCACAG	GTGCACCGTTCTCCGCACAGGTG	M2:p7rGdG|p-1rGdA	633	10207	0.0575212
GTGCACCGTTCTCGGCACAG	GTGCACCGTTCTCTGCACAGGAG	M2:p7rGdA|p-1rGdT	949	12342	0.0714878
GTGCACCGTTCTCGGCACAG	GTGCACCGTTCTCTGCACAGGCG	M2:p7rGdA|p-1rGdG	236	7232	0.0319758
GTGCACCGTTCTCGGCACAG	GTGCACCGTTCTCTGCACAGGTG	M2:p7rGdA|p-1rGdA	324	8172	0.0377926
GTGCACCGTTCTCGGCACAG	GTGCACCGTTCTCAGCACAGGGA	M2:p7rGdT|p-2rGdT	2026	3692	0.345583
GTGCACCGTTCTCGGCACAG	GTGCACCGTTCTCAGCACAGGGC	M2:p7rGdT|p-2rGdG	984	9739	0.0918583
GTGCACCGTTCTCGGCACAG	GTGCACCGTTCTCAGCACAGGGT	M2:p7rGdT|p-2rGdA	770	13740	0.0531785
GTGCACCGTTCTCGGCACAG	GTGCACCGTTCTCCGCACAGGGA	M2:p7rGdG|p-2rGdT	344	5931	0.0543244
GTGCACCGTTCTCGGCACAG	GTGCACCGTTCTCCGCACAGGGC	M2:p7rGdG|p-2rGdG	727	8265	0.0819724
GTGCACCGTTCTCGGCACAG	GTGCACCGTTCTCCGCACAGGGT	M2:p7rGdG|p-2rGdA	409	9403	0.0421966
GTGCACCGTTCTCGGCACAG	GTGCACCGTTCTCTGCACAGGGA	M2:p7rGdA|p-2rGdT	313	6827	0.042518
GTGCACCGTTCTCGGCACAG	GTGCACCGTTCTCTGCACAGGGC	M2:p7rGdA|p-2rGdG	378	5906	0.0600729
GTGCACCGTTCTCGGCACAG	GTGCACCGTTCTCTGCACAGGGT	M2:p7rGdA|p-2rGdA	411	12640	0.0314629
GTGCACCGTTCTCGGCACAG	GTGCACCGTTCTCGAAACAGGGG	M2:p6rGdT|p5rCdT	1445	4548	0.241089
GTGCACCGTTCTCGGCACAG	GTGCACCGTTCTCGAGACAGGGG	M2:p6rGdT|p5rCdC	338	7578	0.0426675
GTGCACCGTTCTCGGCACAG	GTGCACCGTTCTCGATACAGGGG	M2:p6rGdT|p5rCdA	3322	5225	0.386424
GTGCACCGTTCTCGGCACAG	GTGCACCGTTCTCGCAACAGGGG	M2:p6rGdG|p5rCdT	361	4534	0.073793
GTGCACCGTTCTCGGCACAG	GTGCACCGTTCTCGCGACAGGGG	M2:p6rGdG|p5rCdC	107	3636	0.0286665
GTGCACCGTTCTCGGCACAG	GTGCACCGTTCTCGCTACAGGGG	M2:p6rGdG|p5rCdA	149	5109	0.0276615
GTGCACCGTTCTCGGCACAG	GTGCACCGTTCTCGTAACAGGGG	M2:p6rGdA|p5rCdT	592	5526	0.0969268
GTGCACCGTTCTCGGCACAG	GTGCACCGTTCTCGTGACAGGGG	M2:p6rGdA|p5rCdC	149	5391	0.0265535
GTGCACCGTTCTCGGCACAG	GTGCACCGTTCTCGTTACAGGGG	M2:p6rGdA|p5rCdA	1024	7339	0.121672
GTGCACCGTTCTCGGCACAG	GTGCACCGTTCTCGACCCAGGGG	M2:p6rGdT|p4rAdG	424	4407	0.0872997
GTGCACCGTTCTCGGCACAG	GTGCACCGTTCTCGACGCAGGGG	M2:p6rGdT|p4rAdC	580	6227	0.0849051
GTGCACCGTTCTCGGCACAG	GTGCACCGTTCTCGACTCAGGGG	M2:p6rGdT|p4rAdA	745	5325	0.123037
GTGCACCGTTCTCGGCACAG	GTGCACCGTTCTCGCCCCAGGGG	M2:p6rGdG|p4rAdG	206	4195	0.045331
GTGCACCGTTCTCGGCACAG	GTGCACCGTTCTCGCCGCAGGGG	M2:p6rGdG|p4rAdC	171	3268	0.0492307
GTGCACCGTTCTCGGCACAG	GTGCACCGTTCTCGCCTCAGGGG	M2:p6rGdG|p4rAdA	86	5796	0.0169531
GTGCACCGTTCTCGGCACAG	GTGCACCGTTCTCGTCCCAGGGG	M2:p6rGdA|p4rAdG	294	5364	0.0506849
GTGCACCGTTCTCGGCACAG	GTGCACCGTTCTCGTCGCAGGGG	M2:p6rGdA|p4rAdC	247	4287	0.0549673
GTGCACCGTTCTCGGCACAG	GTGCACCGTTCTCGTCTCAGGGG	M2:p6rGdA|p4rAdA	198	4987	0.0382507
GTGCACCGTTCTCGGCACAG	GTGCACCGTTCTCGACAAAGGGG	M2:p6rGdT|p3rCdT	568	5550	0.0928829
GTGCACCGTTCTCGGCACAG	GTGCACCGTTCTCGACAGAGGGG	M2:p6rGdT|p3rCdC	433	5273	0.0760169
GTGCACCGTTCTCGGCACAG	GTGCACCGTTCTCGACATAGGGG	M2:p6rGdT|p3rCdA	1323	5765	0.185007
GTGCACCGTTCTCGGCACAG	GTGCACCGTTCTCGCCAAAGGGG	M2:p6rGdG|p3rCdT	271	6259	0.0415088
GTGCACCGTTCTCGGCACAG	GTGCACCGTTCTCGCCAGAGGGG	M2:p6rGdG|p3rCdC	198	6393	0.0300416
GTGCACCGTTCTCGGCACAG	GTGCACCGTTCTCGCCATAGGGG	M2:p6rGdG|p3rCdA	201	3010	0.0627306
GTGCACCGTTCTCGGCACAG	GTGCACCGTTCTCGTCAAAGGGG	M2:p6rGdA|p3rCdT	413	8418	0.0466507
GTGCACCGTTCTCGGCACAG	GTGCACCGTTCTCGTCAGAGGGG	M2:p6rGdA|p3rCdC	326	7348	0.0413546
GTGCACCGTTCTCGGCACAG	GTGCACCGTTCTCGTCATAGGGG	M2:p6rGdA|p3rCdA	111	8263	0.0130919
GTGCACCGTTCTCGGCACAG	GTGCACCGTTCTCGACACCGGGG	M2:p6rGdT|p2rAdG	2474	3428	0.418501
GTGCACCGTTCTCGGCACAG	GTGCACCGTTCTCGACACGGGGG	M2:p6rGdT|p2rAdC	1312	3042	0.302011
GTGCACCGTTCTCGGCACAG	GTGCACCGTTCTCGACACTGGGG	M2:p6rGdT|p2rAdA	2714	3822	0.41149
GTGCACCGTTCTCGGCACAG	GTGCACCGTTCTCGCCACCGGGG	M2:p6rGdG|p2rAdG	327	5323	0.0576608
GTGCACCGTTCTCGGCACAG	GTGCACCGTTCTCGCCACGGGGG	M2:p6rGdG|p2rAdC	279	5383	0.0465504
GTGCACCGTTCTCGGCACAG	GTGCACCGTTCTCGCCACTGGGG	M2:p6rGdG|p2rAdA	225	5990	0.0365352
GTGCACCGTTCTCGGCACAG	GTGCACCGTTCTCGTCACCGGGG	M2:p6rGdA|p2rAdG	515	6755	0.0710637
GTGCACCGTTCTCGGCACAG	GTGCACCGTTCTCGTCACGGGGG	M2:p6rGdA|p2rAdC	321	5582	0.0538656
GTGCACCGTTCTCGGCACAG	GTGCACCGTTCTCGTCACTGGGG	M2:p6rGdA|p2rAdA	435	6915	0.0589512
GTGCACCGTTCTCGGCACAG	GTGCACCGTTCTCGACACAAGGG	M2:p6rGdT|p1rGdT	3272	1587	0.676052
GTGCACCGTTCTCGGCACAG	GTGCACCGTTCTCGACACACGGG	M2:p6rGdT|p1rGdG	2355	4608	0.337997
GTGCACCGTTCTCGGCACAG	GTGCACCGTTCTCGACACATGGG	M2:p6rGdT|p1rGdA	2518	4623	0.352134
GTGCACCGTTCTCGGCACAG	GTGCACCGTTCTCGCCACAAGGG	M2:p6rGdG|p1rGdT	676	8115	0.0755151
GTGCACCGTTCTCGGCACAG	GTGCACCGTTCTCGCCACACGGG	M2:p6rGdG|p1rGdG	211	4875	0.0413982
GTGCACCGTTCTCGGCACAG	GTGCACCGTTCTCGCCACATGGG	M2:p6rGdG|p1rGdA	193	3902	0.0493431
GTGCACCGTTCTCGGCACAG	GTGCACCGTTCTCGTCACAAGGG	M2:p6rGdA|p1rGdT	675	7977	0.0780902
GTGCACCGTTCTCGGCACAG	GTGCACCGTTCTCGTCACACGGG	M2:p6rGdA|p1rGdG	515	7158	0.0671169
GTGCACCGTTCTCGGCACAG	GTGCACCGTTCTCGTCACATGGG	M2:p6rGdA|p1rGdA	450	6973	0.0614142
GTGCACCGTTCTCGGCACAG	GTGCACCGTTCTCGACACAGGAG	M2:p6rGdT|p-1rGdT	5500	3168	0.634281
GTGCACCGTTCTCGGCACAG	GTGCACCGTTCTCGACACAGGCG	M2:p6rGdT|p-1rGdG	300	9740	0.029881
GTGCACCGTTCTCGGCACAG	GTGCACCGTTCTCGACACAGGTG	M2:p6rGdT|p-1rGdA	741	7884	0.0859116
GTGCACCGTTCTCGGCACAG	GTGCACCGTTCTCGCCACAGGAG	M2:p6rGdG|p-1rGdT	382	6587	0.0543604
GTGCACCGTTCTCGGCACAG	GTGCACCGTTCTCGCCACAGGCG	M2:p6rGdG|p-1rGdG	268	5389	0.0465346
GTGCACCGTTCTCGGCACAG	GTGCACCGTTCTCGCCACAGGTG	M2:p6rGdG|p-1rGdA	440	10024	0.0424646
GTGCACCGTTCTCGGCACAG	GTGCACCGTTCTCGTCACAGGAG	M2:p6rGdA|p-1rGdT	496	7813	0.059185
GTGCACCGTTCTCGGCACAG	GTGCACCGTTCTCGTCACAGGCG	M2:p6rGdA|p-1rGdG	612	10678	0.0542608
GTGCACCGTTCTCGGCACAG	GTGCACCGTTCTCGTCACAGGTG	M2:p6rGdA|p-1rGdA	403	7805	0.0494639
GTGCACCGTTCTCGGCACAG	GTGCACCGTTCTCGACACAGGGA	M2:p6rGdT|p-2rGdT	2059	6232	0.248364
GTGCACCGTTCTCGGCACAG	GTGCACCGTTCTCGACACAGGGC	M2:p6rGdT|p-2rGdG	797	6920	0.103413
GTGCACCGTTCTCGGCACAG	GTGCACCGTTCTCGACACAGGGT	M2:p6rGdT|p-2rGdA	420	10829	0.0380006
GTGCACCGTTCTCGGCACAG	GTGCACCGTTCTCGCCACAGGGA	M2:p6rGdG|p-2rGdT	254	4535	0.0530387
GTGCACCGTTCTCGGCACAG	GTGCACCGTTCTCGCCACAGGGC	M2:p6rGdG|p-2rGdG	583	8293	0.0653797
GTGCACCGTTCTCGGCACAG	GTGCACCGTTCTCGCCACAGGGT	M2:p6rGdG|p-2rGdA	304	7750	0.037608
GTGCACCGTTCTCGGCACAG	GTGCACCGTTCTCGTCACAGGGA	M2:p6rGdA|p-2rGdT	426	7217	0.0569555
GTGCACCGTTCTCGGCACAG	GTGCACCGTTCTCGTCACAGGGC	M2:p6rGdA|p-2rGdG	426	4809	0.0810897
GTGCACCGTTCTCGGCACAG	GTGCACCGTTCTCGTCACAGGGT	M2:p6rGdA|p-2rGdA	558	8418	0.0635042
GTGCACCGTTCTCGGCACAG	GTGCACCGTTCTCGGACCAGGGG	M2:p5rCdT|p4rAdG	339	5208	0.0634504
GTGCACCGTTCTCGGCACAG	GTGCACCGTTCTCGGAGCAGGGG	M2:p5rCdT|p4rAdC	165	4359	0.0364854
GTGCACCGTTCTCGGCACAG	GTGCACCGTTCTCGGATCAGGGG	M2:p5rCdT|p4rAdA	979	6255	0.135136
GTGCACCGTTCTCGGCACAG	GTGCACCGTTCTCGGGCCAGGGG	M2:p5rCdC|p4rAdG	192	5701	0.0325639
GTGCACCGTTCTCGGCACAG	GTGCACCGTTCTCGGGGCAGGGG	M2:p5rCdC|p4rAdC	321	3300	0.0883711
GTGCACCGTTCTCGGCACAG	GTGCACCGTTCTCGGGTCAGGGG	M2:p5rCdC|p4rAdA	300	4886	0.0584168
GTGCACCGTTCTCGGCACAG	GTGCACCGTTCTCGGTCCAGGGG	M2:p5rCdA|p4rAdG	50	6030	0.00789963
GTGCACCGTTCTCGGCACAG	GTGCACCGTTCTCGGTGCAGGGG	M2:p5rCdA|p4rAdC	260	9494	0.0265057
GTGCACCGTTCTCGGCACAG	GTGCACCGTTCTCGGTTCAGGGG	M2:p5rCdA|p4rAdA	146	8213	0.0175171
GTGCACCGTTCTCGGCACAG	GTGCACCGTTCTCGGAAAAGGGG	M2:p5rCdT|p3rCdT	338	5210	0.0612573
GTGCACCGTTCTCGGCACAG	GTGCACCGTTCTCGGAAGAGGGG	M2:p5rCdT|p3rCdC	176	8120	0.021134
GTGCACCGTTCTCGGCACAG	GTGCACCGTTCTCGGAATAGGGG	M2:p5rCdT|p3rCdA	658	6156	0.0951035
GTGCACCGTTCTCGGCACAG	GTGCACCGTTCTCGGGAAAGGGG	M2:p5rCdC|p3rCdT	263	6837	0.0370472
GTGCACCGTTCTCGGCACAG	GTGCACCGTTCTCGGGAGAGGGG	M2:p5rCdC|p3rCdC	182	5692	0.0306546
GTGCACCGTTCTCGGCACAG	GTGCACCGTTCTCGGGATAGGGG	M2:p5rCdC|p3rCdA	287	5371	0.0507385
GTGCACCGTTCTCGGCACAG	GTGCACCGTTCTCGGTAAAGGGG	M2:p5rCdA|p3rCdT	721	8181	0.0810247
GTGCACCGTTCTCGGCACAG	GTGCACCGTTCTCGGTAGAGGGG	M2:p5rCdA|p3rCdC	47	5353	0.00896017
GTGCACCGTTCTCGGCACAG	GTGCACCGTTCTCGGTATAGGGG	M2:p5rCdA|p3rCdA	409	4904	0.075937
GTGCACCGTTCTCGGCACAG	GTGCACCGTTCTCGGAACCGGGG	M2:p5rCdT|p2rAdG	741	4095	0.15315
GTGCACCGTTCTCGGCACAG	GTGCACCGTTCTCGGAACGGGGG	M2:p5rCdT|p2rAdC	288	2789	0.0942281
GTGCACCGTTCTCGGCACAG	GTGCACCGTTCTCGGAACTGGGG	M2:p5rCdT|p2rAdA	1084	4457	0.19519
GTGCACCGTTCTCGGCACAG	GTGCACCGTTCTCGGGACCGGGG	M2:p5rCdC|p2rAdG	214	6612	0.0313276
GTGCACCGTTCTCGGCACAG	GTGCACCGTTCTCGGGACGGGGG	M2:p5rCdC|p2rAdC	172	6871	0.0231521
GTGCACCGTTCTCGGCACAG	GTGCACCGTTCTCGGGACTGGGG	M2:p5rCdC|p2rAdA	231	6395	0.034328
GTGCACCGTTCTCGGCACAG	GTGCACCGTTCTCGGTACCGGGG	M2:p5rCdA|p2rAdG	873	5560	0.135667
GTGCACCGTTCTCGGCACAG	GTGCACCGTTCTCGGTACGGGGG	M2:p5rCdA|p2rAdC	731	8443	0.0797198
GTGCACCGTTCTCGGCACAG	GTGCACCGTTCTCGGTACTGGGG	M2:p5rCdA|p2rAdA	880	4470	0.166025
GTGCACCGTTCTCGGCACAG	GTGCACCGTTCTCGGAACAAGGG	M2:p5rCdT|p1rGdT	1117	4321	0.200262
GTGCACCGTTCTCGGCACAG	GTGCACCGTTCTCGGAACACGGG	M2:p5rCdT|p1rGdG	850	7351	0.103609
GTGCACCGTTCTCGGCACAG	GTGCACCGTTCTCGGAACATGGG	M2:p5rCdT|p1rGdA	716	9544	0.0697733
GTGCACCGTTCTCGGCACAG	GTGCACCGTTCTCGGGACAAGGG	M2:p5rCdC|p1rGdT	314	8659	0.0347815
GTGCACCGTTCTCGGCACAG	GTGCACCGTTCTCGGGACACGGG	M2:p5rCdC|p1rGdG	204	7469	0.0269062
GTGCACCGTTCTCGGCACAG	GTGCACCGTTCTCGGGACATGGG	M2:p5rCdC|p1rGdA	97	4387	0.0217086
GTGCACCGTTCTCGGCACAG	GTGCACCGTTCTCGGTACAAGGG	M2:p5rCdA|p1rGdT	1770	5337	0.249482
GTGCACCGTTCTCGGCACAG	GTGCACCGTTCTCGGTACACGGG	M2:p5rCdA|p1rGdG	833	6085	0.120288
GTGCACCGTTCTCGGCACAG	GTGCACCGTTCTCGGTACATGGG	M2:p5rCdA|p1rGdA	593	7347	0.0747005
GTGCACCGTTCTCGGCACAG	GTGCACCGTTCTCGGAACAGGAG	M2:p5rCdT|p-1rGdT	3347	8327	0.288024
GTGCACCGTTCTCGGCACAG	GTGCACCGTTCTCGGAACAGGCG	M2:p5rCdT|p-1rGdG	194	7528	0.025123
GTGCACCGTTCTCGGCACAG	GTGCACCGTTCTCGGAACAGGTG	M2:p5rCdT|p-1rGdA	353	13362	0.0255109
GTGCACCGTTCTCGGCACAG	GTGCACCGTTCTCGGGACAGGAG	M2:p5rCdC|p-1rGdT	317	5730	0.0524271
GTGCACCGTTCTCGGCACAG	GTGCACCGTTCTCGGGACAGGCG	M2:p5rCdC|p-1rGdG	419	7602	0.0520082
GTGCACCGTTCTCGGCACAG	GTGCACCGTTCTCGGGACAGGTG	M2:p5rCdC|p-1rGdA	128	4592	0.0265031
GTGCACCGTTCTCGGCACAG	GTGCACCGTTCTCGGTACAGGAG	M2:p5rCdA|p-1rGdT	2005	5763	0.258076
GTGCACCGTTCTCGGCACAG	GTGCACCGTTCTCGGTACAGGCG	M2:p5rCdA|p-1rGdG	397	6851	0.0547506
GTGCACCGTTCTCGGCACAG	GTGCACCGTTCTCGGTACAGGTG	M2:p5rCdA|p-1rGdA	341	9863	0.0327083
GTGCACCGTTCTCGGCACAG	GTGCACCGTTCTCGGAACAGGGA	M2:p5rCdT|p-2rGdT	536	6614	0.075324
GTGCACCGTTCTCGGCACAG	GTGCACCGTTCTCGGAACAGGGC	M2:p5rCdT|p-2rGdG	310	6792	0.0437611
GTGCACCGTTCTCGGCACAG	GTGCACCGTTCTCGGAACAGGGT	M2:p5rCdT|p-2rGdA	239	11074	0.0215978
GTGCACCGTTCTCGGCACAG	GTGCACCGTTCTCGGGACAGGGA	M2:p5rCdC|p-2rGdT	165	9425	0.0174673
GTGCACCGTTCTCGGCACAG	GTGCACCGTTCTCGGGACAGGGC	M2:p5rCdC|p-2rGdG	75	7643	0.00965805
GTGCACCGTTCTCGGCACAG	GTGCACCGTTCTCGGGACAGGGT	M2:p5rCdC|p-2rGdA	236	8467	0.0272695
GTGCACCGTTCTCGGCACAG	GTGCACCGTTCTCGGTACAGGGA	M2:p5rCdA|p-2rGdT	1314	8513	0.132673
GTGCACCGTTCTCGGCACAG	GTGCACCGTTCTCGGTACAGGGC	M2:p5rCdA|p-2rGdG	468	7601	0.0576952
GTGCACCGTTCTCGGCACAG	GTGCACCGTTCTCGGTACAGGGT	M2:p5rCdA|p-2rGdA	237	7838	0.0298552
GTGCACCGTTCTCGGCACAG	GTGCACCGTTCTCGGCCAAGGGG	M2:p4rAdG|p3rCdT	670	9052	0.0692335
GTGCACCGTTCTCGGCACAG	GTGCACCGTTCTCGGCCGAGGGG	M2:p4rAdG|p3rCdC	15	5714	0.00261063
GTGCACCGTTCTCGGCACAG	GTGCACCGTTCTCGGCCTAGGGG	M2:p4rAdG|p3rCdA	516	5320	0.0884812
GTGCACCGTTCTCGGCACAG	GTGCACCGTTCTCGGCGAAGGGG	M2:p4rAdC|p3rCdT	291	5537	0.0499354
GTGCACCGTTCTCGGCACAG	GTGCACCGTTCTCGGCGGAGGGG	M2:p4rAdC|p3rCdC	178	4250	0.0392541
GTGCACCGTTCTCGGCACAG	GTGCACCGTTCTCGGCGTAGGGG	M2:p4rAdC|p3rCdA	115	4484	0.0255003
GTGCACCGTTCTCGGCACAG	GTGCACCGTTCTCGGCTAAGGGG	M2:p4rAdA|p3rCdT	840	2846	0.228735
GTGCACCGTTCTCGGCACAG	GTGCACCGTTCTCGGCTGAGGGG	M2:p4rAdA|p3rCdC	404	7820	0.0492534
GTGCACCGTTCTCGGCACAG	GTGCACCGTTCTCGGCTTAGGGG	M2:p4rAdA|p3rCdA	385	7787	0.0469219
GTGCACCGTTCTCGGCACAG	GTGCACCGTTCTCGGCCCCGGGG	M2:p4rAdG|p2rAdG	159	3023	0.0497566
GTGCACCGTTCTCGGCACAG	GTGCACCGTTCTCGGCCCGGGGG	M2:p4rAdG|p2rAdC	216	4541	0.0447396
GTGCACCGTTCTCGGCACAG	GTGCACCGTTCTCGGCCCTGGGG	M2:p4rAdG|p2rAdA	207	3747	0.0527647
GTGCACCGTTCTCGGCACAG	GTGCACCGTTCTCGGCGCCGGGG	M2:p4rAdC|p2rAdG	72	2888	0.024568
GTGCACCGTTCTCGGCACAG	GTGCACCGTTCTCGGCGCGGGGG	M2:p4rAdC|p2rAdC	152	3181	0.0474256
GTGCACCGTTCTCGGCACAG	GTGCACCGTTCTCGGCGCTGGGG	M2:p4rAdC|p2rAdA	266	6141	0.0408193
GTGCACCGTTCTCGGCACAG	GTGCACCGTTCTCGGCTCCGGGG	M2:p4rAdA|p2rAdG	251	5627	0.0425873
GTGCACCGTTCTCGGCACAG	GTGCACCGTTCTCGGCTCGGGGG	M2:p4rAdA|p2rAdC	199	3518	0.0546354
GTGCACCGTTCTCGGCACAG	GTGCACCGTTCTCGGCTCTGGGG	M2:p4rAdA|p2rAdA	133	4421	0.0288059
GTGCACCGTTCTCGGCACAG	GTGCACCGTTCTCGGCCCAAGGG	M2:p4rAdG|p1rGdT	1109	4511	0.19652
GTGCACCGTTCTCGGCACAG	GTGCACCGTTCTCGGCCCACGGG	M2:p4rAdG|p1rGdG	365	6363	0.0544794
GTGCACCGTTCTCGGCACAG	GTGCACCGTTCTCGGCCCATGGG	M2:p4rAdG|p1rGdA	305	5652	0.0496284
GTGCACCGTTCTCGGCACAG	GTGCACCGTTCTCGGCGCAAGGG	M2:p4rAdC|p1rGdT	158	5637	0.0272179
GTGCACCGTTCTCGGCACAG	GTGCACCGTTCTCGGCGCACGGG	M2:p4rAdC|p1rGdG	156	5212	0.0289092
GTGCACCGTTCTCGGCACAG	GTGCACCGTTCTCGGCGCATGGG	M2:p4rAdC|p1rGdA	219	3142	0.0656139
GTGCACCGTTCTCGGCACAG	GTGCACCGTTCTCGGCTCAAGGG	M2:p4rAdA|p1rGdT	932	6830	0.120008
GTGCACCGTTCTCGGCACAG	GTGCACCGTTCTCGGCTCACGGG	M2:p4rAdA|p1rGdG	262	4580	0.0537742
GTGCACCGTTCTCGGCACAG	GTGCACCGTTCTCGGCTCATGGG	M2:p4rAdA|p1rGdA	375	4935	0.0707208
GTGCACCGTTCTCGGCACAG	GTGCACCGTTCTCGGCCCAGGAG	M2:p4rAdG|p-1rGdT	1099	5232	0.170214
GTGCACCGTTCTCGGCACAG	GTGCACCGTTCTCGGCCCAGGCG	M2:p4rAdG|p-1rGdG	496	5462	0.0866847
GTGCACCGTTCTCGGCACAG	GTGCACCGTTCTCGGCCCAGGTG	M2:p4rAdG|p-1rGdA	182	5138	0.0341718
GTGCACCGTTCTCGGCACAG	GTGCACCGTTCTCGGCGCAGGAG	M2:p4rAdC|p-1rGdT	434	8089	0.0508023
GTGCACCGTTCTCGGCACAG	GTGCACCGTTCTCGGCGCAGGCG	M2:p4rAdC|p-1rGdG	55	4918	0.0107117
GTGCACCGTTCTCGGCACAG	GTGCACCGTTCTCGGCGCAGGTG	M2:p4rAdC|p-1rGdA	53	4798	0.0118588
GTGCACCGTTCTCGGCACAG	GTGCACCGTTCTCGGCTCAGGAG	M2:p4rAdA|p-1rGdT	1745	5248	0.250619
GTGCACCGTTCTCGGCACAG	GTGCACCGTTCTCGGCTCAGGCG	M2:p4rAdA|p-1rGdG	310	6148	0.0477422
GTGCACCGTTCTCGGCACAG	GTGCACCGTTCTCGGCTCAGGTG	M2:p4rAdA|p-1rGdA	215	7392	0.0284869
GTGCACCGTTCTCGGCACAG	GTGCACCGTTCTCGGCCCAGGGA	M2:p4rAdG|p-2rGdT	158	6024	0.0255695
GTGCACCGTTCTCGGCACAG	GTGCACCGTTCTCGGCCCAGGGC	M2:p4rAdG|p-2rGdG	274	5296	0.0505432
GTGCACCGTTCTCGGCACAG	GTGCACCGTTCTCGGCCCAGGGT	M2:p4rAdG|p-2rGdA	477	3924	0.108463
GTGCACCGTTCTCGGCACAG	GTGCACCGTTCTCGGCGCAGGGA	M2:p4rAdC|p-2rGdT	360	4841	0.0684708
GTGCACCGTTCTCGGCACAG	GTGCACCGTTCTCGGCGCAGGGC	M2:p4rAdC|p-2rGdG	224	5624	0.0387156
GTGCACCGTTCTCGGCACAG	GTGCACCGTTCTCGGCGCAGGGT	M2:p4rAdC|p-2rGdA	616	8817	0.0648358
GTGCACCGTTCTCGGCACAG	GTGCACCGTTCTCGGCTCAGGGA	M2:p4rAdA|p-2rGdT	742	5074	0.126723
GTGCACCGTTCTCGGCACAG	GTGCACCGTTCTCGGCTCAGGGC	M2:p4rAdA|p-2rGdG	224	5369	0.0397945
GTGCACCGTTCTCGGCACAG	GTGCACCGTTCTCGGCTCAGGGT	M2:p4rAdA|p-2rGdA	950	8702	0.0979653
GTGCACCGTTCTCGGCACAG	GTGCACCGTTCTCGGCAACGGGG	M2:p3rCdT|p2rAdG	706	4987	0.123763
GTGCACCGTTCTCGGCACAG	GTGCACCGTTCTCGGCAAGGGGG	M2:p3rCdT|p2rAdC	294	4809	0.059079
GTGCACCGTTCTCGGCACAG	GTGCACCGTTCTCGGCAATGGGG	M2:p3rCdT|p2rAdA	1339	4859	0.216477
GTGCACCGTTCTCGGCACAG	GTGCACCGTTCTCGGCAGCGGGG	M2:p3rCdC|p2rAdG	42	4411	0.00934104
GTGCACCGTTCTCGGCACAG	GTGCACCGTTCTCGGCAGGGGGG	M2:p3rCdC|p2rAdC	164	4555	0.0357232
GTGCACCGTTCTCGGCACAG	GTGCACCGTTCTCGGCAGTGGGG	M2:p3rCdC|p2rAdA	57	4965	0.0113289
GTGCACCGTTCTCGGCACAG	GTGCACCGTTCTCGGCATCGGGG	M2:p3rCdA|p2rAdG	355	4516	0.0737661
GTGCACCGTTCTCGGCACAG	GTGCACCGTTCTCGGCATGGGGG	M2:p3rCdA|p2rAdC	206	5801	0.0344309
GTGCACCGTTCTCGGCACAG	GTGCACCGTTCTCGGCATTGGGG	M2:p3rCdA|p2rAdA	1144	7279	0.135701
GTGCACCGTTCTCGGCACAG	GTGCACCGTTCTCGGCAAAAGGG	M2:p3rCdT|p1rGdT	1072	5235	0.1695
GTGCACCGTTCTCGGCACAG	GTGCACCGTTCTCGGCAAACGGG	M2:p3rCdT|p1rGdG	292	4262	0.0641913
GTGCACCGTTCTCGGCACAG	GTGCACCGTTCTCGGCAAATGGG	M2:p3rCdT|p1rGdA	282	5326	0.050581
GTGCACCGTTCTCGGCACAG	GTGCACCGTTCTCGGCAGAAGGG	M2:p3rCdC|p1rGdT	458	9513	0.0459454
GTGCACCGTTCTCGGCACAG	GTGCACCGTTCTCGGCAGACGGG	M2:p3rCdC|p1rGdG	341	7807	0.0422904
GTGCACCGTTCTCGGCACAG	GTGCACCGTTCTCGGCAGATGGG	M2:p3rCdC|p1rGdA	96	5890	0.0158769
GTGCACCGTTCTCGGCACAG	GTGCACCGTTCTCGGCATAAGGG	M2:p3rCdA|p1rGdT	1936	5609	0.2561
GTGCACCGTTCTCGGCACAG	GTGCACCGTTCTCGGCATACGGG	M2:p3rCdA|p1rGdG	521	5771	0.0823171
GTGCACCGTTCTCGGCACAG	GTGCACCGTTCTCGGCATATGGG	M2:p3rCdA|p1rGdA	815	8208	0.090282
GTGCACCGTTCTCGGCACAG	GTGCACCGTTCTCGGCAAAGGAG	M2:p3rCdT|p-1rGdT	1188	8346	0.123786
GTGCACCGTTCTCGGCACAG	GTGCACCGTTCTCGGCAAAGGCG	M2:p3rCdT|p-1rGdG	280	8495	0.0320707
GTGCACCGTTCTCGGCACAG	GTGCACCGTTCTCGGCAAAGGTG	M2:p3rCdT|p-1rGdA	174	8615	0.0196522
GTGCACCGTTCTCGGCACAG	GTGCACCGTTCTCGGCAGAGGAG	M2:p3rCdC|p-1rGdT	132	6175	0.020943
GTGCACCGTTCTCGGCACAG	GTGCACCGTTCTCGGCAGAGGCG	M2:p3rCdC|p-1rGdG	420	8048	0.0508507
GTGCACCGTTCTCGGCACAG	GTGCACCGTTCTCGGCAGAGGTG	M2:p3rCdC|p-1rGdA	266	7966	0.0324172
GTGCACCGTTCTCGGCACAG	GTGCACCGTTCTCGGCATAGGAG	M2:p3rCdA|p-1rGdT	1788	5286	0.252507
GTGCACCGTTCTCGGCACAG	GTGCACCGTTCTCGGCATAGGCG	M2:p3rCdA|p-1rGdG	418	8915	0.0446669
GTGCACCGTTCTCGGCACAG	GTGCACCGTTCTCGGCATAGGTG	M2:p3rCdA|p-1rGdA	177	7890	0.0216695
GTGCACCGTTCTCGGCACAG	GTGCACCGTTCTCGGCAAAGGGA	M2:p3rCdT|p-2rGdT	165	9209	0.0176121
GTGCACCGTTCTCGGCACAG	GTGCACCGTTCTCGGCAAAGGGC	M2:p3rCdT|p-2rGdG	902	7512	0.107587
GTGCACCGTTCTCGGCACAG	GTGCACCGTTCTCGGCAAAGGGT	M2:p3rCdT|p-2rGdA	195	12866	0.015074
GTGCACCGTTCTCGGCACAG	GTGCACCGTTCTCGGCAGAGGGA	M2:p3rCdC|p-2rGdT	13	6098	0.00210663
GTGCACCGTTCTCGGCACAG	GTGCACCGTTCTCGGCAGAGGGC	M2:p3rCdC|p-2rGdG	237	6460	0.0348884
GTGCACCGTTCTCGGCACAG	GTGCACCGTTCTCGGCAGAGGGT	M2:p3rCdC|p-2rGdA	422	10499	0.0386453
GTGCACCGTTCTCGGCACAG	GTGCACCGTTCTCGGCATAGGGA	M2:p3rCdA|p-2rGdT	532	7031	0.069874
GTGCACCGTTCTCGGCACAG	GTGCACCGTTCTCGGCATAGGGC	M2:p3rCdA|p-2rGdG	300	6806	0.0418359
GTGCACCGTTCTCGGCACAG	GTGCACCGTTCTCGGCATAGGGT	M2:p3rCdA|p-2rGdA	179	10049	0.0175261
GTGCACCGTTCTCGGCACAG	GTGCACCGTTCTCGGCACCAGGG	M2:p2rAdG|p1rGdT	3536	2384	0.596367
GTGCACCGTTCTCGGCACAG	GTGCACCGTTCTCGGCACCCGGG	M2:p2rAdG|p1rGdG	2020	1852	0.520296
GTGCACCGTTCTCGGCACAG	GTGCACCGTTCTCGGCACCTGGG	M2:p2rAdG|p1rGdA	2560	2187	0.538783
GTGCACCGTTCTCGGCACAG	GTGCACCGTTCTCGGCACGAGGG	M2:p2rAdC|p1rGdT	4873	1826	0.727409
GTGCACCGTTCTCGGCACAG	GTGCACCGTTCTCGGCACGCGGG	M2:p2rAdC|p1rGdG	2859	5853	0.32864
GTGCACCGTTCTCGGCACAG	GTGCACCGTTCTCGGCACGTGGG	M2:p2rAdC|p1rGdA	2071	3727	0.356507
GTGCACCGTTCTCGGCACAG	GTGCACCGTTCTCGGCACTAGGG	M2:p2rAdA|p1rGdT	3421	819	0.807994
GTGCACCGTTCTCGGCACAG	GTGCACCGTTCTCGGCACTCGGG	M2:p2rAdA|p1rGdG	1582	2284	0.408477
GTGCACCGTTCTCGGCACAG	GTGCACCGTTCTCGGCACTTGGG	M2:p2rAdA|p1rGdA	3084	1975	0.609767
GTGCACCGTTCTCGGCACAG	GTGCACCGTTCTCGGCACCGGAG	M2:p2rAdG|p-1rGdT	3106	3802	0.448654
GTGCACCGTTCTCGGCACAG	GTGCACCGTTCTCGGCACCGGCG	M2:p2rAdG|p-1rGdG	120	2589	0.0442008
GTGCACCGTTCTCGGCACAG	GTGCACCGTTCTCGGCACCGGTG	M2:p2rAdG|p-1rGdA	167	5907	0.027447
GTGCACCGTTCTCGGCACAG	GTGCACCGTTCTCGGCACGGGAG	M2:p2rAdC|p-1rGdT	1440	5063	0.219768
GTGCACCGTTCTCGGCACAG	GTGCACCGTTCTCGGCACGGGCG	M2:p2rAdC|p-1rGdG	84	6162	0.0131715
GTGCACCGTTCTCGGCACAG	GTGCACCGTTCTCGGCACGGGTG	M2:p2rAdC|p-1rGdA	355	5533	0.061704
GTGCACCGTTCTCGGCACAG	GTGCACCGTTCTCGGCACTGGAG	M2:p2rAdA|p-1rGdT	2703	2713	0.499436
GTGCACCGTTCTCGGCACAG	GTGCACCGTTCTCGGCACTGGCG	M2:p2rAdA|p-1rGdG	141	5394	0.0252295
GTGCACCGTTCTCGGCACAG	GTGCACCGTTCTCGGCACTGGTG	M2:p2rAdA|p-1rGdA	377	5804	0.0606324
GTGCACCGTTCTCGGCACAG	GTGCACCGTTCTCGGCACCGGGA	M2:p2rAdG|p-2rGdT	315	3647	0.0788594
GTGCACCGTTCTCGGCACAG	GTGCACCGTTCTCGGCACCGGGC	M2:p2rAdG|p-2rGdG	505	6060	0.0764926
GTGCACCGTTCTCGGCACAG	GTGCACCGTTCTCGGCACCGGGT	M2:p2rAdG|p-2rGdA	206	3520	0.0554042
GTGCACCGTTCTCGGCACAG	GTGCACCGTTCTCGGCACGGGGA	M2:p2rAdC|p-2rGdT	216	3292	0.0615852
GTGCACCGTTCTCGGCACAG	GTGCACCGTTCTCGGCACGGGGC	M2:p2rAdC|p-2rGdG	449	4889	0.0837155
GTGCACCGTTCTCGGCACAG	GTGCACCGTTCTCGGCACGGGGT	M2:p2rAdC|p-2rGdA	514	7628	0.0629649
GTGCACCGTTCTCGGCACAG	GTGCACCGTTCTCGGCACTGGGA	M2:p2rAdA|p-2rGdT	582	4689	0.110452
GTGCACCGTTCTCGGCACAG	GTGCACCGTTCTCGGCACTGGGC	M2:p2rAdA|p-2rGdG	387	4837	0.0741907
GTGCACCGTTCTCGGCACAG	GTGCACCGTTCTCGGCACTGGGT	M2:p2rAdA|p-2rGdA	573	4845	0.10971
GTGCACCGTTCTCGGCACAG	ATGCACCGTACTCGGCACAGGGG	M2:p20rGdT|p11rUdT	3918	876	0.820033
GTGCACCGTTCTCGGCACAG	ATGCACCGTCCTCGGCACAGGGG	M2:p20rGdT|p11rUdG	3010	377	0.889817
GTGCACCGTTCTCGGCACAG	ATGCACCGTGCTCGGCACAGGGG	M2:p20rGdT|p11rUdC	3113	245	0.927156
GTGCACCGTTCTCGGCACAG	CTGCACCGTACTCGGCACAGGGG	M2:p20rGdG|p11rUdT	4528	743	0.858712
GTGCACCGTTCTCGGCACAG	CTGCACCGTCCTCGGCACAGGGG	M2:p20rGdG|p11rUdG	2561	258	0.908924
GTGCACCGTTCTCGGCACAG	CTGCACCGTGCTCGGCACAGGGG	M2:p20rGdG|p11rUdC	3329	774	0.811981
GTGCACCGTTCTCGGCACAG	TTGCACCGTACTCGGCACAGGGG	M2:p20rGdA|p11rUdT	5599	749	0.883109
GTGCACCGTTCTCGGCACAG	TTGCACCGTCCTCGGCACAGGGG	M2:p20rGdA|p11rUdG	3040	358	0.894501
GTGCACCGTTCTCGGCACAG	TTGCACCGTGCTCGGCACAGGGG	M2:p20rGdA|p11rUdC	3424	1078	0.763221
GTGCACCGTTCTCGGCACAG	ATGCACCGTTATCGGCACAGGGG	M2:p20rGdT|p10rCdT	4560	485	0.903164
GTGCACCGTTCTCGGCACAG	ATGCACCGTTGTCGGCACAGGGG	M2:p20rGdT|p10rCdC	4482	1842	0.70705
GTGCACCGTTCTCGGCACAG	ATGCACCGTTTTCGGCACAGGGG	M2:p20rGdT|p10rCdA	3210	1037	0.751442
GTGCACCGTTCTCGGCACAG	CTGCACCGTTATCGGCACAGGGG	M2:p20rGdG|p10rCdT	4354	838	0.837618
GTGCACCGTTCTCGGCACAG	CTGCACCGTTGTCGGCACAGGGG	M2:p20rGdG|p10rCdC	2536	1839	0.5786
GTGCACCGTTCTCGGCACAG	CTGCACCGTTTTCGGCACAGGGG	M2:p20rGdG|p10rCdA	5947	1179	0.835102
GTGCACCGTTCTCGGCACAG	TTGCACCGTTATCGGCACAGGGG	M2:p20rGdA|p10rCdT	4110	665	0.859276
GTGCACCGTTCTCGGCACAG	TTGCACCGTTGTCGGCACAGGGG	M2:p20rGdA|p10rCdC	1937	3644	0.347592
GTGCACCGTTCTCGGCACAG	TTGCACCGTTTTCGGCACAGGGG	M2:p20rGdA|p10rCdA	2905	909	0.760806
GTGCACCGTTCTCGGCACAG	ATGCACCGTTCACGGCACAGGGG	M2:p20rGdT|p9rUdT	3969	607	0.867579
GTGCACCGTTCTCGGCACAG	ATGCACCGTTCCCGGCACAGGGG	M2:p20rGdT|p9rUdG	2334	282	0.891978
GTGCACCGTTCTCGGCACAG	ATGCACCGTTCGCGGCACAGGGG	M2:p20rGdT|p9rUdC	3366	610	0.848536
GTGCACCGTTCTCGGCACAG	CTGCACCGTTCACGGCACAGGGG	M2:p20rGdG|p9rUdT	4220	802	0.83879
GTGCACCGTTCTCGGCACAG	CTGCACCGTTCCCGGCACAGGGG	M2:p20rGdG|p9rUdG	2585	519	0.832675
GTGCACCGTTCTCGGCACAG	CTGCACCGTTCGCGGCACAGGGG	M2:p20rGdG|p9rUdC	3786	874	0.813273
GTGCACCGTTCTCGGCACAG	TTGCACCGTTCACGGCACAGGGG	M2:p20rGdA|p9rUdT	4661	1013	0.822199
GTGCACCGTTCTCGGCACAG	TTGCACCGTTCCCGGCACAGGGG	M2:p20rGdA|p9rUdG	2340	396	0.854621
GTGCACCGTTCTCGGCACAG	TTGCACCGTTCGCGGCACAGGGG	M2:p20rGdA|p9rUdC	1461	655	0.688944
GTGCACCGTTCTCGGCACAG	ATGCACCGTTCTAGGCACAGGGG	M2:p20rGdT|p8rCdT	3999	549	0.881555
GTGCACCGTTCTCGGCACAG	ATGCACCGTTCTGGGCACAGGGG	M2:p20rGdT|p8rCdC	3101	2032	0.602207
GTGCACCGTTCTCGGCACAG	ATGCACCGTTCTTGGCACAGGGG	M2:p20rGdT|p8rCdA	3592	749	0.827658
GTGCACCGTTCTCGGCACAG	CTGCACCGTTCTAGGCACAGGGG	M2:p20rGdG|p8rCdT	4510	1211	0.788315
GTGCACCGTTCTCGGCACAG	CTGCACCGTTCTGGGCACAGGGG	M2:p20rGdG|p8rCdC	2638	4146	0.388907
GTGCACCGTTCTCGGCACAG	CTGCACCGTTCTTGGCACAGGGG	M2:p20rGdG|p8rCdA	6248	1257	0.832508
GTGCACCGTTCTCGGCACAG	TTGCACCGTTCTAGGCACAGGGG	M2:p20rGdA|p8rCdT	4374	1297	0.7712
GTGCACCGTTCTCGGCACAG	TTGCACCGTTCTGGGCACAGGGG	M2:p20rGdA|p8rCdC	2740	6087	0.31173
GTGCACCGTTCTCGGCACAG	TTGCACCGTTCTTGGCACAGGGG	M2:p20rGdA|p8rCdA	4741	796	0.85824
GTGCACCGTTCTCGGCACAG	ATGCACCGTTCTCAGCACAGGGG	M2:p20rGdT|p7rGdT	5217	1153	0.819444
GTGCACCGTTCTCGGCACAG	ATGCACCGTTCTCCGCACAGGGG	M2:p20rGdT|p7rGdG	3112	1666	0.651764
GTGCACCGTTCTCGGCACAG	ATGCACCGTTCTCTGCACAGGGG	M2:p20rGdT|p7rGdA	3950	3618	0.523458
GTGCACCGTTCTCGGCACAG	CTGCACCGTTCTCAGCACAGGGG	M2:p20rGdG|p7rGdT	5740	1054	0.846178
GTGCACCGTTCTCGGCACAG	CTGCACCGTTCTCCGCACAGGGG	M2:p20rGdG|p7rGdG	6422	1654	0.79514
GTGCACCGTTCTCGGCACAG	CTGCACCGTTCTCTGCACAGGGG	M2:p20rGdG|p7rGdA	4706	2875	0.619183
GTGCACCGTTCTCGGCACAG	TTGCACCGTTCTCAGCACAGGGG	M2:p20rGdA|p7rGdT	4093	588	0.871412
GTGCACCGTTCTCGGCACAG	TTGCACCGTTCTCCGCACAGGGG	M2:p20rGdA|p7rGdG	2835	1143	0.71631
GTGCACCGTTCTCGGCACAG	TTGCACCGTTCTCTGCACAGGGG	M2:p20rGdA|p7rGdA	4067	3913	0.509807
GTGCACCGTTCTCGGCACAG	ATGCACCGTTCTCGACACAGGGG	M2:p20rGdT|p6rGdT	4629	630	0.881454
GTGCACCGTTCTCGGCACAG	ATGCACCGTTCTCGCCACAGGGG	M2:p20rGdT|p6rGdG	2228	3278	0.397465
GTGCACCGTTCTCGGCACAG	ATGCACCGTTCTCGTCACAGGGG	M2:p20rGdT|p6rGdA	3102	2937	0.513299
GTGCACCGTTCTCGGCACAG	CTGCACCGTTCTCGACACAGGGG	M2:p20rGdG|p6rGdT	6776	1010	0.870268
GTGCACCGTTCTCGGCACAG	CTGCACCGTTCTCGCCACAGGGG	M2:p20rGdG|p6rGdG	3154	3275	0.49198
GTGCACCGTTCTCGGCACAG	CTGCACCGTTCTCGTCACAGGGG	M2:p20rGdG|p6rGdA	3103	3635	0.459969
GTGCACCGTTCTCGGCACAG	TTGCACCGTTCTCGACACAGGGG	M2:p20rGdA|p6rGdT	3195	444	0.878424
GTGCACCGTTCTCGGCACAG	TTGCACCGTTCTCGCCACAGGGG	M2:p20rGdA|p6rGdG	1506	2663	0.363965
GTGCACCGTTCTCGGCACAG	TTGCACCGTTCTCGTCACAGGGG	M2:p20rGdA|p6rGdA	1650	3165	0.343935
GTGCACCGTTCTCGGCACAG	ATGCACCGTTCTCGGAACAGGGG	M2:p20rGdT|p5rCdT	4541	1551	0.743961
GTGCACCGTTCTCGGCACAG	ATGCACCGTTCTCGGGACAGGGG	M2:p20rGdT|p5rCdC	3263	4920	0.399838
GTGCACCGTTCTCGGCACAG	ATGCACCGTTCTCGGTACAGGGG	M2:p20rGdT|p5rCdA	4823	1392	0.775619
GTGCACCGTTCTCGGCACAG	CTGCACCGTTCTCGGAACAGGGG	M2:p20rGdG|p5rCdT	3732	1158	0.763425
GTGCACCGTTCTCGGCACAG	CTGCACCGTTCTCGGGACAGGGG	M2:p20rGdG|p5rCdC	3181	5245	0.378937
GTGCACCGTTCTCGGCACAG	CTGCACCGTTCTCGGTACAGGGG	M2:p20rGdG|p5rCdA	3496	1537	0.695044
GTGCACCGTTCTCGGCACAG	TTGCACCGTTCTCGGAACAGGGG	M2:p20rGdA|p5rCdT	2835	1201	0.702151
GTGCACCGTTCTCGGCACAG	TTGCACCGTTCTCGGGACAGGGG	M2:p20rGdA|p5rCdC	2133	3258	0.396043
GTGCACCGTTCTCGGCACAG	TTGCACCGTTCTCGGTACAGGGG	M2:p20rGdA|p5rCdA	3163	988	0.76086
GTGCACCGTTCTCGGCACAG	ATGCACCGTTCTCGGCCCAGGGG	M2:p20rGdT|p4rAdG	2653	1167	0.700982
GTGCACCGTTCTCGGCACAG	ATGCACCGTTCTCGGCGCAGGGG	M2:p20rGdT|p4rAdC	1458	2116	0.408005
GTGCACCGTTCTCGGCACAG	ATGCACCGTTCTCGGCTCAGGGG	M2:p20rGdT|p4rAdA	3512	763	0.819778
GTGCACCGTTCTCGGCACAG	CTGCACCGTTCTCGGCCCAGGGG	M2:p20rGdG|p4rAdG	2646	2128	0.559176
GTGCACCGTTCTCGGCACAG	CTGCACCGTTCTCGGCGCAGGGG	M2:p20rGdG|p4rAdC	2489	4316	0.359737
GTGCACCGTTCTCGGCACAG	CTGCACCGTTCTCGGCTCAGGGG	M2:p20rGdG|p4rAdA	2423	3790	0.389084
GTGCACCGTTCTCGGCACAG	TTGCACCGTTCTCGGCCCAGGGG	M2:p20rGdA|p4rAdG	846	2148	0.282607
GTGCACCGTTCTCGGCACAG	TTGCACCGTTCTCGGCGCAGGGG	M2:p20rGdA|p4rAdC	1254	3948	0.241694
GTGCACCGTTCTCGGCACAG	TTGCACCGTTCTCGGCTCAGGGG	M2:p20rGdA|p4rAdA	1909	4469	0.30502
GTGCACCGTTCTCGGCACAG	ATGCACCGTTCTCGGCAAAGGGG	M2:p20rGdT|p3rCdT	6471	1643	0.797613
GTGCACCGTTCTCGGCACAG	ATGCACCGTTCTCGGCAGAGGGG	M2:p20rGdT|p3rCdC	2995	1017	0.746527
GTGCACCGTTCTCGGCACAG	ATGCACCGTTCTCGGCATAGGGG	M2:p20rGdT|p3rCdA	3407	851	0.799405
GTGCACCGTTCTCGGCACAG	CTGCACCGTTCTCGGCAAAGGGG	M2:p20rGdG|p3rCdT	5962	1477	0.803532
GTGCACCGTTCTCGGCACAG	CTGCACCGTTCTCGGCAGAGGGG	M2:p20rGdG|p3rCdC	2582	4151	0.383054
GTGCACCGTTCTCGGCACAG	CTGCACCGTTCTCGGCATAGGGG	M2:p20rGdG|p3rCdA	3023	922	0.768885
GTGCACCGTTCTCGGCACAG	TTGCACCGTTCTCGGCAAAGGGG	M2:p20rGdA|p3rCdT	2851	994	0.740891
GTGCACCGTTCTCGGCACAG	TTGCACCGTTCTCGGCAGAGGGG	M2:p20rGdA|p3rCdC	1605	1917	0.459938
GTGCACCGTTCTCGGCACAG	TTGCACCGTTCTCGGCATAGGGG	M2:p20rGdA|p3rCdA	2676	1404	0.655991
GTGCACCGTTCTCGGCACAG	ATGCACCGTTCTCGGCACCGGGG	M2:p20rGdT|p2rAdG	3394	380	0.900101
GTGCACCGTTCTCGGCACAG	ATGCACCGTTCTCGGCACGGGGG	M2:p20rGdT|p2rAdC	4130	531	0.884826
GTGCACCGTTCTCGGCACAG	ATGCACCGTTCTCGGCACTGGGG	M2:p20rGdT|p2rAdA	3160	760	0.806721
GTGCACCGTTCTCGGCACAG	CTGCACCGTTCTCGGCACCGGGG	M2:p20rGdG|p2rAdG	3161	603	0.840091
GTGCACCGTTCTCGGCACAG	CTGCACCGTTCTCGGCACGGGGG	M2:p20rGdG|p2rAdC	6194	751	0.89137
GTGCACCGTTCTCGGCACAG	CTGCACCGTTCTCGGCACTGGGG	M2:p20rGdG|p2rAdA	4198	878	0.827311
GTGCACCGTTCTCGGCACAG	TTGCACCGTTCTCGGCACCGGGG	M2:p20rGdA|p2rAdG	3339	682	0.831454
GTGCACCGTTCTCGGCACAG	TTGCACCGTTCTCGGCACGGGGG	M2:p20rGdA|p2rAdC	3576	754	0.825766
GTGCACCGTTCTCGGCACAG	TTGCACCGTTCTCGGCACTGGGG	M2:p20rGdA|p2rAdA	3849	727	0.841426
GTGCACCGTTCTCGGCACAG	ATGCACCGTTCTCGGCACAAGGG	M2:p20rGdT|p1rGdT	4064	782	0.837605
GTGCACCGTTCTCGGCACAG	ATGCACCGTTCTCGGCACACGGG	M2:p20rGdT|p1rGdG	4013	1290	0.756796
GTGCACCGTTCTCGGCACAG	ATGCACCGTTCTCGGCACATGGG	M2:p20rGdT|p1rGdA	3986	1130	0.779543
GTGCACCGTTCTCGGCACAG	CTGCACCGTTCTCGGCACAAGGG	M2:p20rGdG|p1rGdT	5230	699	0.882161
GTGCACCGTTCTCGGCACAG	CTGCACCGTTCTCGGCACACGGG	M2:p20rGdG|p1rGdG	3664	1587	0.698867
GTGCACCGTTCTCGGCACAG	CTGCACCGTTCTCGGCACATGGG	M2:p20rGdG|p1rGdA	3513	722	0.830095
GTGCACCGTTCTCGGCACAG	TTGCACCGTTCTCGGCACAAGGG	M2:p20rGdA|p1rGdT	4376	1068	0.802017
GTGCACCGTTCTCGGCACAG	TTGCACCGTTCTCGGCACACGGG	M2:p20rGdA|p1rGdG	4080	1129	0.783129
GTGCACCGTTCTCGGCACAG	TTGCACCGTTCTCGGCACATGGG	M2:p20rGdA|p1rGdA	3432	1155	0.748441
GTGCACCGTTCTCGGCACAG	ATGCACCGTTCTCGGCACAGGAG	M2:p20rGdT|p-1rGdT	6916	770	0.898801
GTGCACCGTTCTCGGCACAG	ATGCACCGTTCTCGGCACAGGCG	M2:p20rGdT|p-1rGdG	1281	2280	0.363104
GTGCACCGTTCTCGGCACAG	ATGCACCGTTCTCGGCACAGGTG	M2:p20rGdT|p-1rGdA	3074	2081	0.594317
GTGCACCGTTCTCGGCACAG	CTGCACCGTTCTCGGCACAGGAG	M2:p20rGdG|p-1rGdT	5054	747	0.871466
GTGCACCGTTCTCGGCACAG	CTGCACCGTTCTCGGCACAGGCG	M2:p20rGdG|p-1rGdG	2247	2068	0.521593
GTGCACCGTTCTCGGCACAG	CTGCACCGTTCTCGGCACAGGTG	M2:p20rGdG|p-1rGdA	3210	2423	0.569907
GTGCACCGTTCTCGGCACAG	TTGCACCGTTCTCGGCACAGGAG	M2:p20rGdA|p-1rGdT	2354	738	0.755267
GTGCACCGTTCTCGGCACAG	TTGCACCGTTCTCGGCACAGGCG	M2:p20rGdA|p-1rGdG	2018	2592	0.435828
GTGCACCGTTCTCGGCACAG	TTGCACCGTTCTCGGCACAGGTG	M2:p20rGdA|p-1rGdA	4294	2410	0.635722
GTGCACCGTTCTCGGCACAG	ATGCACCGTTCTCGGCACAGGGA	M2:p20rGdT|p-2rGdT	2732	824	0.767739
GTGCACCGTTCTCGGCACAG	ATGCACCGTTCTCGGCACAGGGC	M2:p20rGdT|p-2rGdG	2119	1027	0.673226
GTGCACCGTTCTCGGCACAG	ATGCACCGTTCTCGGCACAGGGT	M2:p20rGdT|p-2rGdA	3503	3060	0.533697
GTGCACCGTTCTCGGCACAG	CTGCACCGTTCTCGGCACAGGGA	M2:p20rGdG|p-2rGdT	5719	949	0.858244
GTGCACCGTTCTCGGCACAG	CTGCACCGTTCTCGGCACAGGGC	M2:p20rGdG|p-2rGdG	3336	2160	0.60925
GTGCACCGTTCTCGGCACAG	CTGCACCGTTCTCGGCACAGGGT	M2:p20rGdG|p-2rGdA	2432	2452	0.498024
GTGCACCGTTCTCGGCACAG	TTGCACCGTTCTCGGCACAGGGA	M2:p20rGdA|p-2rGdT	3734	879	0.807273
GTGCACCGTTCTCGGCACAG	TTGCACCGTTCTCGGCACAGGGC	M2:p20rGdA|p-2rGdG	2075	1460	0.584639
GTGCACCGTTCTCGGCACAG	TTGCACCGTTCTCGGCACAGGGT	M2:p20rGdA|p-2rGdA	2681	3294	0.44796
GTGCACCGTTCTCGGCACAG	AAGCACCGTTCTCGGCACAGGGG	M2:p20rGdT|p19rUdT	4630	657	0.875534
GTGCACCGTTCTCGGCACAG	ACGCACCGTTCTCGGCACAGGGG	M2:p20rGdT|p19rUdG	3770	370	0.910642
GTGCACCGTTCTCGGCACAG	AGGCACCGTTCTCGGCACAGGGG	M2:p20rGdT|p19rUdC	3418	238	0.933056
GTGCACCGTTCTCGGCACAG	CAGCACCGTTCTCGGCACAGGGG	M2:p20rGdG|p19rUdT	2494	313	0.889689
GTGCACCGTTCTCGGCACAG	CCGCACCGTTCTCGGCACAGGGG	M2:p20rGdG|p19rUdG	2876	511	0.847629
GTGCACCGTTCTCGGCACAG	CGGCACCGTTCTCGGCACAGGGG	M2:p20rGdG|p19rUdC	1983	267	0.87621
GTGCACCGTTCTCGGCACAG	TAGCACCGTTCTCGGCACAGGGG	M2:p20rGdA|p19rUdT	2500	243	0.911508
GTGCACCGTTCTCGGCACAG	TCGCACCGTTCTCGGCACAGGGG	M2:p20rGdA|p19rUdG	1591	385	0.798649
GTGCACCGTTCTCGGCACAG	TGGCACCGTTCTCGGCACAGGGG	M2:p20rGdA|p19rUdC	2355	407	0.851827
GTGCACCGTTCTCGGCACAG	ATACACCGTTCTCGGCACAGGGG	M2:p20rGdT|p18rGdT	4333	573	0.884437
GTGCACCGTTCTCGGCACAG	ATCCACCGTTCTCGGCACAGGGG	M2:p20rGdT|p18rGdG	3328	531	0.861849
GTGCACCGTTCTCGGCACAG	ATTCACCGTTCTCGGCACAGGGG	M2:p20rGdT|p18rGdA	4685	468	0.909548
GTGCACCGTTCTCGGCACAG	CTACACCGTTCTCGGCACAGGGG	M2:p20rGdG|p18rGdT	2848	622	0.821014
GTGCACCGTTCTCGGCACAG	CTCCACCGTTCTCGGCACAGGGG	M2:p20rGdG|p18rGdG	5383	848	0.86386
GTGCACCGTTCTCGGCACAG	CTTCACCGTTCTCGGCACAGGGG	M2:p20rGdG|p18rGdA	3507	557	0.863047
GTGCACCGTTCTCGGCACAG	TTACACCGTTCTCGGCACAGGGG	M2:p20rGdA|p18rGdT	3807	409	0.901262
GTGCACCGTTCTCGGCACAG	TTCCACCGTTCTCGGCACAGGGG	M2:p20rGdA|p18rGdG	2060	258	0.888683
GTGCACCGTTCTCGGCACAG	TTTCACCGTTCTCGGCACAGGGG	M2:p20rGdA|p18rGdA	3005	784	0.794415
GTGCACCGTTCTCGGCACAG	ATGAACCGTTCTCGGCACAGGGG	M2:p20rGdT|p17rCdT	2860	247	0.920733
GTGCACCGTTCTCGGCACAG	ATGGACCGTTCTCGGCACAGGGG	M2:p20rGdT|p17rCdC	3199	505	0.857965
GTGCACCGTTCTCGGCACAG	ATGTACCGTTCTCGGCACAGGGG	M2:p20rGdT|p17rCdA	3197	422	0.882825
GTGCACCGTTCTCGGCACAG	CTGAACCGTTCTCGGCACAGGGG	M2:p20rGdG|p17rCdT	2476	423	0.853445
GTGCACCGTTCTCGGCACAG	CTGGACCGTTCTCGGCACAGGGG	M2:p20rGdG|p17rCdC	4515	810	0.848269
GTGCACCGTTCTCGGCACAG	CTGTACCGTTCTCGGCACAGGGG	M2:p20rGdG|p17rCdA	3412	308	0.917593
GTGCACCGTTCTCGGCACAG	TTGAACCGTTCTCGGCACAGGGG	M2:p20rGdA|p17rCdT	3754	1353	0.735302
GTGCACCGTTCTCGGCACAG	TTGGACCGTTCTCGGCACAGGGG	M2:p20rGdA|p17rCdC	3944	1586	0.713215
GTGCACCGTTCTCGGCACAG	TTGTACCGTTCTCGGCACAGGGG	M2:p20rGdA|p17rCdA	2283	478	0.826529
GTGCACCGTTCTCGGCACAG	ATGCCCCGTTCTCGGCACAGGGG	M2:p20rGdT|p16rAdG	1808	254	0.875596
GTGCACCGTTCTCGGCACAG	ATGCGCCGTTCTCGGCACAGGGG	M2:p20rGdT|p16rAdC	4137	490	0.891333
GTGCACCGTTCTCGGCACAG	ATGCTCCGTTCTCGGCACAGGGG	M2:p20rGdT|p16rAdA	1371	659	0.674923
GTGCACCGTTCTCGGCACAG	CTGCCCCGTTCTCGGCACAGGGG	M2:p20rGdG|p16rAdG	2315	1609	0.596389
GTGCACCGTTCTCGGCACAG	CTGCGCCGTTCTCGGCACAGGGG	M2:p20rGdG|p16rAdC	3009	441	0.875762
GTGCACCGTTCTCGGCACAG	CTGCTCCGTTCTCGGCACAGGGG	M2:p20rGdG|p16rAdA	1372	2691	0.331917
GTGCACCGTTCTCGGCACAG	TTGCCCCGTTCTCGGCACAGGGG	M2:p20rGdA|p16rAdG	2042	1958	0.518348
GTGCACCGTTCTCGGCACAG	TTGCGCCGTTCTCGGCACAGGGG	M2:p20rGdA|p16rAdC	2936	950	0.752084
GTGCACCGTTCTCGGCACAG	TTGCTCCGTTCTCGGCACAGGGG	M2:p20rGdA|p16rAdA	711	3182	0.182652
GTGCACCGTTCTCGGCACAG	ATGCAACGTTCTCGGCACAGGGG	M2:p20rGdT|p15rCdT	3602	424	0.894274
GTGCACCGTTCTCGGCACAG	ATGCAGCGTTCTCGGCACAGGGG	M2:p20rGdT|p15rCdC	2264	500	0.817361
GTGCACCGTTCTCGGCACAG	ATGCATCGTTCTCGGCACAGGGG	M2:p20rGdT|p15rCdA	4247	587	0.877958
GTGCACCGTTCTCGGCACAG	CTGCAACGTTCTCGGCACAGGGG	M2:p20rGdG|p15rCdT	3586	558	0.866755
GTGCACCGTTCTCGGCACAG	CTGCAGCGTTCTCGGCACAGGGG	M2:p20rGdG|p15rCdC	3911	637	0.859915
GTGCACCGTTCTCGGCACAG	CTGCATCGTTCTCGGCACAGGGG	M2:p20rGdG|p15rCdA	2724	322	0.895821
GTGCACCGTTCTCGGCACAG	TTGCAACGTTCTCGGCACAGGGG	M2:p20rGdA|p15rCdT	4106	1545	0.727445
GTGCACCGTTCTCGGCACAG	TTGCAGCGTTCTCGGCACAGGGG	M2:p20rGdA|p15rCdC	2845	364	0.884682
GTGCACCGTTCTCGGCACAG	TTGCATCGTTCTCGGCACAGGGG	M2:p20rGdA|p15rCdA	1793	271	0.866438
GTGCACCGTTCTCGGCACAG	ATGCACAGTTCTCGGCACAGGGG	M2:p20rGdT|p14rCdT	4858	637	0.88407
GTGCACCGTTCTCGGCACAG	ATGCACGGTTCTCGGCACAGGGG	M2:p20rGdT|p14rCdC	3917	888	0.81548
GTGCACCGTTCTCGGCACAG	ATGCACTGTTCTCGGCACAGGGG	M2:p20rGdT|p14rCdA	3355	683	0.827922
GTGCACCGTTCTCGGCACAG	CTGCACAGTTCTCGGCACAGGGG	M2:p20rGdG|p14rCdT	4085	1066	0.789968
GTGCACCGTTCTCGGCACAG	CTGCACGGTTCTCGGCACAGGGG	M2:p20rGdG|p14rCdC	3904	1216	0.762452
GTGCACCGTTCTCGGCACAG	CTGCACTGTTCTCGGCACAGGGG	M2:p20rGdG|p14rCdA	5307	879	0.858246
GTGCACCGTTCTCGGCACAG	TTGCACAGTTCTCGGCACAGGGG	M2:p20rGdA|p14rCdT	4385	932	0.824647
GTGCACCGTTCTCGGCACAG	TTGCACGGTTCTCGGCACAGGGG	M2:p20rGdA|p14rCdC	2194	1347	0.618364
GTGCACCGTTCTCGGCACAG	TTGCACTGTTCTCGGCACAGGGG	M2:p20rGdA|p14rCdA	4058	962	0.810949
GTGCACCGTTCTCGGCACAG	ATGCACCATTCTCGGCACAGGGG	M2:p20rGdT|p13rGdT	3459	380	0.901076
GTGCACCGTTCTCGGCACAG	ATGCACCCTTCTCGGCACAGGGG	M2:p20rGdT|p13rGdG	4074	688	0.855176
GTGCACCGTTCTCGGCACAG	ATGCACCTTTCTCGGCACAGGGG	M2:p20rGdT|p13rGdA	6503	873	0.882307
GTGCACCGTTCTCGGCACAG	CTGCACCATTCTCGGCACAGGGG	M2:p20rGdG|p13rGdT	4489	692	0.866572
GTGCACCGTTCTCGGCACAG	CTGCACCCTTCTCGGCACAGGGG	M2:p20rGdG|p13rGdG	4612	760	0.860145
GTGCACCGTTCTCGGCACAG	CTGCACCTTTCTCGGCACAGGGG	M2:p20rGdG|p13rGdA	2413	1762	0.577472
GTGCACCGTTCTCGGCACAG	TTGCACCATTCTCGGCACAGGGG	M2:p20rGdA|p13rGdT	4487	825	0.842097
GTGCACCGTTCTCGGCACAG	TTGCACCCTTCTCGGCACAGGGG	M2:p20rGdA|p13rGdG	4568	696	0.867917
GTGCACCGTTCTCGGCACAG	TTGCACCTTTCTCGGCACAGGGG	M2:p20rGdA|p13rGdA	3031	3573	0.459075
GTGCACCGTTCTCGGCACAG	ATGCACCGATCTCGGCACAGGGG	M2:p20rGdT|p12rUdT	4059	432	0.903089
GTGCACCGTTCTCGGCACAG	ATGCACCGCTCTCGGCACAGGGG	M2:p20rGdT|p12rUdG	3882	394	0.909636
GTGCACCGTTCTCGGCACAG	ATGCACCGGTCTCGGCACAGGGG	M2:p20rGdT|p12rUdC	2676	571	0.824854
GTGCACCGTTCTCGGCACAG	CTGCACCGATCTCGGCACAGGGG	M2:p20rGdG|p12rUdT	3319	336	0.907564
GTGCACCGTTCTCGGCACAG	CTGCACCGCTCTCGGCACAGGGG	M2:p20rGdG|p12rUdG	3696	889	0.805881
GTGCACCGTTCTCGGCACAG	CTGCACCGGTCTCGGCACAGGGG	M2:p20rGdG|p12rUdC	1911	298	0.867856
GTGCACCGTTCTCGGCACAG	TTGCACCGATCTCGGCACAGGGG	M2:p20rGdA|p12rUdT	2840	710	0.799096
GTGCACCGTTCTCGGCACAG	TTGCACCGCTCTCGGCACAGGGG	M2:p20rGdA|p12rUdG	2644	343	0.885771
GTGCACCGTTCTCGGCACAG	TTGCACCGGTCTCGGCACAGGGG	M2:p20rGdA|p12rUdC	1856	437	0.808665
GTGCACCGTTCTCGGCACAG	GTGCACCGTTCTCGGCACAAGAG	M2:p1rGdT|p-1rGdT	2468	2300	0.517492
GTGCACCGTTCTCGGCACAG	GTGCACCGTTCTCGGCACAAGCG	M2:p1rGdT|p-1rGdG	396	6428	0.0579247
GTGCACCGTTCTCGGCACAG	GTGCACCGTTCTCGGCACAAGTG	M2:p1rGdT|p-1rGdA	835	7918	0.0966413
GTGCACCGTTCTCGGCACAG	GTGCACCGTTCTCGGCACACGAG	M2:p1rGdG|p-1rGdT	1175	6972	0.144898
GTGCACCGTTCTCGGCACAG	GTGCACCGTTCTCGGCACACGCG	M2:p1rGdG|p-1rGdG	236	6662	0.0342716
GTGCACCGTTCTCGGCACAG	GTGCACCGTTCTCGGCACACGTG	M2:p1rGdG|p-1rGdA	310	9905	0.0303614
GTGCACCGTTCTCGGCACAG	GTGCACCGTTCTCGGCACATGAG	M2:p1rGdA|p-1rGdT	1396	4112	0.253011
GTGCACCGTTCTCGGCACAG	GTGCACCGTTCTCGGCACATGCG	M2:p1rGdA|p-1rGdG	320	5447	0.0555526
GTGCACCGTTCTCGGCACAG	GTGCACCGTTCTCGGCACATGTG	M2:p1rGdA|p-1rGdA	322	7312	0.0422851
GTGCACCGTTCTCGGCACAG	GTGCACCGTTCTCGGCACAAGGA	M2:p1rGdT|p-2rGdT	823	5584	0.128694
GTGCACCGTTCTCGGCACAG	GTGCACCGTTCTCGGCACAAGGC	M2:p1rGdT|p-2rGdG	989	3432	0.222776
GTGCACCGTTCTCGGCACAG	GTGCACCGTTCTCGGCACAAGGT	M2:p1rGdT|p-2rGdA	1079	8099	0.117571
GTGCACCGTTCTCGGCACAG	GTGCACCGTTCTCGGCACACGGA	M2:p1rGdG|p-2rGdT	569	6038	0.0861249
GTGCACCGTTCTCGGCACAG	GTGCACCGTTCTCGGCACACGGC	M2:p1rGdG|p-2rGdG	591	4713	0.111134
GTGCACCGTTCTCGGCACAG	GTGCACCGTTCTCGGCACACGGT	M2:p1rGdG|p-2rGdA	1264	8683	0.126857
GTGCACCGTTCTCGGCACAG	GTGCACCGTTCTCGGCACATGGA	M2:p1rGdA|p-2rGdT	414	8888	0.0446752
GTGCACCGTTCTCGGCACAG	GTGCACCGTTCTCGGCACATGGC	M2:p1rGdA|p-2rGdG	1289	4738	0.211835
GTGCACCGTTCTCGGCACAG	GTGCACCGTTCTCGGCACATGGT	M2:p1rGdA|p-2rGdA	1118	9097	0.108935
GTGCACCGTTCTCGGCACAG	GTGCACCGTTCTCGGCACAGGAA	M2:p-1rGdT|p-2rGdT	1396	4626	0.231832
GTGCACCGTTCTCGGCACAG	GTGCACCGTTCTCGGCACAGGAC	M2:p-1rGdT|p-2rGdG	139	3944	0.0332638
GTGCACCGTTCTCGGCACAG	GTGCACCGTTCTCGGCACAGGAT	M2:p-1rGdT|p-2rGdA	148	7215	0.0206657
GTGCACCGTTCTCGGCACAG	GTGCACCGTTCTCGGCACAGGCA	M2:p-1rGdG|p-2rGdT	300	6451	0.0447041
GTGCACCGTTCTCGGCACAG	GTGCACCGTTCTCGGCACAGGCC	M2:p-1rGdG|p-2rGdG	402	6331	0.0596771
GTGCACCGTTCTCGGCACAG	GTGCACCGTTCTCGGCACAGGCT	M2:p-1rGdG|p-2rGdA	238	4926	0.0455478
GTGCACCGTTCTCGGCACAG	GTGCACCGTTCTCGGCACAGGTA	M2:p-1rGdA|p-2rGdT	446	6532	0.0635879
GTGCACCGTTCTCGGCACAG	GTGCACCGTTCTCGGCACAGGTC	M2:p-1rGdA|p-2rGdG	265	4164	0.0591755
GTGCACCGTTCTCGGCACAG	GTGCACCGTTCTCGGCACAGGTT	M2:p-1rGdA|p-2rGdA	467	6339	0.0678778
GTGCACCGTTCTCGGCACAG	GAGCACCGTACTCGGCACAGGGG	M2:p19rUdT|p11rUdT	3634	576	0.862323
GTGCACCGTTCTCGGCACAG	GAGCACCGTCCTCGGCACAGGGG	M2:p19rUdT|p11rUdG	2678	583	0.820473
GTGCACCGTTCTCGGCACAG	GAGCACCGTGCTCGGCACAGGGG	M2:p19rUdT|p11rUdC	1893	363	0.836381
GTGCACCGTTCTCGGCACAG	GCGCACCGTACTCGGCACAGGGG	M2:p19rUdG|p11rUdT	4543	512	0.899365
GTGCACCGTTCTCGGCACAG	GCGCACCGTCCTCGGCACAGGGG	M2:p19rUdG|p11rUdG	2292	266	0.894383
GTGCACCGTTCTCGGCACAG	GCGCACCGTGCTCGGCACAGGGG	M2:p19rUdG|p11rUdC	3031	681	0.816957
GTGCACCGTTCTCGGCACAG	GGGCACCGTACTCGGCACAGGGG	M2:p19rUdC|p11rUdT	3416	734	0.823986
GTGCACCGTTCTCGGCACAG	GGGCACCGTCCTCGGCACAGGGG	M2:p19rUdC|p11rUdG	3046	346	0.895598
GTGCACCGTTCTCGGCACAG	GGGCACCGTGCTCGGCACAGGGG	M2:p19rUdC|p11rUdC	1219	3315	0.268607
GTGCACCGTTCTCGGCACAG	GAGCACCGTTATCGGCACAGGGG	M2:p19rUdT|p10rCdT	5633	1177	0.82748
GTGCACCGTTCTCGGCACAG	GAGCACCGTTGTCGGCACAGGGG	M2:p19rUdT|p10rCdC	3674	1867	0.665983
GTGCACCGTTCTCGGCACAG	GAGCACCGTTTTCGGCACAGGGG	M2:p19rUdT|p10rCdA	6434	1636	0.797063
GTGCACCGTTCTCGGCACAG	GCGCACCGTTATCGGCACAGGGG	M2:p19rUdG|p10rCdT	4550	1001	0.817329
GTGCACCGTTCTCGGCACAG	GCGCACCGTTGTCGGCACAGGGG	M2:p19rUdG|p10rCdC	2423	1642	0.600592
GTGCACCGTTCTCGGCACAG	GCGCACCGTTTTCGGCACAGGGG	M2:p19rUdG|p10rCdA	3617	772	0.823915
GTGCACCGTTCTCGGCACAG	GGGCACCGTTATCGGCACAGGGG	M2:p19rUdC|p10rCdT	2381	881	0.728004
GTGCACCGTTCTCGGCACAG	GGGCACCGTTGTCGGCACAGGGG	M2:p19rUdC|p10rCdC	952	3538	0.212015
GTGCACCGTTCTCGGCACAG	GGGCACCGTTTTCGGCACAGGGG	M2:p19rUdC|p10rCdA	2242	1960	0.526326
GTGCACCGTTCTCGGCACAG	GAGCACCGTTCACGGCACAGGGG	M2:p19rUdT|p9rUdT	4103	982	0.806968
GTGCACCGTTCTCGGCACAG	GAGCACCGTTCCCGGCACAGGGG	M2:p19rUdT|p9rUdG	3381	472	0.877095
GTGCACCGTTCTCGGCACAG	GAGCACCGTTCGCGGCACAGGGG	M2:p19rUdT|p9rUdC	4738	1141	0.802256
GTGCACCGTTCTCGGCACAG	GCGCACCGTTCACGGCACAGGGG	M2:p19rUdG|p9rUdT	3155	630	0.833196
GTGCACCGTTCTCGGCACAG	GCGCACCGTTCCCGGCACAGGGG	M2:p19rUdG|p9rUdG	2202	236	0.902874
GTGCACCGTTCTCGGCACAG	GCGCACCGTTCGCGGCACAGGGG	M2:p19rUdG|p9rUdC	2708	554	0.829381
GTGCACCGTTCTCGGCACAG	GGGCACCGTTCACGGCACAGGGG	M2:p19rUdC|p9rUdT	2575	635	0.803067
GTGCACCGTTCTCGGCACAG	GGGCACCGTTCCCGGCACAGGGG	M2:p19rUdC|p9rUdG	2126	223	0.905567
GTGCACCGTTCTCGGCACAG	GGGCACCGTTCGCGGCACAGGGG	M2:p19rUdC|p9rUdC	1123	2788	0.286196
GTGCACCGTTCTCGGCACAG	GAGCACCGTTCTAGGCACAGGGG	M2:p19rUdT|p8rCdT	2154	942	0.696158
GTGCACCGTTCTCGGCACAG	GAGCACCGTTCTGGGCACAGGGG	M2:p19rUdT|p8rCdC	2709	3944	0.407599
GTGCACCGTTCTCGGCACAG	GAGCACCGTTCTTGGCACAGGGG	M2:p19rUdT|p8rCdA	4057	612	0.868804
GTGCACCGTTCTCGGCACAG	GCGCACCGTTCTAGGCACAGGGG	M2:p19rUdG|p8rCdT	3035	758	0.799757
GTGCACCGTTCTCGGCACAG	GCGCACCGTTCTGGGCACAGGGG	M2:p19rUdG|p8rCdC	2690	1805	0.598493
GTGCACCGTTCTCGGCACAG	GCGCACCGTTCTTGGCACAGGGG	M2:p19rUdG|p8rCdA	3623	447	0.890013
GTGCACCGTTCTCGGCACAG	GGGCACCGTTCTAGGCACAGGGG	M2:p19rUdC|p8rCdT	1655	2341	0.411792
GTGCACCGTTCTCGGCACAG	GGGCACCGTTCTGGGCACAGGGG	M2:p19rUdC|p8rCdC	399	4685	0.0783396
GTGCACCGTTCTCGGCACAG	GGGCACCGTTCTTGGCACAGGGG	M2:p19rUdC|p8rCdA	2349	623	0.788963
GTGCACCGTTCTCGGCACAG	GAGCACCGTTCTCAGCACAGGGG	M2:p19rUdT|p7rGdT	5012	832	0.857559
GTGCACCGTTCTCGGCACAG	GAGCACCGTTCTCCGCACAGGGG	M2:p19rUdT|p7rGdG	4908	2796	0.636492
GTGCACCGTTCTCGGCACAG	GAGCACCGTTCTCTGCACAGGGG	M2:p19rUdT|p7rGdA	2690	2485	0.51976
GTGCACCGTTCTCGGCACAG	GCGCACCGTTCTCAGCACAGGGG	M2:p19rUdG|p7rGdT	3469	444	0.885361
GTGCACCGTTCTCGGCACAG	GCGCACCGTTCTCCGCACAGGGG	M2:p19rUdG|p7rGdG	3364	1222	0.733979
GTGCACCGTTCTCGGCACAG	GCGCACCGTTCTCTGCACAGGGG	M2:p19rUdG|p7rGdA	3418	1702	0.667676
GTGCACCGTTCTCGGCACAG	GGGCACCGTTCTCAGCACAGGGG	M2:p19rUdC|p7rGdT	2940	817	0.780148
GTGCACCGTTCTCGGCACAG	GGGCACCGTTCTCCGCACAGGGG	M2:p19rUdC|p7rGdG	2173	1933	0.529804
GTGCACCGTTCTCGGCACAG	GGGCACCGTTCTCTGCACAGGGG	M2:p19rUdC|p7rGdA	1689	3623	0.320663
GTGCACCGTTCTCGGCACAG	GAGCACCGTTCTCGACACAGGGG	M2:p19rUdT|p6rGdT	2919	510	0.848911
GTGCACCGTTCTCGGCACAG	GAGCACCGTTCTCGCCACAGGGG	M2:p19rUdT|p6rGdG	1587	1861	0.462017
GTGCACCGTTCTCGGCACAG	GAGCACCGTTCTCGTCACAGGGG	M2:p19rUdT|p6rGdA	2694	1849	0.594112
GTGCACCGTTCTCGGCACAG	GCGCACCGTTCTCGACACAGGGG	M2:p19rUdG|p6rGdT	6925	1103	0.861891
GTGCACCGTTCTCGGCACAG	GCGCACCGTTCTCGCCACAGGGG	M2:p19rUdG|p6rGdG	1126	1442	0.439093
GTGCACCGTTCTCGGCACAG	GCGCACCGTTCTCGTCACAGGGG	M2:p19rUdG|p6rGdA	1895	2474	0.432967
GTGCACCGTTCTCGGCACAG	GGGCACCGTTCTCGACACAGGGG	M2:p19rUdC|p6rGdT	3341	585	0.850737
GTGCACCGTTCTCGGCACAG	GGGCACCGTTCTCGCCACAGGGG	M2:p19rUdC|p6rGdG	1049	2703	0.280633
GTGCACCGTTCTCGGCACAG	GGGCACCGTTCTCGTCACAGGGG	M2:p19rUdC|p6rGdA	821	3382	0.19439
GTGCACCGTTCTCGGCACAG	GAGCACCGTTCTCGGAACAGGGG	M2:p19rUdT|p5rCdT	3904	816	0.827002
GTGCACCGTTCTCGGCACAG	GAGCACCGTTCTCGGGACAGGGG	M2:p19rUdT|p5rCdC	2413	2913	0.454398
GTGCACCGTTCTCGGCACAG	GAGCACCGTTCTCGGTACAGGGG	M2:p19rUdT|p5rCdA	3924	1171	0.76786
GTGCACCGTTCTCGGCACAG	GCGCACCGTTCTCGGAACAGGGG	M2:p19rUdG|p5rCdT	2832	680	0.802594
GTGCACCGTTCTCGGCACAG	GCGCACCGTTCTCGGGACAGGGG	M2:p19rUdG|p5rCdC	1839	1937	0.485538
GTGCACCGTTCTCGGCACAG	GCGCACCGTTCTCGGTACAGGGG	M2:p19rUdG|p5rCdA	4070	904	0.818271
GTGCACCGTTCTCGGCACAG	GGGCACCGTTCTCGGAACAGGGG	M2:p19rUdC|p5rCdT	2168	726	0.749166
GTGCACCGTTCTCGGCACAG	GGGCACCGTTCTCGGGACAGGGG	M2:p19rUdC|p5rCdC	957	3776	0.20164
GTGCACCGTTCTCGGCACAG	GGGCACCGTTCTCGGTACAGGGG	M2:p19rUdC|p5rCdA	2150	2447	0.467703
GTGCACCGTTCTCGGCACAG	GAGCACCGTTCTCGGCCCAGGGG	M2:p19rUdT|p4rAdG	1435	1053	0.576065
GTGCACCGTTCTCGGCACAG	GAGCACCGTTCTCGGCGCAGGGG	M2:p19rUdT|p4rAdC	808	1499	0.349879
GTGCACCGTTCTCGGCACAG	GAGCACCGTTCTCGGCTCAGGGG	M2:p19rUdT|p4rAdA	2895	1584	0.646061
GTGCACCGTTCTCGGCACAG	GCGCACCGTTCTCGGCCCAGGGG	M2:p19rUdG|p4rAdG	2033	1331	0.604689
GTGCACCGTTCTCGGCACAG	GCGCACCGTTCTCGGCGCAGGGG	M2:p19rUdG|p4rAdC	1826	3020	0.376762
GTGCACCGTTCTCGGCACAG	GCGCACCGTTCTCGGCTCAGGGG	M2:p19rUdG|p4rAdA	2164	1570	0.579473
GTGCACCGTTCTCGGCACAG	GGGCACCGTTCTCGGCCCAGGGG	M2:p19rUdC|p4rAdG	783	3056	0.203885
GTGCACCGTTCTCGGCACAG	GGGCACCGTTCTCGGCGCAGGGG	M2:p19rUdC|p4rAdC	150	4210	0.0347876
GTGCACCGTTCTCGGCACAG	GGGCACCGTTCTCGGCTCAGGGG	M2:p19rUdC|p4rAdA	270	2477	0.0986003
GTGCACCGTTCTCGGCACAG	GAGCACCGTTCTCGGCAAAGGGG	M2:p19rUdT|p3rCdT	4984	1069	0.82225
GTGCACCGTTCTCGGCACAG	GAGCACCGTTCTCGGCAGAGGGG	M2:p19rUdT|p3rCdC	2200	1896	0.537147
GTGCACCGTTCTCGGCACAG	GAGCACCGTTCTCGGCATAGGGG	M2:p19rUdT|p3rCdA	2932	1266	0.69699
GTGCACCGTTCTCGGCACAG	GCGCACCGTTCTCGGCAAAGGGG	M2:p19rUdG|p3rCdT	2133	334	0.863993
GTGCACCGTTCTCGGCACAG	GCGCACCGTTCTCGGCAGAGGGG	M2:p19rUdG|p3rCdC	1782	1923	0.481788
GTGCACCGTTCTCGGCACAG	GCGCACCGTTCTCGGCATAGGGG	M2:p19rUdG|p3rCdA	3568	1346	0.728959
GTGCACCGTTCTCGGCACAG	GGGCACCGTTCTCGGCAAAGGGG	M2:p19rUdC|p3rCdT	2865	1205	0.703822
GTGCACCGTTCTCGGCACAG	GGGCACCGTTCTCGGCAGAGGGG	M2:p19rUdC|p3rCdC	610	4067	0.131822
GTGCACCGTTCTCGGCACAG	GGGCACCGTTCTCGGCATAGGGG	M2:p19rUdC|p3rCdA	1817	1735	0.510986
GTGCACCGTTCTCGGCACAG	GAGCACCGTTCTCGGCACCGGGG	M2:p19rUdT|p2rAdG	5499	1104	0.834672
GTGCACCGTTCTCGGCACAG	GAGCACCGTTCTCGGCACGGGGG	M2:p19rUdT|p2rAdC	2902	455	0.864784
GTGCACCGTTCTCGGCACAG	GAGCACCGTTCTCGGCACTGGGG	M2:p19rUdT|p2rAdA	3579	1222	0.745474
GTGCACCGTTCTCGGCACAG	GCGCACCGTTCTCGGCACCGGGG	M2:p19rUdG|p2rAdG	2427	610	0.800227
GTGCACCGTTCTCGGCACAG	GCGCACCGTTCTCGGCACGGGGG	M2:p19rUdG|p2rAdC	3529	999	0.780257
GTGCACCGTTCTCGGCACAG	GCGCACCGTTCTCGGCACTGGGG	M2:p19rUdG|p2rAdA	3000	617	0.830937
GTGCACCGTTCTCGGCACAG	GGGCACCGTTCTCGGCACCGGGG	M2:p19rUdC|p2rAdG	3527	1704	0.680791
GTGCACCGTTCTCGGCACAG	GGGCACCGTTCTCGGCACGGGGG	M2:p19rUdC|p2rAdC	2462	414	0.85766
GTGCACCGTTCTCGGCACAG	GGGCACCGTTCTCGGCACTGGGG	M2:p19rUdC|p2rAdA	3044	1195	0.716473
GTGCACCGTTCTCGGCACAG	GAGCACCGTTCTCGGCACAAGGG	M2:p19rUdT|p1rGdT	4409	702	0.861694
GTGCACCGTTCTCGGCACAG	GAGCACCGTTCTCGGCACACGGG	M2:p19rUdT|p1rGdG	3616	916	0.798483
GTGCACCGTTCTCGGCACAG	GAGCACCGTTCTCGGCACATGGG	M2:p19rUdT|p1rGdA	3482	938	0.787619
GTGCACCGTTCTCGGCACAG	GCGCACCGTTCTCGGCACAAGGG	M2:p19rUdG|p1rGdT	3728	477	0.890485
GTGCACCGTTCTCGGCACAG	GCGCACCGTTCTCGGCACACGGG	M2:p19rUdG|p1rGdG	1704	1162	0.602332
GTGCACCGTTCTCGGCACAG	GCGCACCGTTCTCGGCACATGGG	M2:p19rUdG|p1rGdA	2635	573	0.813303
GTGCACCGTTCTCGGCACAG	GGGCACCGTTCTCGGCACAAGGG	M2:p19rUdC|p1rGdT	4496	944	0.826876
GTGCACCGTTCTCGGCACAG	GGGCACCGTTCTCGGCACACGGG	M2:p19rUdC|p1rGdG	4424	1990	0.690179
GTGCACCGTTCTCGGCACAG	GGGCACCGTTCTCGGCACATGGG	M2:p19rUdC|p1rGdA	2118	1043	0.67135
GTGCACCGTTCTCGGCACAG	GAGCACCGTTCTCGGCACAGGAG	M2:p19rUdT|p-1rGdT	4526	1062	0.809918
GTGCACCGTTCTCGGCACAG	GAGCACCGTTCTCGGCACAGGCG	M2:p19rUdT|p-1rGdG	1015	2558	0.282605
GTGCACCGTTCTCGGCACAG	GAGCACCGTTCTCGGCACAGGTG	M2:p19rUdT|p-1rGdA	2779	2216	0.556776
GTGCACCGTTCTCGGCACAG	GCGCACCGTTCTCGGCACAGGAG	M2:p19rUdG|p-1rGdT	3350	393	0.896648
GTGCACCGTTCTCGGCACAG	GCGCACCGTTCTCGGCACAGGCG	M2:p19rUdG|p-1rGdG	1046	2085	0.334465
GTGCACCGTTCTCGGCACAG	GCGCACCGTTCTCGGCACAGGTG	M2:p19rUdG|p-1rGdA	2081	913	0.694723
GTGCACCGTTCTCGGCACAG	GGGCACCGTTCTCGGCACAGGAG	M2:p19rUdC|p-1rGdT	2639	769	0.77343
GTGCACCGTTCTCGGCACAG	GGGCACCGTTCTCGGCACAGGCG	M2:p19rUdC|p-1rGdG	554	1605	0.251538
GTGCACCGTTCTCGGCACAG	GGGCACCGTTCTCGGCACAGGTG	M2:p19rUdC|p-1rGdA	1801	1988	0.471647
GTGCACCGTTCTCGGCACAG	GAGCACCGTTCTCGGCACAGGGA	M2:p19rUdT|p-2rGdT	8253	1684	0.830291
GTGCACCGTTCTCGGCACAG	GAGCACCGTTCTCGGCACAGGGC	M2:p19rUdT|p-2rGdG	3849	1463	0.719141
GTGCACCGTTCTCGGCACAG	GAGCACCGTTCTCGGCACAGGGT	M2:p19rUdT|p-2rGdA	2523	2878	0.467459
GTGCACCGTTCTCGGCACAG	GCGCACCGTTCTCGGCACAGGGA	M2:p19rUdG|p-2rGdT	4167	829	0.834158
GTGCACCGTTCTCGGCACAG	GCGCACCGTTCTCGGCACAGGGC	M2:p19rUdG|p-2rGdG	3289	1226	0.730376
GTGCACCGTTCTCGGCACAG	GCGCACCGTTCTCGGCACAGGGT	M2:p19rUdG|p-2rGdA	1789	2387	0.428396
GTGCACCGTTCTCGGCACAG	GGGCACCGTTCTCGGCACAGGGA	M2:p19rUdC|p-2rGdT	2910	811	0.785041
GTGCACCGTTCTCGGCACAG	GGGCACCGTTCTCGGCACAGGGC	M2:p19rUdC|p-2rGdG	608	1391	0.306295
GTGCACCGTTCTCGGCACAG	GGGCACCGTTCTCGGCACAGGGT	M2:p19rUdC|p-2rGdA	1481	4041	0.270832
GTGCACCGTTCTCGGCACAG	GAACACCGTTCTCGGCACAGGGG	M2:p19rUdT|p18rGdT	2447	612	0.799522
GTGCACCGTTCTCGGCACAG	GACCACCGTTCTCGGCACAGGGG	M2:p19rUdT|p18rGdG	2108	486	0.809663
GTGCACCGTTCTCGGCACAG	GATCACCGTTCTCGGCACAGGGG	M2:p19rUdT|p18rGdA	4612	447	0.91142
GTGCACCGTTCTCGGCACAG	GCACACCGTTCTCGGCACAGGGG	M2:p19rUdG|p18rGdT	2619	266	0.902528
GTGCACCGTTCTCGGCACAG	GCCCACCGTTCTCGGCACAGGGG	M2:p19rUdG|p18rGdG	3852	395	0.90755
GTGCACCGTTCTCGGCACAG	GCTCACCGTTCTCGGCACAGGGG	M2:p19rUdG|p18rGdA	4389	571	0.885728
GTGCACCGTTCTCGGCACAG	GGACACCGTTCTCGGCACAGGGG	M2:p19rUdC|p18rGdT	2327	339	0.872798
GTGCACCGTTCTCGGCACAG	GGCCACCGTTCTCGGCACAGGGG	M2:p19rUdC|p18rGdG	1971	471	0.804378
GTGCACCGTTCTCGGCACAG	GGTCACCGTTCTCGGCACAGGGG	M2:p19rUdC|p18rGdA	2684	221	0.924065
GTGCACCGTTCTCGGCACAG	GAGAACCGTTCTCGGCACAGGGG	M2:p19rUdT|p17rCdT	3287	556	0.858298
GTGCACCGTTCTCGGCACAG	GAGGACCGTTCTCGGCACAGGGG	M2:p19rUdT|p17rCdC	3675	697	0.840341
GTGCACCGTTCTCGGCACAG	GAGTACCGTTCTCGGCACAGGGG	M2:p19rUdT|p17rCdA	2880	398	0.878445
GTGCACCGTTCTCGGCACAG	GCGAACCGTTCTCGGCACAGGGG	M2:p19rUdG|p17rCdT	3818	630	0.859787
GTGCACCGTTCTCGGCACAG	GCGGACCGTTCTCGGCACAGGGG	M2:p19rUdG|p17rCdC	2557	432	0.852669
GTGCACCGTTCTCGGCACAG	GCGTACCGTTCTCGGCACAGGGG	M2:p19rUdG|p17rCdA	1978	374	0.843771
GTGCACCGTTCTCGGCACAG	GGGAACCGTTCTCGGCACAGGGG	M2:p19rUdC|p17rCdT	2837	558	0.833533
GTGCACCGTTCTCGGCACAG	GGGGACCGTTCTCGGCACAGGGG	M2:p19rUdC|p17rCdC	2414	1720	0.584107
GTGCACCGTTCTCGGCACAG	GGGTACCGTTCTCGGCACAGGGG	M2:p19rUdC|p17rCdA	2238	428	0.850127
GTGCACCGTTCTCGGCACAG	GAGCCCCGTTCTCGGCACAGGGG	M2:p19rUdT|p16rAdG	2907	1050	0.734927
GTGCACCGTTCTCGGCACAG	GAGCGCCGTTCTCGGCACAGGGG	M2:p19rUdT|p16rAdC	3008	478	0.862804
GTGCACCGTTCTCGGCACAG	GAGCTCCGTTCTCGGCACAGGGG	M2:p19rUdT|p16rAdA	2583	1617	0.61582
GTGCACCGTTCTCGGCACAG	GCGCCCCGTTCTCGGCACAGGGG	M2:p19rUdG|p16rAdG	1801	315	0.862549
GTGCACCGTTCTCGGCACAG	GCGCGCCGTTCTCGGCACAGGGG	M2:p19rUdG|p16rAdC	3224	565	0.851423
GTGCACCGTTCTCGGCACAG	GCGCTCCGTTCTCGGCACAGGGG	M2:p19rUdG|p16rAdA	2882	607	0.822368
GTGCACCGTTCTCGGCACAG	GGGCCCCGTTCTCGGCACAGGGG	M2:p19rUdC|p16rAdG	295	1602	0.160817
GTGCACCGTTCTCGGCACAG	GGGCGCCGTTCTCGGCACAGGGG	M2:p19rUdC|p16rAdC	2519	1504	0.640005
GTGCACCGTTCTCGGCACAG	GGGCTCCGTTCTCGGCACAGGGG	M2:p19rUdC|p16rAdA	406	4966	0.0761102
GTGCACCGTTCTCGGCACAG	GAGCAACGTTCTCGGCACAGGGG	M2:p19rUdT|p15rCdT	3728	766	0.828087
GTGCACCGTTCTCGGCACAG	GAGCAGCGTTCTCGGCACAGGGG	M2:p19rUdT|p15rCdC	3669	632	0.855082
GTGCACCGTTCTCGGCACAG	GAGCATCGTTCTCGGCACAGGGG	M2:p19rUdT|p15rCdA	3085	869	0.780095
GTGCACCGTTCTCGGCACAG	GCGCAACGTTCTCGGCACAGGGG	M2:p19rUdG|p15rCdT	3340	687	0.829828
GTGCACCGTTCTCGGCACAG	GCGCAGCGTTCTCGGCACAGGGG	M2:p19rUdG|p15rCdC	1994	356	0.849184
GTGCACCGTTCTCGGCACAG	GCGCATCGTTCTCGGCACAGGGG	M2:p19rUdG|p15rCdA	2450	413	0.854949
GTGCACCGTTCTCGGCACAG	GGGCAACGTTCTCGGCACAGGGG	M2:p19rUdC|p15rCdT	3227	820	0.797495
GTGCACCGTTCTCGGCACAG	GGGCAGCGTTCTCGGCACAGGGG	M2:p19rUdC|p15rCdC	3264	1138	0.742347
GTGCACCGTTCTCGGCACAG	GGGCATCGTTCTCGGCACAGGGG	M2:p19rUdC|p15rCdA	1883	599	0.756184
GTGCACCGTTCTCGGCACAG	GAGCACAGTTCTCGGCACAGGGG	M2:p19rUdT|p14rCdT	3536	449	0.88454
GTGCACCGTTCTCGGCACAG	GAGCACGGTTCTCGGCACAGGGG	M2:p19rUdT|p14rCdC	6006	1603	0.788918
GTGCACCGTTCTCGGCACAG	GAGCACTGTTCTCGGCACAGGGG	M2:p19rUdT|p14rCdA	4130	846	0.829557
GTGCACCGTTCTCGGCACAG	GCGCACAGTTCTCGGCACAGGGG	M2:p19rUdG|p14rCdT	2470	316	0.882014
GTGCACCGTTCTCGGCACAG	GCGCACGGTTCTCGGCACAGGGG	M2:p19rUdG|p14rCdC	3434	528	0.865187
GTGCACCGTTCTCGGCACAG	GCGCACTGTTCTCGGCACAGGGG	M2:p19rUdG|p14rCdA	3379	643	0.839744
GTGCACCGTTCTCGGCACAG	GGGCACAGTTCTCGGCACAGGGG	M2:p19rUdC|p14rCdT	2316	771	0.750251
GTGCACCGTTCTCGGCACAG	GGGCACGGTTCTCGGCACAGGGG	M2:p19rUdC|p14rCdC	837	1977	0.295582
GTGCACCGTTCTCGGCACAG	GGGCACTGTTCTCGGCACAGGGG	M2:p19rUdC|p14rCdA	3658	1088	0.775072
GTGCACCGTTCTCGGCACAG	GAGCACCATTCTCGGCACAGGGG	M2:p19rUdT|p13rGdT	3405	889	0.796114
GTGCACCGTTCTCGGCACAG	GAGCACCCTTCTCGGCACAGGGG	M2:p19rUdT|p13rGdG	32327	5894	0.845748
GTGCACCGTTCTCGGCACAG	GAGCACCTTTCTCGGCACAGGGG	M2:p19rUdT|p13rGdA	3507	821	0.810405
GTGCACCGTTCTCGGCACAG	GCGCACCATTCTCGGCACAGGGG	M2:p19rUdG|p13rGdT	2877	700	0.80426
GTGCACCGTTCTCGGCACAG	GCGCACCCTTCTCGGCACAGGGG	M2:p19rUdG|p13rGdG	2759	242	0.918402
GTGCACCGTTCTCGGCACAG	GCGCACCTTTCTCGGCACAGGGG	M2:p19rUdG|p13rGdA	1654	665	0.713627
GTGCACCGTTCTCGGCACAG	GGGCACCATTCTCGGCACAGGGG	M2:p19rUdC|p13rGdT	3689	600	0.860184
GTGCACCGTTCTCGGCACAG	GGGCACCCTTCTCGGCACAGGGG	M2:p19rUdC|p13rGdG	1624	1185	0.57799
GTGCACCGTTCTCGGCACAG	GGGCACCTTTCTCGGCACAGGGG	M2:p19rUdC|p13rGdA	433	2929	0.128661
GTGCACCGTTCTCGGCACAG	GAGCACCGATCTCGGCACAGGGG	M2:p19rUdT|p12rUdT	2455	191	0.929079
GTGCACCGTTCTCGGCACAG	GAGCACCGCTCTCGGCACAGGGG	M2:p19rUdT|p12rUdG	1492	141	0.913447
GTGCACCGTTCTCGGCACAG	GAGCACCGGTCTCGGCACAGGGG	M2:p19rUdT|p12rUdC	2828	371	0.880418
GTGCACCGTTCTCGGCACAG	GCGCACCGATCTCGGCACAGGGG	M2:p19rUdG|p12rUdT	1915	249	0.88496
GTGCACCGTTCTCGGCACAG	GCGCACCGCTCTCGGCACAGGGG	M2:p19rUdG|p12rUdG	2094	197	0.913654
GTGCACCGTTCTCGGCACAG	GCGCACCGGTCTCGGCACAGGGG	M2:p19rUdG|p12rUdC	1853	340	0.846484
GTGCACCGTTCTCGGCACAG	GGGCACCGATCTCGGCACAGGGG	M2:p19rUdC|p12rUdT	2396	442	0.844025
GTGCACCGTTCTCGGCACAG	GGGCACCGCTCTCGGCACAGGGG	M2:p19rUdC|p12rUdG	3378	644	0.840358
GTGCACCGTTCTCGGCACAG	GGGCACCGGTCTCGGCACAGGGG	M2:p19rUdC|p12rUdC	2889	342	0.896295
GTGCACCGTTCTCGGCACAG	GTACACCGTACTCGGCACAGGGG	M2:p18rGdT|p11rUdT	4256	480	0.898101
GTGCACCGTTCTCGGCACAG	GTACACCGTCCTCGGCACAGGGG	M2:p18rGdT|p11rUdG	5213	601	0.896468
GTGCACCGTTCTCGGCACAG	GTACACCGTGCTCGGCACAGGGG	M2:p18rGdT|p11rUdC	4314	1046	0.807129
GTGCACCGTTCTCGGCACAG	GTCCACCGTACTCGGCACAGGGG	M2:p18rGdG|p11rUdT	4175	972	0.80836
GTGCACCGTTCTCGGCACAG	GTCCACCGTCCTCGGCACAGGGG	M2:p18rGdG|p11rUdG	3618	836	0.809089
GTGCACCGTTCTCGGCACAG	GTCCACCGTGCTCGGCACAGGGG	M2:p18rGdG|p11rUdC	773	3185	0.195406
GTGCACCGTTCTCGGCACAG	GTTCACCGTACTCGGCACAGGGG	M2:p18rGdA|p11rUdT	6459	2712	0.705563
GTGCACCGTTCTCGGCACAG	GTTCACCGTCCTCGGCACAGGGG	M2:p18rGdA|p11rUdG	3348	530	0.864855
GTGCACCGTTCTCGGCACAG	GTTCACCGTGCTCGGCACAGGGG	M2:p18rGdA|p11rUdC	1084	4443	0.196036
GTGCACCGTTCTCGGCACAG	GTACACCGTTATCGGCACAGGGG	M2:p18rGdT|p10rCdT	4417	1882	0.716516
GTGCACCGTTCTCGGCACAG	GTACACCGTTGTCGGCACAGGGG	M2:p18rGdT|p10rCdC	2257	1607	0.584307
GTGCACCGTTCTCGGCACAG	GTACACCGTTTTCGGCACAGGGG	M2:p18rGdT|p10rCdA	2159	833	0.72341
GTGCACCGTTCTCGGCACAG	GTCCACCGTTATCGGCACAGGGG	M2:p18rGdG|p10rCdT	4039	1473	0.732613
GTGCACCGTTCTCGGCACAG	GTCCACCGTTGTCGGCACAGGGG	M2:p18rGdG|p10rCdC	1179	4610	0.203938
GTGCACCGTTCTCGGCACAG	GTCCACCGTTTTCGGCACAGGGG	M2:p18rGdG|p10rCdA	4574	4594	0.498141
GTGCACCGTTCTCGGCACAG	GTTCACCGTTATCGGCACAGGGG	M2:p18rGdA|p10rCdT	2482	2762	0.472874
GTGCACCGTTCTCGGCACAG	GTTCACCGTTGTCGGCACAGGGG	M2:p18rGdA|p10rCdC	1367	8420	0.139523
GTGCACCGTTCTCGGCACAG	GTTCACCGTTTTCGGCACAGGGG	M2:p18rGdA|p10rCdA	2390	3447	0.411499
GTGCACCGTTCTCGGCACAG	GTACACCGTTCACGGCACAGGGG	M2:p18rGdT|p9rUdT	6031	848	0.876953
GTGCACCGTTCTCGGCACAG	GTACACCGTTCCCGGCACAGGGG	M2:p18rGdT|p9rUdG	3773	853	0.814432
GTGCACCGTTCTCGGCACAG	GTACACCGTTCGCGGCACAGGGG	M2:p18rGdT|p9rUdC	2143	975	0.679845
GTGCACCGTTCTCGGCACAG	GTCCACCGTTCACGGCACAGGGG	M2:p18rGdG|p9rUdT	4157	1199	0.77643
GTGCACCGTTCTCGGCACAG	GTCCACCGTTCCCGGCACAGGGG	M2:p18rGdG|p9rUdG	2568	294	0.896859
GTGCACCGTTCTCGGCACAG	GTCCACCGTTCGCGGCACAGGGG	M2:p18rGdG|p9rUdC	1669	4170	0.286067
GTGCACCGTTCTCGGCACAG	GTTCACCGTTCACGGCACAGGGG	M2:p18rGdA|p9rUdT	6667	1786	0.788178
GTGCACCGTTCTCGGCACAG	GTTCACCGTTCCCGGCACAGGGG	M2:p18rGdA|p9rUdG	2494	235	0.9139
GTGCACCGTTCTCGGCACAG	GTTCACCGTTCGCGGCACAGGGG	M2:p18rGdA|p9rUdC	1405	5264	0.21125
GTGCACCGTTCTCGGCACAG	GTACACCGTTCTAGGCACAGGGG	M2:p18rGdT|p8rCdT	3038	1321	0.697708
GTGCACCGTTCTCGGCACAG	GTACACCGTTCTGGGCACAGGGG	M2:p18rGdT|p8rCdC	2029	5862	0.256771
GTGCACCGTTCTCGGCACAG	GTACACCGTTCTTGGCACAGGGG	M2:p18rGdT|p8rCdA	2866	511	0.848509
GTGCACCGTTCTCGGCACAG	GTCCACCGTTCTAGGCACAGGGG	M2:p18rGdG|p8rCdT	2422	3672	0.395603
GTGCACCGTTCTCGGCACAG	GTCCACCGTTCTGGGCACAGGGG	M2:p18rGdG|p8rCdC	213	4636	0.0443386
GTGCACCGTTCTCGGCACAG	GTCCACCGTTCTTGGCACAGGGG	M2:p18rGdG|p8rCdA	2182	675	0.766858
GTGCACCGTTCTCGGCACAG	GTTCACCGTTCTAGGCACAGGGG	M2:p18rGdA|p8rCdT	1213	8601	0.123426
GTGCACCGTTCTCGGCACAG	GTTCACCGTTCTGGGCACAGGGG	M2:p18rGdA|p8rCdC	504	7084	0.0659202
GTGCACCGTTCTCGGCACAG	GTTCACCGTTCTTGGCACAGGGG	M2:p18rGdA|p8rCdA	4411	976	0.819975
GTGCACCGTTCTCGGCACAG	GTACACCGTTCTCAGCACAGGGG	M2:p18rGdT|p7rGdT	7098	1347	0.842607
GTGCACCGTTCTCGGCACAG	GTACACCGTTCTCCGCACAGGGG	M2:p18rGdT|p7rGdG	4974	2110	0.701906
GTGCACCGTTCTCGGCACAG	GTACACCGTTCTCTGCACAGGGG	M2:p18rGdT|p7rGdA	3388	4491	0.429492
GTGCACCGTTCTCGGCACAG	GTCCACCGTTCTCAGCACAGGGG	M2:p18rGdG|p7rGdT	6567	1610	0.80449
GTGCACCGTTCTCGGCACAG	GTCCACCGTTCTCCGCACAGGGG	M2:p18rGdG|p7rGdG	4304	1774	0.705307
GTGCACCGTTCTCGGCACAG	GTCCACCGTTCTCTGCACAGGGG	M2:p18rGdG|p7rGdA	3000	3802	0.440617
GTGCACCGTTCTCGGCACAG	GTTCACCGTTCTCAGCACAGGGG	M2:p18rGdA|p7rGdT	4742	1686	0.735474
GTGCACCGTTCTCGGCACAG	GTTCACCGTTCTCCGCACAGGGG	M2:p18rGdA|p7rGdG	3623	4918	0.424641
GTGCACCGTTCTCGGCACAG	GTTCACCGTTCTCTGCACAGGGG	M2:p18rGdA|p7rGdA	2546	7689	0.248226
GTGCACCGTTCTCGGCACAG	GTACACCGTTCTCGACACAGGGG	M2:p18rGdT|p6rGdT	4595	954	0.831112
GTGCACCGTTCTCGGCACAG	GTACACCGTTCTCGCCACAGGGG	M2:p18rGdT|p6rGdG	1525	3430	0.309174
GTGCACCGTTCTCGGCACAG	GTACACCGTTCTCGTCACAGGGG	M2:p18rGdT|p6rGdA	1502	4857	0.23636
GTGCACCGTTCTCGGCACAG	GTCCACCGTTCTCGACACAGGGG	M2:p18rGdG|p6rGdT	3231	730	0.815862
GTGCACCGTTCTCGGCACAG	GTCCACCGTTCTCGCCACAGGGG	M2:p18rGdG|p6rGdG	1211	5036	0.194203
GTGCACCGTTCTCGGCACAG	GTCCACCGTTCTCGTCACAGGGG	M2:p18rGdG|p6rGdA	602	6854	0.0828619
GTGCACCGTTCTCGGCACAG	GTTCACCGTTCTCGACACAGGGG	M2:p18rGdA|p6rGdT	4818	1112	0.81256
GTGCACCGTTCTCGGCACAG	GTTCACCGTTCTCGCCACAGGGG	M2:p18rGdA|p6rGdG	763	4809	0.135405
GTGCACCGTTCTCGGCACAG	GTTCACCGTTCTCGTCACAGGGG	M2:p18rGdA|p6rGdA	771	9337	0.0763258
GTGCACCGTTCTCGGCACAG	GTACACCGTTCTCGGAACAGGGG	M2:p18rGdT|p5rCdT	4827	1466	0.765644
GTGCACCGTTCTCGGCACAG	GTACACCGTTCTCGGGACAGGGG	M2:p18rGdT|p5rCdC	2530	3769	0.401445
GTGCACCGTTCTCGGCACAG	GTACACCGTTCTCGGTACAGGGG	M2:p18rGdT|p5rCdA	4412	1972	0.68969
GTGCACCGTTCTCGGCACAG	GTCCACCGTTCTCGGAACAGGGG	M2:p18rGdG|p5rCdT	4064	2592	0.610706
GTGCACCGTTCTCGGCACAG	GTCCACCGTTCTCGGGACAGGGG	M2:p18rGdG|p5rCdC	1277	5451	0.189408
GTGCACCGTTCTCGGCACAG	GTCCACCGTTCTCGGTACAGGGG	M2:p18rGdG|p5rCdA	2607	5143	0.335297
GTGCACCGTTCTCGGCACAG	GTTCACCGTTCTCGGAACAGGGG	M2:p18rGdA|p5rCdT	6074	2576	0.701381
GTGCACCGTTCTCGGCACAG	GTTCACCGTTCTCGGGACAGGGG	M2:p18rGdA|p5rCdC	1628	7019	0.18479
GTGCACCGTTCTCGGCACAG	GTTCACCGTTCTCGGTACAGGGG	M2:p18rGdA|p5rCdA	943	7762	0.109331
GTGCACCGTTCTCGGCACAG	GTACACCGTTCTCGGCCCAGGGG	M2:p18rGdT|p4rAdG	1404	1477	0.4777
GTGCACCGTTCTCGGCACAG	GTACACCGTTCTCGGCGCAGGGG	M2:p18rGdT|p4rAdC	844	3197	0.208429
GTGCACCGTTCTCGGCACAG	GTACACCGTTCTCGGCTCAGGGG	M2:p18rGdT|p4rAdA	1455	2705	0.350388
GTGCACCGTTCTCGGCACAG	GTCCACCGTTCTCGGCCCAGGGG	M2:p18rGdG|p4rAdG	544	2690	0.170449
GTGCACCGTTCTCGGCACAG	GTCCACCGTTCTCGGCGCAGGGG	M2:p18rGdG|p4rAdC	224	3005	0.0710542
GTGCACCGTTCTCGGCACAG	GTCCACCGTTCTCGGCTCAGGGG	M2:p18rGdG|p4rAdA	683	6098	0.100516
GTGCACCGTTCTCGGCACAG	GTTCACCGTTCTCGGCCCAGGGG	M2:p18rGdA|p4rAdG	365	3515	0.0937086
GTGCACCGTTCTCGGCACAG	GTTCACCGTTCTCGGCGCAGGGG	M2:p18rGdA|p4rAdC	607	6404	0.0864397
GTGCACCGTTCTCGGCACAG	GTTCACCGTTCTCGGCTCAGGGG	M2:p18rGdA|p4rAdA	185	3814	0.0454486
GTGCACCGTTCTCGGCACAG	GTACACCGTTCTCGGCAAAGGGG	M2:p18rGdT|p3rCdT	5484	1606	0.773326
GTGCACCGTTCTCGGCACAG	GTACACCGTTCTCGGCAGAGGGG	M2:p18rGdT|p3rCdC	763	4132	0.156793
GTGCACCGTTCTCGGCACAG	GTACACCGTTCTCGGCATAGGGG	M2:p18rGdT|p3rCdA	4251	1848	0.703272
GTGCACCGTTCTCGGCACAG	GTCCACCGTTCTCGGCAAAGGGG	M2:p18rGdG|p3rCdT	2390	1703	0.584755
GTGCACCGTTCTCGGCACAG	GTCCACCGTTCTCGGCAGAGGGG	M2:p18rGdG|p3rCdC	864	4822	0.154724
GTGCACCGTTCTCGGCACAG	GTCCACCGTTCTCGGCATAGGGG	M2:p18rGdG|p3rCdA	3247	4042	0.445366
GTGCACCGTTCTCGGCACAG	GTTCACCGTTCTCGGCAAAGGGG	M2:p18rGdA|p3rCdT	3856	2698	0.587051
GTGCACCGTTCTCGGCACAG	GTTCACCGTTCTCGGCAGAGGGG	M2:p18rGdA|p3rCdC	585	5917	0.0914598
GTGCACCGTTCTCGGCACAG	GTTCACCGTTCTCGGCATAGGGG	M2:p18rGdA|p3rCdA	1929	3886	0.331357
GTGCACCGTTCTCGGCACAG	GTACACCGTTCTCGGCACCGGGG	M2:p18rGdT|p2rAdG	6269	1334	0.823269
GTGCACCGTTCTCGGCACAG	GTACACCGTTCTCGGCACGGGGG	M2:p18rGdT|p2rAdC	3462	831	0.806922
GTGCACCGTTCTCGGCACAG	GTACACCGTTCTCGGCACTGGGG	M2:p18rGdT|p2rAdA	3847	997	0.793847
GTGCACCGTTCTCGGCACAG	GTCCACCGTTCTCGGCACCGGGG	M2:p18rGdG|p2rAdG	4954	1436	0.775122
GTGCACCGTTCTCGGCACAG	GTCCACCGTTCTCGGCACGGGGG	M2:p18rGdG|p2rAdC	3816	1238	0.754248
GTGCACCGTTCTCGGCACAG	GTCCACCGTTCTCGGCACTGGGG	M2:p18rGdG|p2rAdA	3030	944	0.762781
GTGCACCGTTCTCGGCACAG	GTTCACCGTTCTCGGCACCGGGG	M2:p18rGdA|p2rAdG	3216	2146	0.599952
GTGCACCGTTCTCGGCACAG	GTTCACCGTTCTCGGCACGGGGG	M2:p18rGdA|p2rAdC	3644	2956	0.556401
GTGCACCGTTCTCGGCACAG	GTTCACCGTTCTCGGCACTGGGG	M2:p18rGdA|p2rAdA	5594	1231	0.819498
GTGCACCGTTCTCGGCACAG	GTACACCGTTCTCGGCACAAGGG	M2:p18rGdT|p1rGdT	4489	746	0.857186
GTGCACCGTTCTCGGCACAG	GTACACCGTTCTCGGCACACGGG	M2:p18rGdT|p1rGdG	4387	984	0.818608
GTGCACCGTTCTCGGCACAG	GTACACCGTTCTCGGCACATGGG	M2:p18rGdT|p1rGdA	4059	835	0.829549
GTGCACCGTTCTCGGCACAG	GTCCACCGTTCTCGGCACAAGGG	M2:p18rGdG|p1rGdT	44958	12486	0.782257
GTGCACCGTTCTCGGCACAG	GTCCACCGTTCTCGGCACACGGG	M2:p18rGdG|p1rGdG	2558	1341	0.660936
GTGCACCGTTCTCGGCACAG	GTCCACCGTTCTCGGCACATGGG	M2:p18rGdG|p1rGdA	1886	928	0.672081
GTGCACCGTTCTCGGCACAG	GTTCACCGTTCTCGGCACAAGGG	M2:p18rGdA|p1rGdT	6413	1999	0.761884
GTGCACCGTTCTCGGCACAG	GTTCACCGTTCTCGGCACACGGG	M2:p18rGdA|p1rGdG	5593	3260	0.631702
GTGCACCGTTCTCGGCACAG	GTTCACCGTTCTCGGCACATGGG	M2:p18rGdA|p1rGdA	6676	2686	0.712899
GTGCACCGTTCTCGGCACAG	GTACACCGTTCTCGGCACAGGAG	M2:p18rGdT|p-1rGdT	6123	988	0.862637
GTGCACCGTTCTCGGCACAG	GTACACCGTTCTCGGCACAGGCG	M2:p18rGdT|p-1rGdG	3108	4412	0.413188
GTGCACCGTTCTCGGCACAG	GTACACCGTTCTCGGCACAGGTG	M2:p18rGdT|p-1rGdA	4158	1884	0.688947
GTGCACCGTTCTCGGCACAG	GTCCACCGTTCTCGGCACAGGAG	M2:p18rGdG|p-1rGdT	5054	852	0.857595
GTGCACCGTTCTCGGCACAG	GTCCACCGTTCTCGGCACAGGCG	M2:p18rGdG|p-1rGdG	566	3097	0.152009
GTGCACCGTTCTCGGCACAG	GTCCACCGTTCTCGGCACAGGTG	M2:p18rGdG|p-1rGdA	1821	2502	0.421478
GTGCACCGTTCTCGGCACAG	GTTCACCGTTCTCGGCACAGGAG	M2:p18rGdA|p-1rGdT	5818	1494	0.796158
GTGCACCGTTCTCGGCACAG	GTTCACCGTTCTCGGCACAGGCG	M2:p18rGdA|p-1rGdG	1263	3845	0.248984
GTGCACCGTTCTCGGCACAG	GTTCACCGTTCTCGGCACAGGTG	M2:p18rGdA|p-1rGdA	4069	6919	0.369845
GTGCACCGTTCTCGGCACAG	GTACACCGTTCTCGGCACAGGGA	M2:p18rGdT|p-2rGdT	3806	1376	0.734643
GTGCACCGTTCTCGGCACAG	GTACACCGTTCTCGGCACAGGGC	M2:p18rGdT|p-2rGdG	2584	2578	0.503458
GTGCACCGTTCTCGGCACAG	GTACACCGTTCTCGGCACAGGGT	M2:p18rGdT|p-2rGdA	4702	7934	0.374423
GTGCACCGTTCTCGGCACAG	GTCCACCGTTCTCGGCACAGGGA	M2:p18rGdG|p-2rGdT	3567	1389	0.719568
GTGCACCGTTCTCGGCACAG	GTCCACCGTTCTCGGCACAGGGC	M2:p18rGdG|p-2rGdG	2071	4310	0.325056
GTGCACCGTTCTCGGCACAG	GTCCACCGTTCTCGGCACAGGGT	M2:p18rGdG|p-2rGdA	2178	7427	0.227204
GTGCACCGTTCTCGGCACAG	GTTCACCGTTCTCGGCACAGGGA	M2:p18rGdA|p-2rGdT	4516	1818	0.712991
GTGCACCGTTCTCGGCACAG	GTTCACCGTTCTCGGCACAGGGC	M2:p18rGdA|p-2rGdG	1787	3513	0.335918
GTGCACCGTTCTCGGCACAG	GTTCACCGTTCTCGGCACAGGGT	M2:p18rGdA|p-2rGdA	2251	7799	0.224361
GTGCACCGTTCTCGGCACAG	GTAAACCGTTCTCGGCACAGGGG	M2:p18rGdT|p17rCdT	4265	472	0.897024
GTGCACCGTTCTCGGCACAG	GTAGACCGTTCTCGGCACAGGGG	M2:p18rGdT|p17rCdC	2939	620	0.826534
GTGCACCGTTCTCGGCACAG	GTATACCGTTCTCGGCACAGGGG	M2:p18rGdT|p17rCdA	3358	482	0.877498
GTGCACCGTTCTCGGCACAG	GTCAACCGTTCTCGGCACAGGGG	M2:p18rGdG|p17rCdT	3715	610	0.860591
GTGCACCGTTCTCGGCACAG	GTCGACCGTTCTCGGCACAGGGG	M2:p18rGdG|p17rCdC	1271	3241	0.281675
GTGCACCGTTCTCGGCACAG	GTCTACCGTTCTCGGCACAGGGG	M2:p18rGdG|p17rCdA	3701	745	0.833941
GTGCACCGTTCTCGGCACAG	GTTAACCGTTCTCGGCACAGGGG	M2:p18rGdA|p17rCdT	5492	631	0.89535
GTGCACCGTTCTCGGCACAG	GTTGACCGTTCTCGGCACAGGGG	M2:p18rGdA|p17rCdC	4125	1046	0.798668
GTGCACCGTTCTCGGCACAG	GTTTACCGTTCTCGGCACAGGGG	M2:p18rGdA|p17rCdA	3544	610	0.852974
GTGCACCGTTCTCGGCACAG	GTACCCCGTTCTCGGCACAGGGG	M2:p18rGdT|p16rAdG	1753	1231	0.574082
GTGCACCGTTCTCGGCACAG	GTACGCCGTTCTCGGCACAGGGG	M2:p18rGdT|p16rAdC	2640	383	0.873082
GTGCACCGTTCTCGGCACAG	GTACTCCGTTCTCGGCACAGGGG	M2:p18rGdT|p16rAdA	3538	1313	0.729798
GTGCACCGTTCTCGGCACAG	GTCCCCCGTTCTCGGCACAGGGG	M2:p18rGdG|p16rAdG	247	3223	0.0717287
GTGCACCGTTCTCGGCACAG	GTCCGCCGTTCTCGGCACAGGGG	M2:p18rGdG|p16rAdC	1083	892	0.548571
GTGCACCGTTCTCGGCACAG	GTCCTCCGTTCTCGGCACAGGGG	M2:p18rGdG|p16rAdA	197	4375	0.0433619
GTGCACCGTTCTCGGCACAG	GTTCCCCGTTCTCGGCACAGGGG	M2:p18rGdA|p16rAdG	340	4330	0.0726619
GTGCACCGTTCTCGGCACAG	GTTCGCCGTTCTCGGCACAGGGG	M2:p18rGdA|p16rAdC	1521	2856	0.347373
GTGCACCGTTCTCGGCACAG	GTTCTCCGTTCTCGGCACAGGGG	M2:p18rGdA|p16rAdA	432	5998	0.0663239
GTGCACCGTTCTCGGCACAG	GTACAACGTTCTCGGCACAGGGG	M2:p18rGdT|p15rCdT	3537	552	0.864307
GTGCACCGTTCTCGGCACAG	GTACAGCGTTCTCGGCACAGGGG	M2:p18rGdT|p15rCdC	4834	397	0.921994
GTGCACCGTTCTCGGCACAG	GTACATCGTTCTCGGCACAGGGG	M2:p18rGdT|p15rCdA	4765	502	0.904661
GTGCACCGTTCTCGGCACAG	GTCCAACGTTCTCGGCACAGGGG	M2:p18rGdG|p15rCdT	3620	944	0.792948
GTGCACCGTTCTCGGCACAG	GTCCAGCGTTCTCGGCACAGGGG	M2:p18rGdG|p15rCdC	2573	984	0.72646
GTGCACCGTTCTCGGCACAG	GTCCATCGTTCTCGGCACAGGGG	M2:p18rGdG|p15rCdA	4941	1024	0.828582
GTGCACCGTTCTCGGCACAG	GTTCAACGTTCTCGGCACAGGGG	M2:p18rGdA|p15rCdT	6301	2406	0.723542
GTGCACCGTTCTCGGCACAG	GTTCAGCGTTCTCGGCACAGGGG	M2:p18rGdA|p15rCdC	4019	1636	0.710633
GTGCACCGTTCTCGGCACAG	GTTCATCGTTCTCGGCACAGGGG	M2:p18rGdA|p15rCdA	5959	1176	0.835217
GTGCACCGTTCTCGGCACAG	GTACACAGTTCTCGGCACAGGGG	M2:p18rGdT|p14rCdT	3294	689	0.825838
GTGCACCGTTCTCGGCACAG	GTACACGGTTCTCGGCACAGGGG	M2:p18rGdT|p14rCdC	4355	1983	0.685585
GTGCACCGTTCTCGGCACAG	GTACACTGTTCTCGGCACAGGGG	M2:p18rGdT|p14rCdA	4035	591	0.872167
GTGCACCGTTCTCGGCACAG	GTCCACAGTTCTCGGCACAGGGG	M2:p18rGdG|p14rCdT	3051	951	0.770827
GTGCACCGTTCTCGGCACAG	GTCCACGGTTCTCGGCACAGGGG	M2:p18rGdG|p14rCdC	1138	3517	0.24394
GTGCACCGTTCTCGGCACAG	GTCCACTGTTCTCGGCACAGGGG	M2:p18rGdG|p14rCdA	2587	1378	0.650765
GTGCACCGTTCTCGGCACAG	GTTCACAGTTCTCGGCACAGGGG	M2:p18rGdA|p14rCdT	5345	2067	0.719686
GTGCACCGTTCTCGGCACAG	GTTCACGGTTCTCGGCACAGGGG	M2:p18rGdA|p14rCdC	970	6114	0.136815
GTGCACCGTTCTCGGCACAG	GTTCACTGTTCTCGGCACAGGGG	M2:p18rGdA|p14rCdA	3348	1996	0.626404
GTGCACCGTTCTCGGCACAG	GTACACCATTCTCGGCACAGGGG	M2:p18rGdT|p13rGdT	4839	695	0.87319
GTGCACCGTTCTCGGCACAG	GTACACCCTTCTCGGCACAGGGG	M2:p18rGdT|p13rGdG	5894	947	0.862036
GTGCACCGTTCTCGGCACAG	GTACACCTTTCTCGGCACAGGGG	M2:p18rGdT|p13rGdA	4113	1784	0.698362
GTGCACCGTTCTCGGCACAG	GTCCACCATTCTCGGCACAGGGG	M2:p18rGdG|p13rGdT	4799	1241	0.794929
GTGCACCGTTCTCGGCACAG	GTCCACCCTTCTCGGCACAGGGG	M2:p18rGdG|p13rGdG	2061	1460	0.584053
GTGCACCGTTCTCGGCACAG	GTCCACCTTTCTCGGCACAGGGG	M2:p18rGdG|p13rGdA	662	4487	0.129868
GTGCACCGTTCTCGGCACAG	GTTCACCATTCTCGGCACAGGGG	M2:p18rGdA|p13rGdT	3614	1404	0.720649
GTGCACCGTTCTCGGCACAG	GTTCACCCTTCTCGGCACAGGGG	M2:p18rGdA|p13rGdG	5300	4713	0.529485
GTGCACCGTTCTCGGCACAG	GTTCACCTTTCTCGGCACAGGGG	M2:p18rGdA|p13rGdA	1536	6302	0.196199
GTGCACCGTTCTCGGCACAG	GTACACCGATCTCGGCACAGGGG	M2:p18rGdT|p12rUdT	5238	672	0.879073
GTGCACCGTTCTCGGCACAG	GTACACCGCTCTCGGCACAGGGG	M2:p18rGdT|p12rUdG	3400	630	0.84367
GTGCACCGTTCTCGGCACAG	GTACACCGGTCTCGGCACAGGGG	M2:p18rGdT|p12rUdC	3005	512	0.852689
GTGCACCGTTCTCGGCACAG	GTCCACCGATCTCGGCACAGGGG	M2:p18rGdG|p12rUdT	3520	607	0.852413
GTGCACCGTTCTCGGCACAG	GTCCACCGCTCTCGGCACAGGGG	M2:p18rGdG|p12rUdG	3932	548	0.877237
GTGCACCGTTCTCGGCACAG	GTCCACCGGTCTCGGCACAGGGG	M2:p18rGdG|p12rUdC	2428	553	0.812361
GTGCACCGTTCTCGGCACAG	GTTCACCGATCTCGGCACAGGGG	M2:p18rGdA|p12rUdT	5230	1132	0.821957
GTGCACCGTTCTCGGCACAG	GTTCACCGCTCTCGGCACAGGGG	M2:p18rGdA|p12rUdG	3666	1109	0.76736
GTGCACCGTTCTCGGCACAG	GTTCACCGGTCTCGGCACAGGGG	M2:p18rGdA|p12rUdC	3294	1914	0.63332
GTGCACCGTTCTCGGCACAG	GTGAACCGTACTCGGCACAGGGG	M2:p17rCdT|p11rUdT	4486	662	0.87387
GTGCACCGTTCTCGGCACAG	GTGAACCGTCCTCGGCACAGGGG	M2:p17rCdT|p11rUdG	28038	3510	0.888341
GTGCACCGTTCTCGGCACAG	GTGAACCGTGCTCGGCACAGGGG	M2:p17rCdT|p11rUdC	2408	589	0.800829
GTGCACCGTTCTCGGCACAG	GTGGACCGTACTCGGCACAGGGG	M2:p17rCdC|p11rUdT	4547	1084	0.809692
GTGCACCGTTCTCGGCACAG	GTGGACCGTCCTCGGCACAGGGG	M2:p17rCdC|p11rUdG	4868	666	0.880024
GTGCACCGTTCTCGGCACAG	GTGGACCGTGCTCGGCACAGGGG	M2:p17rCdC|p11rUdC	1442	2202	0.393068
GTGCACCGTTCTCGGCACAG	GTGTACCGTACTCGGCACAGGGG	M2:p17rCdA|p11rUdT	4465	484	0.899525
GTGCACCGTTCTCGGCACAG	GTGTACCGTCCTCGGCACAGGGG	M2:p17rCdA|p11rUdG	5191	872	0.860838
GTGCACCGTTCTCGGCACAG	GTGTACCGTGCTCGGCACAGGGG	M2:p17rCdA|p11rUdC	3878	869	0.817568
GTGCACCGTTCTCGGCACAG	GTGAACCGTTATCGGCACAGGGG	M2:p17rCdT|p10rCdT	8699	1575	0.847031
GTGCACCGTTCTCGGCACAG	GTGAACCGTTGTCGGCACAGGGG	M2:p17rCdT|p10rCdC	6046	2698	0.689395
GTGCACCGTTCTCGGCACAG	GTGAACCGTTTTCGGCACAGGGG	M2:p17rCdT|p10rCdA	4356	748	0.856477
GTGCACCGTTCTCGGCACAG	GTGGACCGTTATCGGCACAGGGG	M2:p17rCdC|p10rCdT	4614	1283	0.782276
GTGCACCGTTCTCGGCACAG	GTGGACCGTTGTCGGCACAGGGG	M2:p17rCdC|p10rCdC	786	1858	0.299561
GTGCACCGTTCTCGGCACAG	GTGGACCGTTTTCGGCACAGGGG	M2:p17rCdC|p10rCdA	2636	847	0.75639
GTGCACCGTTCTCGGCACAG	GTGTACCGTTATCGGCACAGGGG	M2:p17rCdA|p10rCdT	6425	891	0.878115
GTGCACCGTTCTCGGCACAG	GTGTACCGTTGTCGGCACAGGGG	M2:p17rCdA|p10rCdC	3708	955	0.79309
GTGCACCGTTCTCGGCACAG	GTGTACCGTTTTCGGCACAGGGG	M2:p17rCdA|p10rCdA	3999	1093	0.785404
GTGCACCGTTCTCGGCACAG	GTGAACCGTTCACGGCACAGGGG	M2:p17rCdT|p9rUdT	6865	1030	0.868029
GTGCACCGTTCTCGGCACAG	GTGAACCGTTCCCGGCACAGGGG	M2:p17rCdT|p9rUdG	4223	595	0.877177
GTGCACCGTTCTCGGCACAG	GTGAACCGTTCGCGGCACAGGGG	M2:p17rCdT|p9rUdC	5309	1375	0.796477
GTGCACCGTTCTCGGCACAG	GTGGACCGTTCACGGCACAGGGG	M2:p17rCdC|p9rUdT	3808	824	0.822062
GTGCACCGTTCTCGGCACAG	GTGGACCGTTCCCGGCACAGGGG	M2:p17rCdC|p9rUdG	2826	567	0.83423
GTGCACCGTTCTCGGCACAG	GTGGACCGTTCGCGGCACAGGGG	M2:p17rCdC|p9rUdC	1783	1862	0.488336
GTGCACCGTTCTCGGCACAG	GTGTACCGTTCACGGCACAGGGG	M2:p17rCdA|p9rUdT	5382	1185	0.820291
GTGCACCGTTCTCGGCACAG	GTGTACCGTTCCCGGCACAGGGG	M2:p17rCdA|p9rUdG	3232	292	0.916724
GTGCACCGTTCTCGGCACAG	GTGTACCGTTCGCGGCACAGGGG	M2:p17rCdA|p9rUdC	2807	802	0.778462
GTGCACCGTTCTCGGCACAG	GTGAACCGTTCTAGGCACAGGGG	M2:p17rCdT|p8rCdT	3095	1562	0.669431
GTGCACCGTTCTCGGCACAG	GTGAACCGTTCTGGGCACAGGGG	M2:p17rCdT|p8rCdC	3489	3048	0.534079
GTGCACCGTTCTCGGCACAG	GTGAACCGTTCTTGGCACAGGGG	M2:p17rCdT|p8rCdA	6001	802	0.881851
GTGCACCGTTCTCGGCACAG	GTGGACCGTTCTAGGCACAGGGG	M2:p17rCdC|p8rCdT	2609	2738	0.488687
GTGCACCGTTCTCGGCACAG	GTGGACCGTTCTGGGCACAGGGG	M2:p17rCdC|p8rCdC	754	4409	0.146012
GTGCACCGTTCTCGGCACAG	GTGGACCGTTCTTGGCACAGGGG	M2:p17rCdC|p8rCdA	6314	1015	0.861506
GTGCACCGTTCTCGGCACAG	GTGTACCGTTCTAGGCACAGGGG	M2:p17rCdA|p8rCdT	3785	773	0.828257
GTGCACCGTTCTCGGCACAG	GTGTACCGTTCTGGGCACAGGGG	M2:p17rCdA|p8rCdC	4244	2646	0.616375
GTGCACCGTTCTCGGCACAG	GTGTACCGTTCTTGGCACAGGGG	M2:p17rCdA|p8rCdA	7067	1089	0.865709
GTGCACCGTTCTCGGCACAG	GTGAACCGTTCTCAGCACAGGGG	M2:p17rCdT|p7rGdT	4595	488	0.906374
GTGCACCGTTCTCGGCACAG	GTGAACCGTTCTCCGCACAGGGG	M2:p17rCdT|p7rGdG	4213	1366	0.75457
GTGCACCGTTCTCGGCACAG	GTGAACCGTTCTCTGCACAGGGG	M2:p17rCdT|p7rGdA	4227	5343	0.443556
GTGCACCGTTCTCGGCACAG	GTGGACCGTTCTCAGCACAGGGG	M2:p17rCdC|p7rGdT	4332	894	0.829104
GTGCACCGTTCTCGGCACAG	GTGGACCGTTCTCCGCACAGGGG	M2:p17rCdC|p7rGdG	3924	2894	0.575818
GTGCACCGTTCTCGGCACAG	GTGGACCGTTCTCTGCACAGGGG	M2:p17rCdC|p7rGdA	2739	6604	0.292089
GTGCACCGTTCTCGGCACAG	GTGTACCGTTCTCAGCACAGGGG	M2:p17rCdA|p7rGdT	4952	763	0.865597
GTGCACCGTTCTCGGCACAG	GTGTACCGTTCTCCGCACAGGGG	M2:p17rCdA|p7rGdG	4613	887	0.838484
GTGCACCGTTCTCGGCACAG	GTGTACCGTTCTCTGCACAGGGG	M2:p17rCdA|p7rGdA	4186	4215	0.498459
GTGCACCGTTCTCGGCACAG	GTGAACCGTTCTCGACACAGGGG	M2:p17rCdT|p6rGdT	3621	514	0.873841
GTGCACCGTTCTCGGCACAG	GTGAACCGTTCTCGCCACAGGGG	M2:p17rCdT|p6rGdG	3152	4865	0.391394
GTGCACCGTTCTCGGCACAG	GTGAACCGTTCTCGTCACAGGGG	M2:p17rCdT|p6rGdA	2800	3762	0.42484
GTGCACCGTTCTCGGCACAG	GTGGACCGTTCTCGACACAGGGG	M2:p17rCdC|p6rGdT	5138	718	0.876793
GTGCACCGTTCTCGGCACAG	GTGGACCGTTCTCGCCACAGGGG	M2:p17rCdC|p6rGdG	1001	3067	0.246061
GTGCACCGTTCTCGGCACAG	GTGGACCGTTCTCGTCACAGGGG	M2:p17rCdC|p6rGdA	756	4954	0.13228
GTGCACCGTTCTCGGCACAG	GTGTACCGTTCTCGACACAGGGG	M2:p17rCdA|p6rGdT	4302	554	0.884087
GTGCACCGTTCTCGGCACAG	GTGTACCGTTCTCGCCACAGGGG	M2:p17rCdA|p6rGdG	2871	3521	0.450021
GTGCACCGTTCTCGGCACAG	GTGTACCGTTCTCGTCACAGGGG	M2:p17rCdA|p6rGdA	1971	1885	0.511525
GTGCACCGTTCTCGGCACAG	GTGAACCGTTCTCGGAACAGGGG	M2:p17rCdT|p5rCdT	4374	1238	0.7784
GTGCACCGTTCTCGGCACAG	GTGAACCGTTCTCGGGACAGGGG	M2:p17rCdT|p5rCdC	1807	4444	0.289694
GTGCACCGTTCTCGGCACAG	GTGAACCGTTCTCGGTACAGGGG	M2:p17rCdT|p5rCdA	3902	912	0.814159
GTGCACCGTTCTCGGCACAG	GTGGACCGTTCTCGGAACAGGGG	M2:p17rCdC|p5rCdT	5335	2514	0.680243
GTGCACCGTTCTCGGCACAG	GTGGACCGTTCTCGGGACAGGGG	M2:p17rCdC|p5rCdC	599	2831	0.178511
GTGCACCGTTCTCGGCACAG	GTGGACCGTTCTCGGTACAGGGG	M2:p17rCdC|p5rCdA	1942	3649	0.356728
GTGCACCGTTCTCGGCACAG	GTGTACCGTTCTCGGAACAGGGG	M2:p17rCdA|p5rCdT	2920	1057	0.734894
GTGCACCGTTCTCGGCACAG	GTGTACCGTTCTCGGGACAGGGG	M2:p17rCdA|p5rCdC	1794	2879	0.382785
GTGCACCGTTCTCGGCACAG	GTGTACCGTTCTCGGTACAGGGG	M2:p17rCdA|p5rCdA	4516	1164	0.794787
GTGCACCGTTCTCGGCACAG	GTGAACCGTTCTCGGCCCAGGGG	M2:p17rCdT|p4rAdG	2825	1765	0.611023
GTGCACCGTTCTCGGCACAG	GTGAACCGTTCTCGGCGCAGGGG	M2:p17rCdT|p4rAdC	1621	2990	0.352033
GTGCACCGTTCTCGGCACAG	GTGAACCGTTCTCGGCTCAGGGG	M2:p17rCdT|p4rAdA	3399	1321	0.72008
GTGCACCGTTCTCGGCACAG	GTGGACCGTTCTCGGCCCAGGGG	M2:p17rCdC|p4rAdG	4507	32127	0.122924
GTGCACCGTTCTCGGCACAG	GTGGACCGTTCTCGGCGCAGGGG	M2:p17rCdC|p4rAdC	333	5024	0.0616906
GTGCACCGTTCTCGGCACAG	GTGGACCGTTCTCGGCTCAGGGG	M2:p17rCdC|p4rAdA	851	4003	0.176308
GTGCACCGTTCTCGGCACAG	GTGTACCGTTCTCGGCCCAGGGG	M2:p17rCdA|p4rAdG	2070	1651	0.556081
GTGCACCGTTCTCGGCACAG	GTGTACCGTTCTCGGCGCAGGGG	M2:p17rCdA|p4rAdC	1715	3645	0.319577
GTGCACCGTTCTCGGCACAG	GTGTACCGTTCTCGGCTCAGGGG	M2:p17rCdA|p4rAdA	3605	1310	0.737464
GTGCACCGTTCTCGGCACAG	GTGAACCGTTCTCGGCAAAGGGG	M2:p17rCdT|p3rCdT	4658	1195	0.795354
GTGCACCGTTCTCGGCACAG	GTGAACCGTTCTCGGCAGAGGGG	M2:p17rCdT|p3rCdC	5438	3770	0.589433
GTGCACCGTTCTCGGCACAG	GTGAACCGTTCTCGGCATAGGGG	M2:p17rCdT|p3rCdA	3463	1390	0.710606
GTGCACCGTTCTCGGCACAG	GTGGACCGTTCTCGGCAAAGGGG	M2:p17rCdC|p3rCdT	3732	1908	0.661786
GTGCACCGTTCTCGGCACAG	GTGGACCGTTCTCGGCAGAGGGG	M2:p17rCdC|p3rCdC	814	5281	0.133691
GTGCACCGTTCTCGGCACAG	GTGGACCGTTCTCGGCATAGGGG	M2:p17rCdC|p3rCdA	2677	3372	0.442834
GTGCACCGTTCTCGGCACAG	GTGTACCGTTCTCGGCAAAGGGG	M2:p17rCdA|p3rCdT	3036	1430	0.686678
GTGCACCGTTCTCGGCACAG	GTGTACCGTTCTCGGCAGAGGGG	M2:p17rCdA|p3rCdC	3332	1680	0.664087
GTGCACCGTTCTCGGCACAG	GTGTACCGTTCTCGGCATAGGGG	M2:p17rCdA|p3rCdA	4985	1325	0.787711
GTGCACCGTTCTCGGCACAG	GTGAACCGTTCTCGGCACCGGGG	M2:p17rCdT|p2rAdG	4644	611	0.883648
GTGCACCGTTCTCGGCACAG	GTGAACCGTTCTCGGCACGGGGG	M2:p17rCdT|p2rAdC	3374	492	0.873545
GTGCACCGTTCTCGGCACAG	GTGAACCGTTCTCGGCACTGGGG	M2:p17rCdT|p2rAdA	3593	835	0.814217
GTGCACCGTTCTCGGCACAG	GTGGACCGTTCTCGGCACCGGGG	M2:p17rCdC|p2rAdG	3863	838	0.822799
GTGCACCGTTCTCGGCACAG	GTGGACCGTTCTCGGCACGGGGG	M2:p17rCdC|p2rAdC	2064	743	0.738007
GTGCACCGTTCTCGGCACAG	GTGGACCGTTCTCGGCACTGGGG	M2:p17rCdC|p2rAdA	4022	1304	0.757639
GTGCACCGTTCTCGGCACAG	GTGTACCGTTCTCGGCACCGGGG	M2:p17rCdA|p2rAdG	4420	580	0.883082
GTGCACCGTTCTCGGCACAG	GTGTACCGTTCTCGGCACGGGGG	M2:p17rCdA|p2rAdC	3383	774	0.814017
GTGCACCGTTCTCGGCACAG	GTGTACCGTTCTCGGCACTGGGG	M2:p17rCdA|p2rAdA	3991	746	0.842525
GTGCACCGTTCTCGGCACAG	GTGAACCGTTCTCGGCACAAGGG	M2:p17rCdT|p1rGdT	5569	1006	0.847458
GTGCACCGTTCTCGGCACAG	GTGAACCGTTCTCGGCACACGGG	M2:p17rCdT|p1rGdG	3216	1183	0.737531
GTGCACCGTTCTCGGCACAG	GTGAACCGTTCTCGGCACATGGG	M2:p17rCdT|p1rGdA	5390	1276	0.809188
GTGCACCGTTCTCGGCACAG	GTGGACCGTTCTCGGCACAAGGG	M2:p17rCdC|p1rGdT	7902	1381	0.850565
GTGCACCGTTCTCGGCACAG	GTGGACCGTTCTCGGCACACGGG	M2:p17rCdC|p1rGdG	4996	1757	0.738176
GTGCACCGTTCTCGGCACAG	GTGGACCGTTCTCGGCACATGGG	M2:p17rCdC|p1rGdA	3376	1368	0.705826
GTGCACCGTTCTCGGCACAG	GTGTACCGTTCTCGGCACAAGGG	M2:p17rCdA|p1rGdT	6717	1109	0.852285
GTGCACCGTTCTCGGCACAG	GTGTACCGTTCTCGGCACACGGG	M2:p17rCdA|p1rGdG	6104	1419	0.81061
GTGCACCGTTCTCGGCACAG	GTGTACCGTTCTCGGCACATGGG	M2:p17rCdA|p1rGdA	3739	1777	0.678156
GTGCACCGTTCTCGGCACAG	GTGAACCGTTCTCGGCACAGGAG	M2:p17rCdT|p-1rGdT	4772	839	0.851396
GTGCACCGTTCTCGGCACAG	GTGAACCGTTCTCGGCACAGGCG	M2:p17rCdT|p-1rGdG	2451	2621	0.483148
GTGCACCGTTCTCGGCACAG	GTGAACCGTTCTCGGCACAGGTG	M2:p17rCdT|p-1rGdA	4853	2388	0.670322
GTGCACCGTTCTCGGCACAG	GTGGACCGTTCTCGGCACAGGAG	M2:p17rCdC|p-1rGdT	4139	841	0.833103
GTGCACCGTTCTCGGCACAG	GTGGACCGTTCTCGGCACAGGCG	M2:p17rCdC|p-1rGdG	1514	3969	0.277383
GTGCACCGTTCTCGGCACAG	GTGGACCGTTCTCGGCACAGGTG	M2:p17rCdC|p-1rGdA	2247	2697	0.452936
GTGCACCGTTCTCGGCACAG	GTGTACCGTTCTCGGCACAGGAG	M2:p17rCdA|p-1rGdT	5250	625	0.893028
GTGCACCGTTCTCGGCACAG	GTGTACCGTTCTCGGCACAGGCG	M2:p17rCdA|p-1rGdG	2247	4280	0.342797
GTGCACCGTTCTCGGCACAG	GTGTACCGTTCTCGGCACAGGTG	M2:p17rCdA|p-1rGdA	4363	2712	0.616793
GTGCACCGTTCTCGGCACAG	GTGAACCGTTCTCGGCACAGGGA	M2:p17rCdT|p-2rGdT	3412	951	0.781533
GTGCACCGTTCTCGGCACAG	GTGAACCGTTCTCGGCACAGGGC	M2:p17rCdT|p-2rGdG	3278	1191	0.733467
GTGCACCGTTCTCGGCACAG	GTGAACCGTTCTCGGCACAGGGT	M2:p17rCdT|p-2rGdA	4132	5800	0.417165
GTGCACCGTTCTCGGCACAG	GTGGACCGTTCTCGGCACAGGGA	M2:p17rCdC|p-2rGdT	3144	1489	0.679838
GTGCACCGTTCTCGGCACAG	GTGGACCGTTCTCGGCACAGGGC	M2:p17rCdC|p-2rGdG	1415	3230	0.307469
GTGCACCGTTCTCGGCACAG	GTGGACCGTTCTCGGCACAGGGT	M2:p17rCdC|p-2rGdA	2770	5461	0.336588
GTGCACCGTTCTCGGCACAG	GTGTACCGTTCTCGGCACAGGGA	M2:p17rCdA|p-2rGdT	4380	668	0.866431
GTGCACCGTTCTCGGCACAG	GTGTACCGTTCTCGGCACAGGGC	M2:p17rCdA|p-2rGdG	3051	2409	0.560216
GTGCACCGTTCTCGGCACAG	GTGTACCGTTCTCGGCACAGGGT	M2:p17rCdA|p-2rGdA	2221	3269	0.404483
GTGCACCGTTCTCGGCACAG	GTGACCCGTTCTCGGCACAGGGG	M2:p17rCdT|p16rAdG	2986	663	0.8138
GTGCACCGTTCTCGGCACAG	GTGAGCCGTTCTCGGCACAGGGG	M2:p17rCdT|p16rAdC	3028	354	0.897743
GTGCACCGTTCTCGGCACAG	GTGATCCGTTCTCGGCACAGGGG	M2:p17rCdT|p16rAdA	4204	1271	0.768835
GTGCACCGTTCTCGGCACAG	GTGGCCCGTTCTCGGCACAGGGG	M2:p17rCdC|p16rAdG	1047	3139	0.250459
GTGCACCGTTCTCGGCACAG	GTGGGCCGTTCTCGGCACAGGGG	M2:p17rCdC|p16rAdC	4216	687	0.862036
GTGCACCGTTCTCGGCACAG	GTGGTCCGTTCTCGGCACAGGGG	M2:p17rCdC|p16rAdA	1468	1864	0.440637
GTGCACCGTTCTCGGCACAG	GTGTCCCGTTCTCGGCACAGGGG	M2:p17rCdA|p16rAdG	3299	758	0.813283
GTGCACCGTTCTCGGCACAG	GTGTGCCGTTCTCGGCACAGGGG	M2:p17rCdA|p16rAdC	3444	324	0.913449
GTGCACCGTTCTCGGCACAG	GTGTTCCGTTCTCGGCACAGGGG	M2:p17rCdA|p16rAdA	2651	1079	0.706869
GTGCACCGTTCTCGGCACAG	GTGAAACGTTCTCGGCACAGGGG	M2:p17rCdT|p15rCdT	4118	360	0.919825
GTGCACCGTTCTCGGCACAG	GTGAAGCGTTCTCGGCACAGGGG	M2:p17rCdT|p15rCdC	3908	643	0.857107
GTGCACCGTTCTCGGCACAG	GTGAATCGTTCTCGGCACAGGGG	M2:p17rCdT|p15rCdA	5208	872	0.85823
GTGCACCGTTCTCGGCACAG	GTGGAACGTTCTCGGCACAGGGG	M2:p17rCdC|p15rCdT	2332	1259	0.647931
GTGCACCGTTCTCGGCACAG	GTGGAGCGTTCTCGGCACAGGGG	M2:p17rCdC|p15rCdC	3704	1097	0.772023
GTGCACCGTTCTCGGCACAG	GTGGATCGTTCTCGGCACAGGGG	M2:p17rCdC|p15rCdA	3687	985	0.788288
GTGCACCGTTCTCGGCACAG	GTGTAACGTTCTCGGCACAGGGG	M2:p17rCdA|p15rCdT	4588	772	0.85703
GTGCACCGTTCTCGGCACAG	GTGTAGCGTTCTCGGCACAGGGG	M2:p17rCdA|p15rCdC	2508	283	0.898685
GTGCACCGTTCTCGGCACAG	GTGTATCGTTCTCGGCACAGGGG	M2:p17rCdA|p15rCdA	4669	797	0.855275
GTGCACCGTTCTCGGCACAG	GTGAACAGTTCTCGGCACAGGGG	M2:p17rCdT|p14rCdT	5325	562	0.904243
GTGCACCGTTCTCGGCACAG	GTGAACGGTTCTCGGCACAGGGG	M2:p17rCdT|p14rCdC	3964	603	0.869151
GTGCACCGTTCTCGGCACAG	GTGAACTGTTCTCGGCACAGGGG	M2:p17rCdT|p14rCdA	3048	292	0.906821
GTGCACCGTTCTCGGCACAG	GTGGACAGTTCTCGGCACAGGGG	M2:p17rCdC|p14rCdT	3220	725	0.817032
GTGCACCGTTCTCGGCACAG	GTGGACGGTTCTCGGCACAGGGG	M2:p17rCdC|p14rCdC	2595	2869	0.474628
GTGCACCGTTCTCGGCACAG	GTGGACTGTTCTCGGCACAGGGG	M2:p17rCdC|p14rCdA	3767	1431	0.725883
GTGCACCGTTCTCGGCACAG	GTGTACAGTTCTCGGCACAGGGG	M2:p17rCdA|p14rCdT	3533	717	0.831941
GTGCACCGTTCTCGGCACAG	GTGTACGGTTCTCGGCACAGGGG	M2:p17rCdA|p14rCdC	4871	1386	0.778604
GTGCACCGTTCTCGGCACAG	GTGTACTGTTCTCGGCACAGGGG	M2:p17rCdA|p14rCdA	2786	377	0.879454
GTGCACCGTTCTCGGCACAG	GTGAACCATTCTCGGCACAGGGG	M2:p17rCdT|p13rGdT	4737	740	0.864613
GTGCACCGTTCTCGGCACAG	GTGAACCCTTCTCGGCACAGGGG	M2:p17rCdT|p13rGdG	4787	664	0.878705
GTGCACCGTTCTCGGCACAG	GTGAACCTTTCTCGGCACAGGGG	M2:p17rCdT|p13rGdA	5286	1157	0.822421
GTGCACCGTTCTCGGCACAG	GTGGACCATTCTCGGCACAGGGG	M2:p17rCdC|p13rGdT	3147	901	0.777424
GTGCACCGTTCTCGGCACAG	GTGGACCCTTCTCGGCACAGGGG	M2:p17rCdC|p13rGdG	3652	1540	0.705444
GTGCACCGTTCTCGGCACAG	GTGGACCTTTCTCGGCACAGGGG	M2:p17rCdC|p13rGdA	1069	6621	0.138998
GTGCACCGTTCTCGGCACAG	GTGTACCATTCTCGGCACAGGGG	M2:p17rCdA|p13rGdT	4635	476	0.907687
GTGCACCGTTCTCGGCACAG	GTGTACCCTTCTCGGCACAGGGG	M2:p17rCdA|p13rGdG	6704	939	0.876781
GTGCACCGTTCTCGGCACAG	GTGTACCTTTCTCGGCACAGGGG	M2:p17rCdA|p13rGdA	3593	1560	0.703201
GTGCACCGTTCTCGGCACAG	GTGAACCGATCTCGGCACAGGGG	M2:p17rCdT|p12rUdT	3225	323	0.908676
GTGCACCGTTCTCGGCACAG	GTGAACCGCTCTCGGCACAGGGG	M2:p17rCdT|p12rUdG	4090	837	0.832731
GTGCACCGTTCTCGGCACAG	GTGAACCGGTCTCGGCACAGGGG	M2:p17rCdT|p12rUdC	3340	831	0.805406
GTGCACCGTTCTCGGCACAG	GTGGACCGATCTCGGCACAGGGG	M2:p17rCdC|p12rUdT	3412	793	0.810025
GTGCACCGTTCTCGGCACAG	GTGGACCGCTCTCGGCACAGGGG	M2:p17rCdC|p12rUdG	2855	877	0.76785
GTGCACCGTTCTCGGCACAG	GTGGACCGGTCTCGGCACAGGGG	M2:p17rCdC|p12rUdC	2780	987	0.736523
GTGCACCGTTCTCGGCACAG	GTGTACCGATCTCGGCACAGGGG	M2:p17rCdA|p12rUdT	3805	791	0.827614
GTGCACCGTTCTCGGCACAG	GTGTACCGCTCTCGGCACAGGGG	M2:p17rCdA|p12rUdG	4334	395	0.91657
GTGCACCGTTCTCGGCACAG	GTGTACCGGTCTCGGCACAGGGG	M2:p17rCdA|p12rUdC	4747	670	0.876793
GTGCACCGTTCTCGGCACAG	GTGCCCCGTACTCGGCACAGGGG	M2:p16rAdG|p11rUdT	2992	1644	0.64618
GTGCACCGTTCTCGGCACAG	GTGCCCCGTCCTCGGCACAGGGG	M2:p16rAdG|p11rUdG	11611	2264	0.836886
GTGCACCGTTCTCGGCACAG	GTGCCCCGTGCTCGGCACAGGGG	M2:p16rAdG|p11rUdC	1122	2845	0.281692
GTGCACCGTTCTCGGCACAG	GTGCGCCGTACTCGGCACAGGGG	M2:p16rAdC|p11rUdT	4319	855	0.834986
GTGCACCGTTCTCGGCACAG	GTGCGCCGTCCTCGGCACAGGGG	M2:p16rAdC|p11rUdG	3650	761	0.828187
GTGCACCGTTCTCGGCACAG	GTGCGCCGTGCTCGGCACAGGGG	M2:p16rAdC|p11rUdC	3205	2205	0.593113
GTGCACCGTTCTCGGCACAG	GTGCTCCGTACTCGGCACAGGGG	M2:p16rAdA|p11rUdT	1663	3685	0.309804
GTGCACCGTTCTCGGCACAG	GTGCTCCGTCCTCGGCACAGGGG	M2:p16rAdA|p11rUdG	2360	755	0.756486
GTGCACCGTTCTCGGCACAG	GTGCTCCGTGCTCGGCACAGGGG	M2:p16rAdA|p11rUdC	330	3197	0.0954703
GTGCACCGTTCTCGGCACAG	GTGCCCCGTTATCGGCACAGGGG	M2:p16rAdG|p10rCdT	1188	1216	0.494914
GTGCACCGTTCTCGGCACAG	GTGCCCCGTTGTCGGCACAGGGG	M2:p16rAdG|p10rCdC	794	4349	0.152311
GTGCACCGTTCTCGGCACAG	GTGCCCCGTTTTCGGCACAGGGG	M2:p16rAdG|p10rCdA	1170	2219	0.343064
GTGCACCGTTCTCGGCACAG	GTGCGCCGTTATCGGCACAGGGG	M2:p16rAdC|p10rCdT	4362	863	0.835291
GTGCACCGTTCTCGGCACAG	GTGCGCCGTTGTCGGCACAGGGG	M2:p16rAdC|p10rCdC	1732	2850	0.378583
GTGCACCGTTCTCGGCACAG	GTGCGCCGTTTTCGGCACAGGGG	M2:p16rAdC|p10rCdA	3192	1498	0.686441
GTGCACCGTTCTCGGCACAG	GTGCTCCGTTATCGGCACAGGGG	M2:p16rAdA|p10rCdT	1833	2038	0.474286
GTGCACCGTTCTCGGCACAG	GTGCTCCGTTGTCGGCACAGGGG	M2:p16rAdA|p10rCdC	443	4057	0.0982634
GTGCACCGTTCTCGGCACAG	GTGCTCCGTTTTCGGCACAGGGG	M2:p16rAdA|p10rCdA	811	3293	0.197144
GTGCACCGTTCTCGGCACAG	GTGCCCCGTTCACGGCACAGGGG	M2:p16rAdG|p9rUdT	4385	663	0.869264
GTGCACCGTTCTCGGCACAG	GTGCCCCGTTCCCGGCACAGGGG	M2:p16rAdG|p9rUdG	2570	171	0.938653
GTGCACCGTTCTCGGCACAG	GTGCCCCGTTCGCGGCACAGGGG	M2:p16rAdG|p9rUdC	401	1729	0.189057
GTGCACCGTTCTCGGCACAG	GTGCGCCGTTCACGGCACAGGGG	M2:p16rAdC|p9rUdT	5172	843	0.859735
GTGCACCGTTCTCGGCACAG	GTGCGCCGTTCCCGGCACAGGGG	M2:p16rAdC|p9rUdG	2934	435	0.87109
GTGCACCGTTCTCGGCACAG	GTGCGCCGTTCGCGGCACAGGGG	M2:p16rAdC|p9rUdC	2336	2336	0.500033
GTGCACCGTTCTCGGCACAG	GTGCTCCGTTCACGGCACAGGGG	M2:p16rAdA|p9rUdT	3776	1246	0.752196
GTGCACCGTTCTCGGCACAG	GTGCTCCGTTCCCGGCACAGGGG	M2:p16rAdA|p9rUdG	3094	512	0.858309
GTGCACCGTTCTCGGCACAG	GTGCTCCGTTCGCGGCACAGGGG	M2:p16rAdA|p9rUdC	206	3372	0.0558441
GTGCACCGTTCTCGGCACAG	GTGCCCCGTTCTAGGCACAGGGG	M2:p16rAdG|p8rCdT	741	4224	0.147923
GTGCACCGTTCTCGGCACAG	GTGCCCCGTTCTGGGCACAGGGG	M2:p16rAdG|p8rCdC	130	3664	0.0335972
GTGCACCGTTCTCGGCACAG	GTGCCCCGTTCTTGGCACAGGGG	M2:p16rAdG|p8rCdA	3019	634	0.825377
GTGCACCGTTCTCGGCACAG	GTGCGCCGTTCTAGGCACAGGGG	M2:p16rAdC|p8rCdT	2785	2023	0.579731
GTGCACCGTTCTCGGCACAG	GTGCGCCGTTCTGGGCACAGGGG	M2:p16rAdC|p8rCdC	516	5436	0.0868267
GTGCACCGTTCTCGGCACAG	GTGCGCCGTTCTTGGCACAGGGG	M2:p16rAdC|p8rCdA	4984	925	0.843491
GTGCACCGTTCTCGGCACAG	GTGCTCCGTTCTAGGCACAGGGG	M2:p16rAdA|p8rCdT	585	6023	0.0874647
GTGCACCGTTCTCGGCACAG	GTGCTCCGTTCTGGGCACAGGGG	M2:p16rAdA|p8rCdC	167	3810	0.041544
GTGCACCGTTCTCGGCACAG	GTGCTCCGTTCTTGGCACAGGGG	M2:p16rAdA|p8rCdA	3636	1179	0.754694
GTGCACCGTTCTCGGCACAG	GTGCCCCGTTCTCAGCACAGGGG	M2:p16rAdG|p7rGdT	3116	1528	0.670901
GTGCACCGTTCTCGGCACAG	GTGCCCCGTTCTCCGCACAGGGG	M2:p16rAdG|p7rGdG	2333	2538	0.479079
GTGCACCGTTCTCGGCACAG	GTGCCCCGTTCTCTGCACAGGGG	M2:p16rAdG|p7rGdA	1324	4948	0.21139
GTGCACCGTTCTCGGCACAG	GTGCGCCGTTCTCAGCACAGGGG	M2:p16rAdC|p7rGdT	3811	898	0.809226
GTGCACCGTTCTCGGCACAG	GTGCGCCGTTCTCCGCACAGGGG	M2:p16rAdC|p7rGdG	2026	1682	0.545618
GTGCACCGTTCTCGGCACAG	GTGCGCCGTTCTCTGCACAGGGG	M2:p16rAdC|p7rGdA	1720	2825	0.37822
GTGCACCGTTCTCGGCACAG	GTGCTCCGTTCTCAGCACAGGGG	M2:p16rAdA|p7rGdT	3940	2515	0.610783
GTGCACCGTTCTCGGCACAG	GTGCTCCGTTCTCCGCACAGGGG	M2:p16rAdA|p7rGdG	2146	5226	0.290937
GTGCACCGTTCTCGGCACAG	GTGCTCCGTTCTCTGCACAGGGG	M2:p16rAdA|p7rGdA	1234	4408	0.218047
GTGCACCGTTCTCGGCACAG	GTGCCCCGTTCTCGACACAGGGG	M2:p16rAdG|p6rGdT	4397	834	0.840965
GTGCACCGTTCTCGGCACAG	GTGCCCCGTTCTCGCCACAGGGG	M2:p16rAdG|p6rGdG	733	2988	0.197458
GTGCACCGTTCTCGGCACAG	GTGCCCCGTTCTCGTCACAGGGG	M2:p16rAdG|p6rGdA	42	2730	0.0151248
GTGCACCGTTCTCGGCACAG	GTGCGCCGTTCTCGACACAGGGG	M2:p16rAdC|p6rGdT	2881	687	0.807666
GTGCACCGTTCTCGGCACAG	GTGCGCCGTTCTCGCCACAGGGG	M2:p16rAdC|p6rGdG	951	2570	0.271523
GTGCACCGTTCTCGGCACAG	GTGCGCCGTTCTCGTCACAGGGG	M2:p16rAdC|p6rGdA	1100	3605	0.234029
GTGCACCGTTCTCGGCACAG	GTGCTCCGTTCTCGACACAGGGG	M2:p16rAdA|p6rGdT	5067	1075	0.824499
GTGCACCGTTCTCGGCACAG	GTGCTCCGTTCTCGCCACAGGGG	M2:p16rAdA|p6rGdG	319	2702	0.104631
GTGCACCGTTCTCGGCACAG	GTGCTCCGTTCTCGTCACAGGGG	M2:p16rAdA|p6rGdA	407	4259	0.0878777
GTGCACCGTTCTCGGCACAG	GTGCCCCGTTCTCGGAACAGGGG	M2:p16rAdG|p5rCdT	2171	910	0.7048
GTGCACCGTTCTCGGCACAG	GTGCCCCGTTCTCGGGACAGGGG	M2:p16rAdG|p5rCdC	536	2712	0.165026
GTGCACCGTTCTCGGCACAG	GTGCCCCGTTCTCGGTACAGGGG	M2:p16rAdG|p5rCdA	618	3250	0.154382
GTGCACCGTTCTCGGCACAG	GTGCGCCGTTCTCGGAACAGGGG	M2:p16rAdC|p5rCdT	2393	998	0.70615
GTGCACCGTTCTCGGCACAG	GTGCGCCGTTCTCGGGACAGGGG	M2:p16rAdC|p5rCdC	1070	2795	0.276546
GTGCACCGTTCTCGGCACAG	GTGCGCCGTTCTCGGTACAGGGG	M2:p16rAdC|p5rCdA	2255	1552	0.613313
GTGCACCGTTCTCGGCACAG	GTGCTCCGTTCTCGGAACAGGGG	M2:p16rAdA|p5rCdT	2536	2435	0.510367
GTGCACCGTTCTCGGCACAG	GTGCTCCGTTCTCGGGACAGGGG	M2:p16rAdA|p5rCdC	506	2907	0.148227
GTGCACCGTTCTCGGCACAG	GTGCTCCGTTCTCGGTACAGGGG	M2:p16rAdA|p5rCdA	543	5746	0.0856694
GTGCACCGTTCTCGGCACAG	GTGCCCCGTTCTCGGCCCAGGGG	M2:p16rAdG|p4rAdG	392	2669	0.128119
GTGCACCGTTCTCGGCACAG	GTGCCCCGTTCTCGGCGCAGGGG	M2:p16rAdG|p4rAdC	64	2140	0.0280903
GTGCACCGTTCTCGGCACAG	GTGCCCCGTTCTCGGCTCAGGGG	M2:p16rAdG|p4rAdA	296	4117	0.0670797
GTGCACCGTTCTCGGCACAG	GTGCGCCGTTCTCGGCCCAGGGG	M2:p16rAdC|p4rAdG	838	2356	0.267508
GTGCACCGTTCTCGGCACAG	GTGCGCCGTTCTCGGCGCAGGGG	M2:p16rAdC|p4rAdC	385	4016	0.0893091
GTGCACCGTTCTCGGCACAG	GTGCGCCGTTCTCGGCTCAGGGG	M2:p16rAdC|p4rAdA	912	3222	0.223392
GTGCACCGTTCTCGGCACAG	GTGCTCCGTTCTCGGCCCAGGGG	M2:p16rAdA|p4rAdG	209	2651	0.0715666
GTGCACCGTTCTCGGCACAG	GTGCTCCGTTCTCGGCGCAGGGG	M2:p16rAdA|p4rAdC	462	4065	0.101922
GTGCACCGTTCTCGGCACAG	GTGCTCCGTTCTCGGCTCAGGGG	M2:p16rAdA|p4rAdA	69	2740	0.0248501
GTGCACCGTTCTCGGCACAG	GTGCCCCGTTCTCGGCAAAGGGG	M2:p16rAdG|p3rCdT	2839	2331	0.550215
GTGCACCGTTCTCGGCACAG	GTGCCCCGTTCTCGGCAGAGGGG	M2:p16rAdG|p3rCdC	203	4046	0.0476357
GTGCACCGTTCTCGGCACAG	GTGCCCCGTTCTCGGCATAGGGG	M2:p16rAdG|p3rCdA	889	2578	0.259246
GTGCACCGTTCTCGGCACAG	GTGCGCCGTTCTCGGCAAAGGGG	M2:p16rAdC|p3rCdT	3491	2140	0.622123
GTGCACCGTTCTCGGCACAG	GTGCGCCGTTCTCGGCAGAGGGG	M2:p16rAdC|p3rCdC	1044	4453	0.18973
GTGCACCGTTCTCGGCACAG	GTGCGCCGTTCTCGGCATAGGGG	M2:p16rAdC|p3rCdA	2253	2845	0.441725
GTGCACCGTTCTCGGCACAG	GTGCTCCGTTCTCGGCAAAGGGG	M2:p16rAdA|p3rCdT	3790	2777	0.576538
GTGCACCGTTCTCGGCACAG	GTGCTCCGTTCTCGGCAGAGGGG	M2:p16rAdA|p3rCdC	152	5489	0.0263916
GTGCACCGTTCTCGGCACAG	GTGCTCCGTTCTCGGCATAGGGG	M2:p16rAdA|p3rCdA	558	5526	0.0927464
GTGCACCGTTCTCGGCACAG	GTGCCCCGTTCTCGGCACCGGGG	M2:p16rAdG|p2rAdG	2224	1386	0.61699
GTGCACCGTTCTCGGCACAG	GTGCCCCGTTCTCGGCACGGGGG	M2:p16rAdG|p2rAdC	3613	1509	0.710236
GTGCACCGTTCTCGGCACAG	GTGCCCCGTTCTCGGCACTGGGG	M2:p16rAdG|p2rAdA	1978	509	0.789993
GTGCACCGTTCTCGGCACAG	GTGCGCCGTTCTCGGCACCGGGG	M2:p16rAdC|p2rAdG	2813	597	0.825902
GTGCACCGTTCTCGGCACAG	GTGCGCCGTTCTCGGCACGGGGG	M2:p16rAdC|p2rAdC	2813	814	0.778514
GTGCACCGTTCTCGGCACAG	GTGCGCCGTTCTCGGCACTGGGG	M2:p16rAdC|p2rAdA	2786	763	0.782882
GTGCACCGTTCTCGGCACAG	GTGCTCCGTTCTCGGCACCGGGG	M2:p16rAdA|p2rAdG	1601	1495	0.515245
GTGCACCGTTCTCGGCACAG	GTGCTCCGTTCTCGGCACGGGGG	M2:p16rAdA|p2rAdC	2320	1678	0.581486
GTGCACCGTTCTCGGCACAG	GTGCTCCGTTCTCGGCACTGGGG	M2:p16rAdA|p2rAdA	2382	1040	0.694099
GTGCACCGTTCTCGGCACAG	GTGCCCCGTTCTCGGCACAAGGG	M2:p16rAdG|p1rGdT	3625	942	0.793496
GTGCACCGTTCTCGGCACAG	GTGCCCCGTTCTCGGCACACGGG	M2:p16rAdG|p1rGdG	1716	1745	0.496163
GTGCACCGTTCTCGGCACAG	GTGCCCCGTTCTCGGCACATGGG	M2:p16rAdG|p1rGdA	1827	1455	0.557437
GTGCACCGTTCTCGGCACAG	GTGCGCCGTTCTCGGCACAAGGG	M2:p16rAdC|p1rGdT	3823	903	0.809641
GTGCACCGTTCTCGGCACAG	GTGCGCCGTTCTCGGCACACGGG	M2:p16rAdC|p1rGdG	4307	1697	0.715591
GTGCACCGTTCTCGGCACAG	GTGCGCCGTTCTCGGCACATGGG	M2:p16rAdC|p1rGdA	3056	953	0.762222
GTGCACCGTTCTCGGCACAG	GTGCTCCGTTCTCGGCACAAGGG	M2:p16rAdA|p1rGdT	3782	1648	0.69686
GTGCACCGTTCTCGGCACAG	GTGCTCCGTTCTCGGCACACGGG	M2:p16rAdA|p1rGdG	3309	3862	0.461228
GTGCACCGTTCTCGGCACAG	GTGCTCCGTTCTCGGCACATGGG	M2:p16rAdA|p1rGdA	1527	1708	0.471245
GTGCACCGTTCTCGGCACAG	GTGCCCCGTTCTCGGCACAGGAG	M2:p16rAdG|p-1rGdT	2571	479	0.84287
GTGCACCGTTCTCGGCACAG	GTGCCCCGTTCTCGGCACAGGCG	M2:p16rAdG|p-1rGdG	612	2451	0.199111
GTGCACCGTTCTCGGCACAG	GTGCCCCGTTCTCGGCACAGGTG	M2:p16rAdG|p-1rGdA	1826	1561	0.538738
GTGCACCGTTCTCGGCACAG	GTGCGCCGTTCTCGGCACAGGAG	M2:p16rAdC|p-1rGdT	3197	665	0.832623
GTGCACCGTTCTCGGCACAG	GTGCGCCGTTCTCGGCACAGGCG	M2:p16rAdC|p-1rGdG	736	2630	0.22167
GTGCACCGTTCTCGGCACAG	GTGCGCCGTTCTCGGCACAGGTG	M2:p16rAdC|p-1rGdA	2096	2098	0.499326
GTGCACCGTTCTCGGCACAG	GTGCTCCGTTCTCGGCACAGGAG	M2:p16rAdA|p-1rGdT	3951	924	0.812251
GTGCACCGTTCTCGGCACAG	GTGCTCCGTTCTCGGCACAGGCG	M2:p16rAdA|p-1rGdG	736	4049	0.153634
GTGCACCGTTCTCGGCACAG	GTGCTCCGTTCTCGGCACAGGTG	M2:p16rAdA|p-1rGdA	1725	3117	0.356205
GTGCACCGTTCTCGGCACAG	GTGCCCCGTTCTCGGCACAGGGA	M2:p16rAdG|p-2rGdT	1465	714	0.674411
GTGCACCGTTCTCGGCACAG	GTGCCCCGTTCTCGGCACAGGGC	M2:p16rAdG|p-2rGdG	1208	2246	0.349628
GTGCACCGTTCTCGGCACAG	GTGCCCCGTTCTCGGCACAGGGT	M2:p16rAdG|p-2rGdA	1574	4087	0.276768
GTGCACCGTTCTCGGCACAG	GTGCGCCGTTCTCGGCACAGGGA	M2:p16rAdC|p-2rGdT	3420	1476	0.696748
GTGCACCGTTCTCGGCACAG	GTGCGCCGTTCTCGGCACAGGGC	M2:p16rAdC|p-2rGdG	2076	2668	0.433877
GTGCACCGTTCTCGGCACAG	GTGCGCCGTTCTCGGCACAGGGT	M2:p16rAdC|p-2rGdA	2249	5903	0.275236
GTGCACCGTTCTCGGCACAG	GTGCTCCGTTCTCGGCACAGGGA	M2:p16rAdA|p-2rGdT	1656	1949	0.455252
GTGCACCGTTCTCGGCACAG	GTGCTCCGTTCTCGGCACAGGGC	M2:p16rAdA|p-2rGdG	503	2867	0.145219
GTGCACCGTTCTCGGCACAG	GTGCTCCGTTCTCGGCACAGGGT	M2:p16rAdA|p-2rGdA	1036	5202	0.166171
GTGCACCGTTCTCGGCACAG	GTGCCACGTTCTCGGCACAGGGG	M2:p16rAdG|p15rCdT	2316	423	0.844289
GTGCACCGTTCTCGGCACAG	GTGCCGCGTTCTCGGCACAGGGG	M2:p16rAdG|p15rCdC	2818	699	0.80132
GTGCACCGTTCTCGGCACAG	GTGCCTCGTTCTCGGCACAGGGG	M2:p16rAdG|p15rCdA	2281	447	0.83919
GTGCACCGTTCTCGGCACAG	GTGCGACGTTCTCGGCACAGGGG	M2:p16rAdC|p15rCdT	1923	218	0.900107
GTGCACCGTTCTCGGCACAG	GTGCGGCGTTCTCGGCACAGGGG	M2:p16rAdC|p15rCdC	45765	14458	0.759628
GTGCACCGTTCTCGGCACAG	GTGCGTCGTTCTCGGCACAGGGG	M2:p16rAdC|p15rCdA	2464	791	0.757763
GTGCACCGTTCTCGGCACAG	GTGCTACGTTCTCGGCACAGGGG	M2:p16rAdA|p15rCdT	5525	1186	0.823259
GTGCACCGTTCTCGGCACAG	GTGCTGCGTTCTCGGCACAGGGG	M2:p16rAdA|p15rCdC	3518	2501	0.592299
GTGCACCGTTCTCGGCACAG	GTGCTTCGTTCTCGGCACAGGGG	M2:p16rAdA|p15rCdA	4172	1460	0.740733
GTGCACCGTTCTCGGCACAG	GTGCCCAGTTCTCGGCACAGGGG	M2:p16rAdG|p14rCdT	1222	2725	0.308623
GTGCACCGTTCTCGGCACAG	GTGCCCGGTTCTCGGCACAGGGG	M2:p16rAdG|p14rCdC	109	3655	0.0276551
GTGCACCGTTCTCGGCACAG	GTGCCCTGTTCTCGGCACAGGGG	M2:p16rAdG|p14rCdA	590	1763	0.246903
GTGCACCGTTCTCGGCACAG	GTGCGCAGTTCTCGGCACAGGGG	M2:p16rAdC|p14rCdT	3909	486	0.887078
GTGCACCGTTCTCGGCACAG	GTGCGCGGTTCTCGGCACAGGGG	M2:p16rAdC|p14rCdC	1823	2679	0.403548
GTGCACCGTTCTCGGCACAG	GTGCGCTGTTCTCGGCACAGGGG	M2:p16rAdC|p14rCdA	2575	771	0.769489
GTGCACCGTTCTCGGCACAG	GTGCTCAGTTCTCGGCACAGGGG	M2:p16rAdA|p14rCdT	650	4202	0.133375
GTGCACCGTTCTCGGCACAG	GTGCTCGGTTCTCGGCACAGGGG	M2:p16rAdA|p14rCdC	207	2790	0.0690603
GTGCACCGTTCTCGGCACAG	GTGCTCTGTTCTCGGCACAGGGG	M2:p16rAdA|p14rCdA	1083	5825	0.156393
GTGCACCGTTCTCGGCACAG	GTGCCCCATTCTCGGCACAGGGG	M2:p16rAdG|p13rGdT	1574	740	0.678023
GTGCACCGTTCTCGGCACAG	GTGCCCCCTTCTCGGCACAGGGG	M2:p16rAdG|p13rGdG	1410	3520	0.280491
GTGCACCGTTCTCGGCACAG	GTGCCCCTTTCTCGGCACAGGGG	M2:p16rAdG|p13rGdA	303	4659	0.0597054
GTGCACCGTTCTCGGCACAG	GTGCGCCATTCTCGGCACAGGGG	M2:p16rAdC|p13rGdT	3049	604	0.833722
GTGCACCGTTCTCGGCACAG	GTGCGCCCTTCTCGGCACAGGGG	M2:p16rAdC|p13rGdG	2730	533	0.836395
GTGCACCGTTCTCGGCACAG	GTGCGCCTTTCTCGGCACAGGGG	M2:p16rAdC|p13rGdA	2533	2701	0.48456
GTGCACCGTTCTCGGCACAG	GTGCTCCATTCTCGGCACAGGGG	M2:p16rAdA|p13rGdT	4978	1645	0.749889
GTGCACCGTTCTCGGCACAG	GTGCTCCCTTCTCGGCACAGGGG	M2:p16rAdA|p13rGdG	443	4717	0.0855389
GTGCACCGTTCTCGGCACAG	GTGCTCCTTTCTCGGCACAGGGG	M2:p16rAdA|p13rGdA	289	8043	0.0341058
GTGCACCGTTCTCGGCACAG	GTGCCCCGATCTCGGCACAGGGG	M2:p16rAdG|p12rUdT	3015	559	0.841718
GTGCACCGTTCTCGGCACAG	GTGCCCCGCTCTCGGCACAGGGG	M2:p16rAdG|p12rUdG	2371	720	0.766821
GTGCACCGTTCTCGGCACAG	GTGCCCCGGTCTCGGCACAGGGG	M2:p16rAdG|p12rUdC	1889	1058	0.641236
GTGCACCGTTCTCGGCACAG	GTGCGCCGATCTCGGCACAGGGG	M2:p16rAdC|p12rUdT	5009	681	0.880183
GTGCACCGTTCTCGGCACAG	GTGCGCCGCTCTCGGCACAGGGG	M2:p16rAdC|p12rUdG	3057	443	0.874274
GTGCACCGTTCTCGGCACAG	GTGCGCCGGTCTCGGCACAGGGG	M2:p16rAdC|p12rUdC	2917	576	0.834681
GTGCACCGTTCTCGGCACAG	GTGCTCCGATCTCGGCACAGGGG	M2:p16rAdA|p12rUdT	3519	1870	0.650451
GTGCACCGTTCTCGGCACAG	GTGCTCCGCTCTCGGCACAGGGG	M2:p16rAdA|p12rUdG	2015	213	0.904246
GTGCACCGTTCTCGGCACAG	GTGCTCCGGTCTCGGCACAGGGG	M2:p16rAdA|p12rUdC	1028	1736	0.371389
GTGCACCGTTCTCGGCACAG	GTGCAACGTACTCGGCACAGGGG	M2:p15rCdT|p11rUdT	3288	636	0.837835
GTGCACCGTTCTCGGCACAG	GTGCAACGTCCTCGGCACAGGGG	M2:p15rCdT|p11rUdG	2094	897	0.704933
GTGCACCGTTCTCGGCACAG	GTGCAACGTGCTCGGCACAGGGG	M2:p15rCdT|p11rUdC	6150	2275	0.726486
GTGCACCGTTCTCGGCACAG	GTGCAGCGTACTCGGCACAGGGG	M2:p15rCdC|p11rUdT	4470	638	0.874965
GTGCACCGTTCTCGGCACAG	GTGCAGCGTCCTCGGCACAGGGG	M2:p15rCdC|p11rUdG	3421	528	0.865703
GTGCACCGTTCTCGGCACAG	GTGCAGCGTGCTCGGCACAGGGG	M2:p15rCdC|p11rUdC	2381	3549	0.40406
GTGCACCGTTCTCGGCACAG	GTGCATCGTACTCGGCACAGGGG	M2:p15rCdA|p11rUdT	3072	456	0.874309
GTGCACCGTTCTCGGCACAG	GTGCATCGTCCTCGGCACAGGGG	M2:p15rCdA|p11rUdG	3606	1110	0.766933
GTGCACCGTTCTCGGCACAG	GTGCATCGTGCTCGGCACAGGGG	M2:p15rCdA|p11rUdC	3408	1359	0.714713
GTGCACCGTTCTCGGCACAG	GTGCAACGTTATCGGCACAGGGG	M2:p15rCdT|p10rCdT	4627	1072	0.813919
GTGCACCGTTCTCGGCACAG	GTGCAACGTTGTCGGCACAGGGG	M2:p15rCdT|p10rCdC	2334	5279	0.305856
GTGCACCGTTCTCGGCACAG	GTGCAACGTTTTCGGCACAGGGG	M2:p15rCdT|p10rCdA	4391	3205	0.572793
GTGCACCGTTCTCGGCACAG	GTGCAGCGTTATCGGCACAGGGG	M2:p15rCdC|p10rCdT	3670	2156	0.630686
GTGCACCGTTCTCGGCACAG	GTGCAGCGTTGTCGGCACAGGGG	M2:p15rCdC|p10rCdC	699	3843	0.153602
GTGCACCGTTCTCGGCACAG	GTGCAGCGTTTTCGGCACAGGGG	M2:p15rCdC|p10rCdA	3179	5140	0.384975
GTGCACCGTTCTCGGCACAG	GTGCATCGTTATCGGCACAGGGG	M2:p15rCdA|p10rCdT	3161	939	0.770929
GTGCACCGTTCTCGGCACAG	GTGCATCGTTGTCGGCACAGGGG	M2:p15rCdA|p10rCdC	1678	3713	0.310674
GTGCACCGTTCTCGGCACAG	GTGCATCGTTTTCGGCACAGGGG	M2:p15rCdA|p10rCdA	3140	1877	0.622001
GTGCACCGTTCTCGGCACAG	GTGCAACGTTCACGGCACAGGGG	M2:p15rCdT|p9rUdT	4162	810	0.836873
GTGCACCGTTCTCGGCACAG	GTGCAACGTTCCCGGCACAGGGG	M2:p15rCdT|p9rUdG	2876	480	0.858412
GTGCACCGTTCTCGGCACAG	GTGCAACGTTCGCGGCACAGGGG	M2:p15rCdT|p9rUdC	4265	2136	0.666252
GTGCACCGTTCTCGGCACAG	GTGCAGCGTTCACGGCACAGGGG	M2:p15rCdC|p9rUdT	3014	2161	0.582746
GTGCACCGTTCTCGGCACAG	GTGCAGCGTTCCCGGCACAGGGG	M2:p15rCdC|p9rUdG	1812	200	0.90082
GTGCACCGTTCTCGGCACAG	GTGCAGCGTTCGCGGCACAGGGG	M2:p15rCdC|p9rUdC	1321	3159	0.29425
GTGCACCGTTCTCGGCACAG	GTGCATCGTTCACGGCACAGGGG	M2:p15rCdA|p9rUdT	4555	1223	0.788249
GTGCACCGTTCTCGGCACAG	GTGCATCGTTCCCGGCACAGGGG	M2:p15rCdA|p9rUdG	3086	697	0.817584
GTGCACCGTTCTCGGCACAG	GTGCATCGTTCGCGGCACAGGGG	M2:p15rCdA|p9rUdC	4228	2886	0.594301
GTGCACCGTTCTCGGCACAG	GTGCAACGTTCTAGGCACAGGGG	M2:p15rCdT|p8rCdT	5713	1874	0.752861
GTGCACCGTTCTCGGCACAG	GTGCAACGTTCTGGGCACAGGGG	M2:p15rCdT|p8rCdC	1650	5302	0.237642
GTGCACCGTTCTCGGCACAG	GTGCAACGTTCTTGGCACAGGGG	M2:p15rCdT|p8rCdA	4521	1461	0.755627
GTGCACCGTTCTCGGCACAG	GTGCAGCGTTCTAGGCACAGGGG	M2:p15rCdC|p8rCdT	3052	3540	0.46369
GTGCACCGTTCTCGGCACAG	GTGCAGCGTTCTGGGCACAGGGG	M2:p15rCdC|p8rCdC	795	5947	0.118015
GTGCACCGTTCTCGGCACAG	GTGCAGCGTTCTTGGCACAGGGG	M2:p15rCdC|p8rCdA	3104	1194	0.721915
GTGCACCGTTCTCGGCACAG	GTGCATCGTTCTAGGCACAGGGG	M2:p15rCdA|p8rCdT	4188	1120	0.789587
GTGCACCGTTCTCGGCACAG	GTGCATCGTTCTGGGCACAGGGG	M2:p15rCdA|p8rCdC	1942	5306	0.266763
GTGCACCGTTCTCGGCACAG	GTGCATCGTTCTTGGCACAGGGG	M2:p15rCdA|p8rCdA	4405	1027	0.811734
GTGCACCGTTCTCGGCACAG	GTGCAACGTTCTCAGCACAGGGG	M2:p15rCdT|p7rGdT	3990	963	0.806823
GTGCACCGTTCTCGGCACAG	GTGCAACGTTCTCCGCACAGGGG	M2:p15rCdT|p7rGdG	4614	3638	0.559602
GTGCACCGTTCTCGGCACAG	GTGCAACGTTCTCTGCACAGGGG	M2:p15rCdT|p7rGdA	1434	3124	0.314671
GTGCACCGTTCTCGGCACAG	GTGCAGCGTTCTCAGCACAGGGG	M2:p15rCdC|p7rGdT	6809	1577	0.812301
GTGCACCGTTCTCGGCACAG	GTGCAGCGTTCTCCGCACAGGGG	M2:p15rCdC|p7rGdG	2331	3108	0.428382
GTGCACCGTTCTCGGCACAG	GTGCAGCGTTCTCTGCACAGGGG	M2:p15rCdC|p7rGdA	1268	5315	0.192644
GTGCACCGTTCTCGGCACAG	GTGCATCGTTCTCAGCACAGGGG	M2:p15rCdA|p7rGdT	6459	840	0.884218
GTGCACCGTTCTCGGCACAG	GTGCATCGTTCTCCGCACAGGGG	M2:p15rCdA|p7rGdG	5599	3165	0.639119
GTGCACCGTTCTCGGCACAG	GTGCATCGTTCTCTGCACAGGGG	M2:p15rCdA|p7rGdA	2868	6552	0.302478
GTGCACCGTTCTCGGCACAG	GTGCAACGTTCTCGACACAGGGG	M2:p15rCdT|p6rGdT	5719	907	0.862461
GTGCACCGTTCTCGGCACAG	GTGCAACGTTCTCGCCACAGGGG	M2:p15rCdT|p6rGdG	1313	3744	0.260021
GTGCACCGTTCTCGGCACAG	GTGCAACGTTCTCGTCACAGGGG	M2:p15rCdT|p6rGdA	1428	3816	0.271547
GTGCACCGTTCTCGGCACAG	GTGCAGCGTTCTCGACACAGGGG	M2:p15rCdC|p6rGdT	3772	828	0.819888
GTGCACCGTTCTCGGCACAG	GTGCAGCGTTCTCGCCACAGGGG	M2:p15rCdC|p6rGdG	334	4509	0.0689346
GTGCACCGTTCTCGGCACAG	GTGCAGCGTTCTCGTCACAGGGG	M2:p15rCdC|p6rGdA	836	5732	0.125562
GTGCACCGTTCTCGGCACAG	GTGCATCGTTCTCGACACAGGGG	M2:p15rCdA|p6rGdT	5423	1027	0.840891
GTGCACCGTTCTCGGCACAG	GTGCATCGTTCTCGCCACAGGGG	M2:p15rCdA|p6rGdG	1342	4983	0.211908
GTGCACCGTTCTCGGCACAG	GTGCATCGTTCTCGTCACAGGGG	M2:p15rCdA|p6rGdA	3945	5135	0.437819
GTGCACCGTTCTCGGCACAG	GTGCAACGTTCTCGGAACAGGGG	M2:p15rCdT|p5rCdT	1796	1227	0.593205
GTGCACCGTTCTCGGCACAG	GTGCAACGTTCTCGGGACAGGGG	M2:p15rCdT|p5rCdC	1579	4113	0.277409
GTGCACCGTTCTCGGCACAG	GTGCAACGTTCTCGGTACAGGGG	M2:p15rCdT|p5rCdA	3563	1436	0.720351
GTGCACCGTTCTCGGCACAG	GTGCAGCGTTCTCGGAACAGGGG	M2:p15rCdC|p5rCdT	4231	2816	0.600906
GTGCACCGTTCTCGGCACAG	GTGCAGCGTTCTCGGGACAGGGG	M2:p15rCdC|p5rCdC	1351	6490	0.172026
GTGCACCGTTCTCGGCACAG	GTGCAGCGTTCTCGGTACAGGGG	M2:p15rCdC|p5rCdA	3622	3207	0.527985
GTGCACCGTTCTCGGCACAG	GTGCATCGTTCTCGGAACAGGGG	M2:p15rCdA|p5rCdT	3564	887	0.803881
GTGCACCGTTCTCGGCACAG	GTGCATCGTTCTCGGGACAGGGG	M2:p15rCdA|p5rCdC	2061	6065	0.25444
GTGCACCGTTCTCGGCACAG	GTGCATCGTTCTCGGTACAGGGG	M2:p15rCdA|p5rCdA	5671	1507	0.788747
GTGCACCGTTCTCGGCACAG	GTGCAACGTTCTCGGCCCAGGGG	M2:p15rCdT|p4rAdG	2369	3989	0.370507
GTGCACCGTTCTCGGCACAG	GTGCAACGTTCTCGGCGCAGGGG	M2:p15rCdT|p4rAdC	383	2392	0.138208
GTGCACCGTTCTCGGCACAG	GTGCAACGTTCTCGGCTCAGGGG	M2:p15rCdT|p4rAdA	1555	3167	0.327259
GTGCACCGTTCTCGGCACAG	GTGCAGCGTTCTCGGCCCAGGGG	M2:p15rCdC|p4rAdG	920	3682	0.200146
GTGCACCGTTCTCGGCACAG	GTGCAGCGTTCTCGGCGCAGGGG	M2:p15rCdC|p4rAdC	699	6539	0.0954934
GTGCACCGTTCTCGGCACAG	GTGCAGCGTTCTCGGCTCAGGGG	M2:p15rCdC|p4rAdA	1423	3513	0.288827
GTGCACCGTTCTCGGCACAG	GTGCATCGTTCTCGGCCCAGGGG	M2:p15rCdA|p4rAdG	1075	1453	0.428939
GTGCACCGTTCTCGGCACAG	GTGCATCGTTCTCGGCGCAGGGG	M2:p15rCdA|p4rAdC	1060	2665	0.28714
GTGCACCGTTCTCGGCACAG	GTGCATCGTTCTCGGCTCAGGGG	M2:p15rCdA|p4rAdA	2330	2497	0.482225
GTGCACCGTTCTCGGCACAG	GTGCAACGTTCTCGGCAAAGGGG	M2:p15rCdT|p3rCdT	3767	1725	0.683887
GTGCACCGTTCTCGGCACAG	GTGCAACGTTCTCGGCAGAGGGG	M2:p15rCdT|p3rCdC	1325	3499	0.275612
GTGCACCGTTCTCGGCACAG	GTGCAACGTTCTCGGCATAGGGG	M2:p15rCdT|p3rCdA	3529	3413	0.508592
GTGCACCGTTCTCGGCACAG	GTGCAGCGTTCTCGGCAAAGGGG	M2:p15rCdC|p3rCdT	3962	2674	0.597275
GTGCACCGTTCTCGGCACAG	GTGCAGCGTTCTCGGCAGAGGGG	M2:p15rCdC|p3rCdC	574	4606	0.110814
GTGCACCGTTCTCGGCACAG	GTGCAGCGTTCTCGGCATAGGGG	M2:p15rCdC|p3rCdA	1734	3512	0.329988
GTGCACCGTTCTCGGCACAG	GTGCATCGTTCTCGGCAAAGGGG	M2:p15rCdA|p3rCdT	4905	2224	0.686038
GTGCACCGTTCTCGGCACAG	GTGCATCGTTCTCGGCAGAGGGG	M2:p15rCdA|p3rCdC	2234	5105	0.305746
GTGCACCGTTCTCGGCACAG	GTGCATCGTTCTCGGCATAGGGG	M2:p15rCdA|p3rCdA	3162	1534	0.675184
GTGCACCGTTCTCGGCACAG	GTGCAACGTTCTCGGCACCGGGG	M2:p15rCdT|p2rAdG	3756	1020	0.786778
GTGCACCGTTCTCGGCACAG	GTGCAACGTTCTCGGCACGGGGG	M2:p15rCdT|p2rAdC	4602	1106	0.809336
GTGCACCGTTCTCGGCACAG	GTGCAACGTTCTCGGCACTGGGG	M2:p15rCdT|p2rAdA	4389	749	0.854338
GTGCACCGTTCTCGGCACAG	GTGCAGCGTTCTCGGCACCGGGG	M2:p15rCdC|p2rAdG	2987	736	0.800258
GTGCACCGTTCTCGGCACAG	GTGCAGCGTTCTCGGCACGGGGG	M2:p15rCdC|p2rAdC	3466	2233	0.609198
GTGCACCGTTCTCGGCACAG	GTGCAGCGTTCTCGGCACTGGGG	M2:p15rCdC|p2rAdA	3004	1311	0.695168
GTGCACCGTTCTCGGCACAG	GTGCATCGTTCTCGGCACCGGGG	M2:p15rCdA|p2rAdG	3559	753	0.825147
GTGCACCGTTCTCGGCACAG	GTGCATCGTTCTCGGCACGGGGG	M2:p15rCdA|p2rAdC	5058	1153	0.814768
GTGCACCGTTCTCGGCACAG	GTGCATCGTTCTCGGCACTGGGG	M2:p15rCdA|p2rAdA	3618	588	0.862861
GTGCACCGTTCTCGGCACAG	GTGCAACGTTCTCGGCACAAGGG	M2:p15rCdT|p1rGdT	4618	748	0.860577
GTGCACCGTTCTCGGCACAG	GTGCAACGTTCTCGGCACACGGG	M2:p15rCdT|p1rGdG	2155	436	0.832021
GTGCACCGTTCTCGGCACAG	GTGCAACGTTCTCGGCACATGGG	M2:p15rCdT|p1rGdA	2860	1655	0.628047
GTGCACCGTTCTCGGCACAG	GTGCAGCGTTCTCGGCACAAGGG	M2:p15rCdC|p1rGdT	4067	1238	0.766556
GTGCACCGTTCTCGGCACAG	GTGCAGCGTTCTCGGCACACGGG	M2:p15rCdC|p1rGdG	2794	2013	0.577673
GTGCACCGTTCTCGGCACAG	GTGCAGCGTTCTCGGCACATGGG	M2:p15rCdC|p1rGdA	2368	2209	0.517276
GTGCACCGTTCTCGGCACAG	GTGCATCGTTCTCGGCACAAGGG	M2:p15rCdA|p1rGdT	5352	1087	0.8302
GTGCACCGTTCTCGGCACAG	GTGCATCGTTCTCGGCACACGGG	M2:p15rCdA|p1rGdG	3850	900	0.809725
GTGCACCGTTCTCGGCACAG	GTGCATCGTTCTCGGCACATGGG	M2:p15rCdA|p1rGdA	4105	1316	0.757036
GTGCACCGTTCTCGGCACAG	GTGCAACGTTCTCGGCACAGGAG	M2:p15rCdT|p-1rGdT	4289	755	0.849001
GTGCACCGTTCTCGGCACAG	GTGCAACGTTCTCGGCACAGGCG	M2:p15rCdT|p-1rGdG	1123	3600	0.238383
GTGCACCGTTCTCGGCACAG	GTGCAACGTTCTCGGCACAGGTG	M2:p15rCdT|p-1rGdA	4427	3783	0.540634
GTGCACCGTTCTCGGCACAG	GTGCAGCGTTCTCGGCACAGGAG	M2:p15rCdC|p-1rGdT	4033	1438	0.737782
GTGCACCGTTCTCGGCACAG	GTGCAGCGTTCTCGGCACAGGCG	M2:p15rCdC|p-1rGdG	834	4324	0.162153
GTGCACCGTTCTCGGCACAG	GTGCAGCGTTCTCGGCACAGGTG	M2:p15rCdC|p-1rGdA	2016	5187	0.28169
GTGCACCGTTCTCGGCACAG	GTGCATCGTTCTCGGCACAGGAG	M2:p15rCdA|p-1rGdT	3762	703	0.842719
GTGCACCGTTCTCGGCACAG	GTGCATCGTTCTCGGCACAGGCG	M2:p15rCdA|p-1rGdG	1155	6566	0.14725
GTGCACCGTTCTCGGCACAG	GTGCATCGTTCTCGGCACAGGTG	M2:p15rCdA|p-1rGdA	2627	1850	0.590942
GTGCACCGTTCTCGGCACAG	GTGCAACGTTCTCGGCACAGGGA	M2:p15rCdT|p-2rGdT	3166	1031	0.755757
GTGCACCGTTCTCGGCACAG	GTGCAACGTTCTCGGCACAGGGC	M2:p15rCdT|p-2rGdG	2502	2612	0.488924
GTGCACCGTTCTCGGCACAG	GTGCAACGTTCTCGGCACAGGGT	M2:p15rCdT|p-2rGdA	1693	4367	0.279491
GTGCACCGTTCTCGGCACAG	GTGCAGCGTTCTCGGCACAGGGA	M2:p15rCdC|p-2rGdT	2637	1557	0.6266
GTGCACCGTTCTCGGCACAG	GTGCAGCGTTCTCGGCACAGGGC	M2:p15rCdC|p-2rGdG	1079	3994	0.212747
GTGCACCGTTCTCGGCACAG	GTGCAGCGTTCTCGGCACAGGGT	M2:p15rCdC|p-2rGdA	1123	8762	0.115004
GTGCACCGTTCTCGGCACAG	GTGCATCGTTCTCGGCACAGGGA	M2:p15rCdA|p-2rGdT	3707	1074	0.775699
GTGCACCGTTCTCGGCACAG	GTGCATCGTTCTCGGCACAGGGC	M2:p15rCdA|p-2rGdG	7283	14705	0.332203
GTGCACCGTTCTCGGCACAG	GTGCATCGTTCTCGGCACAGGGT	M2:p15rCdA|p-2rGdA	27468	80555	0.254275
GTGCACCGTTCTCGGCACAG	GTGCAAAGTTCTCGGCACAGGGG	M2:p15rCdT|p14rCdT	4542	1760	0.720342
GTGCACCGTTCTCGGCACAG	GTGCAAGGTTCTCGGCACAGGGG	M2:p15rCdT|p14rCdC	4561	1342	0.770699
GTGCACCGTTCTCGGCACAG	GTGCAATGTTCTCGGCACAGGGG	M2:p15rCdT|p14rCdA	4844	780	0.861312
GTGCACCGTTCTCGGCACAG	GTGCAGAGTTCTCGGCACAGGGG	M2:p15rCdC|p14rCdT	4022	824	0.829925
GTGCACCGTTCTCGGCACAG	GTGCAGGGTTCTCGGCACAGGGG	M2:p15rCdC|p14rCdC	4141	620	0.871006
GTGCACCGTTCTCGGCACAG	GTGCAGTGTTCTCGGCACAGGGG	M2:p15rCdC|p14rCdA	3583	1393	0.719753
GTGCACCGTTCTCGGCACAG	GTGCATAGTTCTCGGCACAGGGG	M2:p15rCdA|p14rCdT	3114	669	0.822187
GTGCACCGTTCTCGGCACAG	GTGCATGGTTCTCGGCACAGGGG	M2:p15rCdA|p14rCdC	3297	737	0.815337
GTGCACCGTTCTCGGCACAG	GTGCATTGTTCTCGGCACAGGGG	M2:p15rCdA|p14rCdA	6299	616	0.910205
GTGCACCGTTCTCGGCACAG	GTGCAACATTCTCGGCACAGGGG	M2:p15rCdT|p13rGdT	4271	478	0.901005
GTGCACCGTTCTCGGCACAG	GTGCAACCTTCTCGGCACAGGGG	M2:p15rCdT|p13rGdG	4835	1697	0.741236
GTGCACCGTTCTCGGCACAG	GTGCAACTTTCTCGGCACAGGGG	M2:p15rCdT|p13rGdA	3179	1304	0.709093
GTGCACCGTTCTCGGCACAG	GTGCAGCATTCTCGGCACAGGGG	M2:p15rCdC|p13rGdT	5690	695	0.890527
GTGCACCGTTCTCGGCACAG	GTGCAGCCTTCTCGGCACAGGGG	M2:p15rCdC|p13rGdG	3728	869	0.811005
GTGCACCGTTCTCGGCACAG	GTGCAGCTTTCTCGGCACAGGGG	M2:p15rCdC|p13rGdA	2513	2545	0.492446
GTGCACCGTTCTCGGCACAG	GTGCATCATTCTCGGCACAGGGG	M2:p15rCdA|p13rGdT	6703	620	0.915821
GTGCACCGTTCTCGGCACAG	GTGCATCCTTCTCGGCACAGGGG	M2:p15rCdA|p13rGdG	4816	939	0.83888
GTGCACCGTTCTCGGCACAG	GTGCATCTTTCTCGGCACAGGGG	M2:p15rCdA|p13rGdA	2031	578	0.778049
GTGCACCGTTCTCGGCACAG	GTGCAACGATCTCGGCACAGGGG	M2:p15rCdT|p12rUdT	2805	223	0.926071
GTGCACCGTTCTCGGCACAG	GTGCAACGCTCTCGGCACAGGGG	M2:p15rCdT|p12rUdG	3153	499	0.863397
GTGCACCGTTCTCGGCACAG	GTGCAACGGTCTCGGCACAGGGG	M2:p15rCdT|p12rUdC	3177	693	0.818635
GTGCACCGTTCTCGGCACAG	GTGCAGCGATCTCGGCACAGGGG	M2:p15rCdC|p12rUdT	4523	956	0.825782
GTGCACCGTTCTCGGCACAG	GTGCAGCGCTCTCGGCACAGGGG	M2:p15rCdC|p12rUdG	2785	1087	0.719956
GTGCACCGTTCTCGGCACAG	GTGCAGCGGTCTCGGCACAGGGG	M2:p15rCdC|p12rUdC	1895	2386	0.440686
GTGCACCGTTCTCGGCACAG	GTGCATCGATCTCGGCACAGGGG	M2:p15rCdA|p12rUdT	5574	971	0.851689
GTGCACCGTTCTCGGCACAG	GTGCATCGCTCTCGGCACAGGGG	M2:p15rCdA|p12rUdG	3152	643	0.829571
GTGCACCGTTCTCGGCACAG	GTGCATCGGTCTCGGCACAGGGG	M2:p15rCdA|p12rUdC	4322	875	0.832093
GTGCACCGTTCTCGGCACAG	GTGCACAGTACTCGGCACAGGGG	M2:p14rCdT|p11rUdT	6650	1089	0.856078
GTGCACCGTTCTCGGCACAG	GTGCACAGTCCTCGGCACAGGGG	M2:p14rCdT|p11rUdG	4444	882	0.836128
GTGCACCGTTCTCGGCACAG	GTGCACAGTGCTCGGCACAGGGG	M2:p14rCdT|p11rUdC	2909	1254	0.696469
GTGCACCGTTCTCGGCACAG	GTGCACGGTACTCGGCACAGGGG	M2:p14rCdC|p11rUdT	3095	1462	0.678504
GTGCACCGTTCTCGGCACAG	GTGCACGGTCCTCGGCACAGGGG	M2:p14rCdC|p11rUdG	2330	447	0.83833
GTGCACCGTTCTCGGCACAG	GTGCACGGTGCTCGGCACAGGGG	M2:p14rCdC|p11rUdC	1102	4573	0.194031
GTGCACCGTTCTCGGCACAG	GTGCACTGTACTCGGCACAGGGG	M2:p14rCdA|p11rUdT	4864	916	0.839613
GTGCACCGTTCTCGGCACAG	GTGCACTGTCCTCGGCACAGGGG	M2:p14rCdA|p11rUdG	6997	1455	0.829861
GTGCACCGTTCTCGGCACAG	GTGCACTGTGCTCGGCACAGGGG	M2:p14rCdA|p11rUdC	3708	2017	0.647666
GTGCACCGTTCTCGGCACAG	GTGCACAGTTATCGGCACAGGGG	M2:p14rCdT|p10rCdT	7232	1779	0.802641
GTGCACCGTTCTCGGCACAG	GTGCACAGTTGTCGGCACAGGGG	M2:p14rCdT|p10rCdC	3140	7090	0.30823
GTGCACCGTTCTCGGCACAG	GTGCACAGTTTTCGGCACAGGGG	M2:p14rCdT|p10rCdA	4600	2690	0.632533
GTGCACCGTTCTCGGCACAG	GTGCACGGTTATCGGCACAGGGG	M2:p14rCdC|p10rCdT	2858	3477	0.451304
GTGCACCGTTCTCGGCACAG	GTGCACGGTTGTCGGCACAGGGG	M2:p14rCdC|p10rCdC	498	5623	0.0813251
GTGCACCGTTCTCGGCACAG	GTGCACGGTTTTCGGCACAGGGG	M2:p14rCdC|p10rCdA	2431	6899	0.260097
GTGCACCGTTCTCGGCACAG	GTGCACTGTTATCGGCACAGGGG	M2:p14rCdA|p10rCdT	4821	2363	0.673493
GTGCACCGTTCTCGGCACAG	GTGCACTGTTGTCGGCACAGGGG	M2:p14rCdA|p10rCdC	1488	3741	0.284662
GTGCACCGTTCTCGGCACAG	GTGCACTGTTTTCGGCACAGGGG	M2:p14rCdA|p10rCdA	4984	2657	0.647831
GTGCACCGTTCTCGGCACAG	GTGCACAGTTCACGGCACAGGGG	M2:p14rCdT|p9rUdT	7046	2369	0.748488
GTGCACCGTTCTCGGCACAG	GTGCACAGTTCCCGGCACAGGGG	M2:p14rCdT|p9rUdG	4031	721	0.849078
GTGCACCGTTCTCGGCACAG	GTGCACAGTTCGCGGCACAGGGG	M2:p14rCdT|p9rUdC	1590	2022	0.440271
GTGCACCGTTCTCGGCACAG	GTGCACGGTTCACGGCACAGGGG	M2:p14rCdC|p9rUdT	4102	2872	0.587626
GTGCACCGTTCTCGGCACAG	GTGCACGGTTCCCGGCACAGGGG	M2:p14rCdC|p9rUdG	3646	715	0.83297
GTGCACCGTTCTCGGCACAG	GTGCACGGTTCGCGGCACAGGGG	M2:p14rCdC|p9rUdC	719	5200	0.12505
GTGCACCGTTCTCGGCACAG	GTGCACTGTTCACGGCACAGGGG	M2:p14rCdA|p9rUdT	6798	1694	0.800035
GTGCACCGTTCTCGGCACAG	GTGCACTGTTCCCGGCACAGGGG	M2:p14rCdA|p9rUdG	2501	235	0.912579
GTGCACCGTTCTCGGCACAG	GTGCACTGTTCGCGGCACAGGGG	M2:p14rCdA|p9rUdC	1719	2787	0.383415
GTGCACCGTTCTCGGCACAG	GTGCACAGTTCTAGGCACAGGGG	M2:p14rCdT|p8rCdT	5308	3742	0.586557
GTGCACCGTTCTCGGCACAG	GTGCACAGTTCTGGGCACAGGGG	M2:p14rCdT|p8rCdC	1746	6776	0.204112
GTGCACCGTTCTCGGCACAG	GTGCACAGTTCTTGGCACAGGGG	M2:p14rCdT|p8rCdA	3363	1893	0.639259
GTGCACCGTTCTCGGCACAG	GTGCACGGTTCTAGGCACAGGGG	M2:p14rCdC|p8rCdT	1522	6679	0.18593
GTGCACCGTTCTCGGCACAG	GTGCACGGTTCTGGGCACAGGGG	M2:p14rCdC|p8rCdC	175	4892	0.0345989
GTGCACCGTTCTCGGCACAG	GTGCACGGTTCTTGGCACAGGGG	M2:p14rCdC|p8rCdA	3526	3910	0.473945
GTGCACCGTTCTCGGCACAG	GTGCACTGTTCTAGGCACAGGGG	M2:p14rCdA|p8rCdT	4875	3852	0.55863
GTGCACCGTTCTCGGCACAG	GTGCACTGTTCTGGGCACAGGGG	M2:p14rCdA|p8rCdC	584	5014	0.10422
GTGCACCGTTCTCGGCACAG	GTGCACTGTTCTTGGCACAGGGG	M2:p14rCdA|p8rCdA	6196	1740	0.783827
GTGCACCGTTCTCGGCACAG	GTGCACAGTTCTCAGCACAGGGG	M2:p14rCdT|p7rGdT	6469	971	0.867686
GTGCACCGTTCTCGGCACAG	GTGCACAGTTCTCCGCACAGGGG	M2:p14rCdT|p7rGdG	3515	4454	0.441055
GTGCACCGTTCTCGGCACAG	GTGCACAGTTCTCTGCACAGGGG	M2:p14rCdT|p7rGdA	1163	5331	0.18108
GTGCACCGTTCTCGGCACAG	GTGCACGGTTCTCAGCACAGGGG	M2:p14rCdC|p7rGdT	4915	1375	0.782435
GTGCACCGTTCTCGGCACAG	GTGCACGGTTCTCCGCACAGGGG	M2:p14rCdC|p7rGdG	2096	5224	0.286251
GTGCACCGTTCTCGGCACAG	GTGCACGGTTCTCTGCACAGGGG	M2:p14rCdC|p7rGdA	894	8069	0.100976
GTGCACCGTTCTCGGCACAG	GTGCACTGTTCTCAGCACAGGGG	M2:p14rCdA|p7rGdT	8922	1391	0.865662
GTGCACCGTTCTCGGCACAG	GTGCACTGTTCTCCGCACAGGGG	M2:p14rCdA|p7rGdG	5015	3954	0.557152
GTGCACCGTTCTCGGCACAG	GTGCACTGTTCTCTGCACAGGGG	M2:p14rCdA|p7rGdA	2340	6986	0.249427
GTGCACCGTTCTCGGCACAG	GTGCACAGTTCTCGACACAGGGG	M2:p14rCdT|p6rGdT	5478	956	0.848836
GTGCACCGTTCTCGGCACAG	GTGCACAGTTCTCGCCACAGGGG	M2:p14rCdT|p6rGdG	1164	5342	0.177975
GTGCACCGTTCTCGGCACAG	GTGCACAGTTCTCGTCACAGGGG	M2:p14rCdT|p6rGdA	1761	6117	0.22307
GTGCACCGTTCTCGGCACAG	GTGCACGGTTCTCGACACAGGGG	M2:p14rCdC|p6rGdT	5139	2134	0.706563
GTGCACCGTTCTCGGCACAG	GTGCACGGTTCTCGCCACAGGGG	M2:p14rCdC|p6rGdG	827	4700	0.145737
GTGCACCGTTCTCGGCACAG	GTGCACGGTTCTCGTCACAGGGG	M2:p14rCdC|p6rGdA	941	8376	0.100006
GTGCACCGTTCTCGGCACAG	GTGCACTGTTCTCGACACAGGGG	M2:p14rCdA|p6rGdT	7640	1594	0.827168
GTGCACCGTTCTCGGCACAG	GTGCACTGTTCTCGCCACAGGGG	M2:p14rCdA|p6rGdG	963	5081	0.160978
GTGCACCGTTCTCGGCACAG	GTGCACTGTTCTCGTCACAGGGG	M2:p14rCdA|p6rGdA	1621	6653	0.195765
GTGCACCGTTCTCGGCACAG	GTGCACAGTTCTCGGAACAGGGG	M2:p14rCdT|p5rCdT	3192	2021	0.616453
GTGCACCGTTCTCGGCACAG	GTGCACAGTTCTCGGGACAGGGG	M2:p14rCdT|p5rCdC	1933	5417	0.263554
GTGCACCGTTCTCGGCACAG	GTGCACAGTTCTCGGTACAGGGG	M2:p14rCdT|p5rCdA	6086	3151	0.658341
GTGCACCGTTCTCGGCACAG	GTGCACGGTTCTCGGAACAGGGG	M2:p14rCdC|p5rCdT	2406	3851	0.382248
GTGCACCGTTCTCGGCACAG	GTGCACGGTTCTCGGGACAGGGG	M2:p14rCdC|p5rCdC	592	7236	0.0753132
GTGCACCGTTCTCGGCACAG	GTGCACGGTTCTCGGTACAGGGG	M2:p14rCdC|p5rCdA	1050	4443	0.190908
GTGCACCGTTCTCGGCACAG	GTGCACTGTTCTCGGAACAGGGG	M2:p14rCdA|p5rCdT	4092	2110	0.660041
GTGCACCGTTCTCGGCACAG	GTGCACTGTTCTCGGGACAGGGG	M2:p14rCdA|p5rCdC	1539	5381	0.22146
GTGCACCGTTCTCGGCACAG	GTGCACTGTTCTCGGTACAGGGG	M2:p14rCdA|p5rCdA	5572	4071	0.57743
GTGCACCGTTCTCGGCACAG	GTGCACAGTTCTCGGCCCAGGGG	M2:p14rCdT|p4rAdG	1701	5479	0.237125
GTGCACCGTTCTCGGCACAG	GTGCACAGTTCTCGGCGCAGGGG	M2:p14rCdT|p4rAdC	868	4377	0.165862
GTGCACCGTTCTCGGCACAG	GTGCACAGTTCTCGGCTCAGGGG	M2:p14rCdT|p4rAdA	2215	4571	0.326373
GTGCACCGTTCTCGGCACAG	GTGCACGGTTCTCGGCCCAGGGG	M2:p14rCdC|p4rAdG	811	4681	0.148318
GTGCACCGTTCTCGGCACAG	GTGCACGGTTCTCGGCGCAGGGG	M2:p14rCdC|p4rAdC	472	6884	0.0638499
GTGCACCGTTCTCGGCACAG	GTGCACGGTTCTCGGCTCAGGGG	M2:p14rCdC|p4rAdA	438	4051	0.0941578
GTGCACCGTTCTCGGCACAG	GTGCACTGTTCTCGGCCCAGGGG	M2:p14rCdA|p4rAdG	814	3937	0.171606
GTGCACCGTTCTCGGCACAG	GTGCACTGTTCTCGGCGCAGGGG	M2:p14rCdA|p4rAdC	1086	6390	0.145229
GTGCACCGTTCTCGGCACAG	GTGCACTGTTCTCGGCTCAGGGG	M2:p14rCdA|p4rAdA	1342	6405	0.174032
GTGCACCGTTCTCGGCACAG	GTGCACAGTTCTCGGCAAAGGGG	M2:p14rCdT|p3rCdT	2976	2708	0.523606
GTGCACCGTTCTCGGCACAG	GTGCACAGTTCTCGGCAGAGGGG	M2:p14rCdT|p3rCdC	1655	5391	0.233166
GTGCACCGTTCTCGGCACAG	GTGCACAGTTCTCGGCATAGGGG	M2:p14rCdT|p3rCdA	5410	6032	0.470977
GTGCACCGTTCTCGGCACAG	GTGCACGGTTCTCGGCAAAGGGG	M2:p14rCdC|p3rCdT	901	3008	0.230029
GTGCACCGTTCTCGGCACAG	GTGCACGGTTCTCGGCAGAGGGG	M2:p14rCdC|p3rCdC	527	6576	0.0722583
GTGCACCGTTCTCGGCACAG	GTGCACGGTTCTCGGCATAGGGG	M2:p14rCdC|p3rCdA	1381	4920	0.219196
GTGCACCGTTCTCGGCACAG	GTGCACTGTTCTCGGCAAAGGGG	M2:p14rCdA|p3rCdT	4068	3197	0.5597
GTGCACCGTTCTCGGCACAG	GTGCACTGTTCTCGGCAGAGGGG	M2:p14rCdA|p3rCdC	1682	7373	0.185537
GTGCACCGTTCTCGGCACAG	GTGCACTGTTCTCGGCATAGGGG	M2:p14rCdA|p3rCdA	2850	4951	0.366821
GTGCACCGTTCTCGGCACAG	GTGCACAGTTCTCGGCACCGGGG	M2:p14rCdT|p2rAdG	3728	1401	0.72745
GTGCACCGTTCTCGGCACAG	GTGCACAGTTCTCGGCACGGGGG	M2:p14rCdT|p2rAdC	5888	2318	0.716363
GTGCACCGTTCTCGGCACAG	GTGCACAGTTCTCGGCACTGGGG	M2:p14rCdT|p2rAdA	4982	1187	0.807312
GTGCACCGTTCTCGGCACAG	GTGCACGGTTCTCGGCACCGGGG	M2:p14rCdC|p2rAdG	2363	1377	0.630479
GTGCACCGTTCTCGGCACAG	GTGCACGGTTCTCGGCACGGGGG	M2:p14rCdC|p2rAdC	3141	2057	0.605248
GTGCACCGTTCTCGGCACAG	GTGCACGGTTCTCGGCACTGGGG	M2:p14rCdC|p2rAdA	3374	2347	0.594242
GTGCACCGTTCTCGGCACAG	GTGCACTGTTCTCGGCACCGGGG	M2:p14rCdA|p2rAdG	2213	788	0.736723
GTGCACCGTTCTCGGCACAG	GTGCACTGTTCTCGGCACGGGGG	M2:p14rCdA|p2rAdC	3856	1339	0.741014
GTGCACCGTTCTCGGCACAG	GTGCACTGTTCTCGGCACTGGGG	M2:p14rCdA|p2rAdA	4668	1211	0.793844
GTGCACCGTTCTCGGCACAG	GTGCACAGTTCTCGGCACAAGGG	M2:p14rCdT|p1rGdT	4594	978	0.823037
GTGCACCGTTCTCGGCACAG	GTGCACAGTTCTCGGCACACGGG	M2:p14rCdT|p1rGdG	4909	2235	0.689065
GTGCACCGTTCTCGGCACAG	GTGCACAGTTCTCGGCACATGGG	M2:p14rCdT|p1rGdA	5131	1994	0.719276
GTGCACCGTTCTCGGCACAG	GTGCACGGTTCTCGGCACAAGGG	M2:p14rCdC|p1rGdT	4369	1536	0.739184
GTGCACCGTTCTCGGCACAG	GTGCACGGTTCTCGGCACACGGG	M2:p14rCdC|p1rGdG	3457	5122	0.403208
GTGCACCGTTCTCGGCACAG	GTGCACGGTTCTCGGCACATGGG	M2:p14rCdC|p1rGdA	3838	3262	0.540024
GTGCACCGTTCTCGGCACAG	GTGCACTGTTCTCGGCACAAGGG	M2:p14rCdA|p1rGdT	3122	446	0.874802
GTGCACCGTTCTCGGCACAG	GTGCACTGTTCTCGGCACACGGG	M2:p14rCdA|p1rGdG	2237	2259	0.498517
GTGCACCGTTCTCGGCACAG	GTGCACTGTTCTCGGCACATGGG	M2:p14rCdA|p1rGdA	3880	2835	0.571085
GTGCACCGTTCTCGGCACAG	GTGCACAGTTCTCGGCACAGGAG	M2:p14rCdT|p-1rGdT	5584	1424	0.796836
GTGCACCGTTCTCGGCACAG	GTGCACAGTTCTCGGCACAGGCG	M2:p14rCdT|p-1rGdG	1108	8220	0.118299
GTGCACCGTTCTCGGCACAG	GTGCACAGTTCTCGGCACAGGTG	M2:p14rCdT|p-1rGdA	3794	4434	0.464394
GTGCACCGTTCTCGGCACAG	GTGCACGGTTCTCGGCACAGGAG	M2:p14rCdC|p-1rGdT	5171	2412	0.686804
GTGCACCGTTCTCGGCACAG	GTGCACGGTTCTCGGCACAGGCG	M2:p14rCdC|p-1rGdG	621	7345	0.0772216
GTGCACCGTTCTCGGCACAG	GTGCACGGTTCTCGGCACAGGTG	M2:p14rCdC|p-1rGdA	1881	6178	0.231619
GTGCACCGTTCTCGGCACAG	GTGCACTGTTCTCGGCACAGGAG	M2:p14rCdA|p-1rGdT	6241	1484	0.807188
GTGCACCGTTCTCGGCACAG	GTGCACTGTTCTCGGCACAGGCG	M2:p14rCdA|p-1rGdG	875	4892	0.151076
GTGCACCGTTCTCGGCACAG	GTGCACTGTTCTCGGCACAGGTG	M2:p14rCdA|p-1rGdA	2547	5303	0.323491
GTGCACCGTTCTCGGCACAG	GTGCACAGTTCTCGGCACAGGGA	M2:p14rCdT|p-2rGdT	4271	2524	0.629796
GTGCACCGTTCTCGGCACAG	GTGCACAGTTCTCGGCACAGGGC	M2:p14rCdT|p-2rGdG	1456	4717	0.235775
GTGCACCGTTCTCGGCACAG	GTGCACAGTTCTCGGCACAGGGT	M2:p14rCdT|p-2rGdA	891	5738	0.13447
GTGCACCGTTCTCGGCACAG	GTGCACGGTTCTCGGCACAGGGA	M2:p14rCdC|p-2rGdT	2424	2749	0.468502
GTGCACCGTTCTCGGCACAG	GTGCACGGTTCTCGGCACAGGGC	M2:p14rCdC|p-2rGdG	287	4106	0.0665361
GTGCACCGTTCTCGGCACAG	GTGCACGGTTCTCGGCACAGGGT	M2:p14rCdC|p-2rGdA	698	7530	0.0851901
GTGCACCGTTCTCGGCACAG	GTGCACTGTTCTCGGCACAGGGA	M2:p14rCdA|p-2rGdT	3687	1175	0.761783
GTGCACCGTTCTCGGCACAG	GTGCACTGTTCTCGGCACAGGGC	M2:p14rCdA|p-2rGdG	3367	4883	0.407951
GTGCACCGTTCTCGGCACAG	GTGCACTGTTCTCGGCACAGGGT	M2:p14rCdA|p-2rGdA	1154	6703	0.146019
GTGCACCGTTCTCGGCACAG	GTGCACAATTCTCGGCACAGGGG	M2:p14rCdT|p13rGdT	7161	898	0.888601
GTGCACCGTTCTCGGCACAG	GTGCACACTTCTCGGCACAGGGG	M2:p14rCdT|p13rGdG	3516	1001	0.778665
GTGCACCGTTCTCGGCACAG	GTGCACATTTCTCGGCACAGGGG	M2:p14rCdT|p13rGdA	1787	3555	0.331395
GTGCACCGTTCTCGGCACAG	GTGCACGATTCTCGGCACAGGGG	M2:p14rCdC|p13rGdT	4075	298	0.926828
GTGCACCGTTCTCGGCACAG	GTGCACGCTTCTCGGCACAGGGG	M2:p14rCdC|p13rGdG	1385	3317	0.294676
GTGCACCGTTCTCGGCACAG	GTGCACGTTTCTCGGCACAGGGG	M2:p14rCdC|p13rGdA	662	4523	0.127127
GTGCACCGTTCTCGGCACAG	GTGCACTATTCTCGGCACAGGGG	M2:p14rCdA|p13rGdT	3574	588	0.85993
GTGCACCGTTCTCGGCACAG	GTGCACTCTTCTCGGCACAGGGG	M2:p14rCdA|p13rGdG	6381	1610	0.799017
GTGCACCGTTCTCGGCACAG	GTGCACTTTTCTCGGCACAGGGG	M2:p14rCdA|p13rGdA	1980	6608	0.230287
GTGCACCGTTCTCGGCACAG	GTGCACAGATCTCGGCACAGGGG	M2:p14rCdT|p12rUdT	3847	475	0.889121
GTGCACCGTTCTCGGCACAG	GTGCACAGCTCTCGGCACAGGGG	M2:p14rCdT|p12rUdG	4153	492	0.893791
GTGCACCGTTCTCGGCACAG	GTGCACAGGTCTCGGCACAGGGG	M2:p14rCdT|p12rUdC	2826	1340	0.678095
GTGCACCGTTCTCGGCACAG	GTGCACGGATCTCGGCACAGGGG	M2:p14rCdC|p12rUdT	3581	1463	0.710788
GTGCACCGTTCTCGGCACAG	GTGCACGGCTCTCGGCACAGGGG	M2:p14rCdC|p12rUdG	5807	3402	0.632402
GTGCACCGTTCTCGGCACAG	GTGCACGGGTCTCGGCACAGGGG	M2:p14rCdC|p12rUdC	1196	1892	0.388001
GTGCACCGTTCTCGGCACAG	GTGCACTGATCTCGGCACAGGGG	M2:p14rCdA|p12rUdT	5158	1017	0.8379
GTGCACCGTTCTCGGCACAG	GTGCACTGCTCTCGGCACAGGGG	M2:p14rCdA|p12rUdG	2927	328	0.897308
GTGCACCGTTCTCGGCACAG	GTGCACTGGTCTCGGCACAGGGG	M2:p14rCdA|p12rUdC	2486	791	0.759957
GTGCACCGTTCTCGGCACAG	GTGCACCATACTCGGCACAGGGG	M2:p13rGdT|p11rUdT	4470	576	0.887778
GTGCACCGTTCTCGGCACAG	GTGCACCATCCTCGGCACAGGGG	M2:p13rGdT|p11rUdG	3434	733	0.821849
GTGCACCGTTCTCGGCACAG	GTGCACCATGCTCGGCACAGGGG	M2:p13rGdT|p11rUdC	5209	1169	0.817636
GTGCACCGTTCTCGGCACAG	GTGCACCCTACTCGGCACAGGGG	M2:p13rGdG|p11rUdT	3138	595	0.841014
GTGCACCGTTCTCGGCACAG	GTGCACCCTCCTCGGCACAGGGG	M2:p13rGdG|p11rUdG	3599	554	0.865511
GTGCACCGTTCTCGGCACAG	GTGCACCCTGCTCGGCACAGGGG	M2:p13rGdG|p11rUdC	2301	2329	0.498599
GTGCACCGTTCTCGGCACAG	GTGCACCTTACTCGGCACAGGGG	M2:p13rGdA|p11rUdT	3880	2281	0.627013
GTGCACCGTTCTCGGCACAG	GTGCACCTTCCTCGGCACAGGGG	M2:p13rGdA|p11rUdG	3513	981	0.780827
GTGCACCGTTCTCGGCACAG	GTGCACCTTGCTCGGCACAGGGG	M2:p13rGdA|p11rUdC	1204	1752	0.406305
GTGCACCGTTCTCGGCACAG	GTGCACCATTATCGGCACAGGGG	M2:p13rGdT|p10rCdT	6302	803	0.886078
GTGCACCGTTCTCGGCACAG	GTGCACCATTGTCGGCACAGGGG	M2:p13rGdT|p10rCdC	3353	1820	0.640675
GTGCACCGTTCTCGGCACAG	GTGCACCATTTTCGGCACAGGGG	M2:p13rGdT|p10rCdA	4043	1109	0.78472
GTGCACCGTTCTCGGCACAG	GTGCACCCTTATCGGCACAGGGG	M2:p13rGdG|p10rCdT	4463	2252	0.664273
GTGCACCGTTCTCGGCACAG	GTGCACCCTTGTCGGCACAGGGG	M2:p13rGdG|p10rCdC	1520	5005	0.234344
GTGCACCGTTCTCGGCACAG	GTGCACCCTTTTCGGCACAGGGG	M2:p13rGdG|p10rCdA	3533	2770	0.566812
GTGCACCGTTCTCGGCACAG	GTGCACCTTTATCGGCACAGGGG	M2:p13rGdA|p10rCdT	4138	2762	0.599515
GTGCACCGTTCTCGGCACAG	GTGCACCTTTGTCGGCACAGGGG	M2:p13rGdA|p10rCdC	1295	5307	0.196529
GTGCACCGTTCTCGGCACAG	GTGCACCTTTTTCGGCACAGGGG	M2:p13rGdA|p10rCdA	1836	4410	0.294064
GTGCACCGTTCTCGGCACAG	GTGCACCATTCACGGCACAGGGG	M2:p13rGdT|p9rUdT	5238	1268	0.808592
GTGCACCGTTCTCGGCACAG	GTGCACCATTCCCGGCACAGGGG	M2:p13rGdT|p9rUdG	4096	382	0.91365
GTGCACCGTTCTCGGCACAG	GTGCACCATTCGCGGCACAGGGG	M2:p13rGdT|p9rUdC	3848	1001	0.79413
GTGCACCGTTCTCGGCACAG	GTGCACCCTTCACGGCACAGGGG	M2:p13rGdG|p9rUdT	3496	615	0.850559
GTGCACCGTTCTCGGCACAG	GTGCACCCTTCCCGGCACAGGGG	M2:p13rGdG|p9rUdG	5013	592	0.894403
GTGCACCGTTCTCGGCACAG	GTGCACCCTTCGCGGCACAGGGG	M2:p13rGdG|p9rUdC	2873	3489	0.451497
GTGCACCGTTCTCGGCACAG	GTGCACCTTTCACGGCACAGGGG	M2:p13rGdA|p9rUdT	7127	1953	0.788133
GTGCACCGTTCTCGGCACAG	GTGCACCTTTCCCGGCACAGGGG	M2:p13rGdA|p9rUdG	2206	265	0.895599
GTGCACCGTTCTCGGCACAG	GTGCACCTTTCGCGGCACAGGGG	M2:p13rGdA|p9rUdC	956	5318	0.150329
GTGCACCGTTCTCGGCACAG	GTGCACCATTCTAGGCACAGGGG	M2:p13rGdT|p8rCdT	4743	1400	0.772749
GTGCACCGTTCTCGGCACAG	GTGCACCATTCTGGGCACAGGGG	M2:p13rGdT|p8rCdC	3074	4266	0.418197
GTGCACCGTTCTCGGCACAG	GTGCACCATTCTTGGCACAGGGG	M2:p13rGdT|p8rCdA	4247	932	0.820237
GTGCACCGTTCTCGGCACAG	GTGCACCCTTCTAGGCACAGGGG	M2:p13rGdG|p8rCdT	2763	3037	0.478683
GTGCACCGTTCTCGGCACAG	GTGCACCCTTCTGGGCACAGGGG	M2:p13rGdG|p8rCdC	1294	7184	0.152537
GTGCACCGTTCTCGGCACAG	GTGCACCCTTCTTGGCACAGGGG	M2:p13rGdG|p8rCdA	6630	2139	0.755976
GTGCACCGTTCTCGGCACAG	GTGCACCTTTCTAGGCACAGGGG	M2:p13rGdA|p8rCdT	1780	4759	0.27314
GTGCACCGTTCTCGGCACAG	GTGCACCTTTCTGGGCACAGGGG	M2:p13rGdA|p8rCdC	513	6874	0.0694723
GTGCACCGTTCTCGGCACAG	GTGCACCTTTCTTGGCACAGGGG	M2:p13rGdA|p8rCdA	5788	1916	0.75011
GTGCACCGTTCTCGGCACAG	GTGCACCATTCTCAGCACAGGGG	M2:p13rGdT|p7rGdT	9187	1571	0.854243
GTGCACCGTTCTCGGCACAG	GTGCACCATTCTCCGCACAGGGG	M2:p13rGdT|p7rGdG	5129	2771	0.648422
GTGCACCGTTCTCGGCACAG	GTGCACCATTCTCTGCACAGGGG	M2:p13rGdT|p7rGdA	2948	3812	0.435937
GTGCACCGTTCTCGGCACAG	GTGCACCCTTCTCAGCACAGGGG	M2:p13rGdG|p7rGdT	6166	1040	0.855631
GTGCACCGTTCTCGGCACAG	GTGCACCCTTCTCCGCACAGGGG	M2:p13rGdG|p7rGdG	3092	4238	0.428552
GTGCACCGTTCTCGGCACAG	GTGCACCCTTCTCTGCACAGGGG	M2:p13rGdG|p7rGdA	1529	4813	0.241239
GTGCACCGTTCTCGGCACAG	GTGCACCTTTCTCAGCACAGGGG	M2:p13rGdA|p7rGdT	6616	1757	0.790028
GTGCACCGTTCTCGGCACAG	GTGCACCTTTCTCCGCACAGGGG	M2:p13rGdA|p7rGdG	4140	6791	0.380189
GTGCACCGTTCTCGGCACAG	GTGCACCTTTCTCTGCACAGGGG	M2:p13rGdA|p7rGdA	3213	13417	0.193292
GTGCACCGTTCTCGGCACAG	GTGCACCATTCTCGACACAGGGG	M2:p13rGdT|p6rGdT	6545	945	0.875202
GTGCACCGTTCTCGGCACAG	GTGCACCATTCTCGCCACAGGGG	M2:p13rGdT|p6rGdG	2296	3785	0.377378
GTGCACCGTTCTCGGCACAG	GTGCACCATTCTCGTCACAGGGG	M2:p13rGdT|p6rGdA	3104	4038	0.427168
GTGCACCGTTCTCGGCACAG	GTGCACCCTTCTCGACACAGGGG	M2:p13rGdG|p6rGdT	6968	1757	0.798172
GTGCACCGTTCTCGGCACAG	GTGCACCCTTCTCGCCACAGGGG	M2:p13rGdG|p6rGdG	1261	6780	0.156819
GTGCACCGTTCTCGGCACAG	GTGCACCCTTCTCGTCACAGGGG	M2:p13rGdG|p6rGdA	1046	4564	0.184517
GTGCACCGTTCTCGGCACAG	GTGCACCTTTCTCGACACAGGGG	M2:p13rGdA|p6rGdT	4423	1213	0.786277
GTGCACCGTTCTCGGCACAG	GTGCACCTTTCTCGCCACAGGGG	M2:p13rGdA|p6rGdG	757	6456	0.104481
GTGCACCGTTCTCGGCACAG	GTGCACCTTTCTCGTCACAGGGG	M2:p13rGdA|p6rGdA	233	5345	0.0408694
GTGCACCGTTCTCGGCACAG	GTGCACCATTCTCGGAACAGGGG	M2:p13rGdT|p5rCdT	4880	1389	0.778842
GTGCACCGTTCTCGGCACAG	GTGCACCATTCTCGGGACAGGGG	M2:p13rGdT|p5rCdC	2301	3647	0.386711
GTGCACCGTTCTCGGCACAG	GTGCACCATTCTCGGTACAGGGG	M2:p13rGdT|p5rCdA	5098	1006	0.834587
GTGCACCGTTCTCGGCACAG	GTGCACCCTTCTCGGAACAGGGG	M2:p13rGdG|p5rCdT	5210	2611	0.665958
GTGCACCGTTCTCGGCACAG	GTGCACCCTTCTCGGGACAGGGG	M2:p13rGdG|p5rCdC	1637	5869	0.218515
GTGCACCGTTCTCGGCACAG	GTGCACCCTTCTCGGTACAGGGG	M2:p13rGdG|p5rCdA	3432	2439	0.584682
GTGCACCGTTCTCGGCACAG	GTGCACCTTTCTCGGAACAGGGG	M2:p13rGdA|p5rCdT	5994	2570	0.700364
GTGCACCGTTCTCGGCACAG	GTGCACCTTTCTCGGGACAGGGG	M2:p13rGdA|p5rCdC	1610	4774	0.250066
GTGCACCGTTCTCGGCACAG	GTGCACCTTTCTCGGTACAGGGG	M2:p13rGdA|p5rCdA	1955	4784	0.290162
GTGCACCGTTCTCGGCACAG	GTGCACCATTCTCGGCCCAGGGG	M2:p13rGdT|p4rAdG	2549	2893	0.471571
GTGCACCGTTCTCGGCACAG	GTGCACCATTCTCGGCGCAGGGG	M2:p13rGdT|p4rAdC	1705	3880	0.307089
GTGCACCGTTCTCGGCACAG	GTGCACCATTCTCGGCTCAGGGG	M2:p13rGdT|p4rAdA	3495	4010	0.465355
GTGCACCGTTCTCGGCACAG	GTGCACCCTTCTCGGCCCAGGGG	M2:p13rGdG|p4rAdG	1499	4594	0.246288
GTGCACCGTTCTCGGCACAG	GTGCACCCTTCTCGGCGCAGGGG	M2:p13rGdG|p4rAdC	566	3759	0.132318
GTGCACCGTTCTCGGCACAG	GTGCACCCTTCTCGGCTCAGGGG	M2:p13rGdG|p4rAdA	1733	5025	0.256476
GTGCACCGTTCTCGGCACAG	GTGCACCTTTCTCGGCCCAGGGG	M2:p13rGdA|p4rAdG	700	4360	0.137499
GTGCACCGTTCTCGGCACAG	GTGCACCTTTCTCGGCGCAGGGG	M2:p13rGdA|p4rAdC	348	4314	0.0790254
GTGCACCGTTCTCGGCACAG	GTGCACCTTTCTCGGCTCAGGGG	M2:p13rGdA|p4rAdA	564	4021	0.124423
GTGCACCGTTCTCGGCACAG	GTGCACCATTCTCGGCAAAGGGG	M2:p13rGdT|p3rCdT	6683	2374	0.738853
GTGCACCGTTCTCGGCACAG	GTGCACCATTCTCGGCAGAGGGG	M2:p13rGdT|p3rCdC	2928	4060	0.418401
GTGCACCGTTCTCGGCACAG	GTGCACCATTCTCGGCATAGGGG	M2:p13rGdT|p3rCdA	4406	2080	0.677607
GTGCACCGTTCTCGGCACAG	GTGCACCCTTCTCGGCAAAGGGG	M2:p13rGdG|p3rCdT	4446	1763	0.717308
GTGCACCGTTCTCGGCACAG	GTGCACCCTTCTCGGCAGAGGGG	M2:p13rGdG|p3rCdC	1061	5184	0.171307
GTGCACCGTTCTCGGCACAG	GTGCACCCTTCTCGGCATAGGGG	M2:p13rGdG|p3rCdA	2113	2229	0.485949
GTGCACCGTTCTCGGCACAG	GTGCACCTTTCTCGGCAAAGGGG	M2:p13rGdA|p3rCdT	4865	4617	0.512455
GTGCACCGTTCTCGGCACAG	GTGCACCTTTCTCGGCAGAGGGG	M2:p13rGdA|p3rCdC	761	8617	0.0809801
GTGCACCGTTCTCGGCACAG	GTGCACCTTTCTCGGCATAGGGG	M2:p13rGdA|p3rCdA	2709	3941	0.407941
GTGCACCGTTCTCGGCACAG	GTGCACCATTCTCGGCACCGGGG	M2:p13rGdT|p2rAdG	4272	640	0.869067
GTGCACCGTTCTCGGCACAG	GTGCACCATTCTCGGCACGGGGG	M2:p13rGdT|p2rAdC	11738	3207	0.784875
GTGCACCGTTCTCGGCACAG	GTGCACCATTCTCGGCACTGGGG	M2:p13rGdT|p2rAdA	3053	917	0.769119
GTGCACCGTTCTCGGCACAG	GTGCACCCTTCTCGGCACCGGGG	M2:p13rGdG|p2rAdG	4110	986	0.809699
GTGCACCGTTCTCGGCACAG	GTGCACCCTTCTCGGCACGGGGG	M2:p13rGdG|p2rAdC	2225	1038	0.681625
GTGCACCGTTCTCGGCACAG	GTGCACCCTTCTCGGCACTGGGG	M2:p13rGdG|p2rAdA	3845	1223	0.757536
GTGCACCGTTCTCGGCACAG	GTGCACCTTTCTCGGCACCGGGG	M2:p13rGdA|p2rAdG	4266	3030	0.585215
GTGCACCGTTCTCGGCACAG	GTGCACCTTTCTCGGCACGGGGG	M2:p13rGdA|p2rAdC	4988	2355	0.681222
GTGCACCGTTCTCGGCACAG	GTGCACCTTTCTCGGCACTGGGG	M2:p13rGdA|p2rAdA	6847	1770	0.795
GTGCACCGTTCTCGGCACAG	GTGCACCATTCTCGGCACAAGGG	M2:p13rGdT|p1rGdT	7872	1194	0.867726
GTGCACCGTTCTCGGCACAG	GTGCACCATTCTCGGCACACGGG	M2:p13rGdT|p1rGdG	5102	2330	0.686414
GTGCACCGTTCTCGGCACAG	GTGCACCATTCTCGGCACATGGG	M2:p13rGdT|p1rGdA	3462	1196	0.743015
GTGCACCGTTCTCGGCACAG	GTGCACCCTTCTCGGCACAAGGG	M2:p13rGdG|p1rGdT	6267	1089	0.851937
GTGCACCGTTCTCGGCACAG	GTGCACCCTTCTCGGCACACGGG	M2:p13rGdG|p1rGdG	3342	1679	0.665793
GTGCACCGTTCTCGGCACAG	GTGCACCCTTCTCGGCACATGGG	M2:p13rGdG|p1rGdA	2631	1362	0.663086
[truncated: 493 more rows]

## Sheet: Lib_sg2
sgRNA sequence	Target sequence	Mismatch type	Indel read counts	WT read counts	Indel rate
GGAAATTAGGTGCGCTTGGC	GGAAATTAGGTGCGCTTGGCTGG	M0	13897	1817	0.885499
GGAAATTAGGTGCGCTTGGC	GGAAATTAGATGCGCTTGGCTGG	M1:p11rGdT	4945	912	0.842821
GGAAATTAGGTGCGCTTGGC	GGAAATTAGCTGCGCTTGGCTGG	M1:p11rGdG	3758	1091	0.775455
GGAAATTAGGTGCGCTTGGC	GGAAATTAGTTGCGCTTGGCTGG	M1:p11rGdA	3777	968	0.797188
GGAAATTAGGTGCGCTTGGC	GGAAATTAGGAGCGCTTGGCTGG	M1:p10rUdT	3414	302	0.918776
GGAAATTAGGTGCGCTTGGC	GGAAATTAGGCGCGCTTGGCTGG	M1:p10rUdG	14213	2598	0.845714
GGAAATTAGGTGCGCTTGGC	GGAAATTAGGGGCGCTTGGCTGG	M1:p10rUdC	25286	5661	0.816101
GGAAATTAGGTGCGCTTGGC	GGAAATTAGGTACGCTTGGCTGG	M1:p9rGdT	6169	1150	0.842085
GGAAATTAGGTGCGCTTGGC	GGAAATTAGGTCCGCTTGGCTGG	M1:p9rGdG	3466	806	0.810413
GGAAATTAGGTGCGCTTGGC	GGAAATTAGGTTCGCTTGGCTGG	M1:p9rGdA	3572	3662	0.494124
GGAAATTAGGTGCGCTTGGC	GGAAATTAGGTGAGCTTGGCTGG	M1:p8rCdT	3607	955	0.789772
GGAAATTAGGTGCGCTTGGC	GGAAATTAGGTGGGCTTGGCTGG	M1:p8rCdC	2254	2815	0.445061
GGAAATTAGGTGCGCTTGGC	GGAAATTAGGTGTGCTTGGCTGG	M1:p8rCdA	5261	777	0.870282
GGAAATTAGGTGCGCTTGGC	GGAAATTAGGTGCACTTGGCTGG	M1:p7rGdT	3984	742	0.843613
GGAAATTAGGTGCGCTTGGC	GGAAATTAGGTGCCCTTGGCTGG	M1:p7rGdG	3730	946	0.793228
GGAAATTAGGTGCGCTTGGC	GGAAATTAGGTGCTCTTGGCTGG	M1:p7rGdA	3239	2774	0.533327
GGAAATTAGGTGCGCTTGGC	GGAAATTAGGTGCGATTGGCTGG	M1:p6rCdT	7232	3229	0.690738
GGAAATTAGGTGCGCTTGGC	GGAAATTAGGTGCGGTTGGCTGG	M1:p6rCdC	1859	7823	0.19209
GGAAATTAGGTGCGCTTGGC	GGAAATTAGGTGCGTTTGGCTGG	M1:p6rCdA	3841	2371	0.61903
GGAAATTAGGTGCGCTTGGC	GGAAATTAGGTGCGCATGGCTGG	M1:p5rUdT	3201	852	0.788025
GGAAATTAGGTGCGCTTGGC	GGAAATTAGGTGCGCCTGGCTGG	M1:p5rUdG	3864	1043	0.788746
GGAAATTAGGTGCGCTTGGC	GGAAATTAGGTGCGCGTGGCTGG	M1:p5rUdC	19402	4823	0.800519
GGAAATTAGGTGCGCTTGGC	GGAAATTAGGTGCGCTAGGCTGG	M1:p4rUdT	2568	1459	0.639772
GGAAATTAGGTGCGCTTGGC	GGAAATTAGGTGCGCTCGGCTGG	M1:p4rUdG	4544	3035	0.602332
GGAAATTAGGTGCGCTTGGC	GGAAATTAGGTGCGCTGGGCTGG	M1:p4rUdC	1364	1770	0.425466
GGAAATTAGGTGCGCTTGGC	GGAAATTAGGTGCGCTTAGCTGG	M1:p3rGdT	4193	873	0.827579
GGAAATTAGGTGCGCTTGGC	GGAAATTAGGTGCGCTTCGCTGG	M1:p3rGdG	2842	2223	0.562299
GGAAATTAGGTGCGCTTGGC	GGAAATTAGGTGCGCTTTGCTGG	M1:p3rGdA	6915	4992	0.581897
GGAAATTAGGTGCGCTTGGC	GGAAATTAGGTGCGCTTGACTGG	M1:p2rGdT	13528	2142	0.862734
GGAAATTAGGTGCGCTTGGC	GGAAATTAGGTGCGCTTGCCTGG	M1:p2rGdG	12858	1877	0.873373
GGAAATTAGGTGCGCTTGGC	GGAAATTAGGTGCGCTTGTCTGG	M1:p2rGdA	9200	1688	0.844237
GGAAATTAGGTGCGCTTGGC	AGAAATTAGGTGCGCTTGGCTGG	M1:p20rGdT	4381	809	0.845568
GGAAATTAGGTGCGCTTGGC	CGAAATTAGGTGCGCTTGGCTGG	M1:p20rGdG	8907	1436	0.861527
GGAAATTAGGTGCGCTTGGC	TGAAATTAGGTGCGCTTGGCTGG	M1:p20rGdA	7154	1741	0.805693
GGAAATTAGGTGCGCTTGGC	GGAAATTAGGTGCGCTTGGATGG	M1:p1rCdT	4616	1040	0.815551
GGAAATTAGGTGCGCTTGGC	GGAAATTAGGTGCGCTTGGGTGG	M1:p1rCdC	6511	1493	0.813134
GGAAATTAGGTGCGCTTGGC	GGAAATTAGGTGCGCTTGGTTGG	M1:p1rCdA	11802	4840	0.712647
GGAAATTAGGTGCGCTTGGC	GGAAATTAGGTGCGCTTGGCTAG	M1:p-1rGdT	3966	1141	0.778045
GGAAATTAGGTGCGCTTGGC	GGAAATTAGGTGCGCTTGGCTCG	M1:p-1rGdG	115	3694	0.0314475
GGAAATTAGGTGCGCTTGGC	GGAAATTAGGTGCGCTTGGCTTG	M1:p-1rGdA	820	17705	0.0436437
GGAAATTAGGTGCGCTTGGC	GGAAATTAGGTGCGCTTGGCTGA	M1:p-2rGdT	3629	2390	0.60287
GGAAATTAGGTGCGCTTGGC	GGAAATTAGGTGCGCTTGGCTGC	M1:p-2rGdG	685	2695	0.199099
GGAAATTAGGTGCGCTTGGC	GGAAATTAGGTGCGCTTGGCTGT	M1:p-2rGdA	445	6482	0.0640573
GGAAATTAGGTGCGCTTGGC	GAAAATTAGGTGCGCTTGGCTGG	M1:p19rGdT	9108	1067	0.895085
GGAAATTAGGTGCGCTTGGC	GCAAATTAGGTGCGCTTGGCTGG	M1:p19rGdG	3552	821	0.814394
GGAAATTAGGTGCGCTTGGC	GTAAATTAGGTGCGCTTGGCTGG	M1:p19rGdA	4118	910	0.820482
GGAAATTAGGTGCGCTTGGC	GGCAATTAGGTGCGCTTGGCTGG	M1:p18rAdG	1197	2052	0.370308
GGAAATTAGGTGCGCTTGGC	GGGAATTAGGTGCGCTTGGCTGG	M1:p18rAdC	18680	2243	0.8909
GGAAATTAGGTGCGCTTGGC	GGTAATTAGGTGCGCTTGGCTGG	M1:p18rAdA	2418	630	0.791816
GGAAATTAGGTGCGCTTGGC	GGACATTAGGTGCGCTTGGCTGG	M1:p17rAdG	4966	1092	0.820933
GGAAATTAGGTGCGCTTGGC	GGAGATTAGGTGCGCTTGGCTGG	M1:p17rAdC	2634	264	0.905706
GGAAATTAGGTGCGCTTGGC	GGATATTAGGTGCGCTTGGCTGG	M1:p17rAdA	1731	198	0.897445
GGAAATTAGGTGCGCTTGGC	GGAACTTAGGTGCGCTTGGCTGG	M1:p16rAdG	16817	2984	0.849764
GGAAATTAGGTGCGCTTGGC	GGAAGTTAGGTGCGCTTGGCTGG	M1:p16rAdC	9571	1972	0.828939
GGAAATTAGGTGCGCTTGGC	GGAATTTAGGTGCGCTTGGCTGG	M1:p16rAdA	14390	6474	0.689986
GGAAATTAGGTGCGCTTGGC	GGAAAATAGGTGCGCTTGGCTGG	M1:p15rUdT	29033	4406	0.86804
GGAAATTAGGTGCGCTTGGC	GGAAACTAGGTGCGCTTGGCTGG	M1:p15rUdG	9044	1262	0.878297
GGAAATTAGGTGCGCTTGGC	GGAAAGTAGGTGCGCTTGGCTGG	M1:p15rUdC	3810	429	0.896849
GGAAATTAGGTGCGCTTGGC	GGAAATAAGGTGCGCTTGGCTGG	M1:p14rUdT	2591	284	0.903011
GGAAATTAGGTGCGCTTGGC	GGAAATCAGGTGCGCTTGGCTGG	M1:p14rUdG	13674	2232	0.859557
GGAAATTAGGTGCGCTTGGC	GGAAATGAGGTGCGCTTGGCTGG	M1:p14rUdC	14886	2251	0.869063
GGAAATTAGGTGCGCTTGGC	GGAAATTCGGTGCGCTTGGCTGG	M1:p13rAdG	4247	1779	0.704783
GGAAATTAGGTGCGCTTGGC	GGAAATTGGGTGCGCTTGGCTGG	M1:p13rAdC	8587	1975	0.812688
GGAAATTAGGTGCGCTTGGC	GGAAATTTGGTGCGCTTGGCTGG	M1:p13rAdA	2704	7200	0.273562
GGAAATTAGGTGCGCTTGGC	GGAAATTAAGTGCGCTTGGCTGG	M1:p12rGdT	5220	824	0.861672
GGAAATTAGGTGCGCTTGGC	GGAAATTACGTGCGCTTGGCTGG	M1:p12rGdG	1726	4062	0.2961
GGAAATTAGGTGCGCTTGGC	GGAAATTATGTGCGCTTGGCTGG	M1:p12rGdA	2031	3651	0.357148
GGAAATTAGGTGCGCTTGGC	GGAAATTAGAAGCGCTTGGCTGG	M2:p11rGdT|p10rUdT	3113	1333	0.703524
GGAAATTAGGTGCGCTTGGC	GGAAATTAGACGCGCTTGGCTGG	M2:p11rGdT|p10rUdG	3689	1534	0.707351
GGAAATTAGGTGCGCTTGGC	GGAAATTAGAGGCGCTTGGCTGG	M2:p11rGdT|p10rUdC	1328	1157	0.52535
GGAAATTAGGTGCGCTTGGC	GGAAATTAGCAGCGCTTGGCTGG	M2:p11rGdG|p10rUdT	1293	2312	0.355539
GGAAATTAGGTGCGCTTGGC	GGAAATTAGCCGCGCTTGGCTGG	M2:p11rGdG|p10rUdG	2465	5964	0.299306
GGAAATTAGGTGCGCTTGGC	GGAAATTAGCGGCGCTTGGCTGG	M2:p11rGdG|p10rUdC	2261	20845	0.0976107
GGAAATTAGGTGCGCTTGGC	GGAAATTAGTAGCGCTTGGCTGG	M2:p11rGdA|p10rUdT	1632	2824	0.359079
GGAAATTAGGTGCGCTTGGC	GGAAATTAGTCGCGCTTGGCTGG	M2:p11rGdA|p10rUdG	1095	5906	0.156059
GGAAATTAGGTGCGCTTGGC	GGAAATTAGTGGCGCTTGGCTGG	M2:p11rGdA|p10rUdC	1459	5401	0.210586
GGAAATTAGGTGCGCTTGGC	GGAAATTAGATACGCTTGGCTGG	M2:p11rGdT|p9rGdT	2268	2432	0.490418
GGAAATTAGGTGCGCTTGGC	GGAAATTAGATCCGCTTGGCTGG	M2:p11rGdT|p9rGdG	5352	10082	0.346951
GGAAATTAGGTGCGCTTGGC	GGAAATTAGATTCGCTTGGCTGG	M2:p11rGdT|p9rGdA	107	2398	0.0416918
GGAAATTAGGTGCGCTTGGC	GGAAATTAGCTACGCTTGGCTGG	M2:p11rGdG|p9rGdT	6327	7618	0.45325
GGAAATTAGGTGCGCTTGGC	GGAAATTAGCTCCGCTTGGCTGG	M2:p11rGdG|p9rGdG	482	3729	0.114525
GGAAATTAGGTGCGCTTGGC	GGAAATTAGCTTCGCTTGGCTGG	M2:p11rGdG|p9rGdA	169	6146	0.0265787
GGAAATTAGGTGCGCTTGGC	GGAAATTAGTTACGCTTGGCTGG	M2:p11rGdA|p9rGdT	1439	4557	0.240242
GGAAATTAGGTGCGCTTGGC	GGAAATTAGTTCCGCTTGGCTGG	M2:p11rGdA|p9rGdG	293	8653	0.0346329
GGAAATTAGGTGCGCTTGGC	GGAAATTAGTTTCGCTTGGCTGG	M2:p11rGdA|p9rGdA	72	5704	0.0127903
GGAAATTAGGTGCGCTTGGC	GGAAATTAGATGAGCTTGGCTGG	M2:p11rGdT|p8rCdT	294	4575	0.0600423
GGAAATTAGGTGCGCTTGGC	GGAAATTAGATGGGCTTGGCTGG	M2:p11rGdT|p8rCdC	195	5693	0.0330899
GGAAATTAGGTGCGCTTGGC	GGAAATTAGATGTGCTTGGCTGG	M2:p11rGdT|p8rCdA	2587	696	0.786718
GGAAATTAGGTGCGCTTGGC	GGAAATTAGCTGAGCTTGGCTGG	M2:p11rGdG|p8rCdT	860	12334	0.0654701
GGAAATTAGGTGCGCTTGGC	GGAAATTAGCTGGGCTTGGCTGG	M2:p11rGdG|p8rCdC	35	4630	0.00748024
GGAAATTAGGTGCGCTTGGC	GGAAATTAGCTGTGCTTGGCTGG	M2:p11rGdG|p8rCdA	6257	9985	0.386904
GGAAATTAGGTGCGCTTGGC	GGAAATTAGTTGAGCTTGGCTGG	M2:p11rGdA|p8rCdT	164	3239	0.0493378
GGAAATTAGGTGCGCTTGGC	GGAAATTAGTTGGGCTTGGCTGG	M2:p11rGdA|p8rCdC	173	4752	0.0327994
GGAAATTAGGTGCGCTTGGC	GGAAATTAGTTGTGCTTGGCTGG	M2:p11rGdA|p8rCdA	1395	2878	0.323709
GGAAATTAGGTGCGCTTGGC	GGAAATTAGATGCACTTGGCTGG	M2:p11rGdT|p7rGdT	1372	2289	0.375159
GGAAATTAGGTGCGCTTGGC	GGAAATTAGATGCCCTTGGCTGG	M2:p11rGdT|p7rGdG	1428	1237	0.537645
GGAAATTAGGTGCGCTTGGC	GGAAATTAGATGCTCTTGGCTGG	M2:p11rGdT|p7rGdA	687	2739	0.200508
GGAAATTAGGTGCGCTTGGC	GGAAATTAGCTGCACTTGGCTGG	M2:p11rGdG|p7rGdT	2340	6551	0.260093
GGAAATTAGGTGCGCTTGGC	GGAAATTAGCTGCCCTTGGCTGG	M2:p11rGdG|p7rGdG	629	3466	0.153804
GGAAATTAGGTGCGCTTGGC	GGAAATTAGCTGCTCTTGGCTGG	M2:p11rGdG|p7rGdA	205	4637	0.0432045
GGAAATTAGGTGCGCTTGGC	GGAAATTAGTTGCACTTGGCTGG	M2:p11rGdA|p7rGdT	699	2146	0.240356
GGAAATTAGGTGCGCTTGGC	GGAAATTAGTTGCCCTTGGCTGG	M2:p11rGdA|p7rGdG	443	2605	0.144842
GGAAATTAGGTGCGCTTGGC	GGAAATTAGTTGCTCTTGGCTGG	M2:p11rGdA|p7rGdA	945	21063	0.0431492
GGAAATTAGGTGCGCTTGGC	GGAAATTAGATGCGATTGGCTGG	M2:p11rGdT|p6rCdT	296	3385	0.078126
GGAAATTAGGTGCGCTTGGC	GGAAATTAGATGCGGTTGGCTGG	M2:p11rGdT|p6rCdC	854	26702	0.0309943
GGAAATTAGGTGCGCTTGGC	GGAAATTAGATGCGTTTGGCTGG	M2:p11rGdT|p6rCdA	1217	11172	0.0979646
GGAAATTAGGTGCGCTTGGC	GGAAATTAGCTGCGATTGGCTGG	M2:p11rGdG|p6rCdT	34	2579	0.0132267
GGAAATTAGGTGCGCTTGGC	GGAAATTAGCTGCGGTTGGCTGG	M2:p11rGdG|p6rCdC	90	4941	0.0186953
GGAAATTAGGTGCGCTTGGC	GGAAATTAGCTGCGTTTGGCTGG	M2:p11rGdG|p6rCdA	307	4731	0.0637754
GGAAATTAGGTGCGCTTGGC	GGAAATTAGTTGCGATTGGCTGG	M2:p11rGdA|p6rCdT	60	2876	0.0206496
GGAAATTAGGTGCGCTTGGC	GGAAATTAGTTGCGGTTGGCTGG	M2:p11rGdA|p6rCdC	144	4754	0.0305214
GGAAATTAGGTGCGCTTGGC	GGAAATTAGTTGCGTTTGGCTGG	M2:p11rGdA|p6rCdA	154	5350	0.0278564
GGAAATTAGGTGCGCTTGGC	GGAAATTAGATGCGCATGGCTGG	M2:p11rGdT|p5rUdT	776	2697	0.224659
GGAAATTAGGTGCGCTTGGC	GGAAATTAGATGCGCCTGGCTGG	M2:p11rGdT|p5rUdG	2995	8166	0.268681
GGAAATTAGGTGCGCTTGGC	GGAAATTAGATGCGCGTGGCTGG	M2:p11rGdT|p5rUdC	721	1455	0.325368
GGAAATTAGGTGCGCTTGGC	GGAAATTAGCTGCGCATGGCTGG	M2:p11rGdG|p5rUdT	3331	13720	0.195316
GGAAATTAGGTGCGCTTGGC	GGAAATTAGCTGCGCCTGGCTGG	M2:p11rGdG|p5rUdG	1275	12476	0.0929504
GGAAATTAGGTGCGCTTGGC	GGAAATTAGCTGCGCGTGGCTGG	M2:p11rGdG|p5rUdC	265	3643	0.0672216
GGAAATTAGGTGCGCTTGGC	GGAAATTAGTTGCGCATGGCTGG	M2:p11rGdA|p5rUdT	273	4658	0.0553093
GGAAATTAGGTGCGCTTGGC	GGAAATTAGTTGCGCCTGGCTGG	M2:p11rGdA|p5rUdG	424	4764	0.0825482
GGAAATTAGGTGCGCTTGGC	GGAAATTAGTTGCGCGTGGCTGG	M2:p11rGdA|p5rUdC	1439	18418	0.0734311
GGAAATTAGGTGCGCTTGGC	GGAAATTAGATGCGCTAGGCTGG	M2:p11rGdT|p4rUdT	503	13069	0.0370545
GGAAATTAGGTGCGCTTGGC	GGAAATTAGATGCGCTCGGCTGG	M2:p11rGdT|p4rUdG	3184	10391	0.234478
GGAAATTAGGTGCGCTTGGC	GGAAATTAGATGCGCTGGGCTGG	M2:p11rGdT|p4rUdC	146	2836	0.0484173
GGAAATTAGGTGCGCTTGGC	GGAAATTAGCTGCGCTAGGCTGG	M2:p11rGdG|p4rUdT	387	9551	0.0381303
GGAAATTAGGTGCGCTTGGC	GGAAATTAGCTGCGCTCGGCTGG	M2:p11rGdG|p4rUdG	1474	9536	0.135102
GGAAATTAGGTGCGCTTGGC	GGAAATTAGCTGCGCTGGGCTGG	M2:p11rGdG|p4rUdC	1184	29307	0.0390795
GGAAATTAGGTGCGCTTGGC	GGAAATTAGTTGCGCTAGGCTGG	M2:p11rGdA|p4rUdT	136	7206	0.0185359
GGAAATTAGGTGCGCTTGGC	GGAAATTAGTTGCGCTCGGCTGG	M2:p11rGdA|p4rUdG	1361	16628	0.0762342
GGAAATTAGGTGCGCTTGGC	GGAAATTAGTTGCGCTGGGCTGG	M2:p11rGdA|p4rUdC	390	9382	0.0398745
GGAAATTAGGTGCGCTTGGC	GGAAATTAGATGCGCTTAGCTGG	M2:p11rGdT|p3rGdT	1129	2012	0.359776
GGAAATTAGGTGCGCTTGGC	GGAAATTAGATGCGCTTCGCTGG	M2:p11rGdT|p3rGdG	545	8670	0.0591138
GGAAATTAGGTGCGCTTGGC	GGAAATTAGATGCGCTTTGCTGG	M2:p11rGdT|p3rGdA	141	2526	0.0543896
GGAAATTAGGTGCGCTTGGC	GGAAATTAGCTGCGCTTAGCTGG	M2:p11rGdG|p3rGdT	1499	3075	0.327982
GGAAATTAGGTGCGCTTGGC	GGAAATTAGCTGCGCTTCGCTGG	M2:p11rGdG|p3rGdG	360	3381	0.0965285
GGAAATTAGGTGCGCTTGGC	GGAAATTAGCTGCGCTTTGCTGG	M2:p11rGdG|p3rGdA	204	2749	0.0726661
GGAAATTAGGTGCGCTTGGC	GGAAATTAGTTGCGCTTAGCTGG	M2:p11rGdA|p3rGdT	1544	4214	0.26518
GGAAATTAGGTGCGCTTGGC	GGAAATTAGTTGCGCTTCGCTGG	M2:p11rGdA|p3rGdG	126	3554	0.0354429
GGAAATTAGGTGCGCTTGGC	GGAAATTAGTTGCGCTTTGCTGG	M2:p11rGdA|p3rGdA	223	5277	0.0390274
GGAAATTAGGTGCGCTTGGC	GGAAATTAGATGCGCTTGACTGG	M2:p11rGdT|p2rGdT	1275	1811	0.407938
GGAAATTAGGTGCGCTTGGC	GGAAATTAGATGCGCTTGCCTGG	M2:p11rGdT|p2rGdG	11942	5463	0.686105
GGAAATTAGGTGCGCTTGGC	GGAAATTAGATGCGCTTGTCTGG	M2:p11rGdT|p2rGdA	2139	1703	0.558348
GGAAATTAGGTGCGCTTGGC	GGAAATTAGCTGCGCTTGACTGG	M2:p11rGdG|p2rGdT	2284	1292	0.638711
GGAAATTAGGTGCGCTTGGC	GGAAATTAGCTGCGCTTGCCTGG	M2:p11rGdG|p2rGdG	1547	1468	0.507801
GGAAATTAGGTGCGCTTGGC	GGAAATTAGCTGCGCTTGTCTGG	M2:p11rGdG|p2rGdA	1990	2476	0.44586
GGAAATTAGGTGCGCTTGGC	GGAAATTAGTTGCGCTTGACTGG	M2:p11rGdA|p2rGdT	2353	1877	0.557582
GGAAATTAGGTGCGCTTGGC	GGAAATTAGTTGCGCTTGCCTGG	M2:p11rGdA|p2rGdG	2075	1317	0.606494
GGAAATTAGGTGCGCTTGGC	GGAAATTAGTTGCGCTTGTCTGG	M2:p11rGdA|p2rGdA	3337	4101	0.448704
GGAAATTAGGTGCGCTTGGC	GGAAATTAGATGCGCTTGGATGG	M2:p11rGdT|p1rCdT	1120	2766	0.285874
GGAAATTAGGTGCGCTTGGC	GGAAATTAGATGCGCTTGGGTGG	M2:p11rGdT|p1rCdC	1135	2301	0.331291
GGAAATTAGGTGCGCTTGGC	GGAAATTAGATGCGCTTGGTTGG	M2:p11rGdT|p1rCdA	1598	1613	0.495544
GGAAATTAGGTGCGCTTGGC	GGAAATTAGCTGCGCTTGGATGG	M2:p11rGdG|p1rCdT	1322	2146	0.382617
GGAAATTAGGTGCGCTTGGC	GGAAATTAGCTGCGCTTGGGTGG	M2:p11rGdG|p1rCdC	425	2843	0.126132
GGAAATTAGGTGCGCTTGGC	GGAAATTAGCTGCGCTTGGTTGG	M2:p11rGdG|p1rCdA	729	3165	0.187211
GGAAATTAGGTGCGCTTGGC	GGAAATTAGTTGCGCTTGGATGG	M2:p11rGdA|p1rCdT	735	4377	0.148028
GGAAATTAGGTGCGCTTGGC	GGAAATTAGTTGCGCTTGGGTGG	M2:p11rGdA|p1rCdC	810	5243	0.132626
GGAAATTAGGTGCGCTTGGC	GGAAATTAGTTGCGCTTGGTTGG	M2:p11rGdA|p1rCdA	1083	3931	0.216171
GGAAATTAGGTGCGCTTGGC	GGAAATTAGATGCGCTTGGCTAG	M2:p11rGdT|p-1rGdT	1277	1603	0.443762
GGAAATTAGGTGCGCTTGGC	GGAAATTAGATGCGCTTGGCTCG	M2:p11rGdT|p-1rGdG	26	2695	0.00959026
GGAAATTAGGTGCGCTTGGC	GGAAATTAGATGCGCTTGGCTTG	M2:p11rGdT|p-1rGdA	46	2327	0.0200194
GGAAATTAGGTGCGCTTGGC	GGAAATTAGCTGCGCTTGGCTAG	M2:p11rGdG|p-1rGdT	876	2502	0.259367
GGAAATTAGGTGCGCTTGGC	GGAAATTAGCTGCGCTTGGCTCG	M2:p11rGdG|p-1rGdG	229	5446	0.0409738
GGAAATTAGGTGCGCTTGGC	GGAAATTAGCTGCGCTTGGCTTG	M2:p11rGdG|p-1rGdA	74	6626	0.0112667
GGAAATTAGGTGCGCTTGGC	GGAAATTAGTTGCGCTTGGCTAG	M2:p11rGdA|p-1rGdT	950	2808	0.253463
GGAAATTAGGTGCGCTTGGC	GGAAATTAGTTGCGCTTGGCTCG	M2:p11rGdA|p-1rGdG	197	3735	0.0492389
GGAAATTAGGTGCGCTTGGC	GGAAATTAGTTGCGCTTGGCTTG	M2:p11rGdA|p-1rGdA	156	4053	0.035959
GGAAATTAGGTGCGCTTGGC	GGAAATTAGATGCGCTTGGCTGA	M2:p11rGdT|p-2rGdT	1301	996	0.56582
GGAAATTAGGTGCGCTTGGC	GGAAATTAGATGCGCTTGGCTGC	M2:p11rGdT|p-2rGdG	173	4394	0.0369726
GGAAATTAGGTGCGCTTGGC	GGAAATTAGATGCGCTTGGCTGT	M2:p11rGdT|p-2rGdA	97	4076	0.0231948
GGAAATTAGGTGCGCTTGGC	GGAAATTAGCTGCGCTTGGCTGA	M2:p11rGdG|p-2rGdT	781	2053	0.270342
GGAAATTAGGTGCGCTTGGC	GGAAATTAGCTGCGCTTGGCTGC	M2:p11rGdG|p-2rGdG	427	11575	0.0362929
GGAAATTAGGTGCGCTTGGC	GGAAATTAGCTGCGCTTGGCTGT	M2:p11rGdG|p-2rGdA	109	11187	0.010579
GGAAATTAGGTGCGCTTGGC	GGAAATTAGTTGCGCTTGGCTGA	M2:p11rGdA|p-2rGdT	499	3838	0.110532
GGAAATTAGGTGCGCTTGGC	GGAAATTAGTTGCGCTTGGCTGC	M2:p11rGdA|p-2rGdG	146	4810	0.0291732
GGAAATTAGGTGCGCTTGGC	GGAAATTAGTTGCGCTTGGCTGT	M2:p11rGdA|p-2rGdA	167	5761	0.028342
GGAAATTAGGTGCGCTTGGC	GGAAATTAGGAACGCTTGGCTGG	M2:p10rUdT|p9rGdT	2222	1760	0.559197
GGAAATTAGGTGCGCTTGGC	GGAAATTAGGACCGCTTGGCTGG	M2:p10rUdT|p9rGdG	485	3394	0.124453
GGAAATTAGGTGCGCTTGGC	GGAAATTAGGATCGCTTGGCTGG	M2:p10rUdT|p9rGdA	580	5310	0.0953527
GGAAATTAGGTGCGCTTGGC	GGAAATTAGGCACGCTTGGCTGG	M2:p10rUdG|p9rGdT	3230	811	0.798912
GGAAATTAGGTGCGCTTGGC	GGAAATTAGGCCCGCTTGGCTGG	M2:p10rUdG|p9rGdG	2344	7550	0.238135
GGAAATTAGGTGCGCTTGGC	GGAAATTAGGCTCGCTTGGCTGG	M2:p10rUdG|p9rGdA	659	3871	0.145702
GGAAATTAGGTGCGCTTGGC	GGAAATTAGGGACGCTTGGCTGG	M2:p10rUdC|p9rGdT	2234	3681	0.376142
GGAAATTAGGTGCGCTTGGC	GGAAATTAGGGCCGCTTGGCTGG	M2:p10rUdC|p9rGdG	2177	32731	0.0623683
GGAAATTAGGTGCGCTTGGC	GGAAATTAGGGTCGCTTGGCTGG	M2:p10rUdC|p9rGdA	224	9269	0.0236206
GGAAATTAGGTGCGCTTGGC	GGAAATTAGGAGAGCTTGGCTGG	M2:p10rUdT|p8rCdT	872	5095	0.142435
GGAAATTAGGTGCGCTTGGC	GGAAATTAGGAGGGCTTGGCTGG	M2:p10rUdT|p8rCdC	560	10756	0.0488154
GGAAATTAGGTGCGCTTGGC	GGAAATTAGGAGTGCTTGGCTGG	M2:p10rUdT|p8rCdA	3287	1478	0.690621
GGAAATTAGGTGCGCTTGGC	GGAAATTAGGCGAGCTTGGCTGG	M2:p10rUdG|p8rCdT	518	3715	0.122895
GGAAATTAGGTGCGCTTGGC	GGAAATTAGGCGGGCTTGGCTGG	M2:p10rUdG|p8rCdC	85	6709	0.0125788
GGAAATTAGGTGCGCTTGGC	GGAAATTAGGCGTGCTTGGCTGG	M2:p10rUdG|p8rCdA	2601	1631	0.612757
GGAAATTAGGTGCGCTTGGC	GGAAATTAGGGGAGCTTGGCTGG	M2:p10rUdC|p8rCdT	199	5691	0.0328511
GGAAATTAGGTGCGCTTGGC	GGAAATTAGGGGGGCTTGGCTGG	M2:p10rUdC|p8rCdC	242	11369	0.020639
GGAAATTAGGTGCGCTTGGC	GGAAATTAGGGGTGCTTGGCTGG	M2:p10rUdC|p8rCdA	1648	4362	0.271545
GGAAATTAGGTGCGCTTGGC	GGAAATTAGGAGCACTTGGCTGG	M2:p10rUdT|p7rGdT	1642	1450	0.527411
GGAAATTAGGTGCGCTTGGC	GGAAATTAGGAGCCCTTGGCTGG	M2:p10rUdT|p7rGdG	6164	9291	0.39888
GGAAATTAGGTGCGCTTGGC	GGAAATTAGGAGCTCTTGGCTGG	M2:p10rUdT|p7rGdA	1126	7356	0.13277
GGAAATTAGGTGCGCTTGGC	GGAAATTAGGCGCACTTGGCTGG	M2:p10rUdG|p7rGdT	8509	8307	0.506955
GGAAATTAGGTGCGCTTGGC	GGAAATTAGGCGCCCTTGGCTGG	M2:p10rUdG|p7rGdG	9434	12350	0.432925
GGAAATTAGGTGCGCTTGGC	GGAAATTAGGCGCTCTTGGCTGG	M2:p10rUdG|p7rGdA	459	7499	0.0579275
GGAAATTAGGTGCGCTTGGC	GGAAATTAGGGGCACTTGGCTGG	M2:p10rUdC|p7rGdT	1965	5812	0.252363
GGAAATTAGGTGCGCTTGGC	GGAAATTAGGGGCCCTTGGCTGG	M2:p10rUdC|p7rGdG	692	3236	0.176032
GGAAATTAGGTGCGCTTGGC	GGAAATTAGGGGCTCTTGGCTGG	M2:p10rUdC|p7rGdA	62	2696	0.0196909
GGAAATTAGGTGCGCTTGGC	GGAAATTAGGAGCGATTGGCTGG	M2:p10rUdT|p6rCdT	254	6105	0.0409553
GGAAATTAGGTGCGCTTGGC	GGAAATTAGGAGCGGTTGGCTGG	M2:p10rUdT|p6rCdC	641	34611	0.0182463
GGAAATTAGGTGCGCTTGGC	GGAAATTAGGAGCGTTTGGCTGG	M2:p10rUdT|p6rCdA	662	8581	0.070558
GGAAATTAGGTGCGCTTGGC	GGAAATTAGGCGCGATTGGCTGG	M2:p10rUdG|p6rCdT	327	4501	0.067774
GGAAATTAGGTGCGCTTGGC	GGAAATTAGGCGCGGTTGGCTGG	M2:p10rUdG|p6rCdC	81	3625	0.0241799
GGAAATTAGGTGCGCTTGGC	GGAAATTAGGCGCGTTTGGCTGG	M2:p10rUdG|p6rCdA	920	8945	0.0918406
GGAAATTAGGTGCGCTTGGC	GGAAATTAGGGGCGATTGGCTGG	M2:p10rUdC|p6rCdT	199	4500	0.0443149
GGAAATTAGGTGCGCTTGGC	GGAAATTAGGGGCGGTTGGCTGG	M2:p10rUdC|p6rCdC	45	5084	0.00871785
GGAAATTAGGTGCGCTTGGC	GGAAATTAGGGGCGTTTGGCTGG	M2:p10rUdC|p6rCdA	1024	33014	0.0298758
GGAAATTAGGTGCGCTTGGC	GGAAATTAGGAGCGCATGGCTGG	M2:p10rUdT|p5rUdT	642	2952	0.178764
GGAAATTAGGTGCGCTTGGC	GGAAATTAGGAGCGCCTGGCTGG	M2:p10rUdT|p5rUdG	976	4574	0.172984
GGAAATTAGGTGCGCTTGGC	GGAAATTAGGAGCGCGTGGCTGG	M2:p10rUdT|p5rUdC	1129	10196	0.0998316
GGAAATTAGGTGCGCTTGGC	GGAAATTAGGCGCGCATGGCTGG	M2:p10rUdG|p5rUdT	11757	25118	0.318439
GGAAATTAGGTGCGCTTGGC	GGAAATTAGGCGCGCCTGGCTGG	M2:p10rUdG|p5rUdG	4211	18262	0.187357
GGAAATTAGGTGCGCTTGGC	GGAAATTAGGCGCGCGTGGCTGG	M2:p10rUdG|p5rUdC	7688	17111	0.310118
GGAAATTAGGTGCGCTTGGC	GGAAATTAGGGGCGCATGGCTGG	M2:p10rUdC|p5rUdT	1550	13154	0.105379
GGAAATTAGGTGCGCTTGGC	GGAAATTAGGGGCGCCTGGCTGG	M2:p10rUdC|p5rUdG	566	6967	0.0743599
GGAAATTAGGTGCGCTTGGC	GGAAATTAGGGGCGCGTGGCTGG	M2:p10rUdC|p5rUdC	221	4089	0.0503841
GGAAATTAGGTGCGCTTGGC	GGAAATTAGGAGCGCTAGGCTGG	M2:p10rUdT|p4rUdT	198	5557	0.0336943
GGAAATTAGGTGCGCTTGGC	GGAAATTAGGAGCGCTCGGCTGG	M2:p10rUdT|p4rUdG	3098	14482	0.176255
GGAAATTAGGTGCGCTTGGC	GGAAATTAGGAGCGCTGGGCTGG	M2:p10rUdT|p4rUdC	81	3088	0.0260287
GGAAATTAGGTGCGCTTGGC	GGAAATTAGGCGCGCTAGGCTGG	M2:p10rUdG|p4rUdT	690	3171	0.175566
GGAAATTAGGTGCGCTTGGC	GGAAATTAGGCGCGCTCGGCTGG	M2:p10rUdG|p4rUdG	1728	6262	0.219738
GGAAATTAGGTGCGCTTGGC	GGAAATTAGGCGCGCTGGGCTGG	M2:p10rUdG|p4rUdC	1496	26696	0.0531284
GGAAATTAGGTGCGCTTGGC	GGAAATTAGGGGCGCTAGGCTGG	M2:p10rUdC|p4rUdT	1174	39890	0.0285769
GGAAATTAGGTGCGCTTGGC	GGAAATTAGGGGCGCTCGGCTGG	M2:p10rUdC|p4rUdG	1254	8623	0.127749
GGAAATTAGGTGCGCTTGGC	GGAAATTAGGGGCGCTGGGCTGG	M2:p10rUdC|p4rUdC	1631	44913	0.0349333
GGAAATTAGGTGCGCTTGGC	GGAAATTAGGAGCGCTTAGCTGG	M2:p10rUdT|p3rGdT	1557	2436	0.387863
GGAAATTAGGTGCGCTTGGC	GGAAATTAGGAGCGCTTCGCTGG	M2:p10rUdT|p3rGdG	360	2508	0.122066
GGAAATTAGGTGCGCTTGGC	GGAAATTAGGAGCGCTTTGCTGG	M2:p10rUdT|p3rGdA	364	6630	0.0524567
GGAAATTAGGTGCGCTTGGC	GGAAATTAGGCGCGCTTAGCTGG	M2:p10rUdG|p3rGdT	5489	4481	0.550327
GGAAATTAGGTGCGCTTGGC	GGAAATTAGGCGCGCTTCGCTGG	M2:p10rUdG|p3rGdG	546	5131	0.0970402
GGAAATTAGGTGCGCTTGGC	GGAAATTAGGCGCGCTTTGCTGG	M2:p10rUdG|p3rGdA	237	2687	0.0810499
GGAAATTAGGTGCGCTTGGC	GGAAATTAGGGGCGCTTAGCTGG	M2:p10rUdC|p3rGdT	668	3532	0.159467
GGAAATTAGGTGCGCTTGGC	GGAAATTAGGGGCGCTTCGCTGG	M2:p10rUdC|p3rGdG	310	8603	0.0354681
GGAAATTAGGTGCGCTTGGC	GGAAATTAGGGGCGCTTTGCTGG	M2:p10rUdC|p3rGdA	247	12490	0.0196374
GGAAATTAGGTGCGCTTGGC	GGAAATTAGGAGCGCTTGACTGG	M2:p10rUdT|p2rGdT	12865	4248	0.752112
GGAAATTAGGTGCGCTTGGC	GGAAATTAGGAGCGCTTGCCTGG	M2:p10rUdT|p2rGdG	3774	1289	0.741538
GGAAATTAGGTGCGCTTGGC	GGAAATTAGGAGCGCTTGTCTGG	M2:p10rUdT|p2rGdA	762	1179	0.395665
GGAAATTAGGTGCGCTTGGC	GGAAATTAGGCGCGCTTGACTGG	M2:p10rUdG|p2rGdT	18340	9850	0.651244
GGAAATTAGGTGCGCTTGGC	GGAAATTAGGCGCGCTTGCCTGG	M2:p10rUdG|p2rGdG	25467	9404	0.729944
GGAAATTAGGTGCGCTTGGC	GGAAATTAGGCGCGCTTGTCTGG	M2:p10rUdG|p2rGdA	2531	1453	0.631346
GGAAATTAGGTGCGCTTGGC	GGAAATTAGGGGCGCTTGACTGG	M2:p10rUdC|p2rGdT	1983	3472	0.364007
GGAAATTAGGTGCGCTTGGC	GGAAATTAGGGGCGCTTGCCTGG	M2:p10rUdC|p2rGdG	1420	2443	0.366033
GGAAATTAGGTGCGCTTGGC	GGAAATTAGGGGCGCTTGTCTGG	M2:p10rUdC|p2rGdA	2853	5006	0.362391
GGAAATTAGGTGCGCTTGGC	GGAAATTAGGAGCGCTTGGATGG	M2:p10rUdT|p1rCdT	1116	2544	0.304035
GGAAATTAGGTGCGCTTGGC	GGAAATTAGGAGCGCTTGGGTGG	M2:p10rUdT|p1rCdC	3566	17097	0.172632
GGAAATTAGGTGCGCTTGGC	GGAAATTAGGAGCGCTTGGTTGG	M2:p10rUdT|p1rCdA	1154	2613	0.305969
GGAAATTAGGTGCGCTTGGC	GGAAATTAGGCGCGCTTGGATGG	M2:p10rUdG|p1rCdT	1989	1894	0.514888
GGAAATTAGGTGCGCTTGGC	GGAAATTAGGCGCGCTTGGGTGG	M2:p10rUdG|p1rCdC	1259	3193	0.279401
GGAAATTAGGTGCGCTTGGC	GGAAATTAGGCGCGCTTGGTTGG	M2:p10rUdG|p1rCdA	1212	2036	0.376098
GGAAATTAGGTGCGCTTGGC	GGAAATTAGGGGCGCTTGGATGG	M2:p10rUdC|p1rCdT	403	3103	0.115436
GGAAATTAGGTGCGCTTGGC	GGAAATTAGGGGCGCTTGGGTGG	M2:p10rUdC|p1rCdC	405	3852	0.0944596
GGAAATTAGGTGCGCTTGGC	GGAAATTAGGGGCGCTTGGTTGG	M2:p10rUdC|p1rCdA	545	3351	0.138695
GGAAATTAGGTGCGCTTGGC	GGAAATTAGGAGCGCTTGGCTAG	M2:p10rUdT|p-1rGdT	1664	1978	0.456565
GGAAATTAGGTGCGCTTGGC	GGAAATTAGGAGCGCTTGGCTCG	M2:p10rUdT|p-1rGdG	17	3112	0.00580629
GGAAATTAGGTGCGCTTGGC	GGAAATTAGGAGCGCTTGGCTTG	M2:p10rUdT|p-1rGdA	124	3112	0.0383124
GGAAATTAGGTGCGCTTGGC	GGAAATTAGGCGCGCTTGGCTAG	M2:p10rUdG|p-1rGdT	7926	9740	0.448443
GGAAATTAGGTGCGCTTGGC	GGAAATTAGGCGCGCTTGGCTCG	M2:p10rUdG|p-1rGdG	632	25982	0.0237651
GGAAATTAGGTGCGCTTGGC	GGAAATTAGGCGCGCTTGGCTTG	M2:p10rUdG|p-1rGdA	164	4370	0.0364451
GGAAATTAGGTGCGCTTGGC	GGAAATTAGGGGCGCTTGGCTAG	M2:p10rUdC|p-1rGdT	2406	9302	0.20568
GGAAATTAGGTGCGCTTGGC	GGAAATTAGGGGCGCTTGGCTCG	M2:p10rUdC|p-1rGdG	180	11344	0.0156915
GGAAATTAGGTGCGCTTGGC	GGAAATTAGGGGCGCTTGGCTTG	M2:p10rUdC|p-1rGdA	34	6665	0.00615658
GGAAATTAGGTGCGCTTGGC	GGAAATTAGGAGCGCTTGGCTGA	M2:p10rUdT|p-2rGdT	451	2491	0.149866
GGAAATTAGGTGCGCTTGGC	GGAAATTAGGAGCGCTTGGCTGC	M2:p10rUdT|p-2rGdG	455	3555	0.111692
GGAAATTAGGTGCGCTTGGC	GGAAATTAGGAGCGCTTGGCTGT	M2:p10rUdT|p-2rGdA	121	3793	0.0304763
GGAAATTAGGTGCGCTTGGC	GGAAATTAGGCGCGCTTGGCTGA	M2:p10rUdG|p-2rGdT	1418	1604	0.471135
GGAAATTAGGTGCGCTTGGC	GGAAATTAGGCGCGCTTGGCTGC	M2:p10rUdG|p-2rGdG	909	13448	0.0634358
GGAAATTAGGTGCGCTTGGC	GGAAATTAGGCGCGCTTGGCTGT	M2:p10rUdG|p-2rGdA	311	8208	0.03801
GGAAATTAGGTGCGCTTGGC	GGAAATTAGGGGCGCTTGGCTGA	M2:p10rUdC|p-2rGdT	615	2734	0.182801
GGAAATTAGGTGCGCTTGGC	GGAAATTAGGGGCGCTTGGCTGC	M2:p10rUdC|p-2rGdG	232	3480	0.0615374
GGAAATTAGGTGCGCTTGGC	GGAAATTAGGGGCGCTTGGCTGT	M2:p10rUdC|p-2rGdA	611	32538	0.0187262
GGAAATTAGGTGCGCTTGGC	GGAAATTAGGTAAGCTTGGCTGG	M2:p9rGdT|p8rCdT	1486	3166	0.320472
GGAAATTAGGTGCGCTTGGC	GGAAATTAGGTAGGCTTGGCTGG	M2:p9rGdT|p8rCdC	417	4695	0.0848122
GGAAATTAGGTGCGCTTGGC	GGAAATTAGGTATGCTTGGCTGG	M2:p9rGdT|p8rCdA	9567	10839	0.468294
GGAAATTAGGTGCGCTTGGC	GGAAATTAGGTCAGCTTGGCTGG	M2:p9rGdG|p8rCdT	565	5624	0.0934788
GGAAATTAGGTGCGCTTGGC	GGAAATTAGGTCGGCTTGGCTGG	M2:p9rGdG|p8rCdC	292	14845	0.0192207
GGAAATTAGGTGCGCTTGGC	GGAAATTAGGTCTGCTTGGCTGG	M2:p9rGdG|p8rCdA	826	5201	0.137151
GGAAATTAGGTGCGCTTGGC	GGAAATTAGGTTAGCTTGGCTGG	M2:p9rGdA|p8rCdT	778	4768	0.140381
GGAAATTAGGTGCGCTTGGC	GGAAATTAGGTTGGCTTGGCTGG	M2:p9rGdA|p8rCdC	244	7400	0.0338447
GGAAATTAGGTGCGCTTGGC	GGAAATTAGGTTTGCTTGGCTGG	M2:p9rGdA|p8rCdA	289	4689	0.0594904
GGAAATTAGGTGCGCTTGGC	GGAAATTAGGTACACTTGGCTGG	M2:p9rGdT|p7rGdT	1819	2266	0.44467
GGAAATTAGGTGCGCTTGGC	GGAAATTAGGTACCCTTGGCTGG	M2:p9rGdT|p7rGdG	8725	9663	0.474139
GGAAATTAGGTGCGCTTGGC	GGAAATTAGGTACTCTTGGCTGG	M2:p9rGdT|p7rGdA	1053	3175	0.247389
GGAAATTAGGTGCGCTTGGC	GGAAATTAGGTCCACTTGGCTGG	M2:p9rGdG|p7rGdT	7054	13943	0.335471
GGAAATTAGGTGCGCTTGGC	GGAAATTAGGTCCCCTTGGCTGG	M2:p9rGdG|p7rGdG	3920	21478	0.154623
GGAAATTAGGTGCGCTTGGC	GGAAATTAGGTCCTCTTGGCTGG	M2:p9rGdG|p7rGdA	411	11484	0.0340938
GGAAATTAGGTGCGCTTGGC	GGAAATTAGGTTCACTTGGCTGG	M2:p9rGdA|p7rGdT	1315	13344	0.089521
GGAAATTAGGTGCGCTTGGC	GGAAATTAGGTTCCCTTGGCTGG	M2:p9rGdA|p7rGdG	377	5281	0.0666279
GGAAATTAGGTGCGCTTGGC	GGAAATTAGGTTCTCTTGGCTGG	M2:p9rGdA|p7rGdA	77	3812	0.0188629
GGAAATTAGGTGCGCTTGGC	GGAAATTAGGTACGATTGGCTGG	M2:p9rGdT|p6rCdT	781	6294	0.109777
GGAAATTAGGTGCGCTTGGC	GGAAATTAGGTACGGTTGGCTGG	M2:p9rGdT|p6rCdC	887	25988	0.0329237
GGAAATTAGGTGCGCTTGGC	GGAAATTAGGTACGTTTGGCTGG	M2:p9rGdT|p6rCdA	814	3636	0.182155
GGAAATTAGGTGCGCTTGGC	GGAAATTAGGTCCGATTGGCTGG	M2:p9rGdG|p6rCdT	65	3230	0.0188285
GGAAATTAGGTGCGCTTGGC	GGAAATTAGGTCCGGTTGGCTGG	M2:p9rGdG|p6rCdC	303	11229	0.0262859
GGAAATTAGGTGCGCTTGGC	GGAAATTAGGTCCGTTTGGCTGG	M2:p9rGdG|p6rCdA	135	3904	0.0357943
GGAAATTAGGTGCGCTTGGC	GGAAATTAGGTTCGATTGGCTGG	M2:p9rGdA|p6rCdT	247	16441	0.0152971
GGAAATTAGGTGCGCTTGGC	GGAAATTAGGTTCGGTTGGCTGG	M2:p9rGdA|p6rCdC	182	5302	0.0331314
GGAAATTAGGTGCGCTTGGC	GGAAATTAGGTTCGTTTGGCTGG	M2:p9rGdA|p6rCdA	165	6771	0.0248992
GGAAATTAGGTGCGCTTGGC	GGAAATTAGGTACGCATGGCTGG	M2:p9rGdT|p5rUdT	565	3200	0.150025
GGAAATTAGGTGCGCTTGGC	GGAAATTAGGTACGCCTGGCTGG	M2:p9rGdT|p5rUdG	6504	7730	0.455337
GGAAATTAGGTGCGCTTGGC	GGAAATTAGGTACGCGTGGCTGG	M2:p9rGdT|p5rUdC	15537	21562	0.418643
GGAAATTAGGTGCGCTTGGC	GGAAATTAGGTCCGCATGGCTGG	M2:p9rGdG|p5rUdT	354	4568	0.0773547
GGAAATTAGGTGCGCTTGGC	GGAAATTAGGTCCGCCTGGCTGG	M2:p9rGdG|p5rUdG	329	5667	0.0550602
GGAAATTAGGTGCGCTTGGC	GGAAATTAGGTCCGCGTGGCTGG	M2:p9rGdG|p5rUdC	1349	26577	0.0488217
GGAAATTAGGTGCGCTTGGC	GGAAATTAGGTTCGCATGGCTGG	M2:p9rGdA|p5rUdT	205	7045	0.0283165
GGAAATTAGGTGCGCTTGGC	GGAAATTAGGTTCGCCTGGCTGG	M2:p9rGdA|p5rUdG	173	4903	0.0323107
GGAAATTAGGTGCGCTTGGC	GGAAATTAGGTTCGCGTGGCTGG	M2:p9rGdA|p5rUdC	157	7935	0.0199799
GGAAATTAGGTGCGCTTGGC	GGAAATTAGGTACGCTAGGCTGG	M2:p9rGdT|p4rUdT	283	4318	0.0616955
GGAAATTAGGTGCGCTTGGC	GGAAATTAGGTACGCTCGGCTGG	M2:p9rGdT|p4rUdG	1359	2478	0.353914
GGAAATTAGGTGCGCTTGGC	GGAAATTAGGTACGCTGGGCTGG	M2:p9rGdT|p4rUdC	398	3212	0.110564
GGAAATTAGGTGCGCTTGGC	GGAAATTAGGTCCGCTAGGCTGG	M2:p9rGdG|p4rUdT	125	4123	0.0281368
GGAAATTAGGTGCGCTTGGC	GGAAATTAGGTCCGCTCGGCTGG	M2:p9rGdG|p4rUdG	392	5524	0.0663355
GGAAATTAGGTGCGCTTGGC	GGAAATTAGGTCCGCTGGGCTGG	M2:p9rGdG|p4rUdC	532	24887	0.0210065
GGAAATTAGGTGCGCTTGGC	GGAAATTAGGTTCGCTAGGCTGG	M2:p9rGdA|p4rUdT	88	3592	0.0245592
GGAAATTAGGTGCGCTTGGC	GGAAATTAGGTTCGCTCGGCTGG	M2:p9rGdA|p4rUdG	323	8604	0.0361949
GGAAATTAGGTGCGCTTGGC	GGAAATTAGGTTCGCTGGGCTGG	M2:p9rGdA|p4rUdC	403	20639	0.019195
GGAAATTAGGTGCGCTTGGC	GGAAATTAGGTACGCTTAGCTGG	M2:p9rGdT|p3rGdT	2322	2491	0.483811
GGAAATTAGGTGCGCTTGGC	GGAAATTAGGTACGCTTCGCTGG	M2:p9rGdT|p3rGdG	665	4000	0.137517
GGAAATTAGGTGCGCTTGGC	GGAAATTAGGTACGCTTTGCTGG	M2:p9rGdT|p3rGdA	225	4808	0.045838
GGAAATTAGGTGCGCTTGGC	GGAAATTAGGTCCGCTTAGCTGG	M2:p9rGdG|p3rGdT	678	1848	0.264647
GGAAATTAGGTGCGCTTGGC	GGAAATTAGGTCCGCTTCGCTGG	M2:p9rGdG|p3rGdG	690	10762	0.0595825
GGAAATTAGGTGCGCTTGGC	GGAAATTAGGTCCGCTTTGCTGG	M2:p9rGdG|p3rGdA	105	3928	0.0252113
GGAAATTAGGTGCGCTTGGC	GGAAATTAGGTTCGCTTAGCTGG	M2:p9rGdA|p3rGdT	424	10573	0.0386029
GGAAATTAGGTGCGCTTGGC	GGAAATTAGGTTCGCTTCGCTGG	M2:p9rGdA|p3rGdG	888	23304	0.037032
GGAAATTAGGTGCGCTTGGC	GGAAATTAGGTTCGCTTTGCTGG	M2:p9rGdA|p3rGdA	102	4395	0.0235731
GGAAATTAGGTGCGCTTGGC	GGAAATTAGGTACGCTTGACTGG	M2:p9rGdT|p2rGdT	2565	1226	0.67501
GGAAATTAGGTGCGCTTGGC	GGAAATTAGGTACGCTTGCCTGG	M2:p9rGdT|p2rGdG	4117	2167	0.655203
GGAAATTAGGTGCGCTTGGC	GGAAATTAGGTACGCTTGTCTGG	M2:p9rGdT|p2rGdA	1988	1514	0.567653
GGAAATTAGGTGCGCTTGGC	GGAAATTAGGTCCGCTTGACTGG	M2:p9rGdG|p2rGdT	2886	3446	0.450085
GGAAATTAGGTGCGCTTGGC	GGAAATTAGGTCCGCTTGCCTGG	M2:p9rGdG|p2rGdG	3548	8576	0.294196
GGAAATTAGGTGCGCTTGGC	GGAAATTAGGTCCGCTTGTCTGG	M2:p9rGdG|p2rGdA	10047	12243	0.450162
GGAAATTAGGTGCGCTTGGC	GGAAATTAGGTTCGCTTGACTGG	M2:p9rGdA|p2rGdT	651	3932	0.141988
GGAAATTAGGTGCGCTTGGC	GGAAATTAGGTTCGCTTGCCTGG	M2:p9rGdA|p2rGdG	288	3336	0.0795034
GGAAATTAGGTGCGCTTGGC	GGAAATTAGGTTCGCTTGTCTGG	M2:p9rGdA|p2rGdA	516	5040	0.0916105
GGAAATTAGGTGCGCTTGGC	GGAAATTAGGTACGCTTGGATGG	M2:p9rGdT|p1rCdT	2981	8509	0.25976
GGAAATTAGGTGCGCTTGGC	GGAAATTAGGTACGCTTGGGTGG	M2:p9rGdT|p1rCdC	1170	4084	0.224896
GGAAATTAGGTGCGCTTGGC	GGAAATTAGGTACGCTTGGTTGG	M2:p9rGdT|p1rCdA	1922	2180	0.469176
GGAAATTAGGTGCGCTTGGC	GGAAATTAGGTCCGCTTGGATGG	M2:p9rGdG|p1rCdT	3344	12360	0.212311
GGAAATTAGGTGCGCTTGGC	GGAAATTAGGTCCGCTTGGGTGG	M2:p9rGdG|p1rCdC	762	5503	0.122407
GGAAATTAGGTGCGCTTGGC	GGAAATTAGGTCCGCTTGGTTGG	M2:p9rGdG|p1rCdA	834	3717	0.180407
GGAAATTAGGTGCGCTTGGC	GGAAATTAGGTTCGCTTGGATGG	M2:p9rGdA|p1rCdT	141	4345	0.0327983
GGAAATTAGGTGCGCTTGGC	GGAAATTAGGTTCGCTTGGGTGG	M2:p9rGdA|p1rCdC	1021	23174	0.0421241
GGAAATTAGGTGCGCTTGGC	GGAAATTAGGTTCGCTTGGTTGG	M2:p9rGdA|p1rCdA	232	4043	0.04907
GGAAATTAGGTGCGCTTGGC	GGAAATTAGGTACGCTTGGCTAG	M2:p9rGdT|p-1rGdT	1210	2093	0.36508
GGAAATTAGGTGCGCTTGGC	GGAAATTAGGTACGCTTGGCTCG	M2:p9rGdT|p-1rGdG	529	12094	0.0423982
GGAAATTAGGTGCGCTTGGC	GGAAATTAGGTACGCTTGGCTTG	M2:p9rGdT|p-1rGdA	71	4031	0.0174593
GGAAATTAGGTGCGCTTGGC	GGAAATTAGGTCCGCTTGGCTAG	M2:p9rGdG|p-1rGdT	719	3480	0.171398
GGAAATTAGGTGCGCTTGGC	GGAAATTAGGTCCGCTTGGCTCG	M2:p9rGdG|p-1rGdG	786	21449	0.035207
GGAAATTAGGTGCGCTTGGC	GGAAATTAGGTCCGCTTGGCTTG	M2:p9rGdG|p-1rGdA	222	16951	0.0129412
GGAAATTAGGTGCGCTTGGC	GGAAATTAGGTTCGCTTGGCTAG	M2:p9rGdA|p-1rGdT	135	7996	0.0163855
GGAAATTAGGTGCGCTTGGC	GGAAATTAGGTTCGCTTGGCTCG	M2:p9rGdA|p-1rGdG	109	5103	0.0211703
GGAAATTAGGTGCGCTTGGC	GGAAATTAGGTTCGCTTGGCTTG	M2:p9rGdA|p-1rGdA	9	2787	0.00336344
GGAAATTAGGTGCGCTTGGC	GGAAATTAGGTACGCTTGGCTGA	M2:p9rGdT|p-2rGdT	890	3147	0.21972
GGAAATTAGGTGCGCTTGGC	GGAAATTAGGTACGCTTGGCTGC	M2:p9rGdT|p-2rGdG	266	3980	0.0622787
GGAAATTAGGTGCGCTTGGC	GGAAATTAGGTACGCTTGGCTGT	M2:p9rGdT|p-2rGdA	90	6255	0.0148057
GGAAATTAGGTGCGCTTGGC	GGAAATTAGGTCCGCTTGGCTGA	M2:p9rGdG|p-2rGdT	4703	19752	0.192561
GGAAATTAGGTGCGCTTGGC	GGAAATTAGGTCCGCTTGGCTGC	M2:p9rGdG|p-2rGdG	185	4181	0.0427626
GGAAATTAGGTGCGCTTGGC	GGAAATTAGGTCCGCTTGGCTGT	M2:p9rGdG|p-2rGdA	111	4195	0.0258187
GGAAATTAGGTGCGCTTGGC	GGAAATTAGGTTCGCTTGGCTGA	M2:p9rGdA|p-2rGdT	189	3729	0.0488034
GGAAATTAGGTGCGCTTGGC	GGAAATTAGGTTCGCTTGGCTGC	M2:p9rGdA|p-2rGdG	595	20671	0.0279708
GGAAATTAGGTGCGCTTGGC	GGAAATTAGGTTCGCTTGGCTGT	M2:p9rGdA|p-2rGdA	182	5987	0.0287166
GGAAATTAGGTGCGCTTGGC	GGAAATTAGGTGAACTTGGCTGG	M2:p8rCdT|p7rGdT	4351	23819	0.154642
GGAAATTAGGTGCGCTTGGC	GGAAATTAGGTGACCTTGGCTGG	M2:p8rCdT|p7rGdG	1113	14680	0.0701448
GGAAATTAGGTGCGCTTGGC	GGAAATTAGGTGATCTTGGCTGG	M2:p8rCdT|p7rGdA	650	4702	0.120888
GGAAATTAGGTGCGCTTGGC	GGAAATTAGGTGGACTTGGCTGG	M2:p8rCdC|p7rGdT	361	9577	0.0362027
GGAAATTAGGTGCGCTTGGC	GGAAATTAGGTGGCCTTGGCTGG	M2:p8rCdC|p7rGdG	305	6025	0.0478636
GGAAATTAGGTGCGCTTGGC	GGAAATTAGGTGGTCTTGGCTGG	M2:p8rCdC|p7rGdA	1018	23171	0.0419718
GGAAATTAGGTGCGCTTGGC	GGAAATTAGGTGTACTTGGCTGG	M2:p8rCdA|p7rGdT	3567	2444	0.593162
GGAAATTAGGTGCGCTTGGC	GGAAATTAGGTGTCCTTGGCTGG	M2:p8rCdA|p7rGdG	1752	4325	0.287779
GGAAATTAGGTGCGCTTGGC	GGAAATTAGGTGTTCTTGGCTGG	M2:p8rCdA|p7rGdA	291	5492	0.0510946
GGAAATTAGGTGCGCTTGGC	GGAAATTAGGTGAGATTGGCTGG	M2:p8rCdT|p6rCdT	174	4613	0.0375402
GGAAATTAGGTGCGCTTGGC	GGAAATTAGGTGAGGTTGGCTGG	M2:p8rCdT|p6rCdC	277	20194	0.0135514
GGAAATTAGGTGCGCTTGGC	GGAAATTAGGTGAGTTTGGCTGG	M2:p8rCdT|p6rCdA	146	4283	0.0335333
GGAAATTAGGTGCGCTTGGC	GGAAATTAGGTGGGATTGGCTGG	M2:p8rCdC|p6rCdT	150	7256	0.0204813
GGAAATTAGGTGCGCTTGGC	GGAAATTAGGTGGGGTTGGCTGG	M2:p8rCdC|p6rCdC	29	7459	0.00383897
GGAAATTAGGTGCGCTTGGC	GGAAATTAGGTGGGTTTGGCTGG	M2:p8rCdC|p6rCdA	76	5518	0.015352
GGAAATTAGGTGCGCTTGGC	GGAAATTAGGTGTGATTGGCTGG	M2:p8rCdA|p6rCdT	209	7186	0.030257
GGAAATTAGGTGCGCTTGGC	GGAAATTAGGTGTGGTTGGCTGG	M2:p8rCdA|p6rCdC	382	20036	0.0187453
GGAAATTAGGTGCGCTTGGC	GGAAATTAGGTGTGTTTGGCTGG	M2:p8rCdA|p6rCdA	215	4201	0.0491854
GGAAATTAGGTGCGCTTGGC	GGAAATTAGGTGAGCATGGCTGG	M2:p8rCdT|p5rUdT	1656	15904	0.0942502
GGAAATTAGGTGCGCTTGGC	GGAAATTAGGTGAGCCTGGCTGG	M2:p8rCdT|p5rUdG	230	5074	0.0433729
GGAAATTAGGTGCGCTTGGC	GGAAATTAGGTGAGCGTGGCTGG	M2:p8rCdT|p5rUdC	178	4504	0.0387292
GGAAATTAGGTGCGCTTGGC	GGAAATTAGGTGGGCATGGCTGG	M2:p8rCdC|p5rUdT	128	4712	0.0255709
GGAAATTAGGTGCGCTTGGC	GGAAATTAGGTGGGCCTGGCTGG	M2:p8rCdC|p5rUdG	28	4639	0.00635577
GGAAATTAGGTGCGCTTGGC	GGAAATTAGGTGGGCGTGGCTGG	M2:p8rCdC|p5rUdC	32	4039	0.00783003
GGAAATTAGGTGCGCTTGGC	GGAAATTAGGTGTGCATGGCTGG	M2:p8rCdA|p5rUdT	2715	3602	0.429804
GGAAATTAGGTGCGCTTGGC	GGAAATTAGGTGTGCCTGGCTGG	M2:p8rCdA|p5rUdG	580	4023	0.126298
GGAAATTAGGTGCGCTTGGC	GGAAATTAGGTGTGCGTGGCTGG	M2:p8rCdA|p5rUdC	9633	22464	0.300083
GGAAATTAGGTGCGCTTGGC	GGAAATTAGGTGAGCTAGGCTGG	M2:p8rCdT|p4rUdT	35	5292	0.00676875
GGAAATTAGGTGCGCTTGGC	GGAAATTAGGTGAGCTCGGCTGG	M2:p8rCdT|p4rUdG	341	4742	0.0668852
GGAAATTAGGTGCGCTTGGC	GGAAATTAGGTGAGCTGGGCTGG	M2:p8rCdT|p4rUdC	843	29940	0.0273844
GGAAATTAGGTGCGCTTGGC	GGAAATTAGGTGGGCTAGGCTGG	M2:p8rCdC|p4rUdT	134	6932	0.0207433
GGAAATTAGGTGCGCTTGGC	GGAAATTAGGTGGGCTCGGCTGG	M2:p8rCdC|p4rUdG	209	8291	0.0247211
GGAAATTAGGTGCGCTTGGC	GGAAATTAGGTGGGCTGGGCTGG	M2:p8rCdC|p4rUdC	83	4564	0.017861
GGAAATTAGGTGCGCTTGGC	GGAAATTAGGTGTGCTAGGCTGG	M2:p8rCdA|p4rUdT	766	4880	0.135618
GGAAATTAGGTGCGCTTGGC	GGAAATTAGGTGTGCTCGGCTGG	M2:p8rCdA|p4rUdG	986	3802	0.204365
GGAAATTAGGTGCGCTTGGC	GGAAATTAGGTGTGCTGGGCTGG	M2:p8rCdA|p4rUdC	437	13855	0.030846
GGAAATTAGGTGCGCTTGGC	GGAAATTAGGTGAGCTTAGCTGG	M2:p8rCdT|p3rGdT	1560	5253	0.229656
GGAAATTAGGTGCGCTTGGC	GGAAATTAGGTGAGCTTCGCTGG	M2:p8rCdT|p3rGdG	82	2359	0.0326183
GGAAATTAGGTGCGCTTGGC	GGAAATTAGGTGAGCTTTGCTGG	M2:p8rCdT|p3rGdA	515	10020	0.047836
GGAAATTAGGTGCGCTTGGC	GGAAATTAGGTGGGCTTAGCTGG	M2:p8rCdC|p3rGdT	207	3748	0.053069
GGAAATTAGGTGCGCTTGGC	GGAAATTAGGTGGGCTTCGCTGG	M2:p8rCdC|p3rGdG	106	4056	0.0259004
GGAAATTAGGTGCGCTTGGC	GGAAATTAGGTGGGCTTTGCTGG	M2:p8rCdC|p3rGdA	39	2986	0.0148352
GGAAATTAGGTGCGCTTGGC	GGAAATTAGGTGTGCTTAGCTGG	M2:p8rCdA|p3rGdT	2163	1650	0.568546
GGAAATTAGGTGCGCTTGGC	GGAAATTAGGTGTGCTTCGCTGG	M2:p8rCdA|p3rGdG	5222	15027	0.257621
GGAAATTAGGTGCGCTTGGC	GGAAATTAGGTGTGCTTTGCTGG	M2:p8rCdA|p3rGdA	1474	5320	0.216968
GGAAATTAGGTGCGCTTGGC	GGAAATTAGGTGAGCTTGACTGG	M2:p8rCdT|p2rGdT	2150	2640	0.448005
GGAAATTAGGTGCGCTTGGC	GGAAATTAGGTGAGCTTGCCTGG	M2:p8rCdT|p2rGdG	1878	2540	0.425257
GGAAATTAGGTGCGCTTGGC	GGAAATTAGGTGAGCTTGTCTGG	M2:p8rCdT|p2rGdA	1001	2713	0.26939
GGAAATTAGGTGCGCTTGGC	GGAAATTAGGTGGGCTTGACTGG	M2:p8rCdC|p2rGdT	640	4180	0.132693
GGAAATTAGGTGCGCTTGGC	GGAAATTAGGTGGGCTTGCCTGG	M2:p8rCdC|p2rGdG	484	3742	0.11382
GGAAATTAGGTGCGCTTGGC	GGAAATTAGGTGGGCTTGTCTGG	M2:p8rCdC|p2rGdA	399	5334	0.0683353
GGAAATTAGGTGCGCTTGGC	GGAAATTAGGTGTGCTTGACTGG	M2:p8rCdA|p2rGdT	2980	599	0.832517
GGAAATTAGGTGCGCTTGGC	GGAAATTAGGTGTGCTTGCCTGG	M2:p8rCdA|p2rGdG	13501	3432	0.797905
GGAAATTAGGTGCGCTTGGC	GGAAATTAGGTGTGCTTGTCTGG	M2:p8rCdA|p2rGdA	2893	928	0.759447
GGAAATTAGGTGCGCTTGGC	GGAAATTAGGTGAGCTTGGATGG	M2:p8rCdT|p1rCdT	4314	31376	0.12089
GGAAATTAGGTGCGCTTGGC	GGAAATTAGGTGAGCTTGGGTGG	M2:p8rCdT|p1rCdC	627	4766	0.117457
GGAAATTAGGTGCGCTTGGC	GGAAATTAGGTGAGCTTGGTTGG	M2:p8rCdT|p1rCdA	4108	17048	0.195117
GGAAATTAGGTGCGCTTGGC	GGAAATTAGGTGGGCTTGGATGG	M2:p8rCdC|p1rCdT	226	6112	0.0357159
GGAAATTAGGTGCGCTTGGC	GGAAATTAGGTGGGCTTGGGTGG	M2:p8rCdC|p1rCdC	249	6102	0.0382784
GGAAATTAGGTGCGCTTGGC	GGAAATTAGGTGGGCTTGGTTGG	M2:p8rCdC|p1rCdA	111	4260	0.0253661
GGAAATTAGGTGCGCTTGGC	GGAAATTAGGTGTGCTTGGATGG	M2:p8rCdA|p1rCdT	4104	1727	0.703685
GGAAATTAGGTGCGCTTGGC	GGAAATTAGGTGTGCTTGGGTGG	M2:p8rCdA|p1rCdC	2725	2553	0.509572
GGAAATTAGGTGCGCTTGGC	GGAAATTAGGTGTGCTTGGTTGG	M2:p8rCdA|p1rCdA	2894	2362	0.555688
GGAAATTAGGTGCGCTTGGC	GGAAATTAGGTGAGCTTGGCTAG	M2:p8rCdT|p-1rGdT	891	3685	0.194667
GGAAATTAGGTGCGCTTGGC	GGAAATTAGGTGAGCTTGGCTCG	M2:p8rCdT|p-1rGdG	242	5297	0.0435398
GGAAATTAGGTGCGCTTGGC	GGAAATTAGGTGAGCTTGGCTTG	M2:p8rCdT|p-1rGdA	117	3799	0.0301931
GGAAATTAGGTGCGCTTGGC	GGAAATTAGGTGGGCTTGGCTAG	M2:p8rCdC|p-1rGdT	192	4795	0.036768
GGAAATTAGGTGCGCTTGGC	GGAAATTAGGTGGGCTTGGCTCG	M2:p8rCdC|p-1rGdG	211	7748	0.0263454
GGAAATTAGGTGCGCTTGGC	GGAAATTAGGTGGGCTTGGCTTG	M2:p8rCdC|p-1rGdA	58	4456	0.0130516
GGAAATTAGGTGCGCTTGGC	GGAAATTAGGTGTGCTTGGCTAG	M2:p8rCdA|p-1rGdT	1804	2194	0.451385
GGAAATTAGGTGCGCTTGGC	GGAAATTAGGTGTGCTTGGCTCG	M2:p8rCdA|p-1rGdG	172	6441	0.0273023
GGAAATTAGGTGCGCTTGGC	GGAAATTAGGTGTGCTTGGCTTG	M2:p8rCdA|p-1rGdA	142	4045	0.0339213
GGAAATTAGGTGCGCTTGGC	GGAAATTAGGTGAGCTTGGCTGA	M2:p8rCdT|p-2rGdT	715	4201	0.150405
GGAAATTAGGTGCGCTTGGC	GGAAATTAGGTGAGCTTGGCTGC	M2:p8rCdT|p-2rGdG	150	4629	0.0313608
GGAAATTAGGTGCGCTTGGC	GGAAATTAGGTGAGCTTGGCTGT	M2:p8rCdT|p-2rGdA	192	6337	0.0300995
GGAAATTAGGTGCGCTTGGC	GGAAATTAGGTGGGCTTGGCTGA	M2:p8rCdC|p-2rGdT	124	5533	0.0218291
GGAAATTAGGTGCGCTTGGC	GGAAATTAGGTGGGCTTGGCTGC	M2:p8rCdC|p-2rGdG	925	29773	0.0301562
GGAAATTAGGTGCGCTTGGC	GGAAATTAGGTGGGCTTGGCTGT	M2:p8rCdC|p-2rGdA	597	31819	0.0183108
GGAAATTAGGTGCGCTTGGC	GGAAATTAGGTGTGCTTGGCTGA	M2:p8rCdA|p-2rGdT	3234	3038	0.515583
GGAAATTAGGTGCGCTTGGC	GGAAATTAGGTGTGCTTGGCTGC	M2:p8rCdA|p-2rGdG	614	6070	0.0907338
GGAAATTAGGTGCGCTTGGC	GGAAATTAGGTGTGCTTGGCTGT	M2:p8rCdA|p-2rGdA	173	5005	0.0322571
GGAAATTAGGTGCGCTTGGC	GGAAATTAGGTGCAATTGGCTGG	M2:p7rGdT|p6rCdT	2122	4655	0.312382
GGAAATTAGGTGCGCTTGGC	GGAAATTAGGTGCAGTTGGCTGG	M2:p7rGdT|p6rCdC	599	5848	0.0927938
GGAAATTAGGTGCGCTTGGC	GGAAATTAGGTGCATTTGGCTGG	M2:p7rGdT|p6rCdA	4941	6888	0.418219
GGAAATTAGGTGCGCTTGGC	GGAAATTAGGTGCCATTGGCTGG	M2:p7rGdG|p6rCdT	374	5692	0.0602014
GGAAATTAGGTGCGCTTGGC	GGAAATTAGGTGCCGTTGGCTGG	M2:p7rGdG|p6rCdC	201	8726	0.0232297
GGAAATTAGGTGCGCTTGGC	GGAAATTAGGTGCCTTTGGCTGG	M2:p7rGdG|p6rCdA	408	5758	0.0680818
GGAAATTAGGTGCGCTTGGC	GGAAATTAGGTGCTATTGGCTGG	M2:p7rGdA|p6rCdT	227	4988	0.0430688
GGAAATTAGGTGCGCTTGGC	GGAAATTAGGTGCTGTTGGCTGG	M2:p7rGdA|p6rCdC	443	14143	0.0303711
GGAAATTAGGTGCGCTTGGC	GGAAATTAGGTGCTTTTGGCTGG	M2:p7rGdA|p6rCdA	1133	31138	0.0349823
GGAAATTAGGTGCGCTTGGC	GGAAATTAGGTGCACATGGCTGG	M2:p7rGdT|p5rUdT	1803	3327	0.352352
GGAAATTAGGTGCGCTTGGC	GGAAATTAGGTGCACCTGGCTGG	M2:p7rGdT|p5rUdG	1932	4214	0.31449
GGAAATTAGGTGCGCTTGGC	GGAAATTAGGTGCACGTGGCTGG	M2:p7rGdT|p5rUdC	1883	8606	0.178949
GGAAATTAGGTGCGCTTGGC	GGAAATTAGGTGCCCATGGCTGG	M2:p7rGdG|p5rUdT	1290	4059	0.242351
GGAAATTAGGTGCGCTTGGC	GGAAATTAGGTGCCCCTGGCTGG	M2:p7rGdG|p5rUdG	291	3868	0.0702573
GGAAATTAGGTGCGCTTGGC	GGAAATTAGGTGCCCGTGGCTGG	M2:p7rGdG|p5rUdC	390	4080	0.0879736
GGAAATTAGGTGCGCTTGGC	GGAAATTAGGTGCTCATGGCTGG	M2:p7rGdA|p5rUdT	265	6359	0.0403863
GGAAATTAGGTGCGCTTGGC	GGAAATTAGGTGCTCCTGGCTGG	M2:p7rGdA|p5rUdG	142	5609	0.0231103
GGAAATTAGGTGCGCTTGGC	GGAAATTAGGTGCTCGTGGCTGG	M2:p7rGdA|p5rUdC	352	7939	0.0420865
GGAAATTAGGTGCGCTTGGC	GGAAATTAGGTGCACTAGGCTGG	M2:p7rGdT|p4rUdT	600	5261	0.102288
GGAAATTAGGTGCGCTTGGC	GGAAATTAGGTGCACTCGGCTGG	M2:p7rGdT|p4rUdG	5786	18715	0.236351
GGAAATTAGGTGCGCTTGGC	GGAAATTAGGTGCACTGGGCTGG	M2:p7rGdT|p4rUdC	374	6100	0.0577754
GGAAATTAGGTGCGCTTGGC	GGAAATTAGGTGCCCTAGGCTGG	M2:p7rGdG|p4rUdT	271	4276	0.0616219
GGAAATTAGGTGCGCTTGGC	GGAAATTAGGTGCCCTCGGCTGG	M2:p7rGdG|p4rUdG	6431	38560	0.142956
GGAAATTAGGTGCGCTTGGC	GGAAATTAGGTGCCCTGGGCTGG	M2:p7rGdG|p4rUdC	206	4783	0.0413772
GGAAATTAGGTGCGCTTGGC	GGAAATTAGGTGCTCTAGGCTGG	M2:p7rGdA|p4rUdT	293	6208	0.0457477
GGAAATTAGGTGCGCTTGGC	GGAAATTAGGTGCTCTCGGCTGG	M2:p7rGdA|p4rUdG	698	13020	0.0503358
GGAAATTAGGTGCGCTTGGC	GGAAATTAGGTGCTCTGGGCTGG	M2:p7rGdA|p4rUdC	428	14642	0.0279499
GGAAATTAGGTGCGCTTGGC	GGAAATTAGGTGCACTTAGCTGG	M2:p7rGdT|p3rGdT	2191	3624	0.374936
GGAAATTAGGTGCGCTTGGC	GGAAATTAGGTGCACTTCGCTGG	M2:p7rGdT|p3rGdG	1615	15086	0.0976471
GGAAATTAGGTGCGCTTGGC	GGAAATTAGGTGCACTTTGCTGG	M2:p7rGdT|p3rGdA	375	3816	0.0882306
GGAAATTAGGTGCGCTTGGC	GGAAATTAGGTGCCCTTAGCTGG	M2:p7rGdG|p3rGdT	2268	3680	0.380327
GGAAATTAGGTGCGCTTGGC	GGAAATTAGGTGCCCTTCGCTGG	M2:p7rGdG|p3rGdG	2094	12845	0.140077
GGAAATTAGGTGCGCTTGGC	GGAAATTAGGTGCCCTTTGCTGG	M2:p7rGdG|p3rGdA	2316	14047	0.139638
GGAAATTAGGTGCGCTTGGC	GGAAATTAGGTGCTCTTAGCTGG	M2:p7rGdA|p3rGdT	639	3049	0.173468
GGAAATTAGGTGCGCTTGGC	GGAAATTAGGTGCTCTTCGCTGG	M2:p7rGdA|p3rGdG	728	10459	0.065887
GGAAATTAGGTGCGCTTGGC	GGAAATTAGGTGCTCTTTGCTGG	M2:p7rGdA|p3rGdA	30	4986	0.00596106
GGAAATTAGGTGCGCTTGGC	GGAAATTAGGTGCACTTGACTGG	M2:p7rGdT|p2rGdT	3417	1596	0.683038
GGAAATTAGGTGCGCTTGGC	GGAAATTAGGTGCACTTGCCTGG	M2:p7rGdT|p2rGdG	10503	2494	0.80727
GGAAATTAGGTGCGCTTGGC	GGAAATTAGGTGCACTTGTCTGG	M2:p7rGdT|p2rGdA	9720	6622	0.596496
GGAAATTAGGTGCGCTTGGC	GGAAATTAGGTGCCCTTGACTGG	M2:p7rGdG|p2rGdT	3276	922	0.78243
GGAAATTAGGTGCGCTTGGC	GGAAATTAGGTGCCCTTGCCTGG	M2:p7rGdG|p2rGdG	16398	4399	0.787296
GGAAATTAGGTGCGCTTGGC	GGAAATTAGGTGCCCTTGTCTGG	M2:p7rGdG|p2rGdA	5869	2157	0.733934
GGAAATTAGGTGCGCTTGGC	GGAAATTAGGTGCTCTTGACTGG	M2:p7rGdA|p2rGdT	1381	4040	0.25806
GGAAATTAGGTGCGCTTGGC	GGAAATTAGGTGCTCTTGCCTGG	M2:p7rGdA|p2rGdG	2843	6872	0.292097
GGAAATTAGGTGCGCTTGGC	GGAAATTAGGTGCTCTTGTCTGG	M2:p7rGdA|p2rGdA	1524	4811	0.237756
GGAAATTAGGTGCGCTTGGC	GGAAATTAGGTGCACTTGGATGG	M2:p7rGdT|p1rCdT	3199	2863	0.527466
GGAAATTAGGTGCGCTTGGC	GGAAATTAGGTGCACTTGGGTGG	M2:p7rGdT|p1rCdC	2229	3651	0.378372
GGAAATTAGGTGCGCTTGGC	GGAAATTAGGTGCACTTGGTTGG	M2:p7rGdT|p1rCdA	4475	5044	0.468649
GGAAATTAGGTGCGCTTGGC	GGAAATTAGGTGCCCTTGGATGG	M2:p7rGdG|p1rCdT	1481	1336	0.525637
GGAAATTAGGTGCGCTTGGC	GGAAATTAGGTGCCCTTGGGTGG	M2:p7rGdG|p1rCdC	1509	3282	0.31569
GGAAATTAGGTGCGCTTGGC	GGAAATTAGGTGCCCTTGGTTGG	M2:p7rGdG|p1rCdA	3851	5599	0.40484
GGAAATTAGGTGCGCTTGGC	GGAAATTAGGTGCTCTTGGATGG	M2:p7rGdA|p1rCdT	826	5397	0.135968
GGAAATTAGGTGCGCTTGGC	GGAAATTAGGTGCTCTTGGGTGG	M2:p7rGdA|p1rCdC	372	4495	0.0727529
GGAAATTAGGTGCGCTTGGC	GGAAATTAGGTGCTCTTGGTTGG	M2:p7rGdA|p1rCdA	185	3633	0.0482916
GGAAATTAGGTGCGCTTGGC	GGAAATTAGGTGCACTTGGCTAG	M2:p7rGdT|p-1rGdT	1034	1992	0.343063
GGAAATTAGGTGCGCTTGGC	GGAAATTAGGTGCACTTGGCTCG	M2:p7rGdT|p-1rGdG	702	17215	0.0389152
GGAAATTAGGTGCGCTTGGC	GGAAATTAGGTGCACTTGGCTTG	M2:p7rGdT|p-1rGdA	90	5839	0.0155101
GGAAATTAGGTGCGCTTGGC	GGAAATTAGGTGCCCTTGGCTAG	M2:p7rGdG|p-1rGdT	917	2930	0.240595
GGAAATTAGGTGCGCTTGGC	GGAAATTAGGTGCCCTTGGCTCG	M2:p7rGdG|p-1rGdG	46	2502	0.0165587
GGAAATTAGGTGCGCTTGGC	GGAAATTAGGTGCCCTTGGCTTG	M2:p7rGdG|p-1rGdA	110	4181	0.0230196
GGAAATTAGGTGCGCTTGGC	GGAAATTAGGTGCTCTTGGCTAG	M2:p7rGdA|p-1rGdT	352	5182	0.06316
GGAAATTAGGTGCGCTTGGC	GGAAATTAGGTGCTCTTGGCTCG	M2:p7rGdA|p-1rGdG	214	6308	0.033568
GGAAATTAGGTGCGCTTGGC	GGAAATTAGGTGCTCTTGGCTTG	M2:p7rGdA|p-1rGdA	58	5191	0.0110509
GGAAATTAGGTGCGCTTGGC	GGAAATTAGGTGCACTTGGCTGA	M2:p7rGdT|p-2rGdT	2164	2062	0.514655
GGAAATTAGGTGCGCTTGGC	GGAAATTAGGTGCACTTGGCTGC	M2:p7rGdT|p-2rGdG	658	14860	0.0424501
GGAAATTAGGTGCGCTTGGC	GGAAATTAGGTGCACTTGGCTGT	M2:p7rGdT|p-2rGdA	343	13215	0.0232431
GGAAATTAGGTGCGCTTGGC	GGAAATTAGGTGCCCTTGGCTGA	M2:p7rGdG|p-2rGdT	1181	2498	0.320764
GGAAATTAGGTGCGCTTGGC	GGAAATTAGGTGCCCTTGGCTGC	M2:p7rGdG|p-2rGdG	642	13905	0.0439312
GGAAATTAGGTGCGCTTGGC	GGAAATTAGGTGCCCTTGGCTGT	M2:p7rGdG|p-2rGdA	24	3505	0.0072219
GGAAATTAGGTGCGCTTGGC	GGAAATTAGGTGCTCTTGGCTGA	M2:p7rGdA|p-2rGdT	333	6189	0.0514894
GGAAATTAGGTGCGCTTGGC	GGAAATTAGGTGCTCTTGGCTGC	M2:p7rGdA|p-2rGdG	835	21895	0.0365891
GGAAATTAGGTGCGCTTGGC	GGAAATTAGGTGCTCTTGGCTGT	M2:p7rGdA|p-2rGdA	184	6726	0.0270503
GGAAATTAGGTGCGCTTGGC	GGAAATTAGGTGCGAATGGCTGG	M2:p6rCdT|p5rUdT	1577	25614	0.0578061
GGAAATTAGGTGCGCTTGGC	GGAAATTAGGTGCGACTGGCTGG	M2:p6rCdT|p5rUdG	129	4621	0.0288295
GGAAATTAGGTGCGCTTGGC	GGAAATTAGGTGCGAGTGGCTGG	M2:p6rCdT|p5rUdC	290	3539	0.0754841
GGAAATTAGGTGCGCTTGGC	GGAAATTAGGTGCGGATGGCTGG	M2:p6rCdC|p5rUdT	2876	13938	0.172008
GGAAATTAGGTGCGCTTGGC	GGAAATTAGGTGCGGCTGGCTGG	M2:p6rCdC|p5rUdG	135	7426	0.0180252
GGAAATTAGGTGCGCTTGGC	GGAAATTAGGTGCGGGTGGCTGG	M2:p6rCdC|p5rUdC	1209	36150	0.0322908
GGAAATTAGGTGCGCTTGGC	GGAAATTAGGTGCGTATGGCTGG	M2:p6rCdA|p5rUdT	642	6177	0.093544
GGAAATTAGGTGCGCTTGGC	GGAAATTAGGTGCGTCTGGCTGG	M2:p6rCdA|p5rUdG	916	34395	0.0262162
GGAAATTAGGTGCGCTTGGC	GGAAATTAGGTGCGTGTGGCTGG	M2:p6rCdA|p5rUdC	124	7744	0.0159665
GGAAATTAGGTGCGCTTGGC	GGAAATTAGGTGCGATAGGCTGG	M2:p6rCdT|p4rUdT	180	6651	0.0263725
GGAAATTAGGTGCGCTTGGC	GGAAATTAGGTGCGATCGGCTGG	M2:p6rCdT|p4rUdG	226	16785	0.0139047
GGAAATTAGGTGCGCTTGGC	GGAAATTAGGTGCGATGGGCTGG	M2:p6rCdT|p4rUdC	369	22326	0.0162267
GGAAATTAGGTGCGCTTGGC	GGAAATTAGGTGCGGTAGGCTGG	M2:p6rCdC|p4rUdT	171	6507	0.0241962
GGAAATTAGGTGCGCTTGGC	GGAAATTAGGTGCGGTCGGCTGG	M2:p6rCdC|p4rUdG	742	41203	0.0177015
GGAAATTAGGTGCGCTTGGC	GGAAATTAGGTGCGGTGGGCTGG	M2:p6rCdC|p4rUdC	291	15748	0.0183915
GGAAATTAGGTGCGCTTGGC	GGAAATTAGGTGCGTTAGGCTGG	M2:p6rCdA|p4rUdT	78	5956	0.0129917
GGAAATTAGGTGCGCTTGGC	GGAAATTAGGTGCGTTCGGCTGG	M2:p6rCdA|p4rUdG	1258	38956	0.0313008
GGAAATTAGGTGCGCTTGGC	GGAAATTAGGTGCGTTGGGCTGG	M2:p6rCdA|p4rUdC	507	30111	0.0165569
GGAAATTAGGTGCGCTTGGC	GGAAATTAGGTGCGATTAGCTGG	M2:p6rCdT|p3rGdT	1932	12897	0.12978
GGAAATTAGGTGCGCTTGGC	GGAAATTAGGTGCGATTCGCTGG	M2:p6rCdT|p3rGdG	31	3305	0.00925878
GGAAATTAGGTGCGCTTGGC	GGAAATTAGGTGCGATTTGCTGG	M2:p6rCdT|p3rGdA	61	3078	0.0193646
GGAAATTAGGTGCGCTTGGC	GGAAATTAGGTGCGGTTAGCTGG	M2:p6rCdC|p3rGdT	43	4914	0.00883915
GGAAATTAGGTGCGCTTGGC	GGAAATTAGGTGCGGTTCGCTGG	M2:p6rCdC|p3rGdG	61	3750	0.0158576
GGAAATTAGGTGCGCTTGGC	GGAAATTAGGTGCGGTTTGCTGG	M2:p6rCdC|p3rGdA	95	4528	0.0213418
GGAAATTAGGTGCGCTTGGC	GGAAATTAGGTGCGTTTAGCTGG	M2:p6rCdA|p3rGdT	248	3845	0.0647145
GGAAATTAGGTGCGCTTGGC	GGAAATTAGGTGCGTTTCGCTGG	M2:p6rCdA|p3rGdG	151	6881	0.0201557
GGAAATTAGGTGCGCTTGGC	GGAAATTAGGTGCGTTTTGCTGG	M2:p6rCdA|p3rGdA	85	2623	0.0338851
GGAAATTAGGTGCGCTTGGC	GGAAATTAGGTGCGATTGACTGG	M2:p6rCdT|p2rGdT	2491	14805	0.1444
GGAAATTAGGTGCGCTTGGC	GGAAATTAGGTGCGATTGCCTGG	M2:p6rCdT|p2rGdG	350	4573	0.0703536
GGAAATTAGGTGCGCTTGGC	GGAAATTAGGTGCGATTGTCTGG	M2:p6rCdT|p2rGdA	442	4248	0.0961151
GGAAATTAGGTGCGCTTGGC	GGAAATTAGGTGCGGTTGACTGG	M2:p6rCdC|p2rGdT	1077	41056	0.0252486
GGAAATTAGGTGCGCTTGGC	GGAAATTAGGTGCGGTTGCCTGG	M2:p6rCdC|p2rGdG	72	3492	0.0203617
GGAAATTAGGTGCGCTTGGC	GGAAATTAGGTGCGGTTGTCTGG	M2:p6rCdC|p2rGdA	121	4793	0.0241876
GGAAATTAGGTGCGCTTGGC	GGAAATTAGGTGCGTTTGACTGG	M2:p6rCdA|p2rGdT	2226	8562	0.210227
GGAAATTAGGTGCGCTTGGC	GGAAATTAGGTGCGTTTGCCTGG	M2:p6rCdA|p2rGdG	958	5642	0.144377
GGAAATTAGGTGCGCTTGGC	GGAAATTAGGTGCGTTTGTCTGG	M2:p6rCdA|p2rGdA	768	4115	0.15586
GGAAATTAGGTGCGCTTGGC	GGAAATTAGGTGCGATTGGATGG	M2:p6rCdT|p1rCdT	97	3808	0.0242329
GGAAATTAGGTGCGCTTGGC	GGAAATTAGGTGCGATTGGGTGG	M2:p6rCdT|p1rCdC	299	10412	0.0278139
GGAAATTAGGTGCGCTTGGC	GGAAATTAGGTGCGATTGGTTGG	M2:p6rCdT|p1rCdA	607	14811	0.039055
GGAAATTAGGTGCGCTTGGC	GGAAATTAGGTGCGGTTGGATGG	M2:p6rCdC|p1rCdT	69	5754	0.0116942
GGAAATTAGGTGCGCTTGGC	GGAAATTAGGTGCGGTTGGGTGG	M2:p6rCdC|p1rCdC	691	30353	0.0222502
GGAAATTAGGTGCGCTTGGC	GGAAATTAGGTGCGGTTGGTTGG	M2:p6rCdC|p1rCdA	188	8456	0.0216459
GGAAATTAGGTGCGCTTGGC	GGAAATTAGGTGCGTTTGGATGG	M2:p6rCdA|p1rCdT	256	4408	0.0550274
GGAAATTAGGTGCGCTTGGC	GGAAATTAGGTGCGTTTGGGTGG	M2:p6rCdA|p1rCdC	87	3188	0.0260911
GGAAATTAGGTGCGCTTGGC	GGAAATTAGGTGCGTTTGGTTGG	M2:p6rCdA|p1rCdA	85	4215	0.0232246
GGAAATTAGGTGCGCTTGGC	GGAAATTAGGTGCGATTGGCTAG	M2:p6rCdT|p-1rGdT	130	4372	0.028771
GGAAATTAGGTGCGCTTGGC	GGAAATTAGGTGCGATTGGCTCG	M2:p6rCdT|p-1rGdG	51	2722	0.0182872
GGAAATTAGGTGCGCTTGGC	GGAAATTAGGTGCGATTGGCTTG	M2:p6rCdT|p-1rGdA	268	7938	0.03274
GGAAATTAGGTGCGCTTGGC	GGAAATTAGGTGCGGTTGGCTAG	M2:p6rCdC|p-1rGdT	154	13323	0.0114266
GGAAATTAGGTGCGCTTGGC	GGAAATTAGGTGCGGTTGGCTCG	M2:p6rCdC|p-1rGdG	542	20799	0.0253836
GGAAATTAGGTGCGCTTGGC	GGAAATTAGGTGCGGTTGGCTTG	M2:p6rCdC|p-1rGdA	73	3727	0.0192513
GGAAATTAGGTGCGCTTGGC	GGAAATTAGGTGCGTTTGGCTAG	M2:p6rCdA|p-1rGdT	74	4028	0.0178673
GGAAATTAGGTGCGCTTGGC	GGAAATTAGGTGCGTTTGGCTCG	M2:p6rCdA|p-1rGdG	60	1805	0.0334448
GGAAATTAGGTGCGCTTGGC	GGAAATTAGGTGCGTTTGGCTTG	M2:p6rCdA|p-1rGdA	202	7368	0.0268467
GGAAATTAGGTGCGCTTGGC	GGAAATTAGGTGCGATTGGCTGA	M2:p6rCdT|p-2rGdT	76	4145	0.0184755
GGAAATTAGGTGCGCTTGGC	GGAAATTAGGTGCGATTGGCTGC	M2:p6rCdT|p-2rGdG	300	7666	0.0383396
GGAAATTAGGTGCGCTTGGC	GGAAATTAGGTGCGATTGGCTGT	M2:p6rCdT|p-2rGdA	51	5410	0.009415
GGAAATTAGGTGCGCTTGGC	GGAAATTAGGTGCGGTTGGCTGA	M2:p6rCdC|p-2rGdT	81	5217	0.0154076
GGAAATTAGGTGCGCTTGGC	GGAAATTAGGTGCGGTTGGCTGC	M2:p6rCdC|p-2rGdG	491	14167	0.0336997
GGAAATTAGGTGCGCTTGGC	GGAAATTAGGTGCGGTTGGCTGT	M2:p6rCdC|p-2rGdA	772	42409	0.0178437
GGAAATTAGGTGCGCTTGGC	GGAAATTAGGTGCGTTTGGCTGA	M2:p6rCdA|p-2rGdT	225	4193	0.0514156
GGAAATTAGGTGCGCTTGGC	GGAAATTAGGTGCGTTTGGCTGC	M2:p6rCdA|p-2rGdG	232	17402	0.0131583
GGAAATTAGGTGCGCTTGGC	GGAAATTAGGTGCGTTTGGCTGT	M2:p6rCdA|p-2rGdA	222	5756	0.0372416
GGAAATTAGGTGCGCTTGGC	GGAAATTAGGTGCGCAAGGCTGG	M2:p5rUdT|p4rUdT	560	12721	0.0421812
GGAAATTAGGTGCGCTTGGC	GGAAATTAGGTGCGCACGGCTGG	M2:p5rUdT|p4rUdG	656	8735	0.0693683
GGAAATTAGGTGCGCTTGGC	GGAAATTAGGTGCGCAGGGCTGG	M2:p5rUdT|p4rUdC	231	6697	0.0327709
GGAAATTAGGTGCGCTTGGC	GGAAATTAGGTGCGCCAGGCTGG	M2:p5rUdG|p4rUdT	652	11115	0.0553688
GGAAATTAGGTGCGCTTGGC	GGAAATTAGGTGCGCCCGGCTGG	M2:p5rUdG|p4rUdG	2158	34107	0.0595968
GGAAATTAGGTGCGCTTGGC	GGAAATTAGGTGCGCCGGGCTGG	M2:p5rUdG|p4rUdC	841	33776	0.024199
GGAAATTAGGTGCGCTTGGC	GGAAATTAGGTGCGCGAGGCTGG	M2:p5rUdC|p4rUdT	1117	37613	0.0288351
GGAAATTAGGTGCGCTTGGC	GGAAATTAGGTGCGCGCGGCTGG	M2:p5rUdC|p4rUdG	1755	28581	0.0575372
GGAAATTAGGTGCGCTTGGC	GGAAATTAGGTGCGCGGGGCTGG	M2:p5rUdC|p4rUdC	293	20834	0.0138603
GGAAATTAGGTGCGCTTGGC	GGAAATTAGGTGCGCATAGCTGG	M2:p5rUdT|p3rGdT	1008	2919	0.25747
GGAAATTAGGTGCGCTTGGC	GGAAATTAGGTGCGCATCGCTGG	M2:p5rUdT|p3rGdG	241	9347	0.0262805
GGAAATTAGGTGCGCTTGGC	GGAAATTAGGTGCGCATTGCTGG	M2:p5rUdT|p3rGdA	67	4111	0.015666
GGAAATTAGGTGCGCTTGGC	GGAAATTAGGTGCGCCTAGCTGG	M2:p5rUdG|p3rGdT	7192	10405	0.408057
GGAAATTAGGTGCGCTTGGC	GGAAATTAGGTGCGCCTCGCTGG	M2:p5rUdG|p3rGdG	352	8879	0.0390075
GGAAATTAGGTGCGCTTGGC	GGAAATTAGGTGCGCCTTGCTGG	M2:p5rUdG|p3rGdA	848	18726	0.0437999
GGAAATTAGGTGCGCTTGGC	GGAAATTAGGTGCGCGTAGCTGG	M2:p5rUdC|p3rGdT	662	3215	0.16957
GGAAATTAGGTGCGCTTGGC	GGAAATTAGGTGCGCGTCGCTGG	M2:p5rUdC|p3rGdG	843	26082	0.0312751
GGAAATTAGGTGCGCTTGGC	GGAAATTAGGTGCGCGTTGCTGG	M2:p5rUdC|p3rGdA	199	4151	0.0451351
GGAAATTAGGTGCGCTTGGC	GGAAATTAGGTGCGCATGACTGG	M2:p5rUdT|p2rGdT	2000	1988	0.503323
GGAAATTAGGTGCGCTTGGC	GGAAATTAGGTGCGCATGCCTGG	M2:p5rUdT|p2rGdG	2001	9970	0.163549
GGAAATTAGGTGCGCTTGGC	GGAAATTAGGTGCGCATGTCTGG	M2:p5rUdT|p2rGdA	5873	17620	0.25054
GGAAATTAGGTGCGCTTGGC	GGAAATTAGGTGCGCCTGACTGG	M2:p5rUdG|p2rGdT	13143	12111	0.520339
GGAAATTAGGTGCGCTTGGC	GGAAATTAGGTGCGCCTGCCTGG	M2:p5rUdG|p2rGdG	2305	5469	0.296636
GGAAATTAGGTGCGCTTGGC	GGAAATTAGGTGCGCCTGTCTGG	M2:p5rUdG|p2rGdA	1579	2526	0.397876
GGAAATTAGGTGCGCTTGGC	GGAAATTAGGTGCGCGTGACTGG	M2:p5rUdC|p2rGdT	2245	5075	0.305492
GGAAATTAGGTGCGCTTGGC	GGAAATTAGGTGCGCGTGCCTGG	M2:p5rUdC|p2rGdG	2537	20715	0.108956
GGAAATTAGGTGCGCTTGGC	GGAAATTAGGTGCGCGTGTCTGG	M2:p5rUdC|p2rGdA	6048	26311	0.18704
GGAAATTAGGTGCGCTTGGC	GGAAATTAGGTGCGCATGGATGG	M2:p5rUdT|p1rCdT	2690	11870	0.184449
GGAAATTAGGTGCGCTTGGC	GGAAATTAGGTGCGCATGGGTGG	M2:p5rUdT|p1rCdC	352	4963	0.0654579
GGAAATTAGGTGCGCTTGGC	GGAAATTAGGTGCGCATGGTTGG	M2:p5rUdT|p1rCdA	746	5679	0.114422
GGAAATTAGGTGCGCTTGGC	GGAAATTAGGTGCGCCTGGATGG	M2:p5rUdG|p1rCdT	1035	5161	0.167529
GGAAATTAGGTGCGCTTGGC	GGAAATTAGGTGCGCCTGGGTGG	M2:p5rUdG|p1rCdC	381	6714	0.0534329
GGAAATTAGGTGCGCTTGGC	GGAAATTAGGTGCGCCTGGTTGG	M2:p5rUdG|p1rCdA	1052	11885	0.0808325
GGAAATTAGGTGCGCTTGGC	GGAAATTAGGTGCGCGTGGATGG	M2:p5rUdC|p1rCdT	457	4977	0.0804809
GGAAATTAGGTGCGCTTGGC	GGAAATTAGGTGCGCGTGGGTGG	M2:p5rUdC|p1rCdC	1288	26855	0.045823
GGAAATTAGGTGCGCTTGGC	GGAAATTAGGTGCGCGTGGTTGG	M2:p5rUdC|p1rCdA	333	3451	0.0869667
GGAAATTAGGTGCGCTTGGC	GGAAATTAGGTGCGCATGGCTAG	M2:p5rUdT|p-1rGdT	1902	12434	0.131276
GGAAATTAGGTGCGCTTGGC	GGAAATTAGGTGCGCATGGCTCG	M2:p5rUdT|p-1rGdG	153	3454	0.0443709
GGAAATTAGGTGCGCTTGGC	GGAAATTAGGTGCGCATGGCTTG	M2:p5rUdT|p-1rGdA	26	3310	0.00874669
GGAAATTAGGTGCGCTTGGC	GGAAATTAGGTGCGCCTGGCTAG	M2:p5rUdG|p-1rGdT	1220	6859	0.15041
GGAAATTAGGTGCGCTTGGC	GGAAATTAGGTGCGCCTGGCTCG	M2:p5rUdG|p-1rGdG	293	17598	0.0164116
GGAAATTAGGTGCGCTTGGC	GGAAATTAGGTGCGCCTGGCTTG	M2:p5rUdG|p-1rGdA	209	5423	0.0365304
GGAAATTAGGTGCGCTTGGC	GGAAATTAGGTGCGCGTGGCTAG	M2:p5rUdC|p-1rGdT	800	16759	0.0450244
GGAAATTAGGTGCGCTTGGC	GGAAATTAGGTGCGCGTGGCTCG	M2:p5rUdC|p-1rGdG	404	12615	0.030848
GGAAATTAGGTGCGCTTGGC	GGAAATTAGGTGCGCGTGGCTTG	M2:p5rUdC|p-1rGdA	171	4465	0.0366005
GGAAATTAGGTGCGCTTGGC	GGAAATTAGGTGCGCATGGCTGA	M2:p5rUdT|p-2rGdT	472	3082	0.132937
GGAAATTAGGTGCGCTTGGC	GGAAATTAGGTGCGCATGGCTGC	M2:p5rUdT|p-2rGdG	175	8266	0.0205467
GGAAATTAGGTGCGCTTGGC	GGAAATTAGGTGCGCATGGCTGT	M2:p5rUdT|p-2rGdA	163	4703	0.0315042
GGAAATTAGGTGCGCTTGGC	GGAAATTAGGTGCGCCTGGCTGA	M2:p5rUdG|p-2rGdT	450	4848	0.0858535
GGAAATTAGGTGCGCTTGGC	GGAAATTAGGTGCGCCTGGCTGC	M2:p5rUdG|p-2rGdG	288	4975	0.0548652
GGAAATTAGGTGCGCTTGGC	GGAAATTAGGTGCGCCTGGCTGT	M2:p5rUdG|p-2rGdA	367	8685	0.0403595
GGAAATTAGGTGCGCTTGGC	GGAAATTAGGTGCGCGTGGCTGA	M2:p5rUdC|p-2rGdT	591	11873	0.0469139
GGAAATTAGGTGCGCTTGGC	GGAAATTAGGTGCGCGTGGCTGC	M2:p5rUdC|p-2rGdG	118	7914	0.0144784
GGAAATTAGGTGCGCTTGGC	GGAAATTAGGTGCGCGTGGCTGT	M2:p5rUdC|p-2rGdA	510	34015	0.0148251
GGAAATTAGGTGCGCTTGGC	GGAAATTAGGTGCGCTAAGCTGG	M2:p4rUdT|p3rGdT	181	5564	0.0309769
GGAAATTAGGTGCGCTTGGC	GGAAATTAGGTGCGCTACGCTGG	M2:p4rUdT|p3rGdG	611	19902	0.0300661
GGAAATTAGGTGCGCTTGGC	GGAAATTAGGTGCGCTATGCTGG	M2:p4rUdT|p3rGdA	416	8783	0.0451919
GGAAATTAGGTGCGCTTGGC	GGAAATTAGGTGCGCTCAGCTGG	M2:p4rUdG|p3rGdT	5346	11213	0.323085
GGAAATTAGGTGCGCTTGGC	GGAAATTAGGTGCGCTCCGCTGG	M2:p4rUdG|p3rGdG	702	10633	0.0620745
GGAAATTAGGTGCGCTTGGC	GGAAATTAGGTGCGCTCTGCTGG	M2:p4rUdG|p3rGdA	961	5744	0.142473
GGAAATTAGGTGCGCTTGGC	GGAAATTAGGTGCGCTGAGCTGG	M2:p4rUdC|p3rGdT	990	14752	0.0620523
GGAAATTAGGTGCGCTTGGC	GGAAATTAGGTGCGCTGCGCTGG	M2:p4rUdC|p3rGdG	35	4096	0.0103888
GGAAATTAGGTGCGCTTGGC	GGAAATTAGGTGCGCTGTGCTGG	M2:p4rUdC|p3rGdA	328	8405	0.0375845
GGAAATTAGGTGCGCTTGGC	GGAAATTAGGTGCGCTAGACTGG	M2:p4rUdT|p2rGdT	779	4153	0.157959
GGAAATTAGGTGCGCTTGGC	GGAAATTAGGTGCGCTAGCCTGG	M2:p4rUdT|p2rGdG	126	3987	0.031817
GGAAATTAGGTGCGCTTGGC	GGAAATTAGGTGCGCTAGTCTGG	M2:p4rUdT|p2rGdA	236	3838	0.056946
GGAAATTAGGTGCGCTTGGC	GGAAATTAGGTGCGCTCGACTGG	M2:p4rUdG|p2rGdT	1300	3963	0.246187
GGAAATTAGGTGCGCTTGGC	GGAAATTAGGTGCGCTCGCCTGG	M2:p4rUdG|p2rGdG	4148	17371	0.193705
GGAAATTAGGTGCGCTTGGC	GGAAATTAGGTGCGCTCGTCTGG	M2:p4rUdG|p2rGdA	1669	2963	0.357946
GGAAATTAGGTGCGCTTGGC	GGAAATTAGGTGCGCTGGACTGG	M2:p4rUdC|p2rGdT	635	14982	0.0407979
GGAAATTAGGTGCGCTTGGC	GGAAATTAGGTGCGCTGGCCTGG	M2:p4rUdC|p2rGdG	975	18897	0.0488586
GGAAATTAGGTGCGCTTGGC	GGAAATTAGGTGCGCTGGTCTGG	M2:p4rUdC|p2rGdA	48	5500	0.00862847
GGAAATTAGGTGCGCTTGGC	GGAAATTAGGTGCGCTAGGATGG	M2:p4rUdT|p1rCdT	112	5183	0.0215925
GGAAATTAGGTGCGCTTGGC	GGAAATTAGGTGCGCTAGGGTGG	M2:p4rUdT|p1rCdC	73	3464	0.0198117
GGAAATTAGGTGCGCTTGGC	GGAAATTAGGTGCGCTAGGTTGG	M2:p4rUdT|p1rCdA	156	4704	0.0318239
GGAAATTAGGTGCGCTTGGC	GGAAATTAGGTGCGCTCGGATGG	M2:p4rUdG|p1rCdT	1373	17784	0.0712908
GGAAATTAGGTGCGCTTGGC	GGAAATTAGGTGCGCTCGGGTGG	M2:p4rUdG|p1rCdC	1291	41474	0.0301666
GGAAATTAGGTGCGCTTGGC	GGAAATTAGGTGCGCTCGGTTGG	M2:p4rUdG|p1rCdA	614	17397	0.03411
GGAAATTAGGTGCGCTTGGC	GGAAATTAGGTGCGCTGGGATGG	M2:p4rUdC|p1rCdT	513	21191	0.0231471
GGAAATTAGGTGCGCTTGGC	GGAAATTAGGTGCGCTGGGGTGG	M2:p4rUdC|p1rCdC	699	18072	0.037516
GGAAATTAGGTGCGCTTGGC	GGAAATTAGGTGCGCTGGGTTGG	M2:p4rUdC|p1rCdA	309	13196	0.0222584
GGAAATTAGGTGCGCTTGGC	GGAAATTAGGTGCGCTAGGCTAG	M2:p4rUdT|p-1rGdT	205	2786	0.0741452
GGAAATTAGGTGCGCTTGGC	GGAAATTAGGTGCGCTAGGCTCG	M2:p4rUdT|p-1rGdG	14	2777	0.00506445
GGAAATTAGGTGCGCTTGGC	GGAAATTAGGTGCGCTAGGCTTG	M2:p4rUdT|p-1rGdA	32	4358	0.00765886
GGAAATTAGGTGCGCTTGGC	GGAAATTAGGTGCGCTCGGCTAG	M2:p4rUdG|p-1rGdT	157	3135	0.046398
GGAAATTAGGTGCGCTTGGC	GGAAATTAGGTGCGCTCGGCTCG	M2:p4rUdG|p-1rGdG	133	5767	0.0225363
GGAAATTAGGTGCGCTTGGC	GGAAATTAGGTGCGCTCGGCTTG	M2:p4rUdG|p-1rGdA	422	15769	0.0258983
GGAAATTAGGTGCGCTTGGC	GGAAATTAGGTGCGCTGGGCTAG	M2:p4rUdC|p-1rGdT	318	13864	0.0225048
GGAAATTAGGTGCGCTTGGC	GGAAATTAGGTGCGCTGGGCTCG	M2:p4rUdC|p-1rGdG	409	17250	0.022384
GGAAATTAGGTGCGCTTGGC	GGAAATTAGGTGCGCTGGGCTTG	M2:p4rUdC|p-1rGdA	95	4364	0.0222631
GGAAATTAGGTGCGCTTGGC	GGAAATTAGGTGCGCTAGGCTGA	M2:p4rUdT|p-2rGdT	286	2827	0.0888786
GGAAATTAGGTGCGCTTGGC	GGAAATTAGGTGCGCTAGGCTGC	M2:p4rUdT|p-2rGdG	201	8872	0.021646
GGAAATTAGGTGCGCTTGGC	GGAAATTAGGTGCGCTAGGCTGT	M2:p4rUdT|p-2rGdA	276	11074	0.0238461
GGAAATTAGGTGCGCTTGGC	GGAAATTAGGTGCGCTCGGCTGA	M2:p4rUdG|p-2rGdT	400	3998	0.0913485
GGAAATTAGGTGCGCTTGGC	GGAAATTAGGTGCGCTCGGCTGC	M2:p4rUdG|p-2rGdG	343	5549	0.057679
GGAAATTAGGTGCGCTTGGC	GGAAATTAGGTGCGCTCGGCTGT	M2:p4rUdG|p-2rGdA	249	3668	0.0624172
GGAAATTAGGTGCGCTTGGC	GGAAATTAGGTGCGCTGGGCTGA	M2:p4rUdC|p-2rGdT	49	3649	0.0131786
GGAAATTAGGTGCGCTTGGC	GGAAATTAGGTGCGCTGGGCTGC	M2:p4rUdC|p-2rGdG	202	5914	0.0318178
GGAAATTAGGTGCGCTTGGC	GGAAATTAGGTGCGCTGGGCTGT	M2:p4rUdC|p-2rGdA	204	5583	0.033675
GGAAATTAGGTGCGCTTGGC	GGAAATTAGGTGCGCTTAACTGG	M2:p3rGdT|p2rGdT	1756	4240	0.292439
GGAAATTAGGTGCGCTTGGC	GGAAATTAGGTGCGCTTACCTGG	M2:p3rGdT|p2rGdG	754	6617	0.103819
GGAAATTAGGTGCGCTTGGC	GGAAATTAGGTGCGCTTATCTGG	M2:p3rGdT|p2rGdA	368	4668	0.0732191
GGAAATTAGGTGCGCTTGGC	GGAAATTAGGTGCGCTTCACTGG	M2:p3rGdG|p2rGdT	230	5443	0.04054
GGAAATTAGGTGCGCTTGGC	GGAAATTAGGTGCGCTTCCCTGG	M2:p3rGdG|p2rGdG	461	7455	0.056726
GGAAATTAGGTGCGCTTGGC	GGAAATTAGGTGCGCTTCTCTGG	M2:p3rGdG|p2rGdA	227	6566	0.0332283
GGAAATTAGGTGCGCTTGGC	GGAAATTAGGTGCGCTTTACTGG	M2:p3rGdA|p2rGdT	204	4288	0.0446717
GGAAATTAGGTGCGCTTGGC	GGAAATTAGGTGCGCTTTCCTGG	M2:p3rGdA|p2rGdG	772	13149	0.0565393
GGAAATTAGGTGCGCTTGGC	GGAAATTAGGTGCGCTTTTCTGG	M2:p3rGdA|p2rGdA	418	4479	0.0857797
GGAAATTAGGTGCGCTTGGC	GGAAATTAGGTGCGCTTAGATGG	M2:p3rGdT|p1rCdT	1542	2458	0.385328
GGAAATTAGGTGCGCTTGGC	GGAAATTAGGTGCGCTTAGGTGG	M2:p3rGdT|p1rCdC	3504	7360	0.323572
GGAAATTAGGTGCGCTTGGC	GGAAATTAGGTGCGCTTAGTTGG	M2:p3rGdT|p1rCdA	1936	2326	0.455235
GGAAATTAGGTGCGCTTGGC	GGAAATTAGGTGCGCTTCGATGG	M2:p3rGdG|p1rCdT	330	12643	0.0253197
GGAAATTAGGTGCGCTTGGC	GGAAATTAGGTGCGCTTCGGTGG	M2:p3rGdG|p1rCdC	296	6743	0.0417625
GGAAATTAGGTGCGCTTGGC	GGAAATTAGGTGCGCTTCGTTGG	M2:p3rGdG|p1rCdA	918	23184	0.0384703
GGAAATTAGGTGCGCTTGGC	GGAAATTAGGTGCGCTTTGATGG	M2:p3rGdA|p1rCdT	30	3048	0.0100224
GGAAATTAGGTGCGCTTGGC	GGAAATTAGGTGCGCTTTGGTGG	M2:p3rGdA|p1rCdC	282	5954	0.0451079
GGAAATTAGGTGCGCTTGGC	GGAAATTAGGTGCGCTTTGTTGG	M2:p3rGdA|p1rCdA	279	4953	0.0545947
GGAAATTAGGTGCGCTTGGC	GGAAATTAGGTGCGCTTAGCTAG	M2:p3rGdT|p-1rGdT	1788	5029	0.262153
GGAAATTAGGTGCGCTTGGC	GGAAATTAGGTGCGCTTAGCTCG	M2:p3rGdT|p-1rGdG	98	3609	0.0262308
GGAAATTAGGTGCGCTTGGC	GGAAATTAGGTGCGCTTAGCTTG	M2:p3rGdT|p-1rGdA	46	3057	0.0145279
GGAAATTAGGTGCGCTTGGC	GGAAATTAGGTGCGCTTCGCTAG	M2:p3rGdG|p-1rGdT	227	3268	0.0633598
GGAAATTAGGTGCGCTTGGC	GGAAATTAGGTGCGCTTCGCTCG	M2:p3rGdG|p-1rGdG	460	19770	0.0227404
GGAAATTAGGTGCGCTTGGC	GGAAATTAGGTGCGCTTCGCTTG	M2:p3rGdG|p-1rGdA	1325	27551	0.0448295
GGAAATTAGGTGCGCTTGGC	GGAAATTAGGTGCGCTTTGCTAG	M2:p3rGdA|p-1rGdT	160	4193	0.0370852
GGAAATTAGGTGCGCTTGGC	GGAAATTAGGTGCGCTTTGCTCG	M2:p3rGdA|p-1rGdG	106	4856	0.0222136
GGAAATTAGGTGCGCTTGGC	GGAAATTAGGTGCGCTTTGCTTG	M2:p3rGdA|p-1rGdA	100	3339	0.0295614
GGAAATTAGGTGCGCTTGGC	GGAAATTAGGTGCGCTTAGCTGA	M2:p3rGdT|p-2rGdT	3490	12606	0.216247
GGAAATTAGGTGCGCTTGGC	GGAAATTAGGTGCGCTTAGCTGC	M2:p3rGdT|p-2rGdG	167	3643	0.0448526
GGAAATTAGGTGCGCTTGGC	GGAAATTAGGTGCGCTTAGCTGT	M2:p3rGdT|p-2rGdA	178	4842	0.0333885
GGAAATTAGGTGCGCTTGGC	GGAAATTAGGTGCGCTTCGCTGA	M2:p3rGdG|p-2rGdT	337	8101	0.0395855
GGAAATTAGGTGCGCTTGGC	GGAAATTAGGTGCGCTTCGCTGC	M2:p3rGdG|p-2rGdG	126	3167	0.0384274
GGAAATTAGGTGCGCTTGGC	GGAAATTAGGTGCGCTTCGCTGT	M2:p3rGdG|p-2rGdA	90	3009	0.029309
GGAAATTAGGTGCGCTTGGC	GGAAATTAGGTGCGCTTTGCTGA	M2:p3rGdA|p-2rGdT	302	5061	0.0563036
GGAAATTAGGTGCGCTTGGC	GGAAATTAGGTGCGCTTTGCTGC	M2:p3rGdA|p-2rGdG	47	4094	0.0113812
GGAAATTAGGTGCGCTTGGC	GGAAATTAGGTGCGCTTTGCTGT	M2:p3rGdA|p-2rGdA	144	3383	0.0409397
GGAAATTAGGTGCGCTTGGC	GGAAATTAGGTGCGCTTGAATGG	M2:p2rGdT|p1rCdT	3000	1865	0.61603
GGAAATTAGGTGCGCTTGGC	GGAAATTAGGTGCGCTTGAGTGG	M2:p2rGdT|p1rCdC	2282	4126	0.362911
GGAAATTAGGTGCGCTTGGC	GGAAATTAGGTGCGCTTGATTGG	M2:p2rGdT|p1rCdA	3103	1445	0.692538
GGAAATTAGGTGCGCTTGGC	GGAAATTAGGTGCGCTTGCATGG	M2:p2rGdG|p1rCdT	7936	6251	0.559632
GGAAATTAGGTGCGCTTGGC	GGAAATTAGGTGCGCTTGCGTGG	M2:p2rGdG|p1rCdC	901	11730	0.0719872
GGAAATTAGGTGCGCTTGGC	GGAAATTAGGTGCGCTTGCTTGG	M2:p2rGdG|p1rCdA	3844	1032	0.791315
GGAAATTAGGTGCGCTTGGC	GGAAATTAGGTGCGCTTGTATGG	M2:p2rGdA|p1rCdT	2869	1160	0.713763
GGAAATTAGGTGCGCTTGGC	GGAAATTAGGTGCGCTTGTGTGG	M2:p2rGdA|p1rCdC	1405	3614	0.279577
GGAAATTAGGTGCGCTTGGC	GGAAATTAGGTGCGCTTGTTTGG	M2:p2rGdA|p1rCdA	9092	3835	0.703239
GGAAATTAGGTGCGCTTGGC	GGAAATTAGGTGCGCTTGACTAG	M2:p2rGdT|p-1rGdT	969	2723	0.259872
GGAAATTAGGTGCGCTTGGC	GGAAATTAGGTGCGCTTGACTCG	M2:p2rGdT|p-1rGdG	9	3263	0.00298917
GGAAATTAGGTGCGCTTGGC	GGAAATTAGGTGCGCTTGACTTG	M2:p2rGdT|p-1rGdA	306	20014	0.0145853
GGAAATTAGGTGCGCTTGGC	GGAAATTAGGTGCGCTTGCCTAG	M2:p2rGdG|p-1rGdT	1659	9240	0.152661
GGAAATTAGGTGCGCTTGGC	GGAAATTAGGTGCGCTTGCCTCG	M2:p2rGdG|p-1rGdG	75	5259	0.0142044
GGAAATTAGGTGCGCTTGGC	GGAAATTAGGTGCGCTTGCCTTG	M2:p2rGdG|p-1rGdA	338	4727	0.0669194
GGAAATTAGGTGCGCTTGGC	GGAAATTAGGTGCGCTTGTCTAG	M2:p2rGdA|p-1rGdT	656	4118	0.140889
GGAAATTAGGTGCGCTTGGC	GGAAATTAGGTGCGCTTGTCTCG	M2:p2rGdA|p-1rGdG	136	4282	0.0311093
GGAAATTAGGTGCGCTTGGC	GGAAATTAGGTGCGCTTGTCTTG	M2:p2rGdA|p-1rGdA	235	6538	0.0332841
GGAAATTAGGTGCGCTTGGC	GGAAATTAGGTGCGCTTGACTGA	M2:p2rGdT|p-2rGdT	1403	3919	0.264019
GGAAATTAGGTGCGCTTGGC	GGAAATTAGGTGCGCTTGACTGC	M2:p2rGdT|p-2rGdG	122	3832	0.0311533
GGAAATTAGGTGCGCTTGGC	GGAAATTAGGTGCGCTTGACTGT	M2:p2rGdT|p-2rGdA	109	5463	0.019907
GGAAATTAGGTGCGCTTGGC	GGAAATTAGGTGCGCTTGCCTGA	M2:p2rGdG|p-2rGdT	680	2431	0.217004
GGAAATTAGGTGCGCTTGGC	GGAAATTAGGTGCGCTTGCCTGC	M2:p2rGdG|p-2rGdG	227	4734	0.045858
GGAAATTAGGTGCGCTTGGC	GGAAATTAGGTGCGCTTGCCTGT	M2:p2rGdG|p-2rGdA	99	5888	0.016035
GGAAATTAGGTGCGCTTGGC	GGAAATTAGGTGCGCTTGTCTGA	M2:p2rGdA|p-2rGdT	1892	9076	0.172505
GGAAATTAGGTGCGCTTGGC	GGAAATTAGGTGCGCTTGTCTGC	M2:p2rGdA|p-2rGdG	148	5154	0.0278742
GGAAATTAGGTGCGCTTGGC	GGAAATTAGGTGCGCTTGTCTGT	M2:p2rGdA|p-2rGdA	1661	37820	0.0419929
GGAAATTAGGTGCGCTTGGC	AGAAATTAGATGCGCTTGGCTGG	M2:p20rGdT|p11rGdT	2769	547	0.8348
GGAAATTAGGTGCGCTTGGC	AGAAATTAGCTGCGCTTGGCTGG	M2:p20rGdT|p11rGdG	2086	608	0.770327
GGAAATTAGGTGCGCTTGGC	AGAAATTAGTTGCGCTTGGCTGG	M2:p20rGdT|p11rGdA	5713	2464	0.69867
GGAAATTAGGTGCGCTTGGC	CGAAATTAGATGCGCTTGGCTGG	M2:p20rGdG|p11rGdT	251	3775	0.0631328
GGAAATTAGGTGCGCTTGGC	CGAAATTAGCTGCGCTTGGCTGG	M2:p20rGdG|p11rGdG	3725	20731	0.152108
GGAAATTAGGTGCGCTTGGC	CGAAATTAGTTGCGCTTGGCTGG	M2:p20rGdG|p11rGdA	491	11070	0.0419239
GGAAATTAGGTGCGCTTGGC	TGAAATTAGATGCGCTTGGCTGG	M2:p20rGdA|p11rGdT	900	10297	0.0803906
GGAAATTAGGTGCGCTTGGC	TGAAATTAGCTGCGCTTGGCTGG	M2:p20rGdA|p11rGdG	980	4354	0.185022
GGAAATTAGGTGCGCTTGGC	TGAAATTAGTTGCGCTTGGCTGG	M2:p20rGdA|p11rGdA	303	2681	0.102501
GGAAATTAGGTGCGCTTGGC	AGAAATTAGGAGCGCTTGGCTGG	M2:p20rGdT|p10rUdT	3240	279	0.914726
GGAAATTAGGTGCGCTTGGC	AGAAATTAGGCGCGCTTGGCTGG	M2:p20rGdT|p10rUdG	1627	325	0.828246
GGAAATTAGGTGCGCTTGGC	AGAAATTAGGGGCGCTTGGCTGG	M2:p20rGdT|p10rUdC	6419	1324	0.831263
GGAAATTAGGTGCGCTTGGC	CGAAATTAGGAGCGCTTGGCTGG	M2:p20rGdG|p10rUdT	2389	20587	0.104387
GGAAATTAGGTGCGCTTGGC	CGAAATTAGGCGCGCTTGGCTGG	M2:p20rGdG|p10rUdG	6035	8841	0.407318
GGAAATTAGGTGCGCTTGGC	CGAAATTAGGGGCGCTTGGCTGG	M2:p20rGdG|p10rUdC	1249	26757	0.0446269
GGAAATTAGGTGCGCTTGGC	TGAAATTAGGAGCGCTTGGCTGG	M2:p20rGdA|p10rUdT	1308	3900	0.245658
GGAAATTAGGTGCGCTTGGC	TGAAATTAGGCGCGCTTGGCTGG	M2:p20rGdA|p10rUdG	1410	2407	0.369187
GGAAATTAGGTGCGCTTGGC	TGAAATTAGGGGCGCTTGGCTGG	M2:p20rGdA|p10rUdC	470	3132	0.130604
GGAAATTAGGTGCGCTTGGC	AGAAATTAGGTACGCTTGGCTGG	M2:p20rGdT|p9rGdT	4089	804	0.836694
GGAAATTAGGTGCGCTTGGC	AGAAATTAGGTCCGCTTGGCTGG	M2:p20rGdT|p9rGdG	1961	838	0.705911
GGAAATTAGGTGCGCTTGGC	AGAAATTAGGTTCGCTTGGCTGG	M2:p20rGdT|p9rGdA	2109	2516	0.456325
GGAAATTAGGTGCGCTTGGC	CGAAATTAGGTACGCTTGGCTGG	M2:p20rGdG|p9rGdT	694	4716	0.129113
GGAAATTAGGTGCGCTTGGC	CGAAATTAGGTCCGCTTGGCTGG	M2:p20rGdG|p9rGdG	2018	20992	0.0875083
GGAAATTAGGTGCGCTTGGC	CGAAATTAGGTTCGCTTGGCTGG	M2:p20rGdG|p9rGdA	271	6704	0.0394435
GGAAATTAGGTGCGCTTGGC	TGAAATTAGGTACGCTTGGCTGG	M2:p20rGdA|p9rGdT	1401	4505	0.239127
GGAAATTAGGTGCGCTTGGC	TGAAATTAGGTCCGCTTGGCTGG	M2:p20rGdA|p9rGdG	564	4113	0.119196
GGAAATTAGGTGCGCTTGGC	TGAAATTAGGTTCGCTTGGCTGG	M2:p20rGdA|p9rGdA	603	15317	0.0378466
GGAAATTAGGTGCGCTTGGC	AGAAATTAGGTGAGCTTGGCTGG	M2:p20rGdT|p8rCdT	4123	1644	0.7131
GGAAATTAGGTGCGCTTGGC	AGAAATTAGGTGGGCTTGGCTGG	M2:p20rGdT|p8rCdC	2284	3204	0.41882
GGAAATTAGGTGCGCTTGGC	AGAAATTAGGTGTGCTTGGCTGG	M2:p20rGdT|p8rCdA	3904	812	0.827653
GGAAATTAGGTGCGCTTGGC	CGAAATTAGGTGAGCTTGGCTGG	M2:p20rGdG|p8rCdT	700	15040	0.0451383
GGAAATTAGGTGCGCTTGGC	CGAAATTAGGTGGGCTTGGCTGG	M2:p20rGdG|p8rCdC	178	8046	0.0226582
GGAAATTAGGTGCGCTTGGC	CGAAATTAGGTGTGCTTGGCTGG	M2:p20rGdG|p8rCdA	4219	2180	0.659968
GGAAATTAGGTGCGCTTGGC	TGAAATTAGGTGAGCTTGGCTGG	M2:p20rGdA|p8rCdT	232	11866	0.0189542
GGAAATTAGGTGCGCTTGGC	TGAAATTAGGTGGGCTTGGCTGG	M2:p20rGdA|p8rCdC	648	20124	0.0311975
GGAAATTAGGTGCGCTTGGC	TGAAATTAGGTGTGCTTGGCTGG	M2:p20rGdA|p8rCdA	3165	1924	0.629918
GGAAATTAGGTGCGCTTGGC	AGAAATTAGGTGCACTTGGCTGG	M2:p20rGdT|p7rGdT	12244	2683	0.8191
GGAAATTAGGTGCGCTTGGC	AGAAATTAGGTGCCCTTGGCTGG	M2:p20rGdT|p7rGdG	8093	3166	0.720045
GGAAATTAGGTGCGCTTGGC	AGAAATTAGGTGCTCTTGGCTGG	M2:p20rGdT|p7rGdA	2974	1989	0.600765
GGAAATTAGGTGCGCTTGGC	CGAAATTAGGTGCACTTGGCTGG	M2:p20rGdG|p7rGdT	794	4787	0.14133
GGAAATTAGGTGCGCTTGGC	CGAAATTAGGTGCCCTTGGCTGG	M2:p20rGdG|p7rGdG	1354	2956	0.313005
GGAAATTAGGTGCGCTTGGC	CGAAATTAGGTGCTCTTGGCTGG	M2:p20rGdG|p7rGdA	1854	11944	0.134617
GGAAATTAGGTGCGCTTGGC	TGAAATTAGGTGCACTTGGCTGG	M2:p20rGdA|p7rGdT	1146	5370	0.176151
GGAAATTAGGTGCGCTTGGC	TGAAATTAGGTGCCCTTGGCTGG	M2:p20rGdA|p7rGdG	1711	3630	0.319262
GGAAATTAGGTGCGCTTGGC	TGAAATTAGGTGCTCTTGGCTGG	M2:p20rGdA|p7rGdA	1616	5208	0.237082
GGAAATTAGGTGCGCTTGGC	AGAAATTAGGTGCGATTGGCTGG	M2:p20rGdT|p6rCdT	1885	1547	0.553373
GGAAATTAGGTGCGCTTGGC	AGAAATTAGGTGCGGTTGGCTGG	M2:p20rGdT|p6rCdC	756	4348	0.150608
GGAAATTAGGTGCGCTTGGC	AGAAATTAGGTGCGTTTGGCTGG	M2:p20rGdT|p6rCdA	2454	1691	0.588038
GGAAATTAGGTGCGCTTGGC	CGAAATTAGGTGCGATTGGCTGG	M2:p20rGdG|p6rCdT	592	3476	0.145539
GGAAATTAGGTGCGCTTGGC	CGAAATTAGGTGCGGTTGGCTGG	M2:p20rGdG|p6rCdC	905	42388	0.02123
GGAAATTAGGTGCGCTTGGC	CGAAATTAGGTGCGTTTGGCTGG	M2:p20rGdG|p6rCdA	1551	18047	0.0790545
GGAAATTAGGTGCGCTTGGC	TGAAATTAGGTGCGATTGGCTGG	M2:p20rGdA|p6rCdT	189	4489	0.0419677
GGAAATTAGGTGCGCTTGGC	TGAAATTAGGTGCGGTTGGCTGG	M2:p20rGdA|p6rCdC	27	4481	0.00587341
GGAAATTAGGTGCGCTTGGC	TGAAATTAGGTGCGTTTGGCTGG	M2:p20rGdA|p6rCdA	1102	4817	0.185376
GGAAATTAGGTGCGCTTGGC	AGAAATTAGGTGCGCATGGCTGG	M2:p20rGdT|p5rUdT	4166	1045	0.799212
GGAAATTAGGTGCGCTTGGC	AGAAATTAGGTGCGCCTGGCTGG	M2:p20rGdT|p5rUdG	14218	4763	0.749991
GGAAATTAGGTGCGCTTGGC	AGAAATTAGGTGCGCGTGGCTGG	M2:p20rGdT|p5rUdC	2653	998	0.729187
GGAAATTAGGTGCGCTTGGC	CGAAATTAGGTGCGCATGGCTGG	M2:p20rGdG|p5rUdT	799	8773	0.0823932
GGAAATTAGGTGCGCTTGGC	CGAAATTAGGTGCGCCTGGCTGG	M2:p20rGdG|p5rUdG	9454	6081	0.608951
GGAAATTAGGTGCGCTTGGC	CGAAATTAGGTGCGCGTGGCTGG	M2:p20rGdG|p5rUdC	719	4436	0.137362
GGAAATTAGGTGCGCTTGGC	TGAAATTAGGTGCGCATGGCTGG	M2:p20rGdA|p5rUdT	1488	17485	0.078293
GGAAATTAGGTGCGCTTGGC	TGAAATTAGGTGCGCCTGGCTGG	M2:p20rGdA|p5rUdG	2362	3078	0.433938
GGAAATTAGGTGCGCTTGGC	TGAAATTAGGTGCGCGTGGCTGG	M2:p20rGdA|p5rUdC	3545	18848	0.158071
GGAAATTAGGTGCGCTTGGC	AGAAATTAGGTGCGCTAGGCTGG	M2:p20rGdT|p4rUdT	2497	2862	0.468196
GGAAATTAGGTGCGCTTGGC	AGAAATTAGGTGCGCTCGGCTGG	M2:p20rGdT|p4rUdG	1460	1232	0.544408
GGAAATTAGGTGCGCTTGGC	AGAAATTAGGTGCGCTGGGCTGG	M2:p20rGdT|p4rUdC	1391	2045	0.403938
GGAAATTAGGTGCGCTTGGC	CGAAATTAGGTGCGCTAGGCTGG	M2:p20rGdG|p4rUdT	349	10494	0.0324179
GGAAATTAGGTGCGCTTGGC	CGAAATTAGGTGCGCTCGGCTGG	M2:p20rGdG|p4rUdG	4269	12596	0.253138
GGAAATTAGGTGCGCTTGGC	CGAAATTAGGTGCGCTGGGCTGG	M2:p20rGdG|p4rUdC	154	4053	0.0362878
GGAAATTAGGTGCGCTTGGC	TGAAATTAGGTGCGCTAGGCTGG	M2:p20rGdA|p4rUdT	350	5606	0.0588835
GGAAATTAGGTGCGCTTGGC	TGAAATTAGGTGCGCTCGGCTGG	M2:p20rGdA|p4rUdG	940	4410	0.174274
GGAAATTAGGTGCGCTTGGC	TGAAATTAGGTGCGCTGGGCTGG	M2:p20rGdA|p4rUdC	110	3220	0.0328582
GGAAATTAGGTGCGCTTGGC	AGAAATTAGGTGCGCTTAGCTGG	M2:p20rGdT|p3rGdT	13343	5225	0.720008
GGAAATTAGGTGCGCTTGGC	AGAAATTAGGTGCGCTTCGCTGG	M2:p20rGdT|p3rGdG	8055	6406	0.55712
GGAAATTAGGTGCGCTTGGC	AGAAATTAGGTGCGCTTTGCTGG	M2:p20rGdT|p3rGdA	2194	1920	0.531775
GGAAATTAGGTGCGCTTGGC	CGAAATTAGGTGCGCTTAGCTGG	M2:p20rGdG|p3rGdT	792	4402	0.150226
GGAAATTAGGTGCGCTTGGC	CGAAATTAGGTGCGCTTCGCTGG	M2:p20rGdG|p3rGdG	211	1957	0.0964
GGAAATTAGGTGCGCTTGGC	CGAAATTAGGTGCGCTTTGCTGG	M2:p20rGdG|p3rGdA	237	4521	0.0505288
GGAAATTAGGTGCGCTTGGC	TGAAATTAGGTGCGCTTAGCTGG	M2:p20rGdA|p3rGdT	732	3335	0.179476
GGAAATTAGGTGCGCTTGGC	TGAAATTAGGTGCGCTTCGCTGG	M2:p20rGdA|p3rGdG	1100	14812	0.0689628
GGAAATTAGGTGCGCTTGGC	TGAAATTAGGTGCGCTTTGCTGG	M2:p20rGdA|p3rGdA	285	13587	0.0211892
GGAAATTAGGTGCGCTTGGC	AGAAATTAGGTGCGCTTGACTGG	M2:p20rGdT|p2rGdT	3032	543	0.849663
GGAAATTAGGTGCGCTTGGC	AGAAATTAGGTGCGCTTGCCTGG	M2:p20rGdT|p2rGdG	4883	813	0.858545
GGAAATTAGGTGCGCTTGGC	AGAAATTAGGTGCGCTTGTCTGG	M2:p20rGdT|p2rGdA	3678	577	0.864106
GGAAATTAGGTGCGCTTGGC	CGAAATTAGGTGCGCTTGACTGG	M2:p20rGdG|p2rGdT	1864	6510	0.222363
GGAAATTAGGTGCGCTTGGC	CGAAATTAGGTGCGCTTGCCTGG	M2:p20rGdG|p2rGdG	2719	5678	0.328016
GGAAATTAGGTGCGCTTGGC	CGAAATTAGGTGCGCTTGTCTGG	M2:p20rGdG|p2rGdA	846	6225	0.119228
GGAAATTAGGTGCGCTTGGC	TGAAATTAGGTGCGCTTGACTGG	M2:p20rGdA|p2rGdT	4824	6003	0.445819
GGAAATTAGGTGCGCTTGGC	TGAAATTAGGTGCGCTTGCCTGG	M2:p20rGdA|p2rGdG	2203	2925	0.429863
GGAAATTAGGTGCGCTTGGC	TGAAATTAGGTGCGCTTGTCTGG	M2:p20rGdA|p2rGdA	1868	4171	0.310737
GGAAATTAGGTGCGCTTGGC	AGAAATTAGGTGCGCTTGGATGG	M2:p20rGdT|p1rCdT	4746	1399	0.771947
GGAAATTAGGTGCGCTTGGC	AGAAATTAGGTGCGCTTGGGTGG	M2:p20rGdT|p1rCdC	5458	2252	0.711487
GGAAATTAGGTGCGCTTGGC	AGAAATTAGGTGCGCTTGGTTGG	M2:p20rGdT|p1rCdA	4202	1298	0.763966
GGAAATTAGGTGCGCTTGGC	CGAAATTAGGTGCGCTTGGATGG	M2:p20rGdG|p1rCdT	889	4587	0.16278
GGAAATTAGGTGCGCTTGGC	CGAAATTAGGTGCGCTTGGGTGG	M2:p20rGdG|p1rCdC	402	4169	0.0893884
GGAAATTAGGTGCGCTTGGC	CGAAATTAGGTGCGCTTGGTTGG	M2:p20rGdG|p1rCdA	1345	2195	0.379271
GGAAATTAGGTGCGCTTGGC	TGAAATTAGGTGCGCTTGGATGG	M2:p20rGdA|p1rCdT	3724	10438	0.262371
GGAAATTAGGTGCGCTTGGC	TGAAATTAGGTGCGCTTGGGTGG	M2:p20rGdA|p1rCdC	712	4477	0.137261
GGAAATTAGGTGCGCTTGGC	TGAAATTAGGTGCGCTTGGTTGG	M2:p20rGdA|p1rCdA	1788	2595	0.40857
GGAAATTAGGTGCGCTTGGC	AGAAATTAGGTGCGCTTGGCTAG	M2:p20rGdT|p-1rGdT	2504	1424	0.639654
GGAAATTAGGTGCGCTTGGC	AGAAATTAGGTGCGCTTGGCTCG	M2:p20rGdT|p-1rGdG	230	8354	0.0268835
GGAAATTAGGTGCGCTTGGC	AGAAATTAGGTGCGCTTGGCTTG	M2:p20rGdT|p-1rGdA	413	11646	0.0340247
GGAAATTAGGTGCGCTTGGC	CGAAATTAGGTGCGCTTGGCTAG	M2:p20rGdG|p-1rGdT	4478	5700	0.442875
GGAAATTAGGTGCGCTTGGC	CGAAATTAGGTGCGCTTGGCTCG	M2:p20rGdG|p-1rGdG	162	3458	0.0446581
GGAAATTAGGTGCGCTTGGC	CGAAATTAGGTGCGCTTGGCTTG	M2:p20rGdG|p-1rGdA	263	5203	0.0482246
GGAAATTAGGTGCGCTTGGC	TGAAATTAGGTGCGCTTGGCTAG	M2:p20rGdA|p-1rGdT	2389	2220	0.515472
GGAAATTAGGTGCGCTTGGC	TGAAATTAGGTGCGCTTGGCTCG	M2:p20rGdA|p-1rGdG	515	12476	0.0406365
GGAAATTAGGTGCGCTTGGC	TGAAATTAGGTGCGCTTGGCTTG	M2:p20rGdA|p-1rGdA	242	5635	0.0430653
GGAAATTAGGTGCGCTTGGC	AGAAATTAGGTGCGCTTGGCTGA	M2:p20rGdT|p-2rGdT	1988	1167	0.629295
GGAAATTAGGTGCGCTTGGC	AGAAATTAGGTGCGCTTGGCTGC	M2:p20rGdT|p-2rGdG	1619	3490	0.316206
GGAAATTAGGTGCGCTTGGC	AGAAATTAGGTGCGCTTGGCTGT	M2:p20rGdT|p-2rGdA	257	4524	0.0541332
GGAAATTAGGTGCGCTTGGC	CGAAATTAGGTGCGCTTGGCTGA	M2:p20rGdG|p-2rGdT	1496	2497	0.37448
GGAAATTAGGTGCGCTTGGC	CGAAATTAGGTGCGCTTGGCTGC	M2:p20rGdG|p-2rGdG	1147	19613	0.055491
GGAAATTAGGTGCGCTTGGC	CGAAATTAGGTGCGCTTGGCTGT	M2:p20rGdG|p-2rGdA	327	11167	0.0275856
GGAAATTAGGTGCGCTTGGC	TGAAATTAGGTGCGCTTGGCTGA	M2:p20rGdA|p-2rGdT	1672	3434	0.333817
GGAAATTAGGTGCGCTTGGC	TGAAATTAGGTGCGCTTGGCTGC	M2:p20rGdA|p-2rGdG	211	5252	0.0380358
GGAAATTAGGTGCGCTTGGC	TGAAATTAGGTGCGCTTGGCTGT	M2:p20rGdA|p-2rGdA	195	5563	0.0333371
GGAAATTAGGTGCGCTTGGC	AAAAATTAGGTGCGCTTGGCTGG	M2:p20rGdT|p19rGdT	1834	1359	0.574273
GGAAATTAGGTGCGCTTGGC	ACAAATTAGGTGCGCTTGGCTGG	M2:p20rGdT|p19rGdG	4468	851	0.839608
GGAAATTAGGTGCGCTTGGC	ATAAATTAGGTGCGCTTGGCTGG	M2:p20rGdT|p19rGdA	1069	2649	0.287527
GGAAATTAGGTGCGCTTGGC	CAAAATTAGGTGCGCTTGGCTGG	M2:p20rGdG|p19rGdT	1300	2539	0.330217
GGAAATTAGGTGCGCTTGGC	CCAAATTAGGTGCGCTTGGCTGG	M2:p20rGdG|p19rGdG	633	4140	0.133371
GGAAATTAGGTGCGCTTGGC	CTAAATTAGGTGCGCTTGGCTGG	M2:p20rGdG|p19rGdA	1343	13961	0.0879072
GGAAATTAGGTGCGCTTGGC	TAAAATTAGGTGCGCTTGGCTGG	M2:p20rGdA|p19rGdT	1803	3371	0.348513
GGAAATTAGGTGCGCTTGGC	TCAAATTAGGTGCGCTTGGCTGG	M2:p20rGdA|p19rGdG	3139	18226	0.146952
GGAAATTAGGTGCGCTTGGC	TTAAATTAGGTGCGCTTGGCTGG	M2:p20rGdA|p19rGdA	367	3994	0.0843606
GGAAATTAGGTGCGCTTGGC	AGCAATTAGGTGCGCTTGGCTGG	M2:p20rGdT|p18rAdG	165	4086	0.0404753
GGAAATTAGGTGCGCTTGGC	AGGAATTAGGTGCGCTTGGCTGG	M2:p20rGdT|p18rAdC	5139	1361	0.79376
GGAAATTAGGTGCGCTTGGC	AGTAATTAGGTGCGCTTGGCTGG	M2:p20rGdT|p18rAdA	4221	1425	0.748305
GGAAATTAGGTGCGCTTGGC	CGCAATTAGGTGCGCTTGGCTGG	M2:p20rGdG|p18rAdG	319	13646	0.0229115
GGAAATTAGGTGCGCTTGGC	CGGAATTAGGTGCGCTTGGCTGG	M2:p20rGdG|p18rAdC	5409	10475	0.341597
GGAAATTAGGTGCGCTTGGC	CGTAATTAGGTGCGCTTGGCTGG	M2:p20rGdG|p18rAdA	1448	23828	0.0573065
GGAAATTAGGTGCGCTTGGC	TGCAATTAGGTGCGCTTGGCTGG	M2:p20rGdA|p18rAdG	506	15771	0.031143
GGAAATTAGGTGCGCTTGGC	TGGAATTAGGTGCGCTTGGCTGG	M2:p20rGdA|p18rAdC	1451	1078	0.579492
GGAAATTAGGTGCGCTTGGC	TGTAATTAGGTGCGCTTGGCTGG	M2:p20rGdA|p18rAdA	233	6192	0.0365413
GGAAATTAGGTGCGCTTGGC	AGACATTAGGTGCGCTTGGCTGG	M2:p20rGdT|p17rAdG	2511	1424	0.639702
GGAAATTAGGTGCGCTTGGC	AGAGATTAGGTGCGCTTGGCTGG	M2:p20rGdT|p17rAdC	3184	431	0.880033
GGAAATTAGGTGCGCTTGGC	AGATATTAGGTGCGCTTGGCTGG	M2:p20rGdT|p17rAdA	5914	1035	0.851955
GGAAATTAGGTGCGCTTGGC	CGACATTAGGTGCGCTTGGCTGG	M2:p20rGdG|p17rAdG	457	12447	0.035014
GGAAATTAGGTGCGCTTGGC	CGAGATTAGGTGCGCTTGGCTGG	M2:p20rGdG|p17rAdC	310	3553	0.0791023
GGAAATTAGGTGCGCTTGGC	CGATATTAGGTGCGCTTGGCTGG	M2:p20rGdG|p17rAdA	326	5018	0.061176
GGAAATTAGGTGCGCTTGGC	TGACATTAGGTGCGCTTGGCTGG	M2:p20rGdA|p17rAdG	86	3237	0.0240649
GGAAATTAGGTGCGCTTGGC	TGAGATTAGGTGCGCTTGGCTGG	M2:p20rGdA|p17rAdC	4388	29540	0.129235
GGAAATTAGGTGCGCTTGGC	TGATATTAGGTGCGCTTGGCTGG	M2:p20rGdA|p17rAdA	424	5493	0.0718343
GGAAATTAGGTGCGCTTGGC	AGAACTTAGGTGCGCTTGGCTGG	M2:p20rGdT|p16rAdG	2948	18853	0.133851
GGAAATTAGGTGCGCTTGGC	AGAAGTTAGGTGCGCTTGGCTGG	M2:p20rGdT|p16rAdC	11156	2284	0.829134
GGAAATTAGGTGCGCTTGGC	AGAATTTAGGTGCGCTTGGCTGG	M2:p20rGdT|p16rAdA	1409	3939	0.265463
GGAAATTAGGTGCGCTTGGC	CGAACTTAGGTGCGCTTGGCTGG	M2:p20rGdG|p16rAdG	606	16126	0.0357821
GGAAATTAGGTGCGCTTGGC	CGAAGTTAGGTGCGCTTGGCTGG	M2:p20rGdG|p16rAdC	945	17847	0.0503359
GGAAATTAGGTGCGCTTGGC	CGAATTTAGGTGCGCTTGGCTGG	M2:p20rGdG|p16rAdA	825	13928	0.0559288
GGAAATTAGGTGCGCTTGGC	TGAACTTAGGTGCGCTTGGCTGG	M2:p20rGdA|p16rAdG	188	11708	0.0154936
GGAAATTAGGTGCGCTTGGC	TGAAGTTAGGTGCGCTTGGCTGG	M2:p20rGdA|p16rAdC	2144	22998	0.0853598
GGAAATTAGGTGCGCTTGGC	TGAATTTAGGTGCGCTTGGCTGG	M2:p20rGdA|p16rAdA	160	5552	0.029444
GGAAATTAGGTGCGCTTGGC	AGAAAATAGGTGCGCTTGGCTGG	M2:p20rGdT|p15rUdT	15722	6769	0.698121
GGAAATTAGGTGCGCTTGGC	AGAAACTAGGTGCGCTTGGCTGG	M2:p20rGdT|p15rUdG	6783	1135	0.857647
GGAAATTAGGTGCGCTTGGC	AGAAAGTAGGTGCGCTTGGCTGG	M2:p20rGdT|p15rUdC	2916	504	0.853283
GGAAATTAGGTGCGCTTGGC	CGAAAATAGGTGCGCTTGGCTGG	M2:p20rGdG|p15rUdT	328	6632	0.0470928
GGAAATTAGGTGCGCTTGGC	CGAAACTAGGTGCGCTTGGCTGG	M2:p20rGdG|p15rUdG	1157	1650	0.414634
GGAAATTAGGTGCGCTTGGC	CGAAAGTAGGTGCGCTTGGCTGG	M2:p20rGdG|p15rUdC	1824	19405	0.0858902
GGAAATTAGGTGCGCTTGGC	TGAAAATAGGTGCGCTTGGCTGG	M2:p20rGdA|p15rUdT	696	13223	0.0502226
GGAAATTAGGTGCGCTTGGC	TGAAACTAGGTGCGCTTGGCTGG	M2:p20rGdA|p15rUdG	14496	4272	0.772738
GGAAATTAGGTGCGCTTGGC	TGAAAGTAGGTGCGCTTGGCTGG	M2:p20rGdA|p15rUdC	1141	8559	0.118378
GGAAATTAGGTGCGCTTGGC	AGAAATAAGGTGCGCTTGGCTGG	M2:p20rGdT|p14rUdT	6788	1759	0.796818
GGAAATTAGGTGCGCTTGGC	AGAAATCAGGTGCGCTTGGCTGG	M2:p20rGdT|p14rUdG	1993	623	0.761657
GGAAATTAGGTGCGCTTGGC	AGAAATGAGGTGCGCTTGGCTGG	M2:p20rGdT|p14rUdC	3434	1391	0.710609
GGAAATTAGGTGCGCTTGGC	CGAAATAAGGTGCGCTTGGCTGG	M2:p20rGdG|p14rUdT	162	4535	0.0344764
GGAAATTAGGTGCGCTTGGC	CGAAATCAGGTGCGCTTGGCTGG	M2:p20rGdG|p14rUdG	123	3193	0.0371066
GGAAATTAGGTGCGCTTGGC	CGAAATGAGGTGCGCTTGGCTGG	M2:p20rGdG|p14rUdC	164	9203	0.0195273
GGAAATTAGGTGCGCTTGGC	TGAAATAAGGTGCGCTTGGCTGG	M2:p20rGdA|p14rUdT	420	4233	0.0870138
GGAAATTAGGTGCGCTTGGC	TGAAATCAGGTGCGCTTGGCTGG	M2:p20rGdA|p14rUdG	872	14838	0.0553571
GGAAATTAGGTGCGCTTGGC	TGAAATGAGGTGCGCTTGGCTGG	M2:p20rGdA|p14rUdC	223	9351	0.0238399
GGAAATTAGGTGCGCTTGGC	AGAAATTCGGTGCGCTTGGCTGG	M2:p20rGdT|p13rAdG	1658	2297	0.427538
GGAAATTAGGTGCGCTTGGC	AGAAATTGGGTGCGCTTGGCTGG	M2:p20rGdT|p13rAdC	1886	849	0.686952
GGAAATTAGGTGCGCTTGGC	AGAAATTTGGTGCGCTTGGCTGG	M2:p20rGdT|p13rAdA	1174	18121	0.0611622
GGAAATTAGGTGCGCTTGGC	CGAAATTCGGTGCGCTTGGCTGG	M2:p20rGdG|p13rAdG	753	24736	0.02997
GGAAATTAGGTGCGCTTGGC	CGAAATTGGGTGCGCTTGGCTGG	M2:p20rGdG|p13rAdC	1573	48769	0.0312455
GGAAATTAGGTGCGCTTGGC	CGAAATTTGGTGCGCTTGGCTGG	M2:p20rGdG|p13rAdA	577	17859	0.0311088
GGAAATTAGGTGCGCTTGGC	TGAAATTCGGTGCGCTTGGCTGG	M2:p20rGdA|p13rAdG	1483	11976	0.110444
GGAAATTAGGTGCGCTTGGC	TGAAATTGGGTGCGCTTGGCTGG	M2:p20rGdA|p13rAdC	109	3076	0.0345972
GGAAATTAGGTGCGCTTGGC	TGAAATTTGGTGCGCTTGGCTGG	M2:p20rGdA|p13rAdA	268	8170	0.031119
GGAAATTAGGTGCGCTTGGC	AGAAATTAAGTGCGCTTGGCTGG	M2:p20rGdT|p12rGdT	2545	892	0.740923
GGAAATTAGGTGCGCTTGGC	AGAAATTACGTGCGCTTGGCTGG	M2:p20rGdT|p12rGdG	660	3658	0.152126
GGAAATTAGGTGCGCTTGGC	AGAAATTATGTGCGCTTGGCTGG	M2:p20rGdT|p12rGdA	347	4386	0.0732092
GGAAATTAGGTGCGCTTGGC	CGAAATTAAGTGCGCTTGGCTGG	M2:p20rGdG|p12rGdT	611	16618	0.0352732
GGAAATTAGGTGCGCTTGGC	CGAAATTACGTGCGCTTGGCTGG	M2:p20rGdG|p12rGdG	195	9313	0.0198967
GGAAATTAGGTGCGCTTGGC	CGAAATTATGTGCGCTTGGCTGG	M2:p20rGdG|p12rGdA	109	4767	0.0224986
GGAAATTAGGTGCGCTTGGC	TGAAATTAAGTGCGCTTGGCTGG	M2:p20rGdA|p12rGdT	362	3494	0.094169
GGAAATTAGGTGCGCTTGGC	TGAAATTACGTGCGCTTGGCTGG	M2:p20rGdA|p12rGdG	471	24177	0.0191757
GGAAATTAGGTGCGCTTGGC	TGAAATTATGTGCGCTTGGCTGG	M2:p20rGdA|p12rGdA	485	17298	0.0272265
GGAAATTAGGTGCGCTTGGC	GGAAATTAGGTGCGCTTGGATAG	M2:p1rCdT|p-1rGdT	311	7478	0.03864
GGAAATTAGGTGCGCTTGGC	GGAAATTAGGTGCGCTTGGATCG	M2:p1rCdT|p-1rGdG	92	4376	0.0203779
GGAAATTAGGTGCGCTTGGC	GGAAATTAGGTGCGCTTGGATTG	M2:p1rCdT|p-1rGdA	94	3174	0.0305162
GGAAATTAGGTGCGCTTGGC	GGAAATTAGGTGCGCTTGGGTAG	M2:p1rCdC|p-1rGdT	81	4758	0.0171311
GGAAATTAGGTGCGCTTGGC	GGAAATTAGGTGCGCTTGGGTCG	M2:p1rCdC|p-1rGdG	215	4574	0.0449229
GGAAATTAGGTGCGCTTGGC	GGAAATTAGGTGCGCTTGGGTTG	M2:p1rCdC|p-1rGdA	179	13408	0.0128679
GGAAATTAGGTGCGCTTGGC	GGAAATTAGGTGCGCTTGGTTAG	M2:p1rCdA|p-1rGdT	106	5169	0.0227777
GGAAATTAGGTGCGCTTGGC	GGAAATTAGGTGCGCTTGGTTCG	M2:p1rCdA|p-1rGdG	112	4993	0.0220356
GGAAATTAGGTGCGCTTGGC	GGAAATTAGGTGCGCTTGGTTTG	M2:p1rCdA|p-1rGdA	229	6220	0.0363842
GGAAATTAGGTGCGCTTGGC	GGAAATTAGGTGCGCTTGGATGA	M2:p1rCdT|p-2rGdT	66	3414	0.0193925
GGAAATTAGGTGCGCTTGGC	GGAAATTAGGTGCGCTTGGATGC	M2:p1rCdT|p-2rGdG	156	14974	0.0102792
GGAAATTAGGTGCGCTTGGC	GGAAATTAGGTGCGCTTGGATGT	M2:p1rCdT|p-2rGdA	103	5689	0.0178664
GGAAATTAGGTGCGCTTGGC	GGAAATTAGGTGCGCTTGGGTGA	M2:p1rCdC|p-2rGdT	235	3598	0.0588422
GGAAATTAGGTGCGCTTGGC	GGAAATTAGGTGCGCTTGGGTGC	M2:p1rCdC|p-2rGdG	317	8276	0.0368058
GGAAATTAGGTGCGCTTGGC	GGAAATTAGGTGCGCTTGGGTGT	M2:p1rCdC|p-2rGdA	524	20383	0.0241791
GGAAATTAGGTGCGCTTGGC	GGAAATTAGGTGCGCTTGGTTGA	M2:p1rCdA|p-2rGdT	61	4306	0.0140384
GGAAATTAGGTGCGCTTGGC	GGAAATTAGGTGCGCTTGGTTGC	M2:p1rCdA|p-2rGdG	75	4140	0.0177867
GGAAATTAGGTGCGCTTGGC	GGAAATTAGGTGCGCTTGGTTGT	M2:p1rCdA|p-2rGdA	119	5047	0.0232899
GGAAATTAGGTGCGCTTGGC	GGAAATTAGGTGCGCTTGGCTAA	M2:p-1rGdT|p-2rGdT	136	4550	0.0291036
GGAAATTAGGTGCGCTTGGC	GGAAATTAGGTGCGCTTGGCTAC	M2:p-1rGdT|p-2rGdG	149	2456	0.0574662
GGAAATTAGGTGCGCTTGGC	GGAAATTAGGTGCGCTTGGCTAT	M2:p-1rGdT|p-2rGdA	144	4433	0.0324266
GGAAATTAGGTGCGCTTGGC	GGAAATTAGGTGCGCTTGGCTCA	M2:p-1rGdG|p-2rGdT	73	3957	0.0174351
GGAAATTAGGTGCGCTTGGC	GGAAATTAGGTGCGCTTGGCTCC	M2:p-1rGdG|p-2rGdG	209	3791	0.0518599
GGAAATTAGGTGCGCTTGGC	GGAAATTAGGTGCGCTTGGCTCT	M2:p-1rGdG|p-2rGdA	280	5981	0.0446229
GGAAATTAGGTGCGCTTGGC	GGAAATTAGGTGCGCTTGGCTTA	M2:p-1rGdA|p-2rGdT	172	4708	0.0352875
GGAAATTAGGTGCGCTTGGC	GGAAATTAGGTGCGCTTGGCTTC	M2:p-1rGdA|p-2rGdG	127	5170	0.0241428
GGAAATTAGGTGCGCTTGGC	GGAAATTAGGTGCGCTTGGCTTT	M2:p-1rGdA|p-2rGdA	227	4503	0.0478036
GGAAATTAGGTGCGCTTGGC	GAAAATTAGATGCGCTTGGCTGG	M2:p19rGdT|p11rGdT	400	2879	0.120597
GGAAATTAGGTGCGCTTGGC	GAAAATTAGCTGCGCTTGGCTGG	M2:p19rGdT|p11rGdG	3559	9652	0.269932
GGAAATTAGGTGCGCTTGGC	GAAAATTAGTTGCGCTTGGCTGG	M2:p19rGdT|p11rGdA	644	5201	0.110968
GGAAATTAGGTGCGCTTGGC	GCAAATTAGATGCGCTTGGCTGG	M2:p19rGdG|p11rGdT	732	13503	0.0517721
GGAAATTAGGTGCGCTTGGC	GCAAATTAGCTGCGCTTGGCTGG	M2:p19rGdG|p11rGdG	688	4218	0.139943
GGAAATTAGGTGCGCTTGGC	GCAAATTAGTTGCGCTTGGCTGG	M2:p19rGdG|p11rGdA	176	4552	0.0372926
GGAAATTAGGTGCGCTTGGC	GTAAATTAGATGCGCTTGGCTGG	M2:p19rGdA|p11rGdT	153	5607	0.0274594
GGAAATTAGGTGCGCTTGGC	GTAAATTAGCTGCGCTTGGCTGG	M2:p19rGdA|p11rGdG	250	5366	0.0451934
GGAAATTAGGTGCGCTTGGC	GTAAATTAGTTGCGCTTGGCTGG	M2:p19rGdA|p11rGdA	155	3015	0.047182
GGAAATTAGGTGCGCTTGGC	GAAAATTAGGAGCGCTTGGCTGG	M2:p19rGdT|p10rUdT	1637	2490	0.391619
GGAAATTAGGTGCGCTTGGC	GAAAATTAGGCGCGCTTGGCTGG	M2:p19rGdT|p10rUdG	9139	9910	0.478433
GGAAATTAGGTGCGCTTGGC	GAAAATTAGGGGCGCTTGGCTGG	M2:p19rGdT|p10rUdC	7400	17221	0.300366
GGAAATTAGGTGCGCTTGGC	GCAAATTAGGAGCGCTTGGCTGG	M2:p19rGdG|p10rUdT	312	3311	0.0864214
GGAAATTAGGTGCGCTTGGC	GCAAATTAGGCGCGCTTGGCTGG	M2:p19rGdG|p10rUdG	4697	23683	0.165824
GGAAATTAGGTGCGCTTGGC	GCAAATTAGGGGCGCTTGGCTGG	M2:p19rGdG|p10rUdC	4457	30459	0.12827
GGAAATTAGGTGCGCTTGGC	GTAAATTAGGAGCGCTTGGCTGG	M2:p19rGdA|p10rUdT	1100	3449	0.241313
GGAAATTAGGTGCGCTTGGC	GTAAATTAGGCGCGCTTGGCTGG	M2:p19rGdA|p10rUdG	1067	3176	0.252375
GGAAATTAGGTGCGCTTGGC	GTAAATTAGGGGCGCTTGGCTGG	M2:p19rGdA|p10rUdC	197	3706	0.0503137
GGAAATTAGGTGCGCTTGGC	GAAAATTAGGTACGCTTGGCTGG	M2:p19rGdT|p9rGdT	1626	3703	0.304815
GGAAATTAGGTGCGCTTGGC	GAAAATTAGGTCCGCTTGGCTGG	M2:p19rGdT|p9rGdG	5811	19631	0.228423
GGAAATTAGGTGCGCTTGGC	GAAAATTAGGTTCGCTTGGCTGG	M2:p19rGdT|p9rGdA	394	5276	0.0698334
GGAAATTAGGTGCGCTTGGC	GCAAATTAGGTACGCTTGGCTGG	M2:p19rGdG|p9rGdT	587	3371	0.148
GGAAATTAGGTGCGCTTGGC	GCAAATTAGGTCCGCTTGGCTGG	M2:p19rGdG|p9rGdG	2875	8439	0.253053
GGAAATTAGGTGCGCTTGGC	GCAAATTAGGTTCGCTTGGCTGG	M2:p19rGdG|p9rGdA	462	20723	0.0222003
GGAAATTAGGTGCGCTTGGC	GTAAATTAGGTACGCTTGGCTGG	M2:p19rGdA|p9rGdT	490	4602	0.0969967
GGAAATTAGGTGCGCTTGGC	GTAAATTAGGTCCGCTTGGCTGG	M2:p19rGdA|p9rGdG	1344	5783	0.18879
GGAAATTAGGTGCGCTTGGC	GTAAATTAGGTTCGCTTGGCTGG	M2:p19rGdA|p9rGdA	273	5408	0.0469273
GGAAATTAGGTGCGCTTGGC	GAAAATTAGGTGAGCTTGGCTGG	M2:p19rGdT|p8rCdT	241	3835	0.0591408
GGAAATTAGGTGCGCTTGGC	GAAAATTAGGTGGGCTTGGCTGG	M2:p19rGdT|p8rCdC	885	24386	0.0350866
GGAAATTAGGTGCGCTTGGC	GAAAATTAGGTGTGCTTGGCTGG	M2:p19rGdT|p8rCdA	2276	1119	0.683391
GGAAATTAGGTGCGCTTGGC	GCAAATTAGGTGAGCTTGGCTGG	M2:p19rGdG|p8rCdT	407	9377	0.0417613
GGAAATTAGGTGCGCTTGGC	GCAAATTAGGTGGGCTTGGCTGG	M2:p19rGdG|p8rCdC	120	3712	0.0313809
GGAAATTAGGTGCGCTTGGC	GCAAATTAGGTGTGCTTGGCTGG	M2:p19rGdG|p8rCdA	12190	6371	0.655014
GGAAATTAGGTGCGCTTGGC	GTAAATTAGGTGAGCTTGGCTGG	M2:p19rGdA|p8rCdT	204	4058	0.0476913
GGAAATTAGGTGCGCTTGGC	GTAAATTAGGTGGGCTTGGCTGG	M2:p19rGdA|p8rCdC	48	5738	0.00844926
GGAAATTAGGTGCGCTTGGC	GTAAATTAGGTGTGCTTGGCTGG	M2:p19rGdA|p8rCdA	5485	3616	0.603482
GGAAATTAGGTGCGCTTGGC	GAAAATTAGGTGCACTTGGCTGG	M2:p19rGdT|p7rGdT	1502	5056	0.228693
GGAAATTAGGTGCGCTTGGC	GAAAATTAGGTGCCCTTGGCTGG	M2:p19rGdT|p7rGdG	7491	7908	0.485961
GGAAATTAGGTGCGCTTGGC	GAAAATTAGGTGCTCTTGGCTGG	M2:p19rGdT|p7rGdA	1884	5950	0.240901
GGAAATTAGGTGCGCTTGGC	GCAAATTAGGTGCACTTGGCTGG	M2:p19rGdG|p7rGdT	4628	32070	0.125684
GGAAATTAGGTGCGCTTGGC	GCAAATTAGGTGCCCTTGGCTGG	M2:p19rGdG|p7rGdG	8739	17370	0.334571
GGAAATTAGGTGCGCTTGGC	GCAAATTAGGTGCTCTTGGCTGG	M2:p19rGdG|p7rGdA	1289	5255	0.195316
GGAAATTAGGTGCGCTTGGC	GTAAATTAGGTGCACTTGGCTGG	M2:p19rGdA|p7rGdT	675	4788	0.123995
GGAAATTAGGTGCGCTTGGC	GTAAATTAGGTGCCCTTGGCTGG	M2:p19rGdA|p7rGdG	1011	3581	0.221857
GGAAATTAGGTGCGCTTGGC	GTAAATTAGGTGCTCTTGGCTGG	M2:p19rGdA|p7rGdA	1628	9942	0.140902
GGAAATTAGGTGCGCTTGGC	GAAAATTAGGTGCGATTGGCTGG	M2:p19rGdT|p6rCdT	376	4015	0.0862339
GGAAATTAGGTGCGCTTGGC	GAAAATTAGGTGCGGTTGGCTGG	M2:p19rGdT|p6rCdC	101	4059	0.023246
GGAAATTAGGTGCGCTTGGC	GAAAATTAGGTGCGTTTGGCTGG	M2:p19rGdT|p6rCdA	4745	14122	0.251656
GGAAATTAGGTGCGCTTGGC	GCAAATTAGGTGCGATTGGCTGG	M2:p19rGdG|p6rCdT	244	3906	0.0585195
GGAAATTAGGTGCGCTTGGC	GCAAATTAGGTGCGGTTGGCTGG	M2:p19rGdG|p6rCdC	491	19609	0.024442
GGAAATTAGGTGCGCTTGGC	GCAAATTAGGTGCGTTTGGCTGG	M2:p19rGdG|p6rCdA	1931	12246	0.135002
GGAAATTAGGTGCGCTTGGC	GTAAATTAGGTGCGATTGGCTGG	M2:p19rGdA|p6rCdT	82	5737	0.0161243
GGAAATTAGGTGCGCTTGGC	GTAAATTAGGTGCGGTTGGCTGG	M2:p19rGdA|p6rCdC	217	5490	0.0363464
GGAAATTAGGTGCGCTTGGC	GTAAATTAGGTGCGTTTGGCTGG	M2:p19rGdA|p6rCdA	1300	14368	0.0826483
GGAAATTAGGTGCGCTTGGC	GAAAATTAGGTGCGCATGGCTGG	M2:p19rGdT|p5rUdT	733	4325	0.145536
GGAAATTAGGTGCGCTTGGC	GAAAATTAGGTGCGCCTGGCTGG	M2:p19rGdT|p5rUdG	2846	2643	0.517188
GGAAATTAGGTGCGCTTGGC	GAAAATTAGGTGCGCGTGGCTGG	M2:p19rGdT|p5rUdC	3128	11735	0.210107
GGAAATTAGGTGCGCTTGGC	GCAAATTAGGTGCGCATGGCTGG	M2:p19rGdG|p5rUdT	344	4000	0.0792495
GGAAATTAGGTGCGCTTGGC	GCAAATTAGGTGCGCCTGGCTGG	M2:p19rGdG|p5rUdG	2943	11687	0.205179
GGAAATTAGGTGCGCTTGGC	GCAAATTAGGTGCGCGTGGCTGG	M2:p19rGdG|p5rUdC	4391	44778	0.0893339
GGAAATTAGGTGCGCTTGGC	GTAAATTAGGTGCGCATGGCTGG	M2:p19rGdA|p5rUdT	582	4088	0.125793
GGAAATTAGGTGCGCTTGGC	GTAAATTAGGTGCGCCTGGCTGG	M2:p19rGdA|p5rUdG	1396	3884	0.26601
GGAAATTAGGTGCGCTTGGC	GTAAATTAGGTGCGCGTGGCTGG	M2:p19rGdA|p5rUdC	774	13348	0.0544285
GGAAATTAGGTGCGCTTGGC	GAAAATTAGGTGCGCTAGGCTGG	M2:p19rGdT|p4rUdT	117	4730	0.0228521
GGAAATTAGGTGCGCTTGGC	GAAAATTAGGTGCGCTCGGCTGG	M2:p19rGdT|p4rUdG	1696	2446	0.405258
GGAAATTAGGTGCGCTTGGC	GAAAATTAGGTGCGCTGGGCTGG	M2:p19rGdT|p4rUdC	806	15073	0.0502121
GGAAATTAGGTGCGCTTGGC	GCAAATTAGGTGCGCTAGGCTGG	M2:p19rGdG|p4rUdT	764	24763	0.0296765
GGAAATTAGGTGCGCTTGGC	GCAAATTAGGTGCGCTCGGCTGG	M2:p19rGdG|p4rUdG	689	2532	0.211941
GGAAATTAGGTGCGCTTGGC	GCAAATTAGGTGCGCTGGGCTGG	M2:p19rGdG|p4rUdC	138	6056	0.0222331
GGAAATTAGGTGCGCTTGGC	GTAAATTAGGTGCGCTAGGCTGG	M2:p19rGdA|p4rUdT	25	3557	0.0072927
GGAAATTAGGTGCGCTTGGC	GTAAATTAGGTGCGCTCGGCTGG	M2:p19rGdA|p4rUdG	1696	5421	0.238599
GGAAATTAGGTGCGCTTGGC	GTAAATTAGGTGCGCTGGGCTGG	M2:p19rGdA|p4rUdC	395	12025	0.0321547
GGAAATTAGGTGCGCTTGGC	GAAAATTAGGTGCGCTTAGCTGG	M2:p19rGdT|p3rGdT	992	3874	0.204192
GGAAATTAGGTGCGCTTGGC	GAAAATTAGGTGCGCTTCGCTGG	M2:p19rGdT|p3rGdG	452	3576	0.110694
GGAAATTAGGTGCGCTTGGC	GAAAATTAGGTGCGCTTTGCTGG	M2:p19rGdT|p3rGdA	223	3843	0.0557618
GGAAATTAGGTGCGCTTGGC	GCAAATTAGGTGCGCTTAGCTGG	M2:p19rGdG|p3rGdT	534	6822	0.0743319
GGAAATTAGGTGCGCTTGGC	GCAAATTAGGTGCGCTTCGCTGG	M2:p19rGdG|p3rGdG	211	5684	0.0370036
GGAAATTAGGTGCGCTTGGC	GCAAATTAGGTGCGCTTTGCTGG	M2:p19rGdG|p3rGdA	223	3975	0.0532584
GGAAATTAGGTGCGCTTGGC	GTAAATTAGGTGCGCTTAGCTGG	M2:p19rGdA|p3rGdT	431	3999	0.0972593
GGAAATTAGGTGCGCTTGGC	GTAAATTAGGTGCGCTTCGCTGG	M2:p19rGdA|p3rGdG	356	3249	0.0998398
GGAAATTAGGTGCGCTTGGC	GTAAATTAGGTGCGCTTTGCTGG	M2:p19rGdA|p3rGdA	222	8761	0.0258123
GGAAATTAGGTGCGCTTGGC	GAAAATTAGGTGCGCTTGACTGG	M2:p19rGdT|p2rGdT	2250	2318	0.493336
GGAAATTAGGTGCGCTTGGC	GAAAATTAGGTGCGCTTGCCTGG	M2:p19rGdT|p2rGdG	3022	2064	0.592571
GGAAATTAGGTGCGCTTGGC	GAAAATTAGGTGCGCTTGTCTGG	M2:p19rGdT|p2rGdA	1902	2928	0.394163
GGAAATTAGGTGCGCTTGGC	GCAAATTAGGTGCGCTTGACTGG	M2:p19rGdG|p2rGdT	1481	2914	0.337087
GGAAATTAGGTGCGCTTGGC	GCAAATTAGGTGCGCTTGCCTGG	M2:p19rGdG|p2rGdG	1721	3591	0.323976
GGAAATTAGGTGCGCTTGGC	GCAAATTAGGTGCGCTTGTCTGG	M2:p19rGdG|p2rGdA	1070	4280	0.1994
GGAAATTAGGTGCGCTTGGC	GTAAATTAGGTGCGCTTGACTGG	M2:p19rGdA|p2rGdT	1398	3796	0.268406
GGAAATTAGGTGCGCTTGGC	GTAAATTAGGTGCGCTTGCCTGG	M2:p19rGdA|p2rGdG	9479	8290	0.534007
GGAAATTAGGTGCGCTTGGC	GTAAATTAGGTGCGCTTGTCTGG	M2:p19rGdA|p2rGdA	521	4226	0.109927
GGAAATTAGGTGCGCTTGGC	GAAAATTAGGTGCGCTTGGATGG	M2:p19rGdT|p1rCdT	1796	2625	0.414118
GGAAATTAGGTGCGCTTGGC	GAAAATTAGGTGCGCTTGGGTGG	M2:p19rGdT|p1rCdC	1227	3124	0.284415
GGAAATTAGGTGCGCTTGGC	GAAAATTAGGTGCGCTTGGTTGG	M2:p19rGdT|p1rCdA	1998	1919	0.510748
GGAAATTAGGTGCGCTTGGC	GCAAATTAGGTGCGCTTGGATGG	M2:p19rGdG|p1rCdT	996	4679	0.182166
GGAAATTAGGTGCGCTTGGC	GCAAATTAGGTGCGCTTGGGTGG	M2:p19rGdG|p1rCdC	188	4157	0.0425375
GGAAATTAGGTGCGCTTGGC	GCAAATTAGGTGCGCTTGGTTGG	M2:p19rGdG|p1rCdA	1345	3786	0.262527
GGAAATTAGGTGCGCTTGGC	GTAAATTAGGTGCGCTTGGATGG	M2:p19rGdA|p1rCdT	283	3803	0.0648316
GGAAATTAGGTGCGCTTGGC	GTAAATTAGGTGCGCTTGGGTGG	M2:p19rGdA|p1rCdC	883	3806	0.189416
GGAAATTAGGTGCGCTTGGC	GTAAATTAGGTGCGCTTGGTTGG	M2:p19rGdA|p1rCdA	4920	9767	0.33572
GGAAATTAGGTGCGCTTGGC	GAAAATTAGGTGCGCTTGGCTAG	M2:p19rGdT|p-1rGdT	2362	1433	0.622227
GGAAATTAGGTGCGCTTGGC	GAAAATTAGGTGCGCTTGGCTCG	M2:p19rGdT|p-1rGdG	73	2900	0.0254213
GGAAATTAGGTGCGCTTGGC	GAAAATTAGGTGCGCTTGGCTTG	M2:p19rGdT|p-1rGdA	210	3800	0.0514033
GGAAATTAGGTGCGCTTGGC	GCAAATTAGGTGCGCTTGGCTAG	M2:p19rGdG|p-1rGdT	3534	6732	0.342279
GGAAATTAGGTGCGCTTGGC	GCAAATTAGGTGCGCTTGGCTCG	M2:p19rGdG|p-1rGdG	917	25925	0.0340532
GGAAATTAGGTGCGCTTGGC	GCAAATTAGGTGCGCTTGGCTTG	M2:p19rGdG|p-1rGdA	59	4732	0.0122744
GGAAATTAGGTGCGCTTGGC	GTAAATTAGGTGCGCTTGGCTAG	M2:p19rGdA|p-1rGdT	1099	2914	0.275529
GGAAATTAGGTGCGCTTGGC	GTAAATTAGGTGCGCTTGGCTCG	M2:p19rGdA|p-1rGdG	151	6538	0.0225684
GGAAATTAGGTGCGCTTGGC	GTAAATTAGGTGCGCTTGGCTTG	M2:p19rGdA|p-1rGdA	90	2687	0.0324591
GGAAATTAGGTGCGCTTGGC	GAAAATTAGGTGCGCTTGGCTGA	M2:p19rGdT|p-2rGdT	755	2149	0.259089
GGAAATTAGGTGCGCTTGGC	GAAAATTAGGTGCGCTTGGCTGC	M2:p19rGdT|p-2rGdG	812	4478	0.151112
GGAAATTAGGTGCGCTTGGC	GAAAATTAGGTGCGCTTGGCTGT	M2:p19rGdT|p-2rGdA	587	20414	0.0284291
GGAAATTAGGTGCGCTTGGC	GCAAATTAGGTGCGCTTGGCTGA	M2:p19rGdG|p-2rGdT	1767	5629	0.239317
GGAAATTAGGTGCGCTTGGC	GCAAATTAGGTGCGCTTGGCTGC	M2:p19rGdG|p-2rGdG	634	9352	0.0626558
GGAAATTAGGTGCGCTTGGC	GCAAATTAGGTGCGCTTGGCTGT	M2:p19rGdG|p-2rGdA	103	4856	0.0223054
GGAAATTAGGTGCGCTTGGC	GTAAATTAGGTGCGCTTGGCTGA	M2:p19rGdA|p-2rGdT	573	2545	0.183795
GGAAATTAGGTGCGCTTGGC	GTAAATTAGGTGCGCTTGGCTGC	M2:p19rGdA|p-2rGdG	309	4581	0.0627971
GGAAATTAGGTGCGCTTGGC	GTAAATTAGGTGCGCTTGGCTGT	M2:p19rGdA|p-2rGdA	146	6073	0.0234052
GGAAATTAGGTGCGCTTGGC	GACAATTAGGTGCGCTTGGCTGG	M2:p19rGdT|p18rAdG	146	5229	0.0274349
GGAAATTAGGTGCGCTTGGC	GAGAATTAGGTGCGCTTGGCTGG	M2:p19rGdT|p18rAdC	1015	1915	0.348786
GGAAATTAGGTGCGCTTGGC	GATAATTAGGTGCGCTTGGCTGG	M2:p19rGdT|p18rAdA	367	3755	0.0885087
GGAAATTAGGTGCGCTTGGC	GCCAATTAGGTGCGCTTGGCTGG	M2:p19rGdG|p18rAdG	311	7552	0.0401098
GGAAATTAGGTGCGCTTGGC	GCGAATTAGGTGCGCTTGGCTGG	M2:p19rGdG|p18rAdC	260	2677	0.0881105
GGAAATTAGGTGCGCTTGGC	GCTAATTAGGTGCGCTTGGCTGG	M2:p19rGdG|p18rAdA	1969	13191	0.12937
GGAAATTAGGTGCGCTTGGC	GTCAATTAGGTGCGCTTGGCTGG	M2:p19rGdA|p18rAdG	567	8041	0.0612469
GGAAATTAGGTGCGCTTGGC	GTGAATTAGGTGCGCTTGGCTGG	M2:p19rGdA|p18rAdC	386	5102	0.0701382
GGAAATTAGGTGCGCTTGGC	GTTAATTAGGTGCGCTTGGCTGG	M2:p19rGdA|p18rAdA	1025	4624	0.181157
GGAAATTAGGTGCGCTTGGC	GAACATTAGGTGCGCTTGGCTGG	M2:p19rGdT|p17rAdG	1076	27219	0.036799
GGAAATTAGGTGCGCTTGGC	GAAGATTAGGTGCGCTTGGCTGG	M2:p19rGdT|p17rAdC	925	2991	0.235917
GGAAATTAGGTGCGCTTGGC	GAATATTAGGTGCGCTTGGCTGG	M2:p19rGdT|p17rAdA	615	4078	0.129547
GGAAATTAGGTGCGCTTGGC	GCACATTAGGTGCGCTTGGCTGG	M2:p19rGdG|p17rAdG	976	32325	0.0293557
GGAAATTAGGTGCGCTTGGC	GCAGATTAGGTGCGCTTGGCTGG	M2:p19rGdG|p17rAdC	597	11770	0.048988
GGAAATTAGGTGCGCTTGGC	GCATATTAGGTGCGCTTGGCTGG	M2:p19rGdG|p17rAdA	156	3999	0.0394955
GGAAATTAGGTGCGCTTGGC	GTACATTAGGTGCGCTTGGCTGG	M2:p19rGdA|p17rAdG	69	4219	0.0159168
GGAAATTAGGTGCGCTTGGC	GTAGATTAGGTGCGCTTGGCTGG	M2:p19rGdA|p17rAdC	431	5801	0.0686944
GGAAATTAGGTGCGCTTGGC	GTATATTAGGTGCGCTTGGCTGG	M2:p19rGdA|p17rAdA	319	4332	0.0662384
GGAAATTAGGTGCGCTTGGC	GAAACTTAGGTGCGCTTGGCTGG	M2:p19rGdT|p16rAdG	645	16511	0.0382729
GGAAATTAGGTGCGCTTGGC	GAAAGTTAGGTGCGCTTGGCTGG	M2:p19rGdT|p16rAdC	485	7807	0.0578389
GGAAATTAGGTGCGCTTGGC	GAAATTTAGGTGCGCTTGGCTGG	M2:p19rGdT|p16rAdA	624	17255	0.0350677
GGAAATTAGGTGCGCTTGGC	GCAACTTAGGTGCGCTTGGCTGG	M2:p19rGdG|p16rAdG	163	9034	0.0185134
GGAAATTAGGTGCGCTTGGC	GCAAGTTAGGTGCGCTTGGCTGG	M2:p19rGdG|p16rAdC	589	9978	0.0546423
GGAAATTAGGTGCGCTTGGC	GCAATTTAGGTGCGCTTGGCTGG	M2:p19rGdG|p16rAdA	143	4155	0.0333199
GGAAATTAGGTGCGCTTGGC	GTAACTTAGGTGCGCTTGGCTGG	M2:p19rGdA|p16rAdG	148	11007	0.0137559
GGAAATTAGGTGCGCTTGGC	GTAAGTTAGGTGCGCTTGGCTGG	M2:p19rGdA|p16rAdC	215	2407	0.0811353
GGAAATTAGGTGCGCTTGGC	GTAATTTAGGTGCGCTTGGCTGG	M2:p19rGdA|p16rAdA	382	11273	0.0335407
GGAAATTAGGTGCGCTTGGC	GAAAAATAGGTGCGCTTGGCTGG	M2:p19rGdT|p15rUdT	457	9236	0.0470795
GGAAATTAGGTGCGCTTGGC	GAAAACTAGGTGCGCTTGGCTGG	M2:p19rGdT|p15rUdG	15280	4522	0.771642
GGAAATTAGGTGCGCTTGGC	GAAAAGTAGGTGCGCTTGGCTGG	M2:p19rGdT|p15rUdC	4792	13151	0.266823
GGAAATTAGGTGCGCTTGGC	GCAAAATAGGTGCGCTTGGCTGG	M2:p19rGdG|p15rUdT	140	2619	0.0484148
GGAAATTAGGTGCGCTTGGC	GCAAACTAGGTGCGCTTGGCTGG	M2:p19rGdG|p15rUdG	16047	18970	0.458286
GGAAATTAGGTGCGCTTGGC	GCAAAGTAGGTGCGCTTGGCTGG	M2:p19rGdG|p15rUdC	454	4664	0.0879595
GGAAATTAGGTGCGCTTGGC	GTAAAATAGGTGCGCTTGGCTGG	M2:p19rGdA|p15rUdT	265	15108	0.0174895
GGAAATTAGGTGCGCTTGGC	GTAAACTAGGTGCGCTTGGCTGG	M2:p19rGdA|p15rUdG	1495	1405	0.519739
GGAAATTAGGTGCGCTTGGC	GTAAAGTAGGTGCGCTTGGCTGG	M2:p19rGdA|p15rUdC	1229	7252	0.140707
GGAAATTAGGTGCGCTTGGC	GAAAATAAGGTGCGCTTGGCTGG	M2:p19rGdT|p14rUdT	345	3091	0.101161
GGAAATTAGGTGCGCTTGGC	GAAAATCAGGTGCGCTTGGCTGG	M2:p19rGdT|p14rUdG	1334	24352	0.0519588
GGAAATTAGGTGCGCTTGGC	GAAAATGAGGTGCGCTTGGCTGG	M2:p19rGdT|p14rUdC	528	5785	0.0825679
GGAAATTAGGTGCGCTTGGC	GCAAATAAGGTGCGCTTGGCTGG	M2:p19rGdG|p14rUdT	431	12957	0.0315834
GGAAATTAGGTGCGCTTGGC	GCAAATCAGGTGCGCTTGGCTGG	M2:p19rGdG|p14rUdG	529	12934	0.0396775
GGAAATTAGGTGCGCTTGGC	GCAAATGAGGTGCGCTTGGCTGG	M2:p19rGdG|p14rUdC	52	4741	0.0111243
GGAAATTAGGTGCGCTTGGC	GTAAATAAGGTGCGCTTGGCTGG	M2:p19rGdA|p14rUdT	662	11540	0.0540494
GGAAATTAGGTGCGCTTGGC	GTAAATCAGGTGCGCTTGGCTGG	M2:p19rGdA|p14rUdG	1023	17204	0.0560746
GGAAATTAGGTGCGCTTGGC	GTAAATGAGGTGCGCTTGGCTGG	M2:p19rGdA|p14rUdC	66	2530	0.0251211
GGAAATTAGGTGCGCTTGGC	GAAAATTCGGTGCGCTTGGCTGG	M2:p19rGdT|p13rAdG	83	2584	0.0328451
GGAAATTAGGTGCGCTTGGC	GAAAATTGGGTGCGCTTGGCTGG	M2:p19rGdT|p13rAdC	3486	31876	0.0986319
GGAAATTAGGTGCGCTTGGC	GAAAATTTGGTGCGCTTGGCTGG	M2:p19rGdT|p13rAdA	232	4693	0.0471343
GGAAATTAGGTGCGCTTGGC	GCAAATTCGGTGCGCTTGGCTGG	M2:p19rGdG|p13rAdG	1530	54484	0.0274435
GGAAATTAGGTGCGCTTGGC	GCAAATTGGGTGCGCTTGGCTGG	M2:p19rGdG|p13rAdC	322	6797	0.0455359
GGAAATTAGGTGCGCTTGGC	GCAAATTTGGTGCGCTTGGCTGG	M2:p19rGdG|p13rAdA	223	13440	0.0161809
GGAAATTAGGTGCGCTTGGC	GTAAATTCGGTGCGCTTGGCTGG	M2:p19rGdA|p13rAdG	343	16430	0.0215442
GGAAATTAGGTGCGCTTGGC	GTAAATTGGGTGCGCTTGGCTGG	M2:p19rGdA|p13rAdC	649	11458	0.0537409
GGAAATTAGGTGCGCTTGGC	GTAAATTTGGTGCGCTTGGCTGG	M2:p19rGdA|p13rAdA	1044	39188	0.0259357
GGAAATTAGGTGCGCTTGGC	GAAAATTAAGTGCGCTTGGCTGG	M2:p19rGdT|p12rGdT	322	6544	0.0466811
GGAAATTAGGTGCGCTTGGC	GAAAATTACGTGCGCTTGGCTGG	M2:p19rGdT|p12rGdG	260	8883	0.0269622
GGAAATTAGGTGCGCTTGGC	GAAAATTATGTGCGCTTGGCTGG	M2:p19rGdT|p12rGdA	359	5210	0.0641207
GGAAATTAGGTGCGCTTGGC	GCAAATTAAGTGCGCTTGGCTGG	M2:p19rGdG|p12rGdT	111	6698	0.0159186
GGAAATTAGGTGCGCTTGGC	GCAAATTACGTGCGCTTGGCTGG	M2:p19rGdG|p12rGdG	66	3733	0.0174536
GGAAATTAGGTGCGCTTGGC	GCAAATTATGTGCGCTTGGCTGG	M2:p19rGdG|p12rGdA	37	4194	0.00957893
GGAAATTAGGTGCGCTTGGC	GTAAATTAAGTGCGCTTGGCTGG	M2:p19rGdA|p12rGdT	65	3556	0.018492
GGAAATTAGGTGCGCTTGGC	GTAAATTACGTGCGCTTGGCTGG	M2:p19rGdA|p12rGdG	315	12323	0.0246922
GGAAATTAGGTGCGCTTGGC	GTAAATTATGTGCGCTTGGCTGG	M2:p19rGdA|p12rGdA	77	7999	0.00944257
GGAAATTAGGTGCGCTTGGC	GGCAATTAGATGCGCTTGGCTGG	M2:p18rAdG|p11rGdT	204	13494	0.0151001
GGAAATTAGGTGCGCTTGGC	GGCAATTAGCTGCGCTTGGCTGG	M2:p18rAdG|p11rGdG	697	25995	0.0266134
GGAAATTAGGTGCGCTTGGC	GGCAATTAGTTGCGCTTGGCTGG	M2:p18rAdG|p11rGdA	515	26745	0.0184768
GGAAATTAGGTGCGCTTGGC	GGGAATTAGATGCGCTTGGCTGG	M2:p18rAdC|p11rGdT	1872	12300	0.131813
GGAAATTAGGTGCGCTTGGC	GGGAATTAGCTGCGCTTGGCTGG	M2:p18rAdC|p11rGdG	5398	15299	0.261012
GGAAATTAGGTGCGCTTGGC	GGGAATTAGTTGCGCTTGGCTGG	M2:p18rAdC|p11rGdA	656	3787	0.152008
GGAAATTAGGTGCGCTTGGC	GGTAATTAGATGCGCTTGGCTGG	M2:p18rAdA|p11rGdT	443	5407	0.0756566
GGAAATTAGGTGCGCTTGGC	GGTAATTAGCTGCGCTTGGCTGG	M2:p18rAdA|p11rGdG	6158	17161	0.264403
GGAAATTAGGTGCGCTTGGC	GGTAATTAGTTGCGCTTGGCTGG	M2:p18rAdA|p11rGdA	3385	18506	0.154192
GGAAATTAGGTGCGCTTGGC	GGCAATTAGGAGCGCTTGGCTGG	M2:p18rAdG|p10rUdT	277	5454	0.0471605
GGAAATTAGGTGCGCTTGGC	GGCAATTAGGCGCGCTTGGCTGG	M2:p18rAdG|p10rUdG	529	24686	0.0211747
GGAAATTAGGTGCGCTTGGC	GGCAATTAGGGGCGCTTGGCTGG	M2:p18rAdG|p10rUdC	1019	28920	0.0338759
GGAAATTAGGTGCGCTTGGC	GGGAATTAGGAGCGCTTGGCTGG	M2:p18rAdC|p10rUdT	10222	7951	0.562677
GGAAATTAGGTGCGCTTGGC	GGGAATTAGGCGCGCTTGGCTGG	M2:p18rAdC|p10rUdG	9358	7777	0.546973
GGAAATTAGGTGCGCTTGGC	GGGAATTAGGGGCGCTTGGCTGG	M2:p18rAdC|p10rUdC	4176	8064	0.342154
GGAAATTAGGTGCGCTTGGC	GGTAATTAGGAGCGCTTGGCTGG	M2:p18rAdA|p10rUdT	1343	2440	0.353747
GGAAATTAGGTGCGCTTGGC	GGTAATTAGGCGCGCTTGGCTGG	M2:p18rAdA|p10rUdG	5825	6845	0.459572
GGAAATTAGGTGCGCTTGGC	GGTAATTAGGGGCGCTTGGCTGG	M2:p18rAdA|p10rUdC	4520	16444	0.21509
GGAAATTAGGTGCGCTTGGC	GGCAATTAGGTACGCTTGGCTGG	M2:p18rAdG|p9rGdT	101	4213	0.0235415
GGAAATTAGGTGCGCTTGGC	GGCAATTAGGTCCGCTTGGCTGG	M2:p18rAdG|p9rGdG	197	4461	0.0428615
GGAAATTAGGTGCGCTTGGC	GGCAATTAGGTTCGCTTGGCTGG	M2:p18rAdG|p9rGdA	335	17286	0.0190676
GGAAATTAGGTGCGCTTGGC	GGGAATTAGGTACGCTTGGCTGG	M2:p18rAdC|p9rGdT	2974	3397	0.466964
GGAAATTAGGTGCGCTTGGC	GGGAATTAGGTCCGCTTGGCTGG	M2:p18rAdC|p9rGdG	4188	4089	0.510267
GGAAATTAGGTGCGCTTGGC	GGGAATTAGGTTCGCTTGGCTGG	M2:p18rAdC|p9rGdA	676	4319	0.132638
GGAAATTAGGTGCGCTTGGC	GGTAATTAGGTACGCTTGGCTGG	M2:p18rAdA|p9rGdT	1318	2976	0.305803
GGAAATTAGGTGCGCTTGGC	GGTAATTAGGTCCGCTTGGCTGG	M2:p18rAdA|p9rGdG	4634	11252	0.291835
GGAAATTAGGTGCGCTTGGC	GGTAATTAGGTTCGCTTGGCTGG	M2:p18rAdA|p9rGdA	449	5646	0.0738392
GGAAATTAGGTGCGCTTGGC	GGCAATTAGGTGAGCTTGGCTGG	M2:p18rAdG|p8rCdT	1052	28444	0.0349248
GGAAATTAGGTGCGCTTGGC	GGCAATTAGGTGGGCTTGGCTGG	M2:p18rAdG|p8rCdC	49	4547	0.0114963
GGAAATTAGGTGCGCTTGGC	GGCAATTAGGTGTGCTTGGCTGG	M2:p18rAdG|p8rCdA	886	7881	0.101484
GGAAATTAGGTGCGCTTGGC	GGGAATTAGGTGAGCTTGGCTGG	M2:p18rAdC|p8rCdT	707	3045	0.188985
GGAAATTAGGTGCGCTTGGC	GGGAATTAGGTGGGCTTGGCTGG	M2:p18rAdC|p8rCdC	2436	25381	0.0876014
GGAAATTAGGTGCGCTTGGC	GGGAATTAGGTGTGCTTGGCTGG	M2:p18rAdC|p8rCdA	14747	5706	0.721623
GGAAATTAGGTGCGCTTGGC	GGTAATTAGGTGAGCTTGGCTGG	M2:p18rAdA|p8rCdT	737	14726	0.0463721
GGAAATTAGGTGCGCTTGGC	GGTAATTAGGTGGGCTTGGCTGG	M2:p18rAdA|p8rCdC	485	13652	0.0337048
GGAAATTAGGTGCGCTTGGC	GGTAATTAGGTGTGCTTGGCTGG	M2:p18rAdA|p8rCdA	23744	8528	0.736483
GGAAATTAGGTGCGCTTGGC	GGCAATTAGGTGCACTTGGCTGG	M2:p18rAdG|p7rGdT	40	4034	0.00998513
GGAAATTAGGTGCGCTTGGC	GGCAATTAGGTGCCCTTGGCTGG	M2:p18rAdG|p7rGdG	88	4042	0.0218517
GGAAATTAGGTGCGCTTGGC	GGCAATTAGGTGCTCTTGGCTGG	M2:p18rAdG|p7rGdA	834	24733	0.0324033
GGAAATTAGGTGCGCTTGGC	GGGAATTAGGTGCACTTGGCTGG	M2:p18rAdC|p7rGdT	2226	3261	0.405167
GGAAATTAGGTGCGCTTGGC	GGGAATTAGGTGCCCTTGGCTGG	M2:p18rAdC|p7rGdG	5168	3961	0.566085
GGAAATTAGGTGCGCTTGGC	GGGAATTAGGTGCTCTTGGCTGG	M2:p18rAdC|p7rGdA	2339	4194	0.358502
GGAAATTAGGTGCGCTTGGC	GGTAATTAGGTGCACTTGGCTGG	M2:p18rAdA|p7rGdT	2196	6340	0.257156
GGAAATTAGGTGCGCTTGGC	GGTAATTAGGTGCCCTTGGCTGG	M2:p18rAdA|p7rGdG	1551	1302	0.543629
GGAAATTAGGTGCGCTTGGC	GGTAATTAGGTGCTCTTGGCTGG	M2:p18rAdA|p7rGdA	2176	2623	0.451637
GGAAATTAGGTGCGCTTGGC	GGCAATTAGGTGCGATTGGCTGG	M2:p18rAdG|p6rCdT	63	3448	0.0185842
GGAAATTAGGTGCGCTTGGC	GGCAATTAGGTGCGGTTGGCTGG	M2:p18rAdG|p6rCdC	620	27684	0.0217569
GGAAATTAGGTGCGCTTGGC	GGCAATTAGGTGCGTTTGGCTGG	M2:p18rAdG|p6rCdA	304	15847	0.0186772
GGAAATTAGGTGCGCTTGGC	GGGAATTAGGTGCGATTGGCTGG	M2:p18rAdC|p6rCdT	3698	15150	0.195335
GGAAATTAGGTGCGCTTGGC	GGGAATTAGGTGCGGTTGGCTGG	M2:p18rAdC|p6rCdC	213	5205	0.0385135
GGAAATTAGGTGCGCTTGGC	GGGAATTAGGTGCGTTTGGCTGG	M2:p18rAdC|p6rCdA	738	2881	0.203908
GGAAATTAGGTGCGCTTGGC	GGTAATTAGGTGCGATTGGCTGG	M2:p18rAdA|p6rCdT	503	4993	0.0926655
GGAAATTAGGTGCGCTTGGC	GGTAATTAGGTGCGGTTGGCTGG	M2:p18rAdA|p6rCdC	303	5465	0.0525958
GGAAATTAGGTGCGCTTGGC	GGTAATTAGGTGCGTTTGGCTGG	M2:p18rAdA|p6rCdA	1054	4150	0.202274
GGAAATTAGGTGCGCTTGGC	GGCAATTAGGTGCGCATGGCTGG	M2:p18rAdG|p5rUdT	513	21669	0.0229141
GGAAATTAGGTGCGCTTGGC	GGCAATTAGGTGCGCCTGGCTGG	M2:p18rAdG|p5rUdG	723	23352	0.031642
GGAAATTAGGTGCGCTTGGC	GGCAATTAGGTGCGCGTGGCTGG	M2:p18rAdG|p5rUdC	635	13048	0.0460941
GGAAATTAGGTGCGCTTGGC	GGGAATTAGGTGCGCATGGCTGG	M2:p18rAdC|p5rUdT	2057	6128	0.253051
GGAAATTAGGTGCGCTTGGC	GGGAATTAGGTGCGCCTGGCTGG	M2:p18rAdC|p5rUdG	1799	2250	0.44384
GGAAATTAGGTGCGCTTGGC	GGGAATTAGGTGCGCGTGGCTGG	M2:p18rAdC|p5rUdC	5848	12822	0.31258
GGAAATTAGGTGCGCTTGGC	GGTAATTAGGTGCGCATGGCTGG	M2:p18rAdA|p5rUdT	839	5984	0.122342
GGAAATTAGGTGCGCTTGGC	GGTAATTAGGTGCGCCTGGCTGG	M2:p18rAdA|p5rUdG	5465	4788	0.533451
GGAAATTAGGTGCGCTTGGC	GGTAATTAGGTGCGCGTGGCTGG	M2:p18rAdA|p5rUdC	3047	7397	0.290598
GGAAATTAGGTGCGCTTGGC	GGCAATTAGGTGCGCTAGGCTGG	M2:p18rAdG|p4rUdT	389	17364	0.0218047
GGAAATTAGGTGCGCTTGGC	GGCAATTAGGTGCGCTCGGCTGG	M2:p18rAdG|p4rUdG	608	18564	0.0312147
GGAAATTAGGTGCGCTTGGC	GGCAATTAGGTGCGCTGGGCTGG	M2:p18rAdG|p4rUdC	364	16175	0.0220446
GGAAATTAGGTGCGCTTGGC	GGGAATTAGGTGCGCTAGGCTGG	M2:p18rAdC|p4rUdT	183	4961	0.0364292
GGAAATTAGGTGCGCTTGGC	GGGAATTAGGTGCGCTCGGCTGG	M2:p18rAdC|p4rUdG	11960	19063	0.385011
GGAAATTAGGTGCGCTTGGC	GGGAATTAGGTGCGCTGGGCTGG	M2:p18rAdC|p4rUdC	1585	26949	0.0551072
GGAAATTAGGTGCGCTTGGC	GGTAATTAGGTGCGCTAGGCTGG	M2:p18rAdA|p4rUdT	256	5136	0.0473912
GGAAATTAGGTGCGCTTGGC	GGTAATTAGGTGCGCTCGGCTGG	M2:p18rAdA|p4rUdG	8957	18754	0.324522
GGAAATTAGGTGCGCTTGGC	GGTAATTAGGTGCGCTGGGCTGG	M2:p18rAdA|p4rUdC	2317	29658	0.0724711
GGAAATTAGGTGCGCTTGGC	GGCAATTAGGTGCGCTTAGCTGG	M2:p18rAdG|p3rGdT	558	25125	0.0215348
GGAAATTAGGTGCGCTTGGC	GGCAATTAGGTGCGCTTCGCTGG	M2:p18rAdG|p3rGdG	32	3046	0.0109749
GGAAATTAGGTGCGCTTGGC	GGCAATTAGGTGCGCTTTGCTGG	M2:p18rAdG|p3rGdA	590	24581	0.0235792
GGAAATTAGGTGCGCTTGGC	GGGAATTAGGTGCGCTTAGCTGG	M2:p18rAdC|p3rGdT	2121	2922	0.420466
GGAAATTAGGTGCGCTTGGC	GGGAATTAGGTGCGCTTCGCTGG	M2:p18rAdC|p3rGdG	4431	23844	0.15706
GGAAATTAGGTGCGCTTGGC	GGGAATTAGGTGCGCTTTGCTGG	M2:p18rAdC|p3rGdA	1365	25610	0.0505906
GGAAATTAGGTGCGCTTGGC	GGTAATTAGGTGCGCTTAGCTGG	M2:p18rAdA|p3rGdT	2193	6919	0.244722
GGAAATTAGGTGCGCTTGGC	GGTAATTAGGTGCGCTTCGCTGG	M2:p18rAdA|p3rGdG	2707	18262	0.129105
GGAAATTAGGTGCGCTTGGC	GGTAATTAGGTGCGCTTTGCTGG	M2:p18rAdA|p3rGdA	256	3647	0.0655985
GGAAATTAGGTGCGCTTGGC	GGCAATTAGGTGCGCTTGACTGG	M2:p18rAdG|p2rGdT	183	8384	0.0213655
GGAAATTAGGTGCGCTTGGC	GGCAATTAGGTGCGCTTGCCTGG	M2:p18rAdG|p2rGdG	202	7608	0.0256655
GGAAATTAGGTGCGCTTGGC	GGCAATTAGGTGCGCTTGTCTGG	M2:p18rAdG|p2rGdA	320	20884	0.015248
GGAAATTAGGTGCGCTTGGC	GGGAATTAGGTGCGCTTGACTGG	M2:p18rAdC|p2rGdT	10552	4572	0.697368
GGAAATTAGGTGCGCTTGGC	GGGAATTAGGTGCGCTTGCCTGG	M2:p18rAdC|p2rGdG	32738	6360	0.837591
GGAAATTAGGTGCGCTTGGC	GGGAATTAGGTGCGCTTGTCTGG	M2:p18rAdC|p2rGdA	2296	2514	0.475795
GGAAATTAGGTGCGCTTGGC	GGTAATTAGGTGCGCTTGACTGG	M2:p18rAdA|p2rGdT	1720	2131	0.448556
GGAAATTAGGTGCGCTTGGC	GGTAATTAGGTGCGCTTGCCTGG	M2:p18rAdA|p2rGdG	2781	1632	0.626253
GGAAATTAGGTGCGCTTGGC	GGTAATTAGGTGCGCTTGTCTGG	M2:p18rAdA|p2rGdA	1791	2897	0.383784
GGAAATTAGGTGCGCTTGGC	GGCAATTAGGTGCGCTTGGATGG	M2:p18rAdG|p1rCdT	21	6987	0.00335256
GGAAATTAGGTGCGCTTGGC	GGCAATTAGGTGCGCTTGGGTGG	M2:p18rAdG|p1rCdC	156	10904	0.0154237
GGAAATTAGGTGCGCTTGGC	GGCAATTAGGTGCGCTTGGTTGG	M2:p18rAdG|p1rCdA	704	18949	0.0362201
GGAAATTAGGTGCGCTTGGC	GGGAATTAGGTGCGCTTGGATGG	M2:p18rAdC|p1rCdT	1777	3107	0.364007
GGAAATTAGGTGCGCTTGGC	GGGAATTAGGTGCGCTTGGGTGG	M2:p18rAdC|p1rCdC	1834	6451	0.224437
GGAAATTAGGTGCGCTTGGC	GGGAATTAGGTGCGCTTGGTTGG	M2:p18rAdC|p1rCdA	7228	6061	0.548042
GGAAATTAGGTGCGCTTGGC	GGTAATTAGGTGCGCTTGGATGG	M2:p18rAdA|p1rCdT	1210	4760	0.209662
GGAAATTAGGTGCGCTTGGC	GGTAATTAGGTGCGCTTGGGTGG	M2:p18rAdA|p1rCdC	846	3571	0.191404
GGAAATTAGGTGCGCTTGGC	GGTAATTAGGTGCGCTTGGTTGG	M2:p18rAdA|p1rCdA	1692	2273	0.429265
GGAAATTAGGTGCGCTTGGC	GGCAATTAGGTGCGCTTGGCTAG	M2:p18rAdG|p-1rGdT	171	3386	0.0476883
GGAAATTAGGTGCGCTTGGC	GGCAATTAGGTGCGCTTGGCTCG	M2:p18rAdG|p-1rGdG	63	3582	0.0172827
GGAAATTAGGTGCGCTTGGC	GGCAATTAGGTGCGCTTGGCTTG	M2:p18rAdG|p-1rGdA	454	10271	0.0422033
GGAAATTAGGTGCGCTTGGC	GGGAATTAGGTGCGCTTGGCTAG	M2:p18rAdC|p-1rGdT	1363	1509	0.473988
GGAAATTAGGTGCGCTTGGC	GGGAATTAGGTGCGCTTGGCTCG	M2:p18rAdC|p-1rGdG	133	3860	0.0336288
GGAAATTAGGTGCGCTTGGC	GGGAATTAGGTGCGCTTGGCTTG	M2:p18rAdC|p-1rGdA	129	3686	0.0337741
GGAAATTAGGTGCGCTTGGC	GGTAATTAGGTGCGCTTGGCTAG	M2:p18rAdA|p-1rGdT	2667	3547	0.426346
GGAAATTAGGTGCGCTTGGC	GGTAATTAGGTGCGCTTGGCTCG	M2:p18rAdA|p-1rGdG	262	12086	0.0212095
GGAAATTAGGTGCGCTTGGC	GGTAATTAGGTGCGCTTGGCTTG	M2:p18rAdA|p-1rGdA	115	4367	0.0256553
GGAAATTAGGTGCGCTTGGC	GGCAATTAGGTGCGCTTGGCTGA	M2:p18rAdG|p-2rGdT	268	3460	0.0705677
GGAAATTAGGTGCGCTTGGC	GGCAATTAGGTGCGCTTGGCTGC	M2:p18rAdG|p-2rGdG	696	22352	0.0308768
GGAAATTAGGTGCGCTTGGC	GGCAATTAGGTGCGCTTGGCTGT	M2:p18rAdG|p-2rGdA	59	4548	0.012294
GGAAATTAGGTGCGCTTGGC	GGGAATTAGGTGCGCTTGGCTGA	M2:p18rAdC|p-2rGdT	3226	5252	0.382442
GGAAATTAGGTGCGCTTGGC	GGGAATTAGGTGCGCTTGGCTGC	M2:p18rAdC|p-2rGdG	1776	17297	0.092452
GGAAATTAGGTGCGCTTGGC	GGGAATTAGGTGCGCTTGGCTGT	M2:p18rAdC|p-2rGdA	255	6960	0.0353252
GGAAATTAGGTGCGCTTGGC	GGTAATTAGGTGCGCTTGGCTGA	M2:p18rAdA|p-2rGdT	6314	9815	0.390205
GGAAATTAGGTGCGCTTGGC	GGTAATTAGGTGCGCTTGGCTGC	M2:p18rAdA|p-2rGdG	469	3726	0.117166
GGAAATTAGGTGCGCTTGGC	GGTAATTAGGTGCGCTTGGCTGT	M2:p18rAdA|p-2rGdA	119	5352	0.0219751
GGAAATTAGGTGCGCTTGGC	GGCCATTAGGTGCGCTTGGCTGG	M2:p18rAdG|p17rAdG	172	12197	0.0147107
GGAAATTAGGTGCGCTTGGC	GGCGATTAGGTGCGCTTGGCTGG	M2:p18rAdG|p17rAdC	440	15688	0.0272927
GGAAATTAGGTGCGCTTGGC	GGCTATTAGGTGCGCTTGGCTGG	M2:p18rAdG|p17rAdA	277	4724	0.0560709
GGAAATTAGGTGCGCTTGGC	GGGCATTAGGTGCGCTTGGCTGG	M2:p18rAdC|p17rAdG	854	13924	0.0571315
GGAAATTAGGTGCGCTTGGC	GGGGATTAGGTGCGCTTGGCTGG	M2:p18rAdC|p17rAdC	9185	20577	0.308618
GGAAATTAGGTGCGCTTGGC	GGGTATTAGGTGCGCTTGGCTGG	M2:p18rAdC|p17rAdA	246	2826	0.0825515
GGAAATTAGGTGCGCTTGGC	GGTCATTAGGTGCGCTTGGCTGG	M2:p18rAdA|p17rAdG	394	26174	0.0147959
GGAAATTAGGTGCGCTTGGC	GGTGATTAGGTGCGCTTGGCTGG	M2:p18rAdA|p17rAdC	2374	28350	0.0772963
GGAAATTAGGTGCGCTTGGC	GGTTATTAGGTGCGCTTGGCTGG	M2:p18rAdA|p17rAdA	667	2514	0.207204
GGAAATTAGGTGCGCTTGGC	GGCACTTAGGTGCGCTTGGCTGG	M2:p18rAdG|p16rAdG	327	18713	0.0169017
GGAAATTAGGTGCGCTTGGC	GGCAGTTAGGTGCGCTTGGCTGG	M2:p18rAdG|p16rAdC	112	7629	0.0144681
GGAAATTAGGTGCGCTTGGC	GGCATTTAGGTGCGCTTGGCTGG	M2:p18rAdG|p16rAdA	259	11804	0.0214794
GGAAATTAGGTGCGCTTGGC	GGGACTTAGGTGCGCTTGGCTGG	M2:p18rAdC|p16rAdG	275	8062	0.0325533
GGAAATTAGGTGCGCTTGGC	GGGAGTTAGGTGCGCTTGGCTGG	M2:p18rAdC|p16rAdC	2004	13887	0.12611
GGAAATTAGGTGCGCTTGGC	GGGATTTAGGTGCGCTTGGCTGG	M2:p18rAdC|p16rAdA	718	27183	0.0257853
GGAAATTAGGTGCGCTTGGC	GGTACTTAGGTGCGCTTGGCTGG	M2:p18rAdA|p16rAdG	917	25702	0.0342327
GGAAATTAGGTGCGCTTGGC	GGTAGTTAGGTGCGCTTGGCTGG	M2:p18rAdA|p16rAdC	352	6664	0.0485906
GGAAATTAGGTGCGCTTGGC	GGTATTTAGGTGCGCTTGGCTGG	M2:p18rAdA|p16rAdA	110	3786	0.0264074
GGAAATTAGGTGCGCTTGGC	GGCAAATAGGTGCGCTTGGCTGG	M2:p18rAdG|p15rUdT	722	26043	0.0270229
GGAAATTAGGTGCGCTTGGC	GGCAACTAGGTGCGCTTGGCTGG	M2:p18rAdG|p15rUdG	4935	53940	0.0837623
GGAAATTAGGTGCGCTTGGC	GGCAAGTAGGTGCGCTTGGCTGG	M2:p18rAdG|p15rUdC	1353	40813	0.0320167
GGAAATTAGGTGCGCTTGGC	GGGAAATAGGTGCGCTTGGCTGG	M2:p18rAdC|p15rUdT	1029	14339	0.0658043
GGAAATTAGGTGCGCTTGGC	GGGAACTAGGTGCGCTTGGCTGG	M2:p18rAdC|p15rUdG	10113	2013	0.834685
GGAAATTAGGTGCGCTTGGC	GGGAAGTAGGTGCGCTTGGCTGG	M2:p18rAdC|p15rUdC	16045	13337	0.544466
GGAAATTAGGTGCGCTTGGC	GGTAAATAGGTGCGCTTGGCTGG	M2:p18rAdA|p15rUdT	682	10895	0.0587227
GGAAATTAGGTGCGCTTGGC	GGTAACTAGGTGCGCTTGGCTGG	M2:p18rAdA|p15rUdG	6732	1778	0.792622
GGAAATTAGGTGCGCTTGGC	GGTAAGTAGGTGCGCTTGGCTGG	M2:p18rAdA|p15rUdC	15796	37697	0.295456
GGAAATTAGGTGCGCTTGGC	GGCAATAAGGTGCGCTTGGCTGG	M2:p18rAdG|p14rUdT	124	4872	0.0249194
GGAAATTAGGTGCGCTTGGC	GGCAATCAGGTGCGCTTGGCTGG	M2:p18rAdG|p14rUdG	260	10544	0.0235228
GGAAATTAGGTGCGCTTGGC	GGCAATGAGGTGCGCTTGGCTGG	M2:p18rAdG|p14rUdC	57	4546	0.0125796
GGAAATTAGGTGCGCTTGGC	GGGAATAAGGTGCGCTTGGCTGG	M2:p18rAdC|p14rUdT	2312	15614	0.129129
GGAAATTAGGTGCGCTTGGC	GGGAATCAGGTGCGCTTGGCTGG	M2:p18rAdC|p14rUdG	1896	5194	0.267935
GGAAATTAGGTGCGCTTGGC	GGGAATGAGGTGCGCTTGGCTGG	M2:p18rAdC|p14rUdC	2391	17851	0.117953
GGAAATTAGGTGCGCTTGGC	GGTAATAAGGTGCGCTTGGCTGG	M2:p18rAdA|p14rUdT	256	3079	0.0758496
GGAAATTAGGTGCGCTTGGC	GGTAATCAGGTGCGCTTGGCTGG	M2:p18rAdA|p14rUdG	3368	27801	0.108053
GGAAATTAGGTGCGCTTGGC	GGTAATGAGGTGCGCTTGGCTGG	M2:p18rAdA|p14rUdC	176	5713	0.0300098
GGAAATTAGGTGCGCTTGGC	GGCAATTCGGTGCGCTTGGCTGG	M2:p18rAdG|p13rAdG	222	13111	0.0166572
GGAAATTAGGTGCGCTTGGC	GGCAATTGGGTGCGCTTGGCTGG	M2:p18rAdG|p13rAdC	1954	64889	0.0292271
GGAAATTAGGTGCGCTTGGC	GGCAATTTGGTGCGCTTGGCTGG	M2:p18rAdG|p13rAdA	802	27596	0.028085
GGAAATTAGGTGCGCTTGGC	GGGAATTCGGTGCGCTTGGCTGG	M2:p18rAdC|p13rAdG	68	2838	0.0229999
GGAAATTAGGTGCGCTTGGC	GGGAATTGGGTGCGCTTGGCTGG	M2:p18rAdC|p13rAdC	1322	6552	0.169949
GGAAATTAGGTGCGCTTGGC	GGGAATTTGGTGCGCTTGGCTGG	M2:p18rAdC|p13rAdA	1097	33911	0.0311607
GGAAATTAGGTGCGCTTGGC	GGTAATTCGGTGCGCTTGGCTGG	M2:p18rAdA|p13rAdG	245	4753	0.0494429
GGAAATTAGGTGCGCTTGGC	GGTAATTGGGTGCGCTTGGCTGG	M2:p18rAdA|p13rAdC	246	2457	0.0915091
GGAAATTAGGTGCGCTTGGC	GGTAATTTGGTGCGCTTGGCTGG	M2:p18rAdA|p13rAdA	717	29122	0.0234758
GGAAATTAGGTGCGCTTGGC	GGCAATTAAGTGCGCTTGGCTGG	M2:p18rAdG|p12rGdT	829	24159	0.0330977
GGAAATTAGGTGCGCTTGGC	GGCAATTACGTGCGCTTGGCTGG	M2:p18rAdG|p12rGdG	26	3936	0.00641886
GGAAATTAGGTGCGCTTGGC	GGCAATTATGTGCGCTTGGCTGG	M2:p18rAdG|p12rGdA	61	3466	0.0225656
GGAAATTAGGTGCGCTTGGC	GGGAATTAAGTGCGCTTGGCTGG	M2:p18rAdC|p12rGdT	339	6365	0.05058
GGAAATTAGGTGCGCTTGGC	GGGAATTACGTGCGCTTGGCTGG	M2:p18rAdC|p12rGdG	332	15352	0.0214626
GGAAATTAGGTGCGCTTGGC	GGGAATTATGTGCGCTTGGCTGG	M2:p18rAdC|p12rGdA	486	22197	0.0215062
GGAAATTAGGTGCGCTTGGC	GGTAATTAAGTGCGCTTGGCTGG	M2:p18rAdA|p12rGdT	428	6822	0.0595898
GGAAATTAGGTGCGCTTGGC	GGTAATTACGTGCGCTTGGCTGG	M2:p18rAdA|p12rGdG	166	5467	0.0294801
GGAAATTAGGTGCGCTTGGC	GGTAATTATGTGCGCTTGGCTGG	M2:p18rAdA|p12rGdA	104	4007	0.0258179
GGAAATTAGGTGCGCTTGGC	GGACATTAGATGCGCTTGGCTGG	M2:p17rAdG|p11rGdT	607	15065	0.0385613
GGAAATTAGGTGCGCTTGGC	GGACATTAGCTGCGCTTGGCTGG	M2:p17rAdG|p11rGdG	4540	16886	0.21256
GGAAATTAGGTGCGCTTGGC	GGACATTAGTTGCGCTTGGCTGG	M2:p17rAdG|p11rGdA	247	4096	0.0568416
GGAAATTAGGTGCGCTTGGC	GGAGATTAGATGCGCTTGGCTGG	M2:p17rAdC|p11rGdT	9583	12483	0.434307
GGAAATTAGGTGCGCTTGGC	GGAGATTAGCTGCGCTTGGCTGG	M2:p17rAdC|p11rGdG	15516	12866	0.546424
GGAAATTAGGTGCGCTTGGC	GGAGATTAGTTGCGCTTGGCTGG	M2:p17rAdC|p11rGdA	1336	1951	0.400383
GGAAATTAGGTGCGCTTGGC	GGATATTAGATGCGCTTGGCTGG	M2:p17rAdA|p11rGdT	1533	2606	0.374951
GGAAATTAGGTGCGCTTGGC	GGATATTAGCTGCGCTTGGCTGG	M2:p17rAdA|p11rGdG	2780	1745	0.615992
GGAAATTAGGTGCGCTTGGC	GGATATTAGTTGCGCTTGGCTGG	M2:p17rAdA|p11rGdA	7839	11844	0.398301
GGAAATTAGGTGCGCTTGGC	GGACATTAGGAGCGCTTGGCTGG	M2:p17rAdG|p10rUdT	3945	20668	0.159592
GGAAATTAGGTGCGCTTGGC	GGACATTAGGCGCGCTTGGCTGG	M2:p17rAdG|p10rUdG	2462	5119	0.323699
GGAAATTAGGTGCGCTTGGC	GGACATTAGGGGCGCTTGGCTGG	M2:p17rAdG|p10rUdC	2223	21637	0.0931313
GGAAATTAGGTGCGCTTGGC	GGAGATTAGGAGCGCTTGGCTGG	M2:p17rAdC|p10rUdT	2046	970	0.677875
GGAAATTAGGTGCGCTTGGC	GGAGATTAGGCGCGCTTGGCTGG	M2:p17rAdC|p10rUdG	7728	2563	0.759058
GGAAATTAGGTGCGCTTGGC	GGAGATTAGGGGCGCTTGGCTGG	M2:p17rAdC|p10rUdC	7548	4417	0.630996
GGAAATTAGGTGCGCTTGGC	GGATATTAGGAGCGCTTGGCTGG	M2:p17rAdA|p10rUdT	4724	2325	0.668172
GGAAATTAGGTGCGCTTGGC	GGATATTAGGCGCGCTTGGCTGG	M2:p17rAdA|p10rUdG	11208	2659	0.80776
GGAAATTAGGTGCGCTTGGC	GGATATTAGGGGCGCTTGGCTGG	M2:p17rAdA|p10rUdC	3391	3658	0.481571
GGAAATTAGGTGCGCTTGGC	GGACATTAGGTACGCTTGGCTGG	M2:p17rAdG|p9rGdT	2094	11412	0.155062
GGAAATTAGGTGCGCTTGGC	GGACATTAGGTCCGCTTGGCTGG	M2:p17rAdG|p9rGdG	378	3973	0.0865964
GGAAATTAGGTGCGCTTGGC	GGACATTAGGTTCGCTTGGCTGG	M2:p17rAdG|p9rGdA	126	4587	0.026357
GGAAATTAGGTGCGCTTGGC	GGAGATTAGGTACGCTTGGCTGG	M2:p17rAdC|p9rGdT	2865	608	0.827179
GGAAATTAGGTGCGCTTGGC	GGAGATTAGGTCCGCTTGGCTGG	M2:p17rAdC|p9rGdG	3818	1517	0.711079
GGAAATTAGGTGCGCTTGGC	GGAGATTAGGTTCGCTTGGCTGG	M2:p17rAdC|p9rGdA	1853	7501	0.197654
GGAAATTAGGTGCGCTTGGC	GGATATTAGGTACGCTTGGCTGG	M2:p17rAdA|p9rGdT	2806	1156	0.708731
GGAAATTAGGTGCGCTTGGC	GGATATTAGGTCCGCTTGGCTGG	M2:p17rAdA|p9rGdG	1688	1562	0.519779
GGAAATTAGGTGCGCTTGGC	GGATATTAGGTTCGCTTGGCTGG	M2:p17rAdA|p9rGdA	688	4501	0.135708
GGAAATTAGGTGCGCTTGGC	GGACATTAGGTGAGCTTGGCTGG	M2:p17rAdG|p8rCdT	1914	34514	0.0522339
GGAAATTAGGTGCGCTTGGC	GGACATTAGGTGGGCTTGGCTGG	M2:p17rAdG|p8rCdC	477	17196	0.026989
GGAAATTAGGTGCGCTTGGC	GGACATTAGGTGTGCTTGGCTGG	M2:p17rAdG|p8rCdA	6727	4924	0.572688
GGAAATTAGGTGCGCTTGGC	GGAGATTAGGTGAGCTTGGCTGG	M2:p17rAdC|p8rCdT	1727	4356	0.284751
GGAAATTAGGTGCGCTTGGC	GGAGATTAGGTGGGCTTGGCTGG	M2:p17rAdC|p8rCdC	1388	8595	0.138366
GGAAATTAGGTGCGCTTGGC	GGAGATTAGGTGTGCTTGGCTGG	M2:p17rAdC|p8rCdA	7396	1386	0.839751
GGAAATTAGGTGCGCTTGGC	GGATATTAGGTGAGCTTGGCTGG	M2:p17rAdA|p8rCdT	1413	3685	0.278493
GGAAATTAGGTGCGCTTGGC	GGATATTAGGTGGGCTTGGCTGG	M2:p17rAdA|p8rCdC	491	4309	0.103375
GGAAATTAGGTGCGCTTGGC	GGATATTAGGTGTGCTTGGCTGG	M2:p17rAdA|p8rCdA	3840	964	0.799224
GGAAATTAGGTGCGCTTGGC	GGACATTAGGTGCACTTGGCTGG	M2:p17rAdG|p7rGdT	3966	35498	0.100755
GGAAATTAGGTGCGCTTGGC	GGACATTAGGTGCCCTTGGCTGG	M2:p17rAdG|p7rGdG	4963	16535	0.23072
GGAAATTAGGTGCGCTTGGC	GGACATTAGGTGCTCTTGGCTGG	M2:p17rAdG|p7rGdA	1845	13581	0.1189
GGAAATTAGGTGCGCTTGGC	GGAGATTAGGTGCACTTGGCTGG	M2:p17rAdC|p7rGdT	2999	1401	0.682659
GGAAATTAGGTGCGCTTGGC	GGAGATTAGGTGCCCTTGGCTGG	M2:p17rAdC|p7rGdG	12492	5545	0.691575
GGAAATTAGGTGCGCTTGGC	GGAGATTAGGTGCTCTTGGCTGG	M2:p17rAdC|p7rGdA	6260	4631	0.574781
GGAAATTAGGTGCGCTTGGC	GGATATTAGGTGCACTTGGCTGG	M2:p17rAdA|p7rGdT	2394	1611	0.598995
GGAAATTAGGTGCGCTTGGC	GGATATTAGGTGCCCTTGGCTGG	M2:p17rAdA|p7rGdG	1815	1160	0.610798
GGAAATTAGGTGCGCTTGGC	GGATATTAGGTGCTCTTGGCTGG	M2:p17rAdA|p7rGdA	1723	1939	0.470495
GGAAATTAGGTGCGCTTGGC	GGACATTAGGTGCGATTGGCTGG	M2:p17rAdG|p6rCdT	938	15494	0.0564959
GGAAATTAGGTGCGCTTGGC	GGACATTAGGTGCGGTTGGCTGG	M2:p17rAdG|p6rCdC	358	18039	0.0198213
GGAAATTAGGTGCGCTTGGC	GGACATTAGGTGCGTTTGGCTGG	M2:p17rAdG|p6rCdA	597	3669	0.140669
GGAAATTAGGTGCGCTTGGC	GGAGATTAGGTGCGATTGGCTGG	M2:p17rAdC|p6rCdT	13805	17455	0.441761
GGAAATTAGGTGCGCTTGGC	GGAGATTAGGTGCGGTTGGCTGG	M2:p17rAdC|p6rCdC	624	9500	0.0618314
GGAAATTAGGTGCGCTTGGC	GGAGATTAGGTGCGTTTGGCTGG	M2:p17rAdC|p6rCdA	1659	2022	0.44823
GGAAATTAGGTGCGCTTGGC	GGATATTAGGTGCGATTGGCTGG	M2:p17rAdA|p6rCdT	1023	2347	0.298782
GGAAATTAGGTGCGCTTGGC	GGATATTAGGTGCGGTTGGCTGG	M2:p17rAdA|p6rCdC	329	4431	0.0709006
GGAAATTAGGTGCGCTTGGC	GGATATTAGGTGCGTTTGGCTGG	M2:p17rAdA|p6rCdA	3044	4574	0.400645
GGAAATTAGGTGCGCTTGGC	GGACATTAGGTGCGCATGGCTGG	M2:p17rAdG|p5rUdT	462	8785	0.0495787
GGAAATTAGGTGCGCTTGGC	GGACATTAGGTGCGCCTGGCTGG	M2:p17rAdG|p5rUdG	6868	15337	0.311594
GGAAATTAGGTGCGCTTGGC	GGACATTAGGTGCGCGTGGCTGG	M2:p17rAdG|p5rUdC	1276	14539	0.080666
GGAAATTAGGTGCGCTTGGC	GGAGATTAGGTGCGCATGGCTGG	M2:p17rAdC|p5rUdT	4163	2845	0.59375
GGAAATTAGGTGCGCTTGGC	GGAGATTAGGTGCGCCTGGCTGG	M2:p17rAdC|p5rUdG	2845	1129	0.715527
GGAAATTAGGTGCGCTTGGC	GGAGATTAGGTGCGCGTGGCTGG	M2:p17rAdC|p5rUdC	13739	6602	0.675654
GGAAATTAGGTGCGCTTGGC	GGATATTAGGTGCGCATGGCTGG	M2:p17rAdA|p5rUdT	1363	1631	0.45232
GGAAATTAGGTGCGCTTGGC	GGATATTAGGTGCGCCTGGCTGG	M2:p17rAdA|p5rUdG	5567	1862	0.749311
GGAAATTAGGTGCGCTTGGC	GGATATTAGGTGCGCGTGGCTGG	M2:p17rAdA|p5rUdC	14567	8315	0.637312
GGAAATTAGGTGCGCTTGGC	GGACATTAGGTGCGCTAGGCTGG	M2:p17rAdG|p4rUdT	384	22301	0.0170662
GGAAATTAGGTGCGCTTGGC	GGACATTAGGTGCGCTCGGCTGG	M2:p17rAdG|p4rUdG	3524	16020	0.182302
GGAAATTAGGTGCGCTTGGC	GGACATTAGGTGCGCTGGGCTGG	M2:p17rAdG|p4rUdC	713	18316	0.0376549
GGAAATTAGGTGCGCTTGGC	GGAGATTAGGTGCGCTAGGCTGG	M2:p17rAdC|p4rUdT	1372	5626	0.196032
GGAAATTAGGTGCGCTTGGC	GGAGATTAGGTGCGCTCGGCTGG	M2:p17rAdC|p4rUdG	13249	9265	0.590493
GGAAATTAGGTGCGCTTGGC	GGAGATTAGGTGCGCTGGGCTGG	M2:p17rAdC|p4rUdC	5295	16227	0.246215
GGAAATTAGGTGCGCTTGGC	GGATATTAGGTGCGCTAGGCTGG	M2:p17rAdA|p4rUdT	289	4225	0.0628225
GGAAATTAGGTGCGCTTGGC	GGATATTAGGTGCGCTCGGCTGG	M2:p17rAdA|p4rUdG	1433	946	0.591831
GGAAATTAGGTGCGCTTGGC	GGATATTAGGTGCGCTGGGCTGG	M2:p17rAdA|p4rUdC	1006	5135	0.169368
GGAAATTAGGTGCGCTTGGC	GGACATTAGGTGCGCTTAGCTGG	M2:p17rAdG|p3rGdT	623	3567	0.146144
GGAAATTAGGTGCGCTTGGC	GGACATTAGGTGCGCTTCGCTGG	M2:p17rAdG|p3rGdG	606	14690	0.0392634
GGAAATTAGGTGCGCTTGGC	GGACATTAGGTGCGCTTTGCTGG	M2:p17rAdG|p3rGdA	465	20070	0.0226203
GGAAATTAGGTGCGCTTGGC	GGAGATTAGGTGCGCTTAGCTGG	M2:p17rAdC|p3rGdT	3251	2697	0.5486
GGAAATTAGGTGCGCTTGGC	GGAGATTAGGTGCGCTTCGCTGG	M2:p17rAdC|p3rGdG	7115	23328	0.233296
GGAAATTAGGTGCGCTTGGC	GGAGATTAGGTGCGCTTTGCTGG	M2:p17rAdC|p3rGdA	1760	3543	0.332113
GGAAATTAGGTGCGCTTGGC	GGATATTAGGTGCGCTTAGCTGG	M2:p17rAdA|p3rGdT	2727	2374	0.533913
GGAAATTAGGTGCGCTTGGC	GGATATTAGGTGCGCTTCGCTGG	M2:p17rAdA|p3rGdG	935	2944	0.244122
GGAAATTAGGTGCGCTTGGC	GGATATTAGGTGCGCTTTGCTGG	M2:p17rAdA|p3rGdA	2672	11726	0.185506
GGAAATTAGGTGCGCTTGGC	GGACATTAGGTGCGCTTGACTGG	M2:p17rAdG|p2rGdT	369	3078	0.107125
GGAAATTAGGTGCGCTTGGC	GGACATTAGGTGCGCTTGCCTGG	M2:p17rAdG|p2rGdG	1224	3844	0.241588
GGAAATTAGGTGCGCTTGGC	GGACATTAGGTGCGCTTGTCTGG	M2:p17rAdG|p2rGdA	1002	5044	0.165298
GGAAATTAGGTGCGCTTGGC	GGAGATTAGGTGCGCTTGACTGG	M2:p17rAdC|p2rGdT	4268	784	0.843689
GGAAATTAGGTGCGCTTGGC	GGAGATTAGGTGCGCTTGCCTGG	M2:p17rAdC|p2rGdG	6163	1184	0.838854
GGAAATTAGGTGCGCTTGGC	GGAGATTAGGTGCGCTTGTCTGG	M2:p17rAdC|p2rGdA	2976	688	0.812219
GGAAATTAGGTGCGCTTGGC	GGATATTAGGTGCGCTTGACTGG	M2:p17rAdA|p2rGdT	2529	798	0.759861
GGAAATTAGGTGCGCTTGGC	GGATATTAGGTGCGCTTGCCTGG	M2:p17rAdA|p2rGdG	2591	425	0.857506
GGAAATTAGGTGCGCTTGGC	GGATATTAGGTGCGCTTGTCTGG	M2:p17rAdA|p2rGdA	4134	2013	0.670605
GGAAATTAGGTGCGCTTGGC	GGACATTAGGTGCGCTTGGATGG	M2:p17rAdG|p1rCdT	150	3755	0.0383769
GGAAATTAGGTGCGCTTGGC	GGACATTAGGTGCGCTTGGGTGG	M2:p17rAdG|p1rCdC	2623	34815	0.0700401
GGAAATTAGGTGCGCTTGGC	GGACATTAGGTGCGCTTGGTTGG	M2:p17rAdG|p1rCdA	1234	5758	0.176773
GGAAATTAGGTGCGCTTGGC	GGAGATTAGGTGCGCTTGGATGG	M2:p17rAdC|p1rCdT	2051	667	0.757232
GGAAATTAGGTGCGCTTGGC	GGAGATTAGGTGCGCTTGGGTGG	M2:p17rAdC|p1rCdC	2155	1377	0.612312
GGAAATTAGGTGCGCTTGGC	GGAGATTAGGTGCGCTTGGTTGG	M2:p17rAdC|p1rCdA	2037	1412	0.586749
GGAAATTAGGTGCGCTTGGC	GGATATTAGGTGCGCTTGGATGG	M2:p17rAdA|p1rCdT	2054	1340	0.605648
GGAAATTAGGTGCGCTTGGC	GGATATTAGGTGCGCTTGGGTGG	M2:p17rAdA|p1rCdC	1928	1435	0.572215
GGAAATTAGGTGCGCTTGGC	GGATATTAGGTGCGCTTGGTTGG	M2:p17rAdA|p1rCdA	2246	1044	0.683612
GGAAATTAGGTGCGCTTGGC	GGACATTAGGTGCGCTTGGCTAG	M2:p17rAdG|p-1rGdT	1687	1774	0.485227
GGAAATTAGGTGCGCTTGGC	GGACATTAGGTGCGCTTGGCTCG	M2:p17rAdG|p-1rGdG	1191	35766	0.0322469
GGAAATTAGGTGCGCTTGGC	GGACATTAGGTGCGCTTGGCTTG	M2:p17rAdG|p-1rGdA	77	3529	0.020114
GGAAATTAGGTGCGCTTGGC	GGAGATTAGGTGCGCTTGGCTAG	M2:p17rAdC|p-1rGdT	2299	1052	0.68537
GGAAATTAGGTGCGCTTGGC	GGAGATTAGGTGCGCTTGGCTCG	M2:p17rAdC|p-1rGdG	207	3253	0.0589862
GGAAATTAGGTGCGCTTGGC	GGAGATTAGGTGCGCTTGGCTTG	M2:p17rAdC|p-1rGdA	206	3516	0.0555866
GGAAATTAGGTGCGCTTGGC	GGATATTAGGTGCGCTTGGCTAG	M2:p17rAdA|p-1rGdT	2146	1395	0.601654
GGAAATTAGGTGCGCTTGGC	GGATATTAGGTGCGCTTGGCTCG	M2:p17rAdA|p-1rGdG	474	10123	0.0451494
GGAAATTAGGTGCGCTTGGC	GGATATTAGGTGCGCTTGGCTTG	M2:p17rAdA|p-1rGdA	143	3900	0.0353156
GGAAATTAGGTGCGCTTGGC	GGACATTAGGTGCGCTTGGCTGA	M2:p17rAdG|p-2rGdT	6146	13107	0.318239
GGAAATTAGGTGCGCTTGGC	GGACATTAGGTGCGCTTGGCTGC	M2:p17rAdG|p-2rGdG	599	8958	0.0611579
GGAAATTAGGTGCGCTTGGC	GGACATTAGGTGCGCTTGGCTGT	M2:p17rAdG|p-2rGdA	279	5156	0.0501876
GGAAATTAGGTGCGCTTGGC	GGAGATTAGGTGCGCTTGGCTGA	M2:p17rAdC|p-2rGdT	2365	1350	0.636417
GGAAATTAGGTGCGCTTGGC	GGAGATTAGGTGCGCTTGGCTGC	M2:p17rAdC|p-2rGdG	3186	12401	0.204019
GGAAATTAGGTGCGCTTGGC	GGAGATTAGGTGCGCTTGGCTGT	M2:p17rAdC|p-2rGdA	626	10382	0.0566633
GGAAATTAGGTGCGCTTGGC	GGATATTAGGTGCGCTTGGCTGA	M2:p17rAdA|p-2rGdT	2116	1383	0.606071
GGAAATTAGGTGCGCTTGGC	GGATATTAGGTGCGCTTGGCTGC	M2:p17rAdA|p-2rGdG	305	2842	0.0990704
GGAAATTAGGTGCGCTTGGC	GGATATTAGGTGCGCTTGGCTGT	M2:p17rAdA|p-2rGdA	236	5416	0.0412042
GGAAATTAGGTGCGCTTGGC	GGACCTTAGGTGCGCTTGGCTGG	M2:p17rAdG|p16rAdG	481	21276	0.0218604
GGAAATTAGGTGCGCTTGGC	GGACGTTAGGTGCGCTTGGCTGG	M2:p17rAdG|p16rAdC	591	16966	0.0337314
GGAAATTAGGTGCGCTTGGC	GGACTTTAGGTGCGCTTGGCTGG	M2:p17rAdG|p16rAdA	1065	28310	0.0361596
GGAAATTAGGTGCGCTTGGC	GGAGCTTAGGTGCGCTTGGCTGG	M2:p17rAdC|p16rAdG	1761	44485	0.0378657
GGAAATTAGGTGCGCTTGGC	GGAGGTTAGGTGCGCTTGGCTGG	M2:p17rAdC|p16rAdC	12785	58417	0.179586
GGAAATTAGGTGCGCTTGGC	GGAGTTTAGGTGCGCTTGGCTGG	M2:p17rAdC|p16rAdA	270	4106	0.0617066
GGAAATTAGGTGCGCTTGGC	GGATCTTAGGTGCGCTTGGCTGG	M2:p17rAdA|p16rAdG	243	11962	0.0205276
GGAAATTAGGTGCGCTTGGC	GGATGTTAGGTGCGCTTGGCTGG	M2:p17rAdA|p16rAdC	12580	16421	0.433686
GGAAATTAGGTGCGCTTGGC	GGATTTTAGGTGCGCTTGGCTGG	M2:p17rAdA|p16rAdA	2043	4997	0.291686
GGAAATTAGGTGCGCTTGGC	GGACAATAGGTGCGCTTGGCTGG	M2:p17rAdG|p15rUdT	363	12448	0.029141
GGAAATTAGGTGCGCTTGGC	GGACACTAGGTGCGCTTGGCTGG	M2:p17rAdG|p15rUdG	2744	1408	0.661164
GGAAATTAGGTGCGCTTGGC	GGACAGTAGGTGCGCTTGGCTGG	M2:p17rAdG|p15rUdC	2659	35867	0.0689804
GGAAATTAGGTGCGCTTGGC	GGAGAATAGGTGCGCTTGGCTGG	M2:p17rAdC|p15rUdT	1431	2670	0.355945
GGAAATTAGGTGCGCTTGGC	GGAGACTAGGTGCGCTTGGCTGG	M2:p17rAdC|p15rUdG	12520	1984	0.862046
GGAAATTAGGTGCGCTTGGC	GGAGAGTAGGTGCGCTTGGCTGG	M2:p17rAdC|p15rUdC	12427	3962	0.756653
GGAAATTAGGTGCGCTTGGC	GGATAATAGGTGCGCTTGGCTGG	M2:p17rAdA|p15rUdT	1662	3981	0.301655
GGAAATTAGGTGCGCTTGGC	GGATACTAGGTGCGCTTGGCTGG	M2:p17rAdA|p15rUdG	15496	2637	0.852755
GGAAATTAGGTGCGCTTGGC	GGATAGTAGGTGCGCTTGGCTGG	M2:p17rAdA|p15rUdC	856	1255	0.408532
GGAAATTAGGTGCGCTTGGC	GGACATAAGGTGCGCTTGGCTGG	M2:p17rAdG|p14rUdT	556	13741	0.0389994
GGAAATTAGGTGCGCTTGGC	GGACATCAGGTGCGCTTGGCTGG	M2:p17rAdG|p14rUdG	1179	32914	0.0353747
GGAAATTAGGTGCGCTTGGC	GGACATGAGGTGCGCTTGGCTGG	M2:p17rAdG|p14rUdC	673	20588	0.03207
GGAAATTAGGTGCGCTTGGC	GGAGATAAGGTGCGCTTGGCTGG	M2:p17rAdC|p14rUdT	6678	10087	0.395237
GGAAATTAGGTGCGCTTGGC	GGAGATCAGGTGCGCTTGGCTGG	M2:p17rAdC|p14rUdG	14692	21094	0.411109
GGAAATTAGGTGCGCTTGGC	GGAGATGAGGTGCGCTTGGCTGG	M2:p17rAdC|p14rUdC	1859	5376	0.256415
GGAAATTAGGTGCGCTTGGC	GGATATAAGGTGCGCTTGGCTGG	M2:p17rAdA|p14rUdT	2893	7203	0.287638
GGAAATTAGGTGCGCTTGGC	GGATATCAGGTGCGCTTGGCTGG	M2:p17rAdA|p14rUdG	1516	4767	0.240293
GGAAATTAGGTGCGCTTGGC	GGATATGAGGTGCGCTTGGCTGG	M2:p17rAdA|p14rUdC	3151	8475	0.271352
GGAAATTAGGTGCGCTTGGC	GGACATTCGGTGCGCTTGGCTGG	M2:p17rAdG|p13rAdG	395	15782	0.0248596
GGAAATTAGGTGCGCTTGGC	GGACATTGGGTGCGCTTGGCTGG	M2:p17rAdG|p13rAdC	1838	41510	0.0425608
GGAAATTAGGTGCGCTTGGC	GGACATTTGGTGCGCTTGGCTGG	M2:p17rAdG|p13rAdA	362	13452	0.0262576
GGAAATTAGGTGCGCTTGGC	GGAGATTCGGTGCGCTTGGCTGG	M2:p17rAdC|p13rAdG	1301	15060	0.0798153
GGAAATTAGGTGCGCTTGGC	GGAGATTGGGTGCGCTTGGCTGG	M2:p17rAdC|p13rAdC	5270	6649	0.44117
GGAAATTAGGTGCGCTTGGC	GGAGATTTGGTGCGCTTGGCTGG	M2:p17rAdC|p13rAdA	923	23665	0.0375575
GGAAATTAGGTGCGCTTGGC	GGATATTCGGTGCGCTTGGCTGG	M2:p17rAdA|p13rAdG	1864	10126	0.15587
GGAAATTAGGTGCGCTTGGC	GGATATTGGGTGCGCTTGGCTGG	M2:p17rAdA|p13rAdC	5461	11747	0.318019
GGAAATTAGGTGCGCTTGGC	GGATATTTGGTGCGCTTGGCTGG	M2:p17rAdA|p13rAdA	75	3875	0.0189726
GGAAATTAGGTGCGCTTGGC	GGACATTAAGTGCGCTTGGCTGG	M2:p17rAdG|p12rGdT	292	11937	0.0240503
GGAAATTAGGTGCGCTTGGC	GGACATTACGTGCGCTTGGCTGG	M2:p17rAdG|p12rGdG	191	13347	0.0141372
GGAAATTAGGTGCGCTTGGC	GGACATTATGTGCGCTTGGCTGG	M2:p17rAdG|p12rGdA	179	4041	0.0425362
GGAAATTAGGTGCGCTTGGC	GGAGATTAAGTGCGCTTGGCTGG	M2:p17rAdC|p12rGdT	1198	4967	0.19419
GGAAATTAGGTGCGCTTGGC	GGAGATTACGTGCGCTTGGCTGG	M2:p17rAdC|p12rGdG	867	41163	0.0206986
GGAAATTAGGTGCGCTTGGC	GGAGATTATGTGCGCTTGGCTGG	M2:p17rAdC|p12rGdA	630	18719	0.0322728
GGAAATTAGGTGCGCTTGGC	GGATATTAAGTGCGCTTGGCTGG	M2:p17rAdA|p12rGdT	897	5913	0.132698
GGAAATTAGGTGCGCTTGGC	GGATATTACGTGCGCTTGGCTGG	M2:p17rAdA|p12rGdG	250	7370	0.0327735
GGAAATTAGGTGCGCTTGGC	GGATATTATGTGCGCTTGGCTGG	M2:p17rAdA|p12rGdA	273	3870	0.0610174
GGAAATTAGGTGCGCTTGGC	GGAACTTAGATGCGCTTGGCTGG	M2:p16rAdG|p11rGdT	1327	32137	0.0396218
GGAAATTAGGTGCGCTTGGC	GGAACTTAGCTGCGCTTGGCTGG	M2:p16rAdG|p11rGdG	676	15390	0.0438968
GGAAATTAGGTGCGCTTGGC	GGAACTTAGTTGCGCTTGGCTGG	M2:p16rAdG|p11rGdA	159	6086	0.0257115
GGAAATTAGGTGCGCTTGGC	GGAAGTTAGATGCGCTTGGCTGG	M2:p16rAdC|p11rGdT	436	2925	0.132281
GGAAATTAGGTGCGCTTGGC	GGAAGTTAGCTGCGCTTGGCTGG	M2:p16rAdC|p11rGdG	14853	18272	0.447791
GGAAATTAGGTGCGCTTGGC	GGAAGTTAGTTGCGCTTGGCTGG	M2:p16rAdC|p11rGdA	793	4558	0.148216
GGAAATTAGGTGCGCTTGGC	GGAATTTAGATGCGCTTGGCTGG	M2:p16rAdA|p11rGdT	128	4159	0.0303423
GGAAATTAGGTGCGCTTGGC	GGAATTTAGCTGCGCTTGGCTGG	M2:p16rAdA|p11rGdG	977	21016	0.0450468
GGAAATTAGGTGCGCTTGGC	GGAATTTAGTTGCGCTTGGCTGG	M2:p16rAdA|p11rGdA	56	4225	0.0131278
GGAAATTAGGTGCGCTTGGC	GGAACTTAGGAGCGCTTGGCTGG	M2:p16rAdG|p10rUdT	508	15898	0.0309728
GGAAATTAGGTGCGCTTGGC	GGAACTTAGGCGCGCTTGGCTGG	M2:p16rAdG|p10rUdG	536	6987	0.071308
GGAAATTAGGTGCGCTTGGC	GGAACTTAGGGGCGCTTGGCTGG	M2:p16rAdG|p10rUdC	70	4124	0.0167032
GGAAATTAGGTGCGCTTGGC	GGAAGTTAGGAGCGCTTGGCTGG	M2:p16rAdC|p10rUdT	1985	2064	0.489832
GGAAATTAGGTGCGCTTGGC	GGAAGTTAGGCGCGCTTGGCTGG	M2:p16rAdC|p10rUdG	5442	3646	0.599283
GGAAATTAGGTGCGCTTGGC	GGAAGTTAGGGGCGCTTGGCTGG	M2:p16rAdC|p10rUdC	1598	9237	0.147451
GGAAATTAGGTGCGCTTGGC	GGAATTTAGGAGCGCTTGGCTGG	M2:p16rAdA|p10rUdT	128	2578	0.0477359
GGAAATTAGGTGCGCTTGGC	GGAATTTAGGCGCGCTTGGCTGG	M2:p16rAdA|p10rUdG	1711	28155	0.0573491
GGAAATTAGGTGCGCTTGGC	GGAATTTAGGGGCGCTTGGCTGG	M2:p16rAdA|p10rUdC	600	21323	0.0274353
GGAAATTAGGTGCGCTTGGC	GGAACTTAGGTACGCTTGGCTGG	M2:p16rAdG|p9rGdT	325	9755	0.0322711
GGAAATTAGGTGCGCTTGGC	GGAACTTAGGTCCGCTTGGCTGG	M2:p16rAdG|p9rGdG	331	5414	0.0541201
GGAAATTAGGTGCGCTTGGC	GGAACTTAGGTTCGCTTGGCTGG	M2:p16rAdG|p9rGdA	228	11944	0.0186964
GGAAATTAGGTGCGCTTGGC	GGAAGTTAGGTACGCTTGGCTGG	M2:p16rAdC|p9rGdT	3498	2345	0.599262
GGAAATTAGGTGCGCTTGGC	GGAAGTTAGGTCCGCTTGGCTGG	M2:p16rAdC|p9rGdG	3445	17234	0.166787
GGAAATTAGGTGCGCTTGGC	GGAAGTTAGGTTCGCTTGGCTGG	M2:p16rAdC|p9rGdA	508	5362	0.0861618
GGAAATTAGGTGCGCTTGGC	GGAATTTAGGTACGCTTGGCTGG	M2:p16rAdA|p9rGdT	692	11022	0.0586306
GGAAATTAGGTGCGCTTGGC	GGAATTTAGGTCCGCTTGGCTGG	M2:p16rAdA|p9rGdG	310	16069	0.0191445
GGAAATTAGGTGCGCTTGGC	GGAATTTAGGTTCGCTTGGCTGG	M2:p16rAdA|p9rGdA	121	5240	0.0226847
GGAAATTAGGTGCGCTTGGC	GGAACTTAGGTGAGCTTGGCTGG	M2:p16rAdG|p8rCdT	127	5450	0.0227311
GGAAATTAGGTGCGCTTGGC	GGAACTTAGGTGGGCTTGGCTGG	M2:p16rAdG|p8rCdC	199	10028	0.0193879
GGAAATTAGGTGCGCTTGGC	GGAACTTAGGTGTGCTTGGCTGG	M2:p16rAdG|p8rCdA	1958	3866	0.33489
GGAAATTAGGTGCGCTTGGC	GGAAGTTAGGTGAGCTTGGCTGG	M2:p16rAdC|p8rCdT	355	4847	0.068068
GGAAATTAGGTGCGCTTGGC	GGAAGTTAGGTGGGCTTGGCTGG	M2:p16rAdC|p8rCdC	520	12903	0.0382573
GGAAATTAGGTGCGCTTGGC	GGAAGTTAGGTGTGCTTGGCTGG	M2:p16rAdC|p8rCdA	3380	1184	0.739366
GGAAATTAGGTGCGCTTGGC	GGAATTTAGGTGAGCTTGGCTGG	M2:p16rAdA|p8rCdT	149	4635	0.0296808
GGAAATTAGGTGCGCTTGGC	GGAATTTAGGTGGGCTTGGCTGG	M2:p16rAdA|p8rCdC	392	17912	0.0214697
GGAAATTAGGTGCGCTTGGC	GGAATTTAGGTGTGCTTGGCTGG	M2:p16rAdA|p8rCdA	2124	4465	0.319782
GGAAATTAGGTGCGCTTGGC	GGAACTTAGGTGCACTTGGCTGG	M2:p16rAdG|p7rGdT	593	18124	0.0311517
GGAAATTAGGTGCGCTTGGC	GGAACTTAGGTGCCCTTGGCTGG	M2:p16rAdG|p7rGdG	842	11150	0.0698422
GGAAATTAGGTGCGCTTGGC	GGAACTTAGGTGCTCTTGGCTGG	M2:p16rAdG|p7rGdA	412	4564	0.0832884
GGAAATTAGGTGCGCTTGGC	GGAAGTTAGGTGCACTTGGCTGG	M2:p16rAdC|p7rGdT	9096	8824	0.506572
GGAAATTAGGTGCGCTTGGC	GGAAGTTAGGTGCCCTTGGCTGG	M2:p16rAdC|p7rGdG	8809	7687	0.533934
GGAAATTAGGTGCGCTTGGC	GGAAGTTAGGTGCTCTTGGCTGG	M2:p16rAdC|p7rGdA	2201	5975	0.269448
GGAAATTAGGTGCGCTTGGC	GGAATTTAGGTGCACTTGGCTGG	M2:p16rAdA|p7rGdT	345	5705	0.0565942
GGAAATTAGGTGCGCTTGGC	GGAATTTAGGTGCCCTTGGCTGG	M2:p16rAdA|p7rGdG	3200	22502	0.124641
GGAAATTAGGTGCGCTTGGC	GGAATTTAGGTGCTCTTGGCTGG	M2:p16rAdA|p7rGdA	380	6226	0.0583649
GGAAATTAGGTGCGCTTGGC	GGAACTTAGGTGCGATTGGCTGG	M2:p16rAdG|p6rCdT	388	24378	0.0156111
GGAAATTAGGTGCGCTTGGC	GGAACTTAGGTGCGGTTGGCTGG	M2:p16rAdG|p6rCdC	676	31521	0.0206306
GGAAATTAGGTGCGCTTGGC	GGAACTTAGGTGCGTTTGGCTGG	M2:p16rAdG|p6rCdA	747	32364	0.02295
GGAAATTAGGTGCGCTTGGC	GGAAGTTAGGTGCGATTGGCTGG	M2:p16rAdC|p6rCdT	846	4912	0.145089
GGAAATTAGGTGCGCTTGGC	GGAAGTTAGGTGCGGTTGGCTGG	M2:p16rAdC|p6rCdC	1336	34187	0.0376147
GGAAATTAGGTGCGCTTGGC	GGAAGTTAGGTGCGTTTGGCTGG	M2:p16rAdC|p6rCdA	3807	17911	0.175365
GGAAATTAGGTGCGCTTGGC	GGAATTTAGGTGCGATTGGCTGG	M2:p16rAdA|p6rCdT	62	8315	0.00725579
GGAAATTAGGTGCGCTTGGC	GGAATTTAGGTGCGGTTGGCTGG	M2:p16rAdA|p6rCdC	474	27851	0.0167279
GGAAATTAGGTGCGCTTGGC	GGAATTTAGGTGCGTTTGGCTGG	M2:p16rAdA|p6rCdA	132	4822	0.0270043
GGAAATTAGGTGCGCTTGGC	GGAACTTAGGTGCGCATGGCTGG	M2:p16rAdG|p5rUdT	347	9056	0.0369658
GGAAATTAGGTGCGCTTGGC	GGAACTTAGGTGCGCCTGGCTGG	M2:p16rAdG|p5rUdG	894	4729	0.15935
GGAAATTAGGTGCGCTTGGC	GGAACTTAGGTGCGCGTGGCTGG	M2:p16rAdG|p5rUdC	1015	30242	0.032208
GGAAATTAGGTGCGCTTGGC	GGAAGTTAGGTGCGCATGGCTGG	M2:p16rAdC|p5rUdT	1694	5857	0.224355
GGAAATTAGGTGCGCTTGGC	GGAAGTTAGGTGCGCCTGGCTGG	M2:p16rAdC|p5rUdG	1721	1859	0.489389
GGAAATTAGGTGCGCTTGGC	GGAAGTTAGGTGCGCGTGGCTGG	M2:p16rAdC|p5rUdC	9744	34172	0.221901
GGAAATTAGGTGCGCTTGGC	GGAATTTAGGTGCGCATGGCTGG	M2:p16rAdA|p5rUdT	320	6900	0.0461498
GGAAATTAGGTGCGCTTGGC	GGAATTTAGGTGCGCCTGGCTGG	M2:p16rAdA|p5rUdG	793	7904	0.0915444
GGAAATTAGGTGCGCTTGGC	GGAATTTAGGTGCGCGTGGCTGG	M2:p16rAdA|p5rUdC	350	23398	0.014879
GGAAATTAGGTGCGCTTGGC	GGAACTTAGGTGCGCTAGGCTGG	M2:p16rAdG|p4rUdT	427	9417	0.0431223
GGAAATTAGGTGCGCTTGGC	GGAACTTAGGTGCGCTCGGCTGG	M2:p16rAdG|p4rUdG	1337	16526	0.0747671
GGAAATTAGGTGCGCTTGGC	GGAACTTAGGTGCGCTGGGCTGG	M2:p16rAdG|p4rUdC	98	6590	0.015087
GGAAATTAGGTGCGCTTGGC	GGAAGTTAGGTGCGCTAGGCTGG	M2:p16rAdC|p4rUdT	310	8669	0.0345861
GGAAATTAGGTGCGCTTGGC	GGAAGTTAGGTGCGCTCGGCTGG	M2:p16rAdC|p4rUdG	8321	12552	0.398287
GGAAATTAGGTGCGCTTGGC	GGAAGTTAGGTGCGCTGGGCTGG	M2:p16rAdC|p4rUdC	1034	13779	0.0683713
GGAAATTAGGTGCGCTTGGC	GGAATTTAGGTGCGCTAGGCTGG	M2:p16rAdA|p4rUdT	171	5078	0.032395
GGAAATTAGGTGCGCTTGGC	GGAATTTAGGTGCGCTCGGCTGG	M2:p16rAdA|p4rUdG	265	3998	0.0627866
GGAAATTAGGTGCGCTTGGC	GGAATTTAGGTGCGCTGGGCTGG	M2:p16rAdA|p4rUdC	90	4496	0.0195572
GGAAATTAGGTGCGCTTGGC	GGAACTTAGGTGCGCTTAGCTGG	M2:p16rAdG|p3rGdT	612	6647	0.0839654
GGAAATTAGGTGCGCTTGGC	GGAACTTAGGTGCGCTTCGCTGG	M2:p16rAdG|p3rGdG	673	19678	0.0330889
GGAAATTAGGTGCGCTTGGC	GGAACTTAGGTGCGCTTTGCTGG	M2:p16rAdG|p3rGdA	154	6050	0.0246953
GGAAATTAGGTGCGCTTGGC	GGAAGTTAGGTGCGCTTAGCTGG	M2:p16rAdC|p3rGdT	1677	3278	0.337629
GGAAATTAGGTGCGCTTGGC	GGAAGTTAGGTGCGCTTCGCTGG	M2:p16rAdC|p3rGdG	2523	28600	0.0808831
GGAAATTAGGTGCGCTTGGC	GGAAGTTAGGTGCGCTTTGCTGG	M2:p16rAdC|p3rGdA	711	15306	0.0435144
GGAAATTAGGTGCGCTTGGC	GGAATTTAGGTGCGCTTAGCTGG	M2:p16rAdA|p3rGdT	126	3176	0.0376687
GGAAATTAGGTGCGCTTGGC	GGAATTTAGGTGCGCTTCGCTGG	M2:p16rAdA|p3rGdG	81	3487	0.024828
GGAAATTAGGTGCGCTTGGC	GGAATTTAGGTGCGCTTTGCTGG	M2:p16rAdA|p3rGdA	851	28446	0.0290443
GGAAATTAGGTGCGCTTGGC	GGAACTTAGGTGCGCTTGACTGG	M2:p16rAdG|p2rGdT	281	3639	0.0716499
GGAAATTAGGTGCGCTTGGC	GGAACTTAGGTGCGCTTGCCTGG	M2:p16rAdG|p2rGdG	3240	19387	0.143279
GGAAATTAGGTGCGCTTGGC	GGAACTTAGGTGCGCTTGTCTGG	M2:p16rAdG|p2rGdA	860	13117	0.0616336
GGAAATTAGGTGCGCTTGGC	GGAAGTTAGGTGCGCTTGACTGG	M2:p16rAdC|p2rGdT	12113	7360	0.620793
GGAAATTAGGTGCGCTTGGC	GGAAGTTAGGTGCGCTTGCCTGG	M2:p16rAdC|p2rGdG	12439	10354	0.546091
GGAAATTAGGTGCGCTTGGC	GGAAGTTAGGTGCGCTTGTCTGG	M2:p16rAdC|p2rGdA	5034	6787	0.426034
GGAAATTAGGTGCGCTTGGC	GGAATTTAGGTGCGCTTGACTGG	M2:p16rAdA|p2rGdT	146	4220	0.0335137
GGAAATTAGGTGCGCTTGGC	GGAATTTAGGTGCGCTTGCCTGG	M2:p16rAdA|p2rGdG	546	5484	0.0897776
GGAAATTAGGTGCGCTTGGC	GGAATTTAGGTGCGCTTGTCTGG	M2:p16rAdA|p2rGdA	235	5218	0.0426618
GGAAATTAGGTGCGCTTGGC	GGAACTTAGGTGCGCTTGGATGG	M2:p16rAdG|p1rCdT	824	18944	0.0418073
GGAAATTAGGTGCGCTTGGC	GGAACTTAGGTGCGCTTGGGTGG	M2:p16rAdG|p1rCdC	423	12939	0.0316586
GGAAATTAGGTGCGCTTGGC	GGAACTTAGGTGCGCTTGGTTGG	M2:p16rAdG|p1rCdA	470	4372	0.0982519
GGAAATTAGGTGCGCTTGGC	GGAAGTTAGGTGCGCTTGGATGG	M2:p16rAdC|p1rCdT	1183	2914	0.289184
GGAAATTAGGTGCGCTTGGC	GGAAGTTAGGTGCGCTTGGGTGG	M2:p16rAdC|p1rCdC	1458	5564	0.208928
GGAAATTAGGTGCGCTTGGC	GGAAGTTAGGTGCGCTTGGTTGG	M2:p16rAdC|p1rCdA	3830	4888	0.440805
GGAAATTAGGTGCGCTTGGC	GGAATTTAGGTGCGCTTGGATGG	M2:p16rAdA|p1rCdT	122	3015	0.0388575
GGAAATTAGGTGCGCTTGGC	GGAATTTAGGTGCGCTTGGGTGG	M2:p16rAdA|p1rCdC	420	8506	0.0465931
GGAAATTAGGTGCGCTTGGC	GGAATTTAGGTGCGCTTGGTTGG	M2:p16rAdA|p1rCdA	1375	6554	0.17334
GGAAATTAGGTGCGCTTGGC	GGAACTTAGGTGCGCTTGGCTAG	M2:p16rAdG|p-1rGdT	2180	7745	0.217454
GGAAATTAGGTGCGCTTGGC	GGAACTTAGGTGCGCTTGGCTCG	M2:p16rAdG|p-1rGdG	174	4696	0.0369414
GGAAATTAGGTGCGCTTGGC	GGAACTTAGGTGCGCTTGGCTTG	M2:p16rAdG|p-1rGdA	1264	38538	0.0318368
GGAAATTAGGTGCGCTTGGC	GGAAGTTAGGTGCGCTTGGCTAG	M2:p16rAdC|p-1rGdT	1879	1612	0.538271
GGAAATTAGGTGCGCTTGGC	GGAAGTTAGGTGCGCTTGGCTCG	M2:p16rAdC|p-1rGdG	644	17197	0.0359471
GGAAATTAGGTGCGCTTGGC	GGAAGTTAGGTGCGCTTGGCTTG	M2:p16rAdC|p-1rGdA	281	4998	0.0539386
GGAAATTAGGTGCGCTTGGC	GGAATTTAGGTGCGCTTGGCTAG	M2:p16rAdA|p-1rGdT	961	2792	0.253878
GGAAATTAGGTGCGCTTGGC	GGAATTTAGGTGCGCTTGGCTCG	M2:p16rAdA|p-1rGdG	218	4474	0.0454895
GGAAATTAGGTGCGCTTGGC	GGAATTTAGGTGCGCTTGGCTTG	M2:p16rAdA|p-1rGdA	148	3636	0.0387569
GGAAATTAGGTGCGCTTGGC	GGAACTTAGGTGCGCTTGGCTGA	M2:p16rAdG|p-2rGdT	662	4370	0.13298
GGAAATTAGGTGCGCTTGGC	GGAACTTAGGTGCGCTTGGCTGC	M2:p16rAdG|p-2rGdG	864	20825	0.0402622
GGAAATTAGGTGCGCTTGGC	GGAACTTAGGTGCGCTTGGCTGT	M2:p16rAdG|p-2rGdA	77	3712	0.0205105
GGAAATTAGGTGCGCTTGGC	GGAAGTTAGGTGCGCTTGGCTGA	M2:p16rAdC|p-2rGdT	4312	5975	0.420124
GGAAATTAGGTGCGCTTGGC	GGAAGTTAGGTGCGCTTGGCTGC	M2:p16rAdC|p-2rGdG	1881	17268	0.0976636
GGAAATTAGGTGCGCTTGGC	GGAAGTTAGGTGCGCTTGGCTGT	M2:p16rAdC|p-2rGdA	319	4531	0.0661152
GGAAATTAGGTGCGCTTGGC	GGAATTTAGGTGCGCTTGGCTGA	M2:p16rAdA|p-2rGdT	587	4907	0.104928
GGAAATTAGGTGCGCTTGGC	GGAATTTAGGTGCGCTTGGCTGC	M2:p16rAdA|p-2rGdG	670	23232	0.0284192
GGAAATTAGGTGCGCTTGGC	GGAATTTAGGTGCGCTTGGCTGT	M2:p16rAdA|p-2rGdA	199	3953	0.047813
GGAAATTAGGTGCGCTTGGC	GGAACATAGGTGCGCTTGGCTGG	M2:p16rAdG|p15rUdT	4222	21433	0.16466
GGAAATTAGGTGCGCTTGGC	GGAACCTAGGTGCGCTTGGCTGG	M2:p16rAdG|p15rUdG	1828	16122	0.101667
GGAAATTAGGTGCGCTTGGC	GGAACGTAGGTGCGCTTGGCTGG	M2:p16rAdG|p15rUdC	1555	14528	0.0964658
GGAAATTAGGTGCGCTTGGC	GGAAGATAGGTGCGCTTGGCTGG	M2:p16rAdC|p15rUdT	4096	7515	0.353768
GGAAATTAGGTGCGCTTGGC	GGAAGCTAGGTGCGCTTGGCTGG	M2:p16rAdC|p15rUdG	3435	4904	0.407445
GGAAATTAGGTGCGCTTGGC	GGAAGGTAGGTGCGCTTGGCTGG	M2:p16rAdC|p15rUdC	4405	8701	0.336099
GGAAATTAGGTGCGCTTGGC	GGAATATAGGTGCGCTTGGCTGG	M2:p16rAdA|p15rUdT	1352	2010	0.401969
GGAAATTAGGTGCGCTTGGC	GGAATCTAGGTGCGCTTGGCTGG	M2:p16rAdA|p15rUdG	2866	9893	0.223657
GGAAATTAGGTGCGCTTGGC	GGAATGTAGGTGCGCTTGGCTGG	M2:p16rAdA|p15rUdC	3086	37157	0.0765188
GGAAATTAGGTGCGCTTGGC	GGAACTAAGGTGCGCTTGGCTGG	M2:p16rAdG|p14rUdT	285	16439	0.0170279
GGAAATTAGGTGCGCTTGGC	GGAACTCAGGTGCGCTTGGCTGG	M2:p16rAdG|p14rUdG	190	8026	0.0247707
GGAAATTAGGTGCGCTTGGC	GGAACTGAGGTGCGCTTGGCTGG	M2:p16rAdG|p14rUdC	1105	38913	0.0276592
GGAAATTAGGTGCGCTTGGC	GGAAGTAAGGTGCGCTTGGCTGG	M2:p16rAdC|p14rUdT	1006	17294	0.0552595
GGAAATTAGGTGCGCTTGGC	GGAAGTCAGGTGCGCTTGGCTGG	M2:p16rAdC|p14rUdG	2184	24953	0.0804527
GGAAATTAGGTGCGCTTGGC	GGAAGTGAGGTGCGCTTGGCTGG	M2:p16rAdC|p14rUdC	1626	34893	0.044197
GGAAATTAGGTGCGCTTGGC	GGAATTAAGGTGCGCTTGGCTGG	M2:p16rAdA|p14rUdT	64	3748	0.0170025
GGAAATTAGGTGCGCTTGGC	GGAATTCAGGTGCGCTTGGCTGG	M2:p16rAdA|p14rUdG	236	3098	0.0717684
GGAAATTAGGTGCGCTTGGC	GGAATTGAGGTGCGCTTGGCTGG	M2:p16rAdA|p14rUdC	439	24099	0.0175104
GGAAATTAGGTGCGCTTGGC	GGAACTTCGGTGCGCTTGGCTGG	M2:p16rAdG|p13rAdG	418	15794	0.0261526
GGAAATTAGGTGCGCTTGGC	GGAACTTGGGTGCGCTTGGCTGG	M2:p16rAdG|p13rAdC	262	12490	0.0211372
GGAAATTAGGTGCGCTTGGC	GGAACTTTGGTGCGCTTGGCTGG	M2:p16rAdG|p13rAdA	98	3335	0.0286463
GGAAATTAGGTGCGCTTGGC	GGAAGTTCGGTGCGCTTGGCTGG	M2:p16rAdC|p13rAdG	957	34447	0.0270854
GGAAATTAGGTGCGCTTGGC	GGAAGTTGGGTGCGCTTGGCTGG	M2:p16rAdC|p13rAdC	9471	54219	0.149055
GGAAATTAGGTGCGCTTGGC	GGAAGTTTGGTGCGCTTGGCTGG	M2:p16rAdC|p13rAdA	43	2711	0.0156416
GGAAATTAGGTGCGCTTGGC	GGAATTTCGGTGCGCTTGGCTGG	M2:p16rAdA|p13rAdG	551	22244	0.0241169
GGAAATTAGGTGCGCTTGGC	GGAATTTGGGTGCGCTTGGCTGG	M2:p16rAdA|p13rAdC	725	32985	0.021732
GGAAATTAGGTGCGCTTGGC	GGAATTTTGGTGCGCTTGGCTGG	M2:p16rAdA|p13rAdA	695	32334	0.0210318
GGAAATTAGGTGCGCTTGGC	GGAACTTAAGTGCGCTTGGCTGG	M2:p16rAdG|p12rGdT	114	7919	0.0147947
GGAAATTAGGTGCGCTTGGC	GGAACTTACGTGCGCTTGGCTGG	M2:p16rAdG|p12rGdG	68	4254	0.0149999
GGAAATTAGGTGCGCTTGGC	GGAACTTATGTGCGCTTGGCTGG	M2:p16rAdG|p12rGdA	89	4914	0.0179332
GGAAATTAGGTGCGCTTGGC	GGAAGTTAAGTGCGCTTGGCTGG	M2:p16rAdC|p12rGdT	653	18219	0.0344223
GGAAATTAGGTGCGCTTGGC	GGAAGTTACGTGCGCTTGGCTGG	M2:p16rAdC|p12rGdG	760	39170	0.0191952
GGAAATTAGGTGCGCTTGGC	GGAAGTTATGTGCGCTTGGCTGG	M2:p16rAdC|p12rGdA	260	22485	0.0113949
GGAAATTAGGTGCGCTTGGC	GGAATTTAAGTGCGCTTGGCTGG	M2:p16rAdA|p12rGdT	103	4542	0.0224238
GGAAATTAGGTGCGCTTGGC	GGAATTTACGTGCGCTTGGCTGG	M2:p16rAdA|p12rGdG	1191	35087	0.0327757
GGAAATTAGGTGCGCTTGGC	GGAATTTATGTGCGCTTGGCTGG	M2:p16rAdA|p12rGdA	458	14457	0.0308216
GGAAATTAGGTGCGCTTGGC	GGAAAATAGATGCGCTTGGCTGG	M2:p15rUdT|p11rGdT	1025	6994	0.125417
GGAAATTAGGTGCGCTTGGC	GGAAAATAGCTGCGCTTGGCTGG	M2:p15rUdT|p11rGdG	1318	2581	0.340459
GGAAATTAGGTGCGCTTGGC	GGAAAATAGTTGCGCTTGGCTGG	M2:p15rUdT|p11rGdA	534	5773	0.0845895
GGAAATTAGGTGCGCTTGGC	GGAAACTAGATGCGCTTGGCTGG	M2:p15rUdG|p11rGdT	1977	748	0.726046
GGAAATTAGGTGCGCTTGGC	GGAAACTAGCTGCGCTTGGCTGG	M2:p15rUdG|p11rGdG	1483	568	0.720731
GGAAATTAGGTGCGCTTGGC	GGAAACTAGTTGCGCTTGGCTGG	M2:p15rUdG|p11rGdA	2404	1686	0.584026
GGAAATTAGGTGCGCTTGGC	GGAAAGTAGATGCGCTTGGCTGG	M2:p15rUdC|p11rGdT	1805	2270	0.437985
GGAAATTAGGTGCGCTTGGC	GGAAAGTAGCTGCGCTTGGCTGG	M2:p15rUdC|p11rGdG	2369	2313	0.505946
GGAAATTAGGTGCGCTTGGC	GGAAAGTAGTTGCGCTTGGCTGG	M2:p15rUdC|p11rGdA	1317	2554	0.334362
GGAAATTAGGTGCGCTTGGC	GGAAAATAGGAGCGCTTGGCTGG	M2:p15rUdT|p10rUdT	1075	1735	0.38051
GGAAATTAGGTGCGCTTGGC	GGAAAATAGGCGCGCTTGGCTGG	M2:p15rUdT|p10rUdG	1794	2349	0.429386
GGAAATTAGGTGCGCTTGGC	GGAAAATAGGGGCGCTTGGCTGG	M2:p15rUdT|p10rUdC	603	2687	0.183217
GGAAATTAGGTGCGCTTGGC	GGAAACTAGGAGCGCTTGGCTGG	M2:p15rUdG|p10rUdT	13513	3082	0.813461
GGAAATTAGGTGCGCTTGGC	GGAAACTAGGCGCGCTTGGCTGG	M2:p15rUdG|p10rUdG	10345	2481	0.808374
GGAAATTAGGTGCGCTTGGC	GGAAACTAGGGGCGCTTGGCTGG	M2:p15rUdG|p10rUdC	20234	7279	0.73564
GGAAATTAGGTGCGCTTGGC	GGAAAGTAGGAGCGCTTGGCTGG	M2:p15rUdC|p10rUdT	3941	2314	0.631735
GGAAATTAGGTGCGCTTGGC	GGAAAGTAGGCGCGCTTGGCTGG	M2:p15rUdC|p10rUdG	23052	6876	0.770164
GGAAATTAGGTGCGCTTGGC	GGAAAGTAGGGGCGCTTGGCTGG	M2:p15rUdC|p10rUdC	2103	3679	0.36274
GGAAATTAGGTGCGCTTGGC	GGAAAATAGGTACGCTTGGCTGG	M2:p15rUdT|p9rGdT	913	2613	0.259464
GGAAATTAGGTGCGCTTGGC	GGAAAATAGGTCCGCTTGGCTGG	M2:p15rUdT|p9rGdG	758	4016	0.159172
GGAAATTAGGTGCGCTTGGC	GGAAAATAGGTTCGCTTGGCTGG	M2:p15rUdT|p9rGdA	170	3115	0.0484875
GGAAATTAGGTGCGCTTGGC	GGAAACTAGGTACGCTTGGCTGG	M2:p15rUdG|p9rGdT	7252	1069	0.870229
GGAAATTAGGTGCGCTTGGC	GGAAACTAGGTCCGCTTGGCTGG	M2:p15rUdG|p9rGdG	11347	4636	0.708054
GGAAATTAGGTGCGCTTGGC	GGAAACTAGGTTCGCTTGGCTGG	M2:p15rUdG|p9rGdA	1473	2597	0.363334
GGAAATTAGGTGCGCTTGGC	GGAAAGTAGGTACGCTTGGCTGG	M2:p15rUdC|p9rGdT	4093	3176	0.56545
GGAAATTAGGTGCGCTTGGC	GGAAAGTAGGTCCGCTTGGCTGG	M2:p15rUdC|p9rGdG	1680	3460	0.326361
GGAAATTAGGTGCGCTTGGC	GGAAAGTAGGTTCGCTTGGCTGG	M2:p15rUdC|p9rGdA	2178	14327	0.132211
GGAAATTAGGTGCGCTTGGC	GGAAAATAGGTGAGCTTGGCTGG	M2:p15rUdT|p8rCdT	217	4830	0.0435349
GGAAATTAGGTGCGCTTGGC	GGAAAATAGGTGGGCTTGGCTGG	M2:p15rUdT|p8rCdC	113	3330	0.032757
GGAAATTAGGTGCGCTTGGC	GGAAAATAGGTGTGCTTGGCTGG	M2:p15rUdT|p8rCdA	5602	2757	0.6714
GGAAATTAGGTGCGCTTGGC	GGAAACTAGGTGAGCTTGGCTGG	M2:p15rUdG|p8rCdT	5802	3442	0.625681
GGAAATTAGGTGCGCTTGGC	GGAAACTAGGTGGGCTTGGCTGG	M2:p15rUdG|p8rCdC	902	2393	0.273506
GGAAATTAGGTGCGCTTGGC	GGAAACTAGGTGTGCTTGGCTGG	M2:p15rUdG|p8rCdA	7259	1698	0.81116
GGAAATTAGGTGCGCTTGGC	GGAAAGTAGGTGAGCTTGGCTGG	M2:p15rUdC|p8rCdT	669	2611	0.204228
GGAAATTAGGTGCGCTTGGC	GGAAAGTAGGTGGGCTTGGCTGG	M2:p15rUdC|p8rCdC	82	4257	0.0192066
GGAAATTAGGTGCGCTTGGC	GGAAAGTAGGTGTGCTTGGCTGG	M2:p15rUdC|p8rCdA	3176	927	0.773645
GGAAATTAGGTGCGCTTGGC	GGAAAATAGGTGCACTTGGCTGG	M2:p15rUdT|p7rGdT	4756	19300	0.197819
GGAAATTAGGTGCGCTTGGC	GGAAAATAGGTGCCCTTGGCTGG	M2:p15rUdT|p7rGdG	3014	2604	0.535026
GGAAATTAGGTGCGCTTGGC	GGAAAATAGGTGCTCTTGGCTGG	M2:p15rUdT|p7rGdA	1074	3396	0.238027
GGAAATTAGGTGCGCTTGGC	GGAAACTAGGTGCACTTGGCTGG	M2:p15rUdG|p7rGdT	2419	1394	0.638126
GGAAATTAGGTGCGCTTGGC	GGAAACTAGGTGCCCTTGGCTGG	M2:p15rUdG|p7rGdG	2243	713	0.758863
GGAAATTAGGTGCGCTTGGC	GGAAACTAGGTGCTCTTGGCTGG	M2:p15rUdG|p7rGdA	2508	2162	0.536337
GGAAATTAGGTGCGCTTGGC	GGAAAGTAGGTGCACTTGGCTGG	M2:p15rUdC|p7rGdT	3942	2736	0.590483
GGAAATTAGGTGCGCTTGGC	GGAAAGTAGGTGCCCTTGGCTGG	M2:p15rUdC|p7rGdG	11873	7500	0.61284
GGAAATTAGGTGCGCTTGGC	GGAAAGTAGGTGCTCTTGGCTGG	M2:p15rUdC|p7rGdA	1617	3704	0.297482
GGAAATTAGGTGCGCTTGGC	GGAAAATAGGTGCGATTGGCTGG	M2:p15rUdT|p6rCdT	167	4311	0.0361842
GGAAATTAGGTGCGCTTGGC	GGAAAATAGGTGCGGTTGGCTGG	M2:p15rUdT|p6rCdC	79	2390	0.032029
GGAAATTAGGTGCGCTTGGC	GGAAAATAGGTGCGTTTGGCTGG	M2:p15rUdT|p6rCdA	390	3064	0.112824
GGAAATTAGGTGCGCTTGGC	GGAAACTAGGTGCGATTGGCTGG	M2:p15rUdG|p6rCdT	1296	2778	0.321501
GGAAATTAGGTGCGCTTGGC	GGAAACTAGGTGCGGTTGGCTGG	M2:p15rUdG|p6rCdC	3052	22857	0.117644
GGAAATTAGGTGCGCTTGGC	GGAAACTAGGTGCGTTTGGCTGG	M2:p15rUdG|p6rCdA	10578	11361	0.482159
GGAAATTAGGTGCGCTTGGC	GGAAAGTAGGTGCGATTGGCTGG	M2:p15rUdC|p6rCdT	386	3065	0.112165
GGAAATTAGGTGCGCTTGGC	GGAAAGTAGGTGCGGTTGGCTGG	M2:p15rUdC|p6rCdC	267	3697	0.0666737
GGAAATTAGGTGCGCTTGGC	GGAAAGTAGGTGCGTTTGGCTGG	M2:p15rUdC|p6rCdA	1184	4153	0.221852
GGAAATTAGGTGCGCTTGGC	GGAAAATAGGTGCGCATGGCTGG	M2:p15rUdT|p5rUdT	688	4230	0.14061
GGAAATTAGGTGCGCTTGGC	GGAAAATAGGTGCGCCTGGCTGG	M2:p15rUdT|p5rUdG	7566	19005	0.284752
GGAAATTAGGTGCGCTTGGC	GGAAAATAGGTGCGCGTGGCTGG	M2:p15rUdT|p5rUdC	1121	9402	0.105901
GGAAATTAGGTGCGCTTGGC	GGAAACTAGGTGCGCATGGCTGG	M2:p15rUdG|p5rUdT	12906	4502	0.741297
GGAAATTAGGTGCGCTTGGC	GGAAACTAGGTGCGCCTGGCTGG	M2:p15rUdG|p5rUdG	2737	1336	0.667422
GGAAATTAGGTGCGCTTGGC	GGAAACTAGGTGCGCGTGGCTGG	M2:p15rUdG|p5rUdC	14999	4816	0.755796
GGAAATTAGGTGCGCTTGGC	GGAAAGTAGGTGCGCATGGCTGG	M2:p15rUdC|p5rUdT	4284	2675	0.61501
GGAAATTAGGTGCGCTTGGC	GGAAAGTAGGTGCGCCTGGCTGG	M2:p15rUdC|p5rUdG	9023	11867	0.431965
GGAAATTAGGTGCGCTTGGC	GGAAAGTAGGTGCGCGTGGCTGG	M2:p15rUdC|p5rUdC	13184	20890	0.387243
GGAAATTAGGTGCGCTTGGC	GGAAAATAGGTGCGCTAGGCTGG	M2:p15rUdT|p4rUdT	37	2564	0.0143142
GGAAATTAGGTGCGCTTGGC	GGAAAATAGGTGCGCTCGGCTGG	M2:p15rUdT|p4rUdG	2270	12163	0.156965
GGAAATTAGGTGCGCTTGGC	GGAAAATAGGTGCGCTGGGCTGG	M2:p15rUdT|p4rUdC	443	10280	0.0432815
GGAAATTAGGTGCGCTTGGC	GGAAACTAGGTGCGCTAGGCTGG	M2:p15rUdG|p4rUdT	1255	2400	0.342827
GGAAATTAGGTGCGCTTGGC	GGAAACTAGGTGCGCTCGGCTGG	M2:p15rUdG|p4rUdG	11129	9541	0.538416
GGAAATTAGGTGCGCTTGGC	GGAAACTAGGTGCGCTGGGCTGG	M2:p15rUdG|p4rUdC	751	2507	0.23051
GGAAATTAGGTGCGCTTGGC	GGAAAGTAGGTGCGCTAGGCTGG	M2:p15rUdC|p4rUdT	94	2935	0.0305431
GGAAATTAGGTGCGCTTGGC	GGAAAGTAGGTGCGCTCGGCTGG	M2:p15rUdC|p4rUdG	9662	14612	0.398165
GGAAATTAGGTGCGCTTGGC	GGAAAGTAGGTGCGCTGGGCTGG	M2:p15rUdC|p4rUdC	3853	22464	0.146304
GGAAATTAGGTGCGCTTGGC	GGAAAATAGGTGCGCTTAGCTGG	M2:p15rUdT|p3rGdT	1179	3053	0.27797
GGAAATTAGGTGCGCTTGGC	GGAAAATAGGTGCGCTTCGCTGG	M2:p15rUdT|p3rGdG	362	3002	0.107346
GGAAATTAGGTGCGCTTGGC	GGAAAATAGGTGCGCTTTGCTGG	M2:p15rUdT|p3rGdA	142	3635	0.0383819
GGAAATTAGGTGCGCTTGGC	GGAAACTAGGTGCGCTTAGCTGG	M2:p15rUdG|p3rGdT	8859	3454	0.719473
GGAAATTAGGTGCGCTTGGC	GGAAACTAGGTGCGCTTCGCTGG	M2:p15rUdG|p3rGdG	6331	8076	0.439762
GGAAATTAGGTGCGCTTGGC	GGAAACTAGGTGCGCTTTGCTGG	M2:p15rUdG|p3rGdA	1411	2798	0.34888
GGAAATTAGGTGCGCTTGGC	GGAAAGTAGGTGCGCTTAGCTGG	M2:p15rUdC|p3rGdT	1784	2022	0.465515
GGAAATTAGGTGCGCTTGGC	GGAAAGTAGGTGCGCTTCGCTGG	M2:p15rUdC|p3rGdG	1013	8019	0.113231
GGAAATTAGGTGCGCTTGGC	GGAAAGTAGGTGCGCTTTGCTGG	M2:p15rUdC|p3rGdA	1825	10805	0.144436
GGAAATTAGGTGCGCTTGGC	GGAAAATAGGTGCGCTTGACTGG	M2:p15rUdT|p2rGdT	5466	11624	0.320416
GGAAATTAGGTGCGCTTGGC	GGAAAATAGGTGCGCTTGCCTGG	M2:p15rUdT|p2rGdG	6377	6533	0.494844
GGAAATTAGGTGCGCTTGGC	GGAAAATAGGTGCGCTTGTCTGG	M2:p15rUdT|p2rGdA	1037	2100	0.3306
GGAAATTAGGTGCGCTTGGC	GGAAACTAGGTGCGCTTGACTGG	M2:p15rUdG|p2rGdT	5368	1204	0.816799
GGAAATTAGGTGCGCTTGGC	GGAAACTAGGTGCGCTTGCCTGG	M2:p15rUdG|p2rGdG	5995	1094	0.848606
GGAAATTAGGTGCGCTTGGC	GGAAACTAGGTGCGCTTGTCTGG	M2:p15rUdG|p2rGdA	21618	4538	0.82813
GGAAATTAGGTGCGCTTGGC	GGAAAGTAGGTGCGCTTGACTGG	M2:p15rUdC|p2rGdT	5133	1481	0.775911
GGAAATTAGGTGCGCTTGGC	GGAAAGTAGGTGCGCTTGCCTGG	M2:p15rUdC|p2rGdG	2824	586	0.827528
GGAAATTAGGTGCGCTTGGC	GGAAAGTAGGTGCGCTTGTCTGG	M2:p15rUdC|p2rGdA	5087	2191	0.700208
GGAAATTAGGTGCGCTTGGC	GGAAAATAGGTGCGCTTGGATGG	M2:p15rUdT|p1rCdT	693	3564	0.163944
GGAAATTAGGTGCGCTTGGC	GGAAAATAGGTGCGCTTGGGTGG	M2:p15rUdT|p1rCdC	603	3063	0.163933
GGAAATTAGGTGCGCTTGGC	GGAAAATAGGTGCGCTTGGTTGG	M2:p15rUdT|p1rCdA	4884	7557	0.392854
GGAAATTAGGTGCGCTTGGC	GGAAACTAGGTGCGCTTGGATGG	M2:p15rUdG|p1rCdT	2856	589	0.824945
GGAAATTAGGTGCGCTTGGC	GGAAACTAGGTGCGCTTGGGTGG	M2:p15rUdG|p1rCdC	3286	2078	0.606009
GGAAATTAGGTGCGCTTGGC	GGAAACTAGGTGCGCTTGGTTGG	M2:p15rUdG|p1rCdA	11310	5076	0.690108
GGAAATTAGGTGCGCTTGGC	GGAAAGTAGGTGCGCTTGGATGG	M2:p15rUdC|p1rCdT	24312	9512	0.717363
GGAAATTAGGTGCGCTTGGC	GGAAAGTAGGTGCGCTTGGGTGG	M2:p15rUdC|p1rCdC	5402	8476	0.392305
GGAAATTAGGTGCGCTTGGC	GGAAAGTAGGTGCGCTTGGTTGG	M2:p15rUdC|p1rCdA	3646	4513	0.446874
GGAAATTAGGTGCGCTTGGC	GGAAAATAGGTGCGCTTGGCTAG	M2:p15rUdT|p-1rGdT	766	1764	0.301051
GGAAATTAGGTGCGCTTGGC	GGAAAATAGGTGCGCTTGGCTCG	M2:p15rUdT|p-1rGdG	82	3167	0.0253998
GGAAATTAGGTGCGCTTGGC	GGAAAATAGGTGCGCTTGGCTTG	M2:p15rUdT|p-1rGdA	105	3782	0.0267163
GGAAATTAGGTGCGCTTGGC	GGAAACTAGGTGCGCTTGGCTAG	M2:p15rUdG|p-1rGdT	1857	687	0.732101
GGAAATTAGGTGCGCTTGGC	GGAAACTAGGTGCGCTTGGCTCG	M2:p15rUdG|p-1rGdG	238	10951	0.0215637
GGAAATTAGGTGCGCTTGGC	GGAAACTAGGTGCGCTTGGCTTG	M2:p15rUdG|p-1rGdA	227	4412	0.0488099
GGAAATTAGGTGCGCTTGGC	GGAAAGTAGGTGCGCTTGGCTAG	M2:p15rUdC|p-1rGdT	2480	2424	0.50906
GGAAATTAGGTGCGCTTGGC	GGAAAGTAGGTGCGCTTGGCTCG	M2:p15rUdC|p-1rGdG	75	2010	0.0358684
GGAAATTAGGTGCGCTTGGC	GGAAAGTAGGTGCGCTTGGCTTG	M2:p15rUdC|p-1rGdA	130	7957	0.0175337
GGAAATTAGGTGCGCTTGGC	GGAAAATAGGTGCGCTTGGCTGA	M2:p15rUdT|p-2rGdT	712	2080	0.257819
GGAAATTAGGTGCGCTTGGC	GGAAAATAGGTGCGCTTGGCTGC	M2:p15rUdT|p-2rGdG	1291	25512	0.0482763
GGAAATTAGGTGCGCTTGGC	GGAAAATAGGTGCGCTTGGCTGT	M2:p15rUdT|p-2rGdA	26	3174	0.00852863
GGAAATTAGGTGCGCTTGGC	GGAAACTAGGTGCGCTTGGCTGA	M2:p15rUdG|p-2rGdT	8473	3509	0.706746
GGAAATTAGGTGCGCTTGGC	GGAAACTAGGTGCGCTTGGCTGC	M2:p15rUdG|p-2rGdG	1038	3292	0.240062
GGAAATTAGGTGCGCTTGGC	GGAAACTAGGTGCGCTTGGCTGT	M2:p15rUdG|p-2rGdA	643	12621	0.0485722
GGAAATTAGGTGCGCTTGGC	GGAAAGTAGGTGCGCTTGGCTGA	M2:p15rUdC|p-2rGdT	10507	9141	0.535593
GGAAATTAGGTGCGCTTGGC	GGAAAGTAGGTGCGCTTGGCTGC	M2:p15rUdC|p-2rGdG	2266	15774	0.125611
GGAAATTAGGTGCGCTTGGC	GGAAAGTAGGTGCGCTTGGCTGT	M2:p15rUdC|p-2rGdA	415	19250	0.0211704
GGAAATTAGGTGCGCTTGGC	GGAAAAAAGGTGCGCTTGGCTGG	M2:p15rUdT|p14rUdT	4107	7674	0.347423
GGAAATTAGGTGCGCTTGGC	GGAAAACAGGTGCGCTTGGCTGG	M2:p15rUdT|p14rUdG	4817	36574	0.116377
GGAAATTAGGTGCGCTTGGC	GGAAAAGAGGTGCGCTTGGCTGG	M2:p15rUdT|p14rUdC	461	3109	0.129212
GGAAATTAGGTGCGCTTGGC	GGAAACAAGGTGCGCTTGGCTGG	M2:p15rUdG|p14rUdT	11155	1997	0.847856
GGAAATTAGGTGCGCTTGGC	GGAAACCAGGTGCGCTTGGCTGG	M2:p15rUdG|p14rUdG	31641	7093	0.816979
GGAAATTAGGTGCGCTTGGC	GGAAACGAGGTGCGCTTGGCTGG	M2:p15rUdG|p14rUdC	17987	9331	0.658511
GGAAATTAGGTGCGCTTGGC	GGAAAGAAGGTGCGCTTGGCTGG	M2:p15rUdC|p14rUdT	14912	10036	0.596285
GGAAATTAGGTGCGCTTGGC	GGAAAGCAGGTGCGCTTGGCTGG	M2:p15rUdC|p14rUdG	6808	13428	0.334827
GGAAATTAGGTGCGCTTGGC	GGAAAGGAGGTGCGCTTGGCTGG	M2:p15rUdC|p14rUdC	432	2492	0.145557
GGAAATTAGGTGCGCTTGGC	GGAAAATCGGTGCGCTTGGCTGG	M2:p15rUdT|p13rAdG	147	7731	0.0194719
GGAAATTAGGTGCGCTTGGC	GGAAAATGGGTGCGCTTGGCTGG	M2:p15rUdT|p13rAdC	2430	8284	0.226722
GGAAATTAGGTGCGCTTGGC	GGAAAATTGGTGCGCTTGGCTGG	M2:p15rUdT|p13rAdA	135	2760	0.0466965
GGAAATTAGGTGCGCTTGGC	GGAAACTCGGTGCGCTTGGCTGG	M2:p15rUdG|p13rAdG	2061	8285	0.200435
GGAAATTAGGTGCGCTTGGC	GGAAACTGGGTGCGCTTGGCTGG	M2:p15rUdG|p13rAdC	24391	19715	0.552929
GGAAATTAGGTGCGCTTGGC	GGAAACTTGGTGCGCTTGGCTGG	M2:p15rUdG|p13rAdA	358	4179	0.0834365
GGAAATTAGGTGCGCTTGGC	GGAAAGTCGGTGCGCTTGGCTGG	M2:p15rUdC|p13rAdG	1515	40695	0.0356792
GGAAATTAGGTGCGCTTGGC	GGAAAGTGGGTGCGCTTGGCTGG	M2:p15rUdC|p13rAdC	4966	21674	0.186545
GGAAATTAGGTGCGCTTGGC	GGAAAGTTGGTGCGCTTGGCTGG	M2:p15rUdC|p13rAdA	77	6957	0.0107601
GGAAATTAGGTGCGCTTGGC	GGAAAATAAGTGCGCTTGGCTGG	M2:p15rUdT|p12rGdT	199	4511	0.0409929
GGAAATTAGGTGCGCTTGGC	GGAAAATACGTGCGCTTGGCTGG	M2:p15rUdT|p12rGdG	783	26818	0.0283155
GGAAATTAGGTGCGCTTGGC	GGAAAATATGTGCGCTTGGCTGG	M2:p15rUdT|p12rGdA	152	12315	0.0122299
GGAAATTAGGTGCGCTTGGC	GGAAACTAAGTGCGCTTGGCTGG	M2:p15rUdG|p12rGdT	1996	1177	0.627396
GGAAATTAGGTGCGCTTGGC	GGAAACTACGTGCGCTTGGCTGG	M2:p15rUdG|p12rGdG	2940	33659	0.0798538
GGAAATTAGGTGCGCTTGGC	GGAAACTATGTGCGCTTGGCTGG	M2:p15rUdG|p12rGdA	2836	10203	0.217654
GGAAATTAGGTGCGCTTGGC	GGAAAGTAAGTGCGCTTGGCTGG	M2:p15rUdC|p12rGdT	1550	3755	0.290209
GGAAATTAGGTGCGCTTGGC	GGAAAGTACGTGCGCTTGGCTGG	M2:p15rUdC|p12rGdG	1086	17332	0.0574646
GGAAATTAGGTGCGCTTGGC	GGAAAGTATGTGCGCTTGGCTGG	M2:p15rUdC|p12rGdA	954	28302	0.032557
GGAAATTAGGTGCGCTTGGC	GGAAATAAGATGCGCTTGGCTGG	M2:p14rUdT|p11rGdT	380	2885	0.110636
GGAAATTAGGTGCGCTTGGC	GGAAATAAGCTGCGCTTGGCTGG	M2:p14rUdT|p11rGdG	1086	1871	0.365566
GGAAATTAGGTGCGCTTGGC	GGAAATAAGTTGCGCTTGGCTGG	M2:p14rUdT|p11rGdA	2953	22566	0.115497
GGAAATTAGGTGCGCTTGGC	GGAAATCAGATGCGCTTGGCTGG	M2:p14rUdG|p11rGdT	822	6352	0.115818
GGAAATTAGGTGCGCTTGGC	GGAAATCAGCTGCGCTTGGCTGG	M2:p14rUdG|p11rGdG	8554	20148	0.296715
GGAAATTAGGTGCGCTTGGC	GGAAATCAGTTGCGCTTGGCTGG	M2:p14rUdG|p11rGdA	2387	13657	0.148816
GGAAATTAGGTGCGCTTGGC	GGAAATGAGATGCGCTTGGCTGG	M2:p14rUdC|p11rGdT	5415	27146	0.166592
GGAAATTAGGTGCGCTTGGC	GGAAATGAGCTGCGCTTGGCTGG	M2:p14rUdC|p11rGdG	2605	13535	0.160636
GGAAATTAGGTGCGCTTGGC	GGAAATGAGTTGCGCTTGGCTGG	M2:p14rUdC|p11rGdA	3094	19475	0.136173
GGAAATTAGGTGCGCTTGGC	GGAAATAAGGAGCGCTTGGCTGG	M2:p14rUdT|p10rUdT	1500	3019	0.33191
GGAAATTAGGTGCGCTTGGC	GGAAATAAGGCGCGCTTGGCTGG	M2:p14rUdT|p10rUdG	7716	11909	0.390941
GGAAATTAGGTGCGCTTGGC	GGAAATAAGGGGCGCTTGGCTGG	M2:p14rUdT|p10rUdC	4724	19256	0.197087
GGAAATTAGGTGCGCTTGGC	GGAAATCAGGAGCGCTTGGCTGG	M2:p14rUdG|p10rUdT	4144	4656	0.469495
GGAAATTAGGTGCGCTTGGC	GGAAATCAGGCGCGCTTGGCTGG	M2:p14rUdG|p10rUdG	9564	10046	0.487761
GGAAATTAGGTGCGCTTGGC	GGAAATCAGGGGCGCTTGGCTGG	M2:p14rUdG|p10rUdC	7052	27876	0.201895
GGAAATTAGGTGCGCTTGGC	GGAAATGAGGAGCGCTTGGCTGG	M2:p14rUdC|p10rUdT	1125	3203	0.260298
GGAAATTAGGTGCGCTTGGC	GGAAATGAGGCGCGCTTGGCTGG	M2:p14rUdC|p10rUdG	10330	13095	0.440631
GGAAATTAGGTGCGCTTGGC	GGAAATGAGGGGCGCTTGGCTGG	M2:p14rUdC|p10rUdC	1632	9274	0.150458
GGAAATTAGGTGCGCTTGGC	GGAAATAAGGTACGCTTGGCTGG	M2:p14rUdT|p9rGdT	8690	9201	0.485631
GGAAATTAGGTGCGCTTGGC	GGAAATAAGGTCCGCTTGGCTGG	M2:p14rUdT|p9rGdG	1138	6688	0.143937
GGAAATTAGGTGCGCTTGGC	GGAAATAAGGTTCGCTTGGCTGG	M2:p14rUdT|p9rGdA	754	12814	0.0556168
GGAAATTAGGTGCGCTTGGC	GGAAATCAGGTACGCTTGGCTGG	M2:p14rUdG|p9rGdT	6076	12097	0.334474
GGAAATTAGGTGCGCTTGGC	GGAAATCAGGTCCGCTTGGCTGG	M2:p14rUdG|p9rGdG	2042	16368	0.11099
GGAAATTAGGTGCGCTTGGC	GGAAATCAGGTTCGCTTGGCTGG	M2:p14rUdG|p9rGdA	243	4560	0.0470819
GGAAATTAGGTGCGCTTGGC	GGAAATGAGGTACGCTTGGCTGG	M2:p14rUdC|p9rGdT	10779	20942	0.33938
GGAAATTAGGTGCGCTTGGC	GGAAATGAGGTCCGCTTGGCTGG	M2:p14rUdC|p9rGdG	2821	16860	0.143347
GGAAATTAGGTGCGCTTGGC	GGAAATGAGGTTCGCTTGGCTGG	M2:p14rUdC|p9rGdA	1563	35950	0.0420918
GGAAATTAGGTGCGCTTGGC	GGAAATAAGGTGAGCTTGGCTGG	M2:p14rUdT|p8rCdT	778	6674	0.101756
GGAAATTAGGTGCGCTTGGC	GGAAATAAGGTGGGCTTGGCTGG	M2:p14rUdT|p8rCdC	294	3443	0.0748535
GGAAATTAGGTGCGCTTGGC	GGAAATAAGGTGTGCTTGGCTGG	M2:p14rUdT|p8rCdA	3110	1314	0.696904
GGAAATTAGGTGCGCTTGGC	GGAAATCAGGTGAGCTTGGCTGG	M2:p14rUdG|p8rCdT	2393	30859	0.0718548
GGAAATTAGGTGCGCTTGGC	GGAAATCAGGTGGGCTTGGCTGG	M2:p14rUdG|p8rCdC	610	22740	0.0258895
GGAAATTAGGTGCGCTTGGC	GGAAATCAGGTGTGCTTGGCTGG	M2:p14rUdG|p8rCdA	4730	2826	0.625002
GGAAATTAGGTGCGCTTGGC	GGAAATGAGGTGAGCTTGGCTGG	M2:p14rUdC|p8rCdT	610	6262	0.0893679
GGAAATTAGGTGCGCTTGGC	GGAAATGAGGTGGGCTTGGCTGG	M2:p14rUdC|p8rCdC	208	4814	0.0417754
GGAAATTAGGTGCGCTTGGC	GGAAATGAGGTGTGCTTGGCTGG	M2:p14rUdC|p8rCdA	10013	9811	0.505034
GGAAATTAGGTGCGCTTGGC	GGAAATAAGGTGCACTTGGCTGG	M2:p14rUdT|p7rGdT	2138	3559	0.375972
GGAAATTAGGTGCGCTTGGC	GGAAATAAGGTGCCCTTGGCTGG	M2:p14rUdT|p7rGdG	1871	1663	0.531963
GGAAATTAGGTGCGCTTGGC	GGAAATAAGGTGCTCTTGGCTGG	M2:p14rUdT|p7rGdA	2522	4587	0.353859
GGAAATTAGGTGCGCTTGGC	GGAAATCAGGTGCACTTGGCTGG	M2:p14rUdG|p7rGdT	1960	4215	0.324274
GGAAATTAGGTGCGCTTGGC	GGAAATCAGGTGCCCTTGGCTGG	M2:p14rUdG|p7rGdG	7610	6959	0.5223
GGAAATTAGGTGCGCTTGGC	GGAAATCAGGTGCTCTTGGCTGG	M2:p14rUdG|p7rGdA	908	2942	0.235732
GGAAATTAGGTGCGCTTGGC	GGAAATGAGGTGCACTTGGCTGG	M2:p14rUdC|p7rGdT	3539	13778	0.204264
GGAAATTAGGTGCGCTTGGC	GGAAATGAGGTGCCCTTGGCTGG	M2:p14rUdC|p7rGdG	269	1589	0.152877
GGAAATTAGGTGCGCTTGGC	GGAAATGAGGTGCTCTTGGCTGG	M2:p14rUdC|p7rGdA	805	4260	0.158541
GGAAATTAGGTGCGCTTGGC	GGAAATAAGGTGCGATTGGCTGG	M2:p14rUdT|p6rCdT	1421	18609	0.0711201
GGAAATTAGGTGCGCTTGGC	GGAAATAAGGTGCGGTTGGCTGG	M2:p14rUdT|p6rCdC	559	19802	0.0275291
GGAAATTAGGTGCGCTTGGC	GGAAATAAGGTGCGTTTGGCTGG	M2:p14rUdT|p6rCdA	1119	3733	0.231059
GGAAATTAGGTGCGCTTGGC	GGAAATCAGGTGCGATTGGCTGG	M2:p14rUdG|p6rCdT	1438	28426	0.0479966
GGAAATTAGGTGCGCTTGGC	GGAAATCAGGTGCGGTTGGCTGG	M2:p14rUdG|p6rCdC	522	13200	0.0373377
GGAAATTAGGTGCGCTTGGC	GGAAATCAGGTGCGTTTGGCTGG	M2:p14rUdG|p6rCdA	557	3928	0.12424
GGAAATTAGGTGCGCTTGGC	GGAAATGAGGTGCGATTGGCTGG	M2:p14rUdC|p6rCdT	148	3943	0.0363309
GGAAATTAGGTGCGCTTGGC	GGAAATGAGGTGCGGTTGGCTGG	M2:p14rUdC|p6rCdC	320	6202	0.048674
GGAAATTAGGTGCGCTTGGC	GGAAATGAGGTGCGTTTGGCTGG	M2:p14rUdC|p6rCdA	260	3163	0.0761764
GGAAATTAGGTGCGCTTGGC	GGAAATAAGGTGCGCATGGCTGG	M2:p14rUdT|p5rUdT	1096	4664	0.190361
GGAAATTAGGTGCGCTTGGC	GGAAATAAGGTGCGCCTGGCTGG	M2:p14rUdT|p5rUdG	4932	10439	0.320515
GGAAATTAGGTGCGCTTGGC	GGAAATAAGGTGCGCGTGGCTGG	M2:p14rUdT|p5rUdC	1034	3041	0.255602
GGAAATTAGGTGCGCTTGGC	GGAAATCAGGTGCGCATGGCTGG	M2:p14rUdG|p5rUdT	495	3650	0.119435
GGAAATTAGGTGCGCTTGGC	GGAAATCAGGTGCGCCTGGCTGG	M2:p14rUdG|p5rUdG	3392	6715	0.33561
GGAAATTAGGTGCGCTTGGC	GGAAATCAGGTGCGCGTGGCTGG	M2:p14rUdG|p5rUdC	8646	36038	0.193177
GGAAATTAGGTGCGCTTGGC	GGAAATGAGGTGCGCATGGCTGG	M2:p14rUdC|p5rUdT	303	2194	0.116049
GGAAATTAGGTGCGCTTGGC	GGAAATGAGGTGCGCCTGGCTGG	M2:p14rUdC|p5rUdG	6568	21528	0.233702
GGAAATTAGGTGCGCTTGGC	GGAAATGAGGTGCGCGTGGCTGG	M2:p14rUdC|p5rUdC	2777	17431	0.137444
GGAAATTAGGTGCGCTTGGC	GGAAATAAGGTGCGCTAGGCTGG	M2:p14rUdT|p4rUdT	123	3716	0.0320392
GGAAATTAGGTGCGCTTGGC	GGAAATAAGGTGCGCTCGGCTGG	M2:p14rUdT|p4rUdG	1911	4105	0.31737
GGAAATTAGGTGCGCTTGGC	GGAAATAAGGTGCGCTGGGCTGG	M2:p14rUdT|p4rUdC	942	14505	0.0613882
GGAAATTAGGTGCGCTTGGC	GGAAATCAGGTGCGCTAGGCTGG	M2:p14rUdG|p4rUdT	93	5293	0.0193098
GGAAATTAGGTGCGCTTGGC	GGAAATCAGGTGCGCTCGGCTGG	M2:p14rUdG|p4rUdG	3205	10567	0.233224
GGAAATTAGGTGCGCTTGGC	GGAAATCAGGTGCGCTGGGCTGG	M2:p14rUdG|p4rUdC	270	6785	0.0381073
GGAAATTAGGTGCGCTTGGC	GGAAATGAGGTGCGCTAGGCTGG	M2:p14rUdC|p4rUdT	101	4497	0.0220284
GGAAATTAGGTGCGCTTGGC	GGAAATGAGGTGCGCTCGGCTGG	M2:p14rUdC|p4rUdG	1418	6372	0.182041
GGAAATTAGGTGCGCTTGGC	GGAAATGAGGTGCGCTGGGCTGG	M2:p14rUdC|p4rUdC	165	4300	0.0368528
GGAAATTAGGTGCGCTTGGC	GGAAATAAGGTGCGCTTAGCTGG	M2:p14rUdT|p3rGdT	729	1931	0.275003
GGAAATTAGGTGCGCTTGGC	GGAAATAAGGTGCGCTTCGCTGG	M2:p14rUdT|p3rGdG	449	2638	0.148246
GGAAATTAGGTGCGCTTGGC	GGAAATAAGGTGCGCTTTGCTGG	M2:p14rUdT|p3rGdA	268	6020	0.0420845
GGAAATTAGGTGCGCTTGGC	GGAAATCAGGTGCGCTTAGCTGG	M2:p14rUdG|p3rGdT	795	2513	0.24069
GGAAATTAGGTGCGCTTGGC	GGAAATCAGGTGCGCTTCGCTGG	M2:p14rUdG|p3rGdG	355	6667	0.0510665
GGAAATTAGGTGCGCTTGGC	GGAAATCAGGTGCGCTTTGCTGG	M2:p14rUdG|p3rGdA	918	15635	0.0553478
GGAAATTAGGTGCGCTTGGC	GGAAATGAGGTGCGCTTAGCTGG	M2:p14rUdC|p3rGdT	701	2501	0.211438
GGAAATTAGGTGCGCTTGGC	GGAAATGAGGTGCGCTTCGCTGG	M2:p14rUdC|p3rGdG	686	12506	0.0518985
GGAAATTAGGTGCGCTTGGC	GGAAATGAGGTGCGCTTTGCTGG	M2:p14rUdC|p3rGdA	944	28111	0.0325794
GGAAATTAGGTGCGCTTGGC	GGAAATAAGGTGCGCTTGACTGG	M2:p14rUdT|p2rGdT	1738	1622	0.512506
GGAAATTAGGTGCGCTTGGC	GGAAATAAGGTGCGCTTGCCTGG	M2:p14rUdT|p2rGdG	6401	4477	0.588679
GGAAATTAGGTGCGCTTGGC	GGAAATAAGGTGCGCTTGTCTGG	M2:p14rUdT|p2rGdA	1528	2309	0.397881
GGAAATTAGGTGCGCTTGGC	GGAAATCAGGTGCGCTTGACTGG	M2:p14rUdG|p2rGdT	5929	10905	0.351279
GGAAATTAGGTGCGCTTGGC	GGAAATCAGGTGCGCTTGCCTGG	M2:p14rUdG|p2rGdG	15789	11422	0.579868
GGAAATTAGGTGCGCTTGGC	GGAAATCAGGTGCGCTTGTCTGG	M2:p14rUdG|p2rGdA	1428	1927	0.426959
GGAAATTAGGTGCGCTTGGC	GGAAATGAGGTGCGCTTGACTGG	M2:p14rUdC|p2rGdT	2989	5343	0.356347
GGAAATTAGGTGCGCTTGGC	GGAAATGAGGTGCGCTTGCCTGG	M2:p14rUdC|p2rGdG	3839	5023	0.43458
GGAAATTAGGTGCGCTTGGC	GGAAATGAGGTGCGCTTGTCTGG	M2:p14rUdC|p2rGdA	1342	3917	0.250527
GGAAATTAGGTGCGCTTGGC	GGAAATAAGGTGCGCTTGGATGG	M2:p14rUdT|p1rCdT	822	2952	0.219799
GGAAATTAGGTGCGCTTGGC	GGAAATAAGGTGCGCTTGGGTGG	M2:p14rUdT|p1rCdC	3713	20496	0.153569
GGAAATTAGGTGCGCTTGGC	GGAAATAAGGTGCGCTTGGTTGG	M2:p14rUdT|p1rCdA	2535	4100	0.379699
GGAAATTAGGTGCGCTTGGC	GGAAATCAGGTGCGCTTGGATGG	M2:p14rUdG|p1rCdT	4150	13350	0.23689
GGAAATTAGGTGCGCTTGGC	GGAAATCAGGTGCGCTTGGGTGG	M2:p14rUdG|p1rCdC	2922	23500	0.109586
GGAAATTAGGTGCGCTTGGC	GGAAATCAGGTGCGCTTGGTTGG	M2:p14rUdG|p1rCdA	6002	9811	0.381091
GGAAATTAGGTGCGCTTGGC	GGAAATGAGGTGCGCTTGGATGG	M2:p14rUdC|p1rCdT	7754	14364	0.349593
GGAAATTAGGTGCGCTTGGC	GGAAATGAGGTGCGCTTGGGTGG	M2:p14rUdC|p1rCdC	2191	16064	0.122083
GGAAATTAGGTGCGCTTGGC	GGAAATGAGGTGCGCTTGGTTGG	M2:p14rUdC|p1rCdA	960	2113	0.319865
GGAAATTAGGTGCGCTTGGC	GGAAATAAGGTGCGCTTGGCTAG	M2:p14rUdT|p-1rGdT	2519	2479	0.505013
GGAAATTAGGTGCGCTTGGC	GGAAATAAGGTGCGCTTGGCTCG	M2:p14rUdT|p-1rGdG	494	11158	0.0422198
GGAAATTAGGTGCGCTTGGC	GGAAATAAGGTGCGCTTGGCTTG	M2:p14rUdT|p-1rGdA	259	4856	0.0479608
GGAAATTAGGTGCGCTTGGC	GGAAATCAGGTGCGCTTGGCTAG	M2:p14rUdG|p-1rGdT	1628	2165	0.428888
GGAAATTAGGTGCGCTTGGC	GGAAATCAGGTGCGCTTGGCTCG	M2:p14rUdG|p-1rGdG	744	25001	0.0293084
GGAAATTAGGTGCGCTTGGC	GGAAATCAGGTGCGCTTGGCTTG	M2:p14rUdG|p-1rGdA	148	11322	0.0129722
GGAAATTAGGTGCGCTTGGC	GGAAATGAGGTGCGCTTGGCTAG	M2:p14rUdC|p-1rGdT	1613	1897	0.461824
GGAAATTAGGTGCGCTTGGC	GGAAATGAGGTGCGCTTGGCTCG	M2:p14rUdC|p-1rGdG	120	4020	0.0290079
GGAAATTAGGTGCGCTTGGC	GGAAATGAGGTGCGCTTGGCTTG	M2:p14rUdC|p-1rGdA	161	8516	0.0189517
GGAAATTAGGTGCGCTTGGC	GGAAATAAGGTGCGCTTGGCTGA	M2:p14rUdT|p-2rGdT	2300	5513	0.297084
GGAAATTAGGTGCGCTTGGC	GGAAATAAGGTGCGCTTGGCTGC	M2:p14rUdT|p-2rGdG	1257	18819	0.0625998
GGAAATTAGGTGCGCTTGGC	GGAAATAAGGTGCGCTTGGCTGT	M2:p14rUdT|p-2rGdA	114	4726	0.0235412
GGAAATTAGGTGCGCTTGGC	GGAAATCAGGTGCGCTTGGCTGA	M2:p14rUdG|p-2rGdT	7281	23120	0.239311
GGAAATTAGGTGCGCTTGGC	GGAAATCAGGTGCGCTTGGCTGC	M2:p14rUdG|p-2rGdG	1710	16954	0.0916149
GGAAATTAGGTGCGCTTGGC	GGAAATCAGGTGCGCTTGGCTGT	M2:p14rUdG|p-2rGdA	501	22512	0.0216201
GGAAATTAGGTGCGCTTGGC	GGAAATGAGGTGCGCTTGGCTGA	M2:p14rUdC|p-2rGdT	936	3360	0.215846
GGAAATTAGGTGCGCTTGGC	GGAAATGAGGTGCGCTTGGCTGC	M2:p14rUdC|p-2rGdG	752	9727	0.0694299
GGAAATTAGGTGCGCTTGGC	GGAAATGAGGTGCGCTTGGCTGT	M2:p14rUdC|p-2rGdA	193	6025	0.0309366
GGAAATTAGGTGCGCTTGGC	GGAAATACGGTGCGCTTGGCTGG	M2:p14rUdT|p13rAdG	1687	27984	0.0569018
GGAAATTAGGTGCGCTTGGC	GGAAATAGGGTGCGCTTGGCTGG	M2:p14rUdT|p13rAdC	379	3767	0.0914177
GGAAATTAGGTGCGCTTGGC	GGAAATATGGTGCGCTTGGCTGG	M2:p14rUdT|p13rAdA	132	3720	0.0362511
GGAAATTAGGTGCGCTTGGC	GGAAATCCGGTGCGCTTGGCTGG	M2:p14rUdG|p13rAdG	1703	28002	0.0575729
GGAAATTAGGTGCGCTTGGC	GGAAATCGGGTGCGCTTGGCTGG	M2:p14rUdG|p13rAdC	6471	14075	0.316569
GGAAATTAGGTGCGCTTGGC	GGAAATCTGGTGCGCTTGGCTGG	M2:p14rUdG|p13rAdA	1061	28038	0.0363378
GGAAATTAGGTGCGCTTGGC	GGAAATGCGGTGCGCTTGGCTGG	M2:p14rUdC|p13rAdG	1873	17399	0.0964955
GGAAATTAGGTGCGCTTGGC	GGAAATGGGGTGCGCTTGGCTGG	M2:p14rUdC|p13rAdC	540	2102	0.201325
GGAAATTAGGTGCGCTTGGC	GGAAATGTGGTGCGCTTGGCTGG	M2:p14rUdC|p13rAdA	310	9417	0.0325073
GGAAATTAGGTGCGCTTGGC	GGAAATAAAGTGCGCTTGGCTGG	M2:p14rUdT|p12rGdT	304	6393	0.0457271
GGAAATTAGGTGCGCTTGGC	GGAAATAACGTGCGCTTGGCTGG	M2:p14rUdT|p12rGdG	81	5005	0.0157888
GGAAATTAGGTGCGCTTGGC	GGAAATAATGTGCGCTTGGCTGG	M2:p14rUdT|p12rGdA	100	6284	0.0155994
GGAAATTAGGTGCGCTTGGC	GGAAATCAAGTGCGCTTGGCTGG	M2:p14rUdG|p12rGdT	3720	36353	0.0926583
GGAAATTAGGTGCGCTTGGC	GGAAATCACGTGCGCTTGGCTGG	M2:p14rUdG|p12rGdG	114	4448	0.0254166
GGAAATTAGGTGCGCTTGGC	GGAAATCATGTGCGCTTGGCTGG	M2:p14rUdG|p12rGdA	130	9326	0.013963
GGAAATTAGGTGCGCTTGGC	GGAAATGAAGTGCGCTTGGCTGG	M2:p14rUdC|p12rGdT	1034	15737	0.0612644
GGAAATTAGGTGCGCTTGGC	GGAAATGACGTGCGCTTGGCTGG	M2:p14rUdC|p12rGdG	801	32449	0.0240758
GGAAATTAGGTGCGCTTGGC	GGAAATGATGTGCGCTTGGCTGG	M2:p14rUdC|p12rGdA	386	12261	0.0301495
GGAAATTAGGTGCGCTTGGC	GGAAATTCGATGCGCTTGGCTGG	M2:p13rAdG|p11rGdT	475	17537	0.026396
GGAAATTAGGTGCGCTTGGC	GGAAATTCGCTGCGCTTGGCTGG	M2:p13rAdG|p11rGdG	1689	12400	0.119846
GGAAATTAGGTGCGCTTGGC	GGAAATTCGTTGCGCTTGGCTGG	M2:p13rAdG|p11rGdA	743	28583	0.0254185
GGAAATTAGGTGCGCTTGGC	GGAAATTGGATGCGCTTGGCTGG	M2:p13rAdC|p11rGdT	684	3391	0.167873
GGAAATTAGGTGCGCTTGGC	GGAAATTGGCTGCGCTTGGCTGG	M2:p13rAdC|p11rGdG	1156	4255	0.215464
GGAAATTAGGTGCGCTTGGC	GGAAATTGGTTGCGCTTGGCTGG	M2:p13rAdC|p11rGdA	422	3026	0.121833
GGAAATTAGGTGCGCTTGGC	GGAAATTTGATGCGCTTGGCTGG	M2:p13rAdA|p11rGdT	117	6077	0.0186484
GGAAATTAGGTGCGCTTGGC	GGAAATTTGCTGCGCTTGGCTGG	M2:p13rAdA|p11rGdG	340	6623	0.0490983
GGAAATTAGGTGCGCTTGGC	GGAAATTTGTTGCGCTTGGCTGG	M2:p13rAdA|p11rGdA	188	5067	0.0348842
GGAAATTAGGTGCGCTTGGC	GGAAATTCGGAGCGCTTGGCTGG	M2:p13rAdG|p10rUdT	792	7609	0.0941191
GGAAATTAGGTGCGCTTGGC	GGAAATTCGGCGCGCTTGGCTGG	M2:p13rAdG|p10rUdG	4816	15889	0.23367
GGAAATTAGGTGCGCTTGGC	GGAAATTCGGGGCGCTTGGCTGG	M2:p13rAdG|p10rUdC	732	12481	0.0554667
GGAAATTAGGTGCGCTTGGC	GGAAATTGGGAGCGCTTGGCTGG	M2:p13rAdC|p10rUdT	7823	12647	0.381734
GGAAATTAGGTGCGCTTGGC	GGAAATTGGGCGCGCTTGGCTGG	M2:p13rAdC|p10rUdG	10068	12783	0.440403
GGAAATTAGGTGCGCTTGGC	GGAAATTGGGGGCGCTTGGCTGG	M2:p13rAdC|p10rUdC	5412	43862	0.109895
GGAAATTAGGTGCGCTTGGC	GGAAATTTGGAGCGCTTGGCTGG	M2:p13rAdA|p10rUdT	446	12349	0.0350256
GGAAATTAGGTGCGCTTGGC	GGAAATTTGGCGCGCTTGGCTGG	M2:p13rAdA|p10rUdG	652	15009	0.0412994
GGAAATTAGGTGCGCTTGGC	GGAAATTTGGGGCGCTTGGCTGG	M2:p13rAdA|p10rUdC	1011	23463	0.0412069
GGAAATTAGGTGCGCTTGGC	GGAAATTCGGTACGCTTGGCTGG	M2:p13rAdG|p9rGdT	419	3155	0.117646
GGAAATTAGGTGCGCTTGGC	GGAAATTCGGTCCGCTTGGCTGG	M2:p13rAdG|p9rGdG	199	6033	0.0327044
GGAAATTAGGTGCGCTTGGC	GGAAATTCGGTTCGCTTGGCTGG	M2:p13rAdG|p9rGdA	372	19831	0.0185483
GGAAATTAGGTGCGCTTGGC	GGAAATTGGGTACGCTTGGCTGG	M2:p13rAdC|p9rGdT	6604	12131	0.352566
GGAAATTAGGTGCGCTTGGC	GGAAATTGGGTCCGCTTGGCTGG	M2:p13rAdC|p9rGdG	4842	22198	0.178973
GGAAATTAGGTGCGCTTGGC	GGAAATTGGGTTCGCTTGGCTGG	M2:p13rAdC|p9rGdA	1722	28331	0.0572097
GGAAATTAGGTGCGCTTGGC	GGAAATTTGGTACGCTTGGCTGG	M2:p13rAdA|p9rGdT	90	4810	0.017452
GGAAATTAGGTGCGCTTGGC	GGAAATTTGGTCCGCTTGGCTGG	M2:p13rAdA|p9rGdG	140	11059	0.0126105
GGAAATTAGGTGCGCTTGGC	GGAAATTTGGTTCGCTTGGCTGG	M2:p13rAdA|p9rGdA	204	5700	0.0345503
GGAAATTAGGTGCGCTTGGC	GGAAATTCGGTGAGCTTGGCTGG	M2:p13rAdG|p8rCdT	1737	40605	0.0410543
GGAAATTAGGTGCGCTTGGC	GGAAATTCGGTGGGCTTGGCTGG	M2:p13rAdG|p8rCdC	555	29668	0.0184576
GGAAATTAGGTGCGCTTGGC	GGAAATTCGGTGTGCTTGGCTGG	M2:p13rAdG|p8rCdA	1791	2984	0.377174
GGAAATTAGGTGCGCTTGGC	GGAAATTGGGTGAGCTTGGCTGG	M2:p13rAdC|p8rCdT	1728	9308	0.155562
GGAAATTAGGTGCGCTTGGC	GGAAATTGGGTGGGCTTGGCTGG	M2:p13rAdC|p8rCdC	551	14307	0.0377282
GGAAATTAGGTGCGCTTGGC	GGAAATTGGGTGTGCTTGGCTGG	M2:p13rAdC|p8rCdA	8819	8951	0.496123
GGAAATTAGGTGCGCTTGGC	GGAAATTTGGTGAGCTTGGCTGG	M2:p13rAdA|p8rCdT	150	3946	0.036922
GGAAATTAGGTGCGCTTGGC	GGAAATTTGGTGGGCTTGGCTGG	M2:p13rAdA|p8rCdC	503	21607	0.0223015
GGAAATTAGGTGCGCTTGGC	GGAAATTTGGTGTGCTTGGCTGG	M2:p13rAdA|p8rCdA	493	3665	0.118084
GGAAATTAGGTGCGCTTGGC	GGAAATTCGGTGCACTTGGCTGG	M2:p13rAdG|p7rGdT	2549	18305	0.122397
GGAAATTAGGTGCGCTTGGC	GGAAATTCGGTGCCCTTGGCTGG	M2:p13rAdG|p7rGdG	920	2192	0.297428
GGAAATTAGGTGCGCTTGGC	GGAAATTCGGTGCTCTTGGCTGG	M2:p13rAdG|p7rGdA	356	6445	0.0546953
GGAAATTAGGTGCGCTTGGC	GGAAATTGGGTGCACTTGGCTGG	M2:p13rAdC|p7rGdT	13628	17011	0.444549
GGAAATTAGGTGCGCTTGGC	GGAAATTGGGTGCCCTTGGCTGG	M2:p13rAdC|p7rGdG	4394	8842	0.332538
GGAAATTAGGTGCGCTTGGC	GGAAATTGGGTGCTCTTGGCTGG	M2:p13rAdC|p7rGdA	1190	8390	0.124044
GGAAATTAGGTGCGCTTGGC	GGAAATTTGGTGCACTTGGCTGG	M2:p13rAdA|p7rGdT	205	4704	0.0417333
GGAAATTAGGTGCGCTTGGC	GGAAATTTGGTGCCCTTGGCTGG	M2:p13rAdA|p7rGdG	349	6316	0.0523628
GGAAATTAGGTGCGCTTGGC	GGAAATTTGGTGCTCTTGGCTGG	M2:p13rAdA|p7rGdA	134	3320	0.0398617
GGAAATTAGGTGCGCTTGGC	GGAAATTCGGTGCGATTGGCTGG	M2:p13rAdG|p6rCdT	740	29144	0.0247383
GGAAATTAGGTGCGCTTGGC	GGAAATTCGGTGCGGTTGGCTGG	M2:p13rAdG|p6rCdC	1474	61630	0.0231878
GGAAATTAGGTGCGCTTGGC	GGAAATTCGGTGCGTTTGGCTGG	M2:p13rAdG|p6rCdA	1172	18307	0.0598721
GGAAATTAGGTGCGCTTGGC	GGAAATTGGGTGCGATTGGCTGG	M2:p13rAdC|p6rCdT	357	6954	0.0492476
GGAAATTAGGTGCGCTTGGC	GGAAATTGGGTGCGGTTGGCTGG	M2:p13rAdC|p6rCdC	540	16803	0.0317365
GGAAATTAGGTGCGCTTGGC	GGAAATTGGGTGCGTTTGGCTGG	M2:p13rAdC|p6rCdA	533	3865	0.121071
GGAAATTAGGTGCGCTTGGC	GGAAATTTGGTGCGATTGGCTGG	M2:p13rAdA|p6rCdT	240	6228	0.0371129
GGAAATTAGGTGCGCTTGGC	GGAAATTTGGTGCGGTTGGCTGG	M2:p13rAdA|p6rCdC	259	7354	0.0332156
GGAAATTAGGTGCGCTTGGC	GGAAATTTGGTGCGTTTGGCTGG	M2:p13rAdA|p6rCdA	78	5592	0.0147534
GGAAATTAGGTGCGCTTGGC	GGAAATTCGGTGCGCATGGCTGG	M2:p13rAdG|p5rUdT	488	7018	0.068178
GGAAATTAGGTGCGCTTGGC	GGAAATTCGGTGCGCCTGGCTGG	M2:p13rAdG|p5rUdG	1510	12479	0.108019
GGAAATTAGGTGCGCTTGGC	GGAAATTCGGTGCGCGTGGCTGG	M2:p13rAdG|p5rUdC	1392	16557	0.0783093
GGAAATTAGGTGCGCTTGGC	GGAAATTGGGTGCGCATGGCTGG	M2:p13rAdC|p5rUdT	2720	12681	0.176799
GGAAATTAGGTGCGCTTGGC	GGAAATTGGGTGCGCCTGGCTGG	M2:p13rAdC|p5rUdG	2252	6842	0.249062
GGAAATTAGGTGCGCTTGGC	GGAAATTGGGTGCGCGTGGCTGG	M2:p13rAdC|p5rUdC	4502	19777	0.184729
GGAAATTAGGTGCGCTTGGC	GGAAATTTGGTGCGCATGGCTGG	M2:p13rAdA|p5rUdT	99	8154	0.0117939
GGAAATTAGGTGCGCTTGGC	GGAAATTTGGTGCGCCTGGCTGG	M2:p13rAdA|p5rUdG	307	16078	0.0185066
GGAAATTAGGTGCGCTTGGC	GGAAATTTGGTGCGCGTGGCTGG	M2:p13rAdA|p5rUdC	135	15192	0.00906862
GGAAATTAGGTGCGCTTGGC	GGAAATTCGGTGCGCTAGGCTGG	M2:p13rAdG|p4rUdT	949	28351	0.032399
GGAAATTAGGTGCGCTTGGC	GGAAATTCGGTGCGCTCGGCTGG	M2:p13rAdG|p4rUdG	357	3218	0.099338
GGAAATTAGGTGCGCTTGGC	GGAAATTCGGTGCGCTGGGCTGG	M2:p13rAdG|p4rUdC	234	6046	0.0376365
GGAAATTAGGTGCGCTTGGC	GGAAATTGGGTGCGCTAGGCTGG	M2:p13rAdC|p4rUdT	916	20176	0.0435082
GGAAATTAGGTGCGCTTGGC	GGAAATTGGGTGCGCTCGGCTGG	M2:p13rAdC|p4rUdG	7044	22998	0.234242
GGAAATTAGGTGCGCTTGGC	GGAAATTGGGTGCGCTGGGCTGG	M2:p13rAdC|p4rUdC	1600	30238	0.050365
GGAAATTAGGTGCGCTTGGC	GGAAATTTGGTGCGCTAGGCTGG	M2:p13rAdA|p4rUdT	71	2977	0.0241941
GGAAATTAGGTGCGCTTGGC	GGAAATTTGGTGCGCTCGGCTGG	M2:p13rAdA|p4rUdG	299	8390	0.0335119
GGAAATTAGGTGCGCTTGGC	GGAAATTTGGTGCGCTGGGCTGG	M2:p13rAdA|p4rUdC	299	9311	0.0305242
GGAAATTAGGTGCGCTTGGC	GGAAATTCGGTGCGCTTAGCTGG	M2:p13rAdG|p3rGdT	188	2824	0.0716259
GGAAATTAGGTGCGCTTGGC	GGAAATTCGGTGCGCTTCGCTGG	M2:p13rAdG|p3rGdG	929	17705	0.0493004
GGAAATTAGGTGCGCTTGGC	GGAAATTCGGTGCGCTTTGCTGG	M2:p13rAdG|p3rGdA	142	6219	0.0205947
GGAAATTAGGTGCGCTTGGC	GGAAATTGGGTGCGCTTAGCTGG	M2:p13rAdC|p3rGdT	799	2527	0.24098
GGAAATTAGGTGCGCTTGGC	GGAAATTGGGTGCGCTTCGCTGG	M2:p13rAdC|p3rGdG	942	15633	0.056837
GGAAATTAGGTGCGCTTGGC	GGAAATTGGGTGCGCTTTGCTGG	M2:p13rAdC|p3rGdA	1236	30045	0.0393586
GGAAATTAGGTGCGCTTGGC	GGAAATTTGGTGCGCTTAGCTGG	M2:p13rAdA|p3rGdT	110	4302	0.0249184
GGAAATTAGGTGCGCTTGGC	GGAAATTTGGTGCGCTTCGCTGG	M2:p13rAdA|p3rGdG	604	24013	0.0244858
GGAAATTAGGTGCGCTTGGC	GGAAATTTGGTGCGCTTTGCTGG	M2:p13rAdA|p3rGdA	25	4593	0.00488848
GGAAATTAGGTGCGCTTGGC	GGAAATTCGGTGCGCTTGACTGG	M2:p13rAdG|p2rGdT	614	2639	0.185429
GGAAATTAGGTGCGCTTGGC	GGAAATTCGGTGCGCTTGCCTGG	M2:p13rAdG|p2rGdG	1247	5421	0.193967
GGAAATTAGGTGCGCTTGGC	GGAAATTCGGTGCGCTTGTCTGG	M2:p13rAdG|p2rGdA	5235	31231	0.143862
GGAAATTAGGTGCGCTTGGC	GGAAATTGGGTGCGCTTGACTGG	M2:p13rAdC|p2rGdT	27633	12050	0.697537
GGAAATTAGGTGCGCTTGGC	GGAAATTGGGTGCGCTTGCCTGG	M2:p13rAdC|p2rGdG	22268	11714	0.655727
GGAAATTAGGTGCGCTTGGC	GGAAATTGGGTGCGCTTGTCTGG	M2:p13rAdC|p2rGdA	1614	2212	0.42274
GGAAATTAGGTGCGCTTGGC	GGAAATTTGGTGCGCTTGACTGG	M2:p13rAdA|p2rGdT	77	2485	0.0303214
GGAAATTAGGTGCGCTTGGC	GGAAATTTGGTGCGCTTGCCTGG	M2:p13rAdA|p2rGdG	929	22926	0.0390638
GGAAATTAGGTGCGCTTGGC	GGAAATTTGGTGCGCTTGTCTGG	M2:p13rAdA|p2rGdA	881	25191	0.0340916
GGAAATTAGGTGCGCTTGGC	GGAAATTCGGTGCGCTTGGATGG	M2:p13rAdG|p1rCdT	909	12083	0.0696183
GGAAATTAGGTGCGCTTGGC	GGAAATTCGGTGCGCTTGGGTGG	M2:p13rAdG|p1rCdC	2391	33949	0.0657654
GGAAATTAGGTGCGCTTGGC	GGAAATTCGGTGCGCTTGGTTGG	M2:p13rAdG|p1rCdA	3551	25807	0.121052
GGAAATTAGGTGCGCTTGGC	GGAAATTGGGTGCGCTTGGATGG	M2:p13rAdC|p1rCdT	1301	2660	0.323595
GGAAATTAGGTGCGCTTGGC	GGAAATTGGGTGCGCTTGGGTGG	M2:p13rAdC|p1rCdC	1047	4003	0.206409
GGAAATTAGGTGCGCTTGGC	GGAAATTGGGTGCGCTTGGTTGG	M2:p13rAdC|p1rCdA	11910	30980	0.277425
[truncated: 494 more rows]

## Sheet: Lib_sg3
sgRNA sequence	Target sequence	Mismatch type	Indel read counts	WT read counts	Indel rate
ACAGTGTTGGAGACAGCATC	ACAGTGTTGGAGACAGCATCGGG	M0	9599	2284	0.81078
ACAGTGTTGGAGACAGCATC	ACAGTGTTGAAGACAGCATCGGG	M1:p11rGdT	3654	959	0.796794
ACAGTGTTGGAGACAGCATC	ACAGTGTTGCAGACAGCATCGGG	M1:p11rGdG	4643	1466	0.75372
ACAGTGTTGGAGACAGCATC	ACAGTGTTGTAGACAGCATCGGG	M1:p11rGdA	5734	1471	0.802934
ACAGTGTTGGAGACAGCATC	ACAGTGTTGGCGACAGCATCGGG	M1:p10rAdG	17327	6050	0.738832
ACAGTGTTGGAGACAGCATC	ACAGTGTTGGGGACAGCATCGGG	M1:p10rAdC	47576	10188	0.823833
ACAGTGTTGGAGACAGCATC	ACAGTGTTGGTGACAGCATCGGG	M1:p10rAdA	5073	2769	0.646138
ACAGTGTTGGAGACAGCATC	ACAGTGTTGGAAACAGCATCGGG	M1:p9rGdT	7736	2512	0.754601
ACAGTGTTGGAGACAGCATC	ACAGTGTTGGACACAGCATCGGG	M1:p9rGdG	3839	894	0.808101
ACAGTGTTGGAGACAGCATC	ACAGTGTTGGATACAGCATCGGG	M1:p9rGdA	6899	2455	0.737233
ACAGTGTTGGAGACAGCATC	ACAGTGTTGGAGCCAGCATCGGG	M1:p8rAdG	6056	3181	0.655743
ACAGTGTTGGAGACAGCATC	ACAGTGTTGGAGGCAGCATCGGG	M1:p8rAdC	9775	2675	0.785576
ACAGTGTTGGAGACAGCATC	ACAGTGTTGGAGTCAGCATCGGG	M1:p8rAdA	7024	1839	0.791358
ACAGTGTTGGAGACAGCATC	ACAGTGTTGGAGAAAGCATCGGG	M1:p7rCdT	4940	2243	0.683564
ACAGTGTTGGAGACAGCATC	ACAGTGTTGGAGAGAGCATCGGG	M1:p7rCdC	9248	22367	0.290986
ACAGTGTTGGAGACAGCATC	ACAGTGTTGGAGATAGCATCGGG	M1:p7rCdA	3859	1651	0.703303
ACAGTGTTGGAGACAGCATC	ACAGTGTTGGAGACCGCATCGGG	M1:p6rAdG	21025	9869	0.680034
ACAGTGTTGGAGACAGCATC	ACAGTGTTGGAGACGGCATCGGG	M1:p6rAdC	7167	2568	0.736871
ACAGTGTTGGAGACAGCATC	ACAGTGTTGGAGACTGCATCGGG	M1:p6rAdA	5902	6926	0.45959
ACAGTGTTGGAGACAGCATC	ACAGTGTTGGAGACAACATCGGG	M1:p5rGdT	3768	891	0.80953
ACAGTGTTGGAGACAGCATC	ACAGTGTTGGAGACACCATCGGG	M1:p5rGdG	1781	17379	0.093652
ACAGTGTTGGAGACAGCATC	ACAGTGTTGGAGACATCATCGGG	M1:p5rGdA	2534	69524	0.0353963
ACAGTGTTGGAGACAGCATC	ACAGTGTTGGAGACAGAATCGGG	M1:p4rCdT	7172	3611	0.661159
ACAGTGTTGGAGACAGCATC	ACAGTGTTGGAGACAGGATCGGG	M1:p4rCdC	3083	6288	0.329474
ACAGTGTTGGAGACAGCATC	ACAGTGTTGGAGACAGTATCGGG	M1:p4rCdA	12667	3268	0.792682
ACAGTGTTGGAGACAGCATC	ACAGTGTTGGAGACAGCCTCGGG	M1:p3rAdG	7452	7239	0.510356
ACAGTGTTGGAGACAGCATC	ACAGTGTTGGAGACAGCGTCGGG	M1:p3rAdC	21819	6420	0.773552
ACAGTGTTGGAGACAGCATC	ACAGTGTTGGAGACAGCTTCGGG	M1:p3rAdA	9977	2696	0.793416
ACAGTGTTGGAGACAGCATC	ACAGTGTTGGAGACAGCAACGGG	M1:p2rUdT	31417	9761	0.763489
ACAGTGTTGGAGACAGCATC	ACAGTGTTGGAGACAGCACCGGG	M1:p2rUdG	20894	5142	0.802369
ACAGTGTTGGAGACAGCATC	ACAGTGTTGGAGACAGCAGCGGG	M1:p2rUdC	13867	9379	0.596631
ACAGTGTTGGAGACAGCATC	CCAGTGTTGGAGACAGCATCGGG	M1:p20rAdG	4010	699	0.851159
ACAGTGTTGGAGACAGCATC	GCAGTGTTGGAGACAGCATCGGG	M1:p20rAdC	14725	4226	0.778142
ACAGTGTTGGAGACAGCATC	TCAGTGTTGGAGACAGCATCGGG	M1:p20rAdA	5932	1770	0.768585
ACAGTGTTGGAGACAGCATC	ACAGTGTTGGAGACAGCATAGGG	M1:p1rCdT	7356	1379	0.840016
ACAGTGTTGGAGACAGCATC	ACAGTGTTGGAGACAGCATGGGG	M1:p1rCdC	5862	2159	0.730548
ACAGTGTTGGAGACAGCATC	ACAGTGTTGGAGACAGCATTGGG	M1:p1rCdA	5611	2048	0.735648
ACAGTGTTGGAGACAGCATC	ACAGTGTTGGAGACAGCATCGAG	M1:p-1rGdT	5529	1245	0.814685
ACAGTGTTGGAGACAGCATC	ACAGTGTTGGAGACAGCATCGCG	M1:p-1rGdG	2741	9708	0.218232
ACAGTGTTGGAGACAGCATC	ACAGTGTTGGAGACAGCATCGTG	M1:p-1rGdA	4366	10181	0.300644
ACAGTGTTGGAGACAGCATC	ACAGTGTTGGAGACAGCATCGGA	M1:p-2rGdT	7477	4370	0.629984
ACAGTGTTGGAGACAGCATC	ACAGTGTTGGAGACAGCATCGGC	M1:p-2rGdG	1870	6851	0.215672
ACAGTGTTGGAGACAGCATC	ACAGTGTTGGAGACAGCATCGGT	M1:p-2rGdA	1876	9102	0.17115
ACAGTGTTGGAGACAGCATC	AAAGTGTTGGAGACAGCATCGGG	M1:p19rCdT	5181	1383	0.789312
ACAGTGTTGGAGACAGCATC	AGAGTGTTGGAGACAGCATCGGG	M1:p19rCdC	4835	1609	0.751894
ACAGTGTTGGAGACAGCATC	ATAGTGTTGGAGACAGCATCGGG	M1:p19rCdA	3876	1130	0.772558
ACAGTGTTGGAGACAGCATC	ACCGTGTTGGAGACAGCATCGGG	M1:p18rAdG	2687	5047	0.345211
ACAGTGTTGGAGACAGCATC	ACGGTGTTGGAGACAGCATCGGG	M1:p18rAdC	13098	2351	0.845428
ACAGTGTTGGAGACAGCATC	ACTGTGTTGGAGACAGCATCGGG	M1:p18rAdA	4161	1297	0.763444
ACAGTGTTGGAGACAGCATC	ACAATGTTGGAGACAGCATCGGG	M1:p17rGdT	4201	750	0.846812
ACAGTGTTGGAGACAGCATC	ACACTGTTGGAGACAGCATCGGG	M1:p17rGdG	7842	3299	0.703833
ACAGTGTTGGAGACAGCATC	ACATTGTTGGAGACAGCATCGGG	M1:p17rGdA	4339	5143	0.464767
ACAGTGTTGGAGACAGCATC	ACAGAGTTGGAGACAGCATCGGG	M1:p16rUdT	9998	1929	0.835072
ACAGTGTTGGAGACAGCATC	ACAGCGTTGGAGACAGCATCGGG	M1:p16rUdG	8246	1961	0.805669
ACAGTGTTGGAGACAGCATC	ACAGGGTTGGAGACAGCATCGGG	M1:p16rUdC	6444	2151	0.755286
ACAGTGTTGGAGACAGCATC	ACAGTATTGGAGACAGCATCGGG	M1:p15rGdT	5706	1256	0.819789
ACAGTGTTGGAGACAGCATC	ACAGTCTTGGAGACAGCATCGGG	M1:p15rGdG	4989	1507	0.769505
ACAGTGTTGGAGACAGCATC	ACAGTTTTGGAGACAGCATCGGG	M1:p15rGdA	5018	5235	0.490072
ACAGTGTTGGAGACAGCATC	ACAGTGATGGAGACAGCATCGGG	M1:p14rUdT	5706	1126	0.834925
ACAGTGTTGGAGACAGCATC	ACAGTGCTGGAGACAGCATCGGG	M1:p14rUdG	7305	1879	0.795286
ACAGTGTTGGAGACAGCATC	ACAGTGGTGGAGACAGCATCGGG	M1:p14rUdC	10240	1847	0.845802
ACAGTGTTGGAGACAGCATC	ACAGTGTAGGAGACAGCATCGGG	M1:p13rUdT	7444	1498	0.829633
ACAGTGTTGGAGACAGCATC	ACAGTGTCGGAGACAGCATCGGG	M1:p13rUdG	6474	1512	0.814006
ACAGTGTTGGAGACAGCATC	ACAGTGTGGGAGACAGCATCGGG	M1:p13rUdC	6273	1228	0.836978
ACAGTGTTGGAGACAGCATC	ACAGTGTTAGAGACAGCATCGGG	M1:p12rGdT	5184	1576	0.768527
ACAGTGTTGGAGACAGCATC	ACAGTGTTCGAGACAGCATCGGG	M1:p12rGdG	4252	4404	0.495611
ACAGTGTTGGAGACAGCATC	ACAGTGTTTGAGACAGCATCGGG	M1:p12rGdA	4205	2760	0.604651
ACAGTGTTGGAGACAGCATC	ACAGTGTTGACGACAGCATCGGG	M2:p11rGdT|p10rAdG	695	8144	0.078645
ACAGTGTTGGAGACAGCATC	ACAGTGTTGAGGACAGCATCGGG	M2:p11rGdT|p10rAdC	3890	9978	0.28165
ACAGTGTTGGAGACAGCATC	ACAGTGTTGATGACAGCATCGGG	M2:p11rGdT|p10rAdA	1466	5207	0.219671
ACAGTGTTGGAGACAGCATC	ACAGTGTTGCCGACAGCATCGGG	M2:p11rGdG|p10rAdG	362	7811	0.0445126
ACAGTGTTGGAGACAGCATC	ACAGTGTTGCGGACAGCATCGGG	M2:p11rGdG|p10rAdC	4435	48037	0.0856014
ACAGTGTTGGAGACAGCATC	ACAGTGTTGCTGACAGCATCGGG	M2:p11rGdG|p10rAdA	999	14612	0.0643288
ACAGTGTTGGAGACAGCATC	ACAGTGTTGTCGACAGCATCGGG	M2:p11rGdA|p10rAdG	1562	26588	0.0548552
ACAGTGTTGGAGACAGCATC	ACAGTGTTGTGGACAGCATCGGG	M2:p11rGdA|p10rAdC	659	13850	0.0462243
ACAGTGTTGGAGACAGCATC	ACAGTGTTGTTGACAGCATCGGG	M2:p11rGdA|p10rAdA	1002	11028	0.0816316
ACAGTGTTGGAGACAGCATC	ACAGTGTTGAAAACAGCATCGGG	M2:p11rGdT|p9rGdT	2438	4973	0.336983
ACAGTGTTGGAGACAGCATC	ACAGTGTTGAACACAGCATCGGG	M2:p11rGdT|p9rGdG	5973	13397	0.306631
ACAGTGTTGGAGACAGCATC	ACAGTGTTGAATACAGCATCGGG	M2:p11rGdT|p9rGdA	370	8601	0.041891
ACAGTGTTGGAGACAGCATC	ACAGTGTTGCAAACAGCATCGGG	M2:p11rGdG|p9rGdT	5218	10716	0.328114
ACAGTGTTGGAGACAGCATC	ACAGTGTTGCACACAGCATCGGG	M2:p11rGdG|p9rGdG	483	9252	0.0495141
ACAGTGTTGGAGACAGCATC	ACAGTGTTGCATACAGCATCGGG	M2:p11rGdG|p9rGdA	180	8099	0.0216398
ACAGTGTTGGAGACAGCATC	ACAGTGTTGTAAACAGCATCGGG	M2:p11rGdA|p9rGdT	2042	4834	0.297198
ACAGTGTTGGAGACAGCATC	ACAGTGTTGTACACAGCATCGGG	M2:p11rGdA|p9rGdG	1621	7915	0.169575
ACAGTGTTGGAGACAGCATC	ACAGTGTTGTATACAGCATCGGG	M2:p11rGdA|p9rGdA	197	11054	0.0178462
ACAGTGTTGGAGACAGCATC	ACAGTGTTGAAGCCAGCATCGGG	M2:p11rGdT|p8rAdG	1702	11925	0.121533
ACAGTGTTGGAGACAGCATC	ACAGTGTTGAAGGCAGCATCGGG	M2:p11rGdT|p8rAdC	5464	3731	0.593539
ACAGTGTTGGAGACAGCATC	ACAGTGTTGAAGTCAGCATCGGG	M2:p11rGdT|p8rAdA	1843	10241	0.151894
ACAGTGTTGGAGACAGCATC	ACAGTGTTGCAGCCAGCATCGGG	M2:p11rGdG|p8rAdG	221	8900	0.0236305
ACAGTGTTGGAGACAGCATC	ACAGTGTTGCAGGCAGCATCGGG	M2:p11rGdG|p8rAdC	8163	31451	0.205717
ACAGTGTTGGAGACAGCATC	ACAGTGTTGCAGTCAGCATCGGG	M2:p11rGdG|p8rAdA	3166	14829	0.175439
ACAGTGTTGGAGACAGCATC	ACAGTGTTGTAGCCAGCATCGGG	M2:p11rGdA|p8rAdG	863	12710	0.0641706
ACAGTGTTGGAGACAGCATC	ACAGTGTTGTAGGCAGCATCGGG	M2:p11rGdA|p8rAdC	2898	6973	0.297946
ACAGTGTTGGAGACAGCATC	ACAGTGTTGTAGTCAGCATCGGG	M2:p11rGdA|p8rAdA	1617	8304	0.162908
ACAGTGTTGGAGACAGCATC	ACAGTGTTGAAGAAAGCATCGGG	M2:p11rGdT|p7rCdT	564	6804	0.0767112
ACAGTGTTGGAGACAGCATC	ACAGTGTTGAAGAGAGCATCGGG	M2:p11rGdT|p7rCdC	95	6527	0.0140203
ACAGTGTTGGAGACAGCATC	ACAGTGTTGAAGATAGCATCGGG	M2:p11rGdT|p7rCdA	2616	5795	0.308516
ACAGTGTTGGAGACAGCATC	ACAGTGTTGCAGAAAGCATCGGG	M2:p11rGdG|p7rCdT	73	4570	0.0157435
ACAGTGTTGGAGACAGCATC	ACAGTGTTGCAGAGAGCATCGGG	M2:p11rGdG|p7rCdC	186	8655	0.0191423
ACAGTGTTGGAGACAGCATC	ACAGTGTTGCAGATAGCATCGGG	M2:p11rGdG|p7rCdA	498	3505	0.123877
ACAGTGTTGGAGACAGCATC	ACAGTGTTGTAGAAAGCATCGGG	M2:p11rGdA|p7rCdT	610	8955	0.0617975
ACAGTGTTGGAGACAGCATC	ACAGTGTTGTAGAGAGCATCGGG	M2:p11rGdA|p7rCdC	452	8862	0.0483022
ACAGTGTTGGAGACAGCATC	ACAGTGTTGTAGATAGCATCGGG	M2:p11rGdA|p7rCdA	848	6860	0.108962
ACAGTGTTGGAGACAGCATC	ACAGTGTTGAAGACCGCATCGGG	M2:p11rGdT|p6rAdG	558	8449	0.060036
ACAGTGTTGGAGACAGCATC	ACAGTGTTGAAGACGGCATCGGG	M2:p11rGdT|p6rAdC	2175	6163	0.266942
ACAGTGTTGGAGACAGCATC	ACAGTGTTGAAGACTGCATCGGG	M2:p11rGdT|p6rAdA	184	15509	0.0117217
ACAGTGTTGGAGACAGCATC	ACAGTGTTGCAGACCGCATCGGG	M2:p11rGdG|p6rAdG	1097	29004	0.0374115
ACAGTGTTGGAGACAGCATC	ACAGTGTTGCAGACGGCATCGGG	M2:p11rGdG|p6rAdC	824	8005	0.0938597
ACAGTGTTGGAGACAGCATC	ACAGTGTTGCAGACTGCATCGGG	M2:p11rGdG|p6rAdA	289	21194	0.0142498
ACAGTGTTGGAGACAGCATC	ACAGTGTTGTAGACCGCATCGGG	M2:p11rGdA|p6rAdG	1608	44136	0.0357564
ACAGTGTTGGAGACAGCATC	ACAGTGTTGTAGACGGCATCGGG	M2:p11rGdA|p6rAdC	1791	4688	0.270343
ACAGTGTTGGAGACAGCATC	ACAGTGTTGTAGACTGCATCGGG	M2:p11rGdA|p6rAdA	1235	70837	0.0175763
ACAGTGTTGGAGACAGCATC	ACAGTGTTGAAGACAACATCGGG	M2:p11rGdT|p5rGdT	8823	27338	0.242854
ACAGTGTTGGAGACAGCATC	ACAGTGTTGAAGACACCATCGGG	M2:p11rGdT|p5rGdG	217	7045	0.0295442
ACAGTGTTGGAGACAGCATC	ACAGTGTTGAAGACATCATCGGG	M2:p11rGdT|p5rGdA	186	7275	0.0254983
ACAGTGTTGGAGACAGCATC	ACAGTGTTGCAGACAACATCGGG	M2:p11rGdG|p5rGdT	1559	3766	0.288398
ACAGTGTTGGAGACAGCATC	ACAGTGTTGCAGACACCATCGGG	M2:p11rGdG|p5rGdG	354	5317	0.0636059
ACAGTGTTGGAGACAGCATC	ACAGTGTTGCAGACATCATCGGG	M2:p11rGdG|p5rGdA	10	5742	0.00180265
ACAGTGTTGGAGACAGCATC	ACAGTGTTGTAGACAACATCGGG	M2:p11rGdA|p5rGdT	1793	4194	0.301424
ACAGTGTTGGAGACAGCATC	ACAGTGTTGTAGACACCATCGGG	M2:p11rGdA|p5rGdG	392	8473	0.0449458
ACAGTGTTGGAGACAGCATC	ACAGTGTTGTAGACATCATCGGG	M2:p11rGdA|p5rGdA	211	9616	0.0222531
ACAGTGTTGGAGACAGCATC	ACAGTGTTGAAGACAGAATCGGG	M2:p11rGdT|p4rCdT	994	10742	0.0844046
ACAGTGTTGGAGACAGCATC	ACAGTGTTGAAGACAGGATCGGG	M2:p11rGdT|p4rCdC	54	5383	0.010233
ACAGTGTTGGAGACAGCATC	ACAGTGTTGAAGACAGTATCGGG	M2:p11rGdT|p4rCdA	6223	14584	0.30022
ACAGTGTTGGAGACAGCATC	ACAGTGTTGCAGACAGAATCGGG	M2:p11rGdG|p4rCdT	827	6828	0.107907
ACAGTGTTGGAGACAGCATC	ACAGTGTTGCAGACAGGATCGGG	M2:p11rGdG|p4rCdC	376	12129	0.0290687
ACAGTGTTGGAGACAGCATC	ACAGTGTTGCAGACAGTATCGGG	M2:p11rGdG|p4rCdA	2324	5647	0.292772
ACAGTGTTGGAGACAGCATC	ACAGTGTTGTAGACAGAATCGGG	M2:p11rGdA|p4rCdT	2110	20512	0.0920552
ACAGTGTTGGAGACAGCATC	ACAGTGTTGTAGACAGGATCGGG	M2:p11rGdA|p4rCdC	864	26910	0.0309953
ACAGTGTTGGAGACAGCATC	ACAGTGTTGTAGACAGTATCGGG	M2:p11rGdA|p4rCdA	2200	3655	0.374819
ACAGTGTTGGAGACAGCATC	ACAGTGTTGAAGACAGCCTCGGG	M2:p11rGdT|p3rAdG	564	11246	0.0498968
ACAGTGTTGGAGACAGCATC	ACAGTGTTGAAGACAGCGTCGGG	M2:p11rGdT|p3rAdC	959	5498	0.15455
ACAGTGTTGGAGACAGCATC	ACAGTGTTGAAGACAGCTTCGGG	M2:p11rGdT|p3rAdA	3480	8294	0.295717
ACAGTGTTGGAGACAGCATC	ACAGTGTTGCAGACAGCCTCGGG	M2:p11rGdG|p3rAdG	382	8796	0.0433631
ACAGTGTTGGAGACAGCATC	ACAGTGTTGCAGACAGCGTCGGG	M2:p11rGdG|p3rAdC	3392	11448	0.225507
ACAGTGTTGGAGACAGCATC	ACAGTGTTGCAGACAGCTTCGGG	M2:p11rGdG|p3rAdA	7250	15462	0.319601
ACAGTGTTGGAGACAGCATC	ACAGTGTTGTAGACAGCCTCGGG	M2:p11rGdA|p3rAdG	509	7777	0.0627492
ACAGTGTTGGAGACAGCATC	ACAGTGTTGTAGACAGCGTCGGG	M2:p11rGdA|p3rAdC	2121	5545	0.273552
ACAGTGTTGGAGACAGCATC	ACAGTGTTGTAGACAGCTTCGGG	M2:p11rGdA|p3rAdA	4366	6595	0.397022
ACAGTGTTGGAGACAGCATC	ACAGTGTTGAAGACAGCAACGGG	M2:p11rGdT|p2rUdT	1066	10454	0.0925226
ACAGTGTTGGAGACAGCATC	ACAGTGTTGAAGACAGCACCGGG	M2:p11rGdT|p2rUdG	4677	2687	0.637649
ACAGTGTTGGAGACAGCATC	ACAGTGTTGAAGACAGCAGCGGG	M2:p11rGdT|p2rUdC	695	11764	0.0556154
ACAGTGTTGGAGACAGCATC	ACAGTGTTGCAGACAGCAACGGG	M2:p11rGdG|p2rUdT	1650	5591	0.228404
ACAGTGTTGGAGACAGCATC	ACAGTGTTGCAGACAGCACCGGG	M2:p11rGdG|p2rUdG	3402	2683	0.559913
ACAGTGTTGGAGACAGCATC	ACAGTGTTGCAGACAGCAGCGGG	M2:p11rGdG|p2rUdC	459	7424	0.0611452
ACAGTGTTGGAGACAGCATC	ACAGTGTTGTAGACAGCAACGGG	M2:p11rGdA|p2rUdT	1350	6156	0.180411
ACAGTGTTGGAGACAGCATC	ACAGTGTTGTAGACAGCACCGGG	M2:p11rGdA|p2rUdG	8397	5133	0.627918
ACAGTGTTGGAGACAGCATC	ACAGTGTTGTAGACAGCAGCGGG	M2:p11rGdA|p2rUdC	1586	6288	0.200592
ACAGTGTTGGAGACAGCATC	ACAGTGTTGAAGACAGCATAGGG	M2:p11rGdT|p1rCdT	1673	2755	0.377088
ACAGTGTTGGAGACAGCATC	ACAGTGTTGAAGACAGCATGGGG	M2:p11rGdT|p1rCdC	1551	5787	0.211491
ACAGTGTTGGAGACAGCATC	ACAGTGTTGAAGACAGCATTGGG	M2:p11rGdT|p1rCdA	3493	6581	0.346317
ACAGTGTTGGAGACAGCATC	ACAGTGTTGCAGACAGCATAGGG	M2:p11rGdG|p1rCdT	1837	1868	0.495728
ACAGTGTTGGAGACAGCATC	ACAGTGTTGCAGACAGCATGGGG	M2:p11rGdG|p1rCdC	1250	4812	0.205495
ACAGTGTTGGAGACAGCATC	ACAGTGTTGCAGACAGCATTGGG	M2:p11rGdG|p1rCdA	1937	5101	0.275713
ACAGTGTTGGAGACAGCATC	ACAGTGTTGTAGACAGCATAGGG	M2:p11rGdA|p1rCdT	3339	2805	0.543757
ACAGTGTTGGAGACAGCATC	ACAGTGTTGTAGACAGCATGGGG	M2:p11rGdA|p1rCdC	6208	15642	0.284449
ACAGTGTTGGAGACAGCATC	ACAGTGTTGTAGACAGCATTGGG	M2:p11rGdA|p1rCdA	5453	7845	0.41739
ACAGTGTTGGAGACAGCATC	ACAGTGTTGAAGACAGCATCGAG	M2:p11rGdT|p-1rGdT	2002	3562	0.360147
ACAGTGTTGGAGACAGCATC	ACAGTGTTGAAGACAGCATCGCG	M2:p11rGdT|p-1rGdG	58	5581	0.0118249
ACAGTGTTGGAGACAGCATC	ACAGTGTTGAAGACAGCATCGTG	M2:p11rGdT|p-1rGdA	309	4347	0.0650656
ACAGTGTTGGAGACAGCATC	ACAGTGTTGCAGACAGCATCGAG	M2:p11rGdG|p-1rGdT	1952	1964	0.481185
ACAGTGTTGGAGACAGCATC	ACAGTGTTGCAGACAGCATCGCG	M2:p11rGdG|p-1rGdG	498	8513	0.054712
ACAGTGTTGGAGACAGCATC	ACAGTGTTGCAGACAGCATCGTG	M2:p11rGdG|p-1rGdA	261	5898	0.0423672
ACAGTGTTGGAGACAGCATC	ACAGTGTTGTAGACAGCATCGAG	M2:p11rGdA|p-1rGdT	3336	1727	0.654165
ACAGTGTTGGAGACAGCATC	ACAGTGTTGTAGACAGCATCGCG	M2:p11rGdA|p-1rGdG	295	4439	0.0658284
ACAGTGTTGGAGACAGCATC	ACAGTGTTGTAGACAGCATCGTG	M2:p11rGdA|p-1rGdA	503	7621	0.0621177
ACAGTGTTGGAGACAGCATC	ACAGTGTTGAAGACAGCATCGGA	M2:p11rGdT|p-2rGdT	401	5372	0.0686356
ACAGTGTTGGAGACAGCATC	ACAGTGTTGAAGACAGCATCGGC	M2:p11rGdT|p-2rGdG	274	8017	0.0341977
ACAGTGTTGGAGACAGCATC	ACAGTGTTGAAGACAGCATCGGT	M2:p11rGdT|p-2rGdA	148	7154	0.0210089
ACAGTGTTGGAGACAGCATC	ACAGTGTTGCAGACAGCATCGGA	M2:p11rGdG|p-2rGdT	1301	3589	0.266066
ACAGTGTTGGAGACAGCATC	ACAGTGTTGCAGACAGCATCGGC	M2:p11rGdG|p-2rGdG	237	7795	0.028738
ACAGTGTTGGAGACAGCATC	ACAGTGTTGCAGACAGCATCGGT	M2:p11rGdG|p-2rGdA	123	8308	0.0159754
ACAGTGTTGGAGACAGCATC	ACAGTGTTGTAGACAGCATCGGA	M2:p11rGdA|p-2rGdT	1520	3922	0.278451
ACAGTGTTGGAGACAGCATC	ACAGTGTTGTAGACAGCATCGGC	M2:p11rGdA|p-2rGdG	150	4284	0.0342973
ACAGTGTTGGAGACAGCATC	ACAGTGTTGTAGACAGCATCGGT	M2:p11rGdA|p-2rGdA	134	8090	0.0164027
ACAGTGTTGGAGACAGCATC	ACAGTGTTGGCAACAGCATCGGG	M2:p10rAdG|p9rGdT	1745	9009	0.161532
ACAGTGTTGGAGACAGCATC	ACAGTGTTGGCCACAGCATCGGG	M2:p10rAdG|p9rGdG	953	10175	0.0863101
ACAGTGTTGGAGACAGCATC	ACAGTGTTGGCTACAGCATCGGG	M2:p10rAdG|p9rGdA	253	10007	0.0243916
ACAGTGTTGGAGACAGCATC	ACAGTGTTGGGAACAGCATCGGG	M2:p10rAdC|p9rGdT	3819	6008	0.384082
ACAGTGTTGGAGACAGCATC	ACAGTGTTGGGCACAGCATCGGG	M2:p10rAdC|p9rGdG	1234	20957	0.0562379
ACAGTGTTGGAGACAGCATC	ACAGTGTTGGGTACAGCATCGGG	M2:p10rAdC|p9rGdA	1670	19630	0.0806955
ACAGTGTTGGAGACAGCATC	ACAGTGTTGGTAACAGCATCGGG	M2:p10rAdA|p9rGdT	1470	8574	0.147749
ACAGTGTTGGAGACAGCATC	ACAGTGTTGGTCACAGCATCGGG	M2:p10rAdA|p9rGdG	1271	6807	0.158181
ACAGTGTTGGAGACAGCATC	ACAGTGTTGGTTACAGCATCGGG	M2:p10rAdA|p9rGdA	393	10669	0.0360117
ACAGTGTTGGAGACAGCATC	ACAGTGTTGGCGCCAGCATCGGG	M2:p10rAdG|p8rAdG	443	15952	0.0267764
ACAGTGTTGGAGACAGCATC	ACAGTGTTGGCGGCAGCATCGGG	M2:p10rAdG|p8rAdC	388	7992	0.0476548
ACAGTGTTGGAGACAGCATC	ACAGTGTTGGCGTCAGCATCGGG	M2:p10rAdG|p8rAdA	243	10768	0.021341
ACAGTGTTGGAGACAGCATC	ACAGTGTTGGGGCCAGCATCGGG	M2:p10rAdC|p8rAdG	1496	33801	0.0427773
ACAGTGTTGGAGACAGCATC	ACAGTGTTGGGGGCAGCATCGGG	M2:p10rAdC|p8rAdC	9693	18790	0.339171
ACAGTGTTGGAGACAGCATC	ACAGTGTTGGGGTCAGCATCGGG	M2:p10rAdC|p8rAdA	1441	13661	0.0949172
ACAGTGTTGGAGACAGCATC	ACAGTGTTGGTGCCAGCATCGGG	M2:p10rAdA|p8rAdG	726	31792	0.022402
ACAGTGTTGGAGACAGCATC	ACAGTGTTGGTGGCAGCATCGGG	M2:p10rAdA|p8rAdC	1039	8130	0.113067
ACAGTGTTGGAGACAGCATC	ACAGTGTTGGTGTCAGCATCGGG	M2:p10rAdA|p8rAdA	168	8888	0.0200592
ACAGTGTTGGAGACAGCATC	ACAGTGTTGGCGAAAGCATCGGG	M2:p10rAdG|p7rCdT	260	9992	0.0260478
ACAGTGTTGGAGACAGCATC	ACAGTGTTGGCGAGAGCATCGGG	M2:p10rAdG|p7rCdC	191	7882	0.0217985
ACAGTGTTGGAGACAGCATC	ACAGTGTTGGCGATAGCATCGGG	M2:p10rAdG|p7rCdA	39	4383	0.00954341
ACAGTGTTGGAGACAGCATC	ACAGTGTTGGGGAAAGCATCGGG	M2:p10rAdC|p7rCdT	441	12500	0.0347183
ACAGTGTTGGAGACAGCATC	ACAGTGTTGGGGAGAGCATCGGG	M2:p10rAdC|p7rCdC	389	14585	0.0261392
ACAGTGTTGGAGACAGCATC	ACAGTGTTGGGGATAGCATCGGG	M2:p10rAdC|p7rCdA	1007	6598	0.134467
ACAGTGTTGGAGACAGCATC	ACAGTGTTGGTGAAAGCATCGGG	M2:p10rAdA|p7rCdT	198	13396	0.0145219
ACAGTGTTGGAGACAGCATC	ACAGTGTTGGTGAGAGCATCGGG	M2:p10rAdA|p7rCdC	189	5590	0.0313701
ACAGTGTTGGAGACAGCATC	ACAGTGTTGGTGATAGCATCGGG	M2:p10rAdA|p7rCdA	211	8008	0.0250616
ACAGTGTTGGAGACAGCATC	ACAGTGTTGGCGACCGCATCGGG	M2:p10rAdG|p6rAdG	394	8792	0.0441937
ACAGTGTTGGAGACAGCATC	ACAGTGTTGGCGACGGCATCGGG	M2:p10rAdG|p6rAdC	1282	41276	0.0304071
ACAGTGTTGGAGACAGCATC	ACAGTGTTGGCGACTGCATCGGG	M2:p10rAdG|p6rAdA	351	15078	0.0224784
ACAGTGTTGGAGACAGCATC	ACAGTGTTGGGGACCGCATCGGG	M2:p10rAdC|p6rAdG	1242	41212	0.0292925
ACAGTGTTGGAGACAGCATC	ACAGTGTTGGGGACGGCATCGGG	M2:p10rAdC|p6rAdC	1803	9540	0.159577
ACAGTGTTGGAGACAGCATC	ACAGTGTTGGGGACTGCATCGGG	M2:p10rAdC|p6rAdA	154	18639	0.00844295
ACAGTGTTGGAGACAGCATC	ACAGTGTTGGTGACCGCATCGGG	M2:p10rAdA|p6rAdG	364	12476	0.0285656
ACAGTGTTGGAGACAGCATC	ACAGTGTTGGTGACGGCATCGGG	M2:p10rAdA|p6rAdC	422	9995	0.0410294
ACAGTGTTGGAGACAGCATC	ACAGTGTTGGTGACTGCATCGGG	M2:p10rAdA|p6rAdA	300	13144	0.0222116
ACAGTGTTGGAGACAGCATC	ACAGTGTTGGCGACAACATCGGG	M2:p10rAdG|p5rGdT	1362	28824	0.0435235
ACAGTGTTGGAGACAGCATC	ACAGTGTTGGCGACACCATCGGG	M2:p10rAdG|p5rGdG	212	6902	0.0304928
ACAGTGTTGGAGACAGCATC	ACAGTGTTGGCGACATCATCGGG	M2:p10rAdG|p5rGdA	52	6851	0.00824781
ACAGTGTTGGAGACAGCATC	ACAGTGTTGGGGACAACATCGGG	M2:p10rAdC|p5rGdT	6429	15568	0.289599
ACAGTGTTGGAGACAGCATC	ACAGTGTTGGGGACACCATCGGG	M2:p10rAdC|p5rGdG	344	9622	0.0350528
ACAGTGTTGGAGACAGCATC	ACAGTGTTGGGGACATCATCGGG	M2:p10rAdC|p5rGdA	597	24415	0.0248156
ACAGTGTTGGAGACAGCATC	ACAGTGTTGGTGACAACATCGGG	M2:p10rAdA|p5rGdT	1011	12789	0.0728287
ACAGTGTTGGAGACAGCATC	ACAGTGTTGGTGACACCATCGGG	M2:p10rAdA|p5rGdG	181	10623	0.0172834
ACAGTGTTGGAGACAGCATC	ACAGTGTTGGTGACATCATCGGG	M2:p10rAdA|p5rGdA	633	28204	0.0214807
ACAGTGTTGGAGACAGCATC	ACAGTGTTGGCGACAGAATCGGG	M2:p10rAdG|p4rCdT	359	11158	0.031079
ACAGTGTTGGAGACAGCATC	ACAGTGTTGGCGACAGGATCGGG	M2:p10rAdG|p4rCdC	373	17198	0.0220805
ACAGTGTTGGAGACAGCATC	ACAGTGTTGGCGACAGTATCGGG	M2:p10rAdG|p4rCdA	856	9367	0.0822625
ACAGTGTTGGAGACAGCATC	ACAGTGTTGGGGACAGAATCGGG	M2:p10rAdC|p4rCdT	2701	45338	0.0566446
ACAGTGTTGGAGACAGCATC	ACAGTGTTGGGGACAGGATCGGG	M2:p10rAdC|p4rCdC	692	29784	0.0223892
ACAGTGTTGGAGACAGCATC	ACAGTGTTGGGGACAGTATCGGG	M2:p10rAdC|p4rCdA	2526	4464	0.359985
ACAGTGTTGGAGACAGCATC	ACAGTGTTGGTGACAGAATCGGG	M2:p10rAdA|p4rCdT	296	7801	0.0359313
ACAGTGTTGGAGACAGCATC	ACAGTGTTGGTGACAGGATCGGG	M2:p10rAdA|p4rCdC	197	6832	0.0273184
ACAGTGTTGGAGACAGCATC	ACAGTGTTGGTGACAGTATCGGG	M2:p10rAdA|p4rCdA	717	7888	0.0818106
ACAGTGTTGGAGACAGCATC	ACAGTGTTGGCGACAGCCTCGGG	M2:p10rAdG|p3rAdG	802	24341	0.0328505
ACAGTGTTGGAGACAGCATC	ACAGTGTTGGCGACAGCGTCGGG	M2:p10rAdG|p3rAdC	1307	22648	0.0540786
ACAGTGTTGGAGACAGCATC	ACAGTGTTGGCGACAGCTTCGGG	M2:p10rAdG|p3rAdA	1638	15286	0.0953389
ACAGTGTTGGAGACAGCATC	ACAGTGTTGGGGACAGCCTCGGG	M2:p10rAdC|p3rAdG	1027	14935	0.0678004
ACAGTGTTGGAGACAGCATC	ACAGTGTTGGGGACAGCGTCGGG	M2:p10rAdC|p3rAdC	1823	6484	0.221192
ACAGTGTTGGAGACAGCATC	ACAGTGTTGGGGACAGCTTCGGG	M2:p10rAdC|p3rAdA	3743	9645	0.278909
ACAGTGTTGGAGACAGCATC	ACAGTGTTGGTGACAGCCTCGGG	M2:p10rAdA|p3rAdG	507	8504	0.0558663
ACAGTGTTGGAGACAGCATC	ACAGTGTTGGTGACAGCGTCGGG	M2:p10rAdA|p3rAdC	315	7554	0.0400579
ACAGTGTTGGAGACAGCATC	ACAGTGTTGGTGACAGCTTCGGG	M2:p10rAdA|p3rAdA	1016	11685	0.0811039
ACAGTGTTGGAGACAGCATC	ACAGTGTTGGCGACAGCAACGGG	M2:p10rAdG|p2rUdT	526	11788	0.0427103
ACAGTGTTGGAGACAGCATC	ACAGTGTTGGCGACAGCACCGGG	M2:p10rAdG|p2rUdG	10034	32381	0.23599
ACAGTGTTGGAGACAGCATC	ACAGTGTTGGCGACAGCAGCGGG	M2:p10rAdG|p2rUdC	620	27529	0.0229627
ACAGTGTTGGAGACAGCATC	ACAGTGTTGGGGACAGCAACGGG	M2:p10rAdC|p2rUdT	1813	7292	0.198751
ACAGTGTTGGAGACAGCATC	ACAGTGTTGGGGACAGCACCGGG	M2:p10rAdC|p2rUdG	4155	5213	0.446967
ACAGTGTTGGAGACAGCATC	ACAGTGTTGGGGACAGCAGCGGG	M2:p10rAdC|p2rUdC	1302	17280	0.0704368
ACAGTGTTGGAGACAGCATC	ACAGTGTTGGTGACAGCAACGGG	M2:p10rAdA|p2rUdT	864	24735	0.0342394
ACAGTGTTGGAGACAGCATC	ACAGTGTTGGTGACAGCACCGGG	M2:p10rAdA|p2rUdG	5613	20440	0.215825
ACAGTGTTGGAGACAGCATC	ACAGTGTTGGTGACAGCAGCGGG	M2:p10rAdA|p2rUdC	1459	52338	0.0274289
ACAGTGTTGGAGACAGCATC	ACAGTGTTGGCGACAGCATAGGG	M2:p10rAdG|p1rCdT	1221	6666	0.156066
ACAGTGTTGGAGACAGCATC	ACAGTGTTGGCGACAGCATGGGG	M2:p10rAdG|p1rCdC	1348	28681	0.0448001
ACAGTGTTGGAGACAGCATC	ACAGTGTTGGCGACAGCATTGGG	M2:p10rAdG|p1rCdA	479	7477	0.0637552
ACAGTGTTGGAGACAGCATC	ACAGTGTTGGGGACAGCATAGGG	M2:p10rAdC|p1rCdT	3754	3162	0.545203
ACAGTGTTGGAGACAGCATC	ACAGTGTTGGGGACAGCATGGGG	M2:p10rAdC|p1rCdC	12580	26209	0.324966
ACAGTGTTGGAGACAGCATC	ACAGTGTTGGGGACAGCATTGGG	M2:p10rAdC|p1rCdA	3416	6460	0.344983
ACAGTGTTGGAGACAGCATC	ACAGTGTTGGTGACAGCATAGGG	M2:p10rAdA|p1rCdT	733	6502	0.101619
ACAGTGTTGGAGACAGCATC	ACAGTGTTGGTGACAGCATGGGG	M2:p10rAdA|p1rCdC	438	5964	0.0687263
ACAGTGTTGGAGACAGCATC	ACAGTGTTGGTGACAGCATTGGG	M2:p10rAdA|p1rCdA	627	8095	0.0702972
ACAGTGTTGGAGACAGCATC	ACAGTGTTGGCGACAGCATCGAG	M2:p10rAdG|p-1rGdT	2364	4513	0.34463
ACAGTGTTGGAGACAGCATC	ACAGTGTTGGCGACAGCATCGCG	M2:p10rAdG|p-1rGdG	107	8312	0.0127146
ACAGTGTTGGAGACAGCATC	ACAGTGTTGGCGACAGCATCGTG	M2:p10rAdG|p-1rGdA	184	8416	0.0217615
ACAGTGTTGGAGACAGCATC	ACAGTGTTGGGGACAGCATCGAG	M2:p10rAdC|p-1rGdT	3681	2937	0.55515
ACAGTGTTGGAGACAGCATC	ACAGTGTTGGGGACAGCATCGCG	M2:p10rAdC|p-1rGdG	131	4175	0.0312587
ACAGTGTTGGAGACAGCATC	ACAGTGTTGGGGACAGCATCGTG	M2:p10rAdC|p-1rGdA	534	7848	0.0634037
ACAGTGTTGGAGACAGCATC	ACAGTGTTGGTGACAGCATCGAG	M2:p10rAdA|p-1rGdT	4259	10474	0.290111
ACAGTGTTGGAGACAGCATC	ACAGTGTTGGTGACAGCATCGCG	M2:p10rAdA|p-1rGdG	298	8817	0.0318107
ACAGTGTTGGAGACAGCATC	ACAGTGTTGGTGACAGCATCGTG	M2:p10rAdA|p-1rGdA	108	7416	0.0145404
ACAGTGTTGGAGACAGCATC	ACAGTGTTGGCGACAGCATCGGA	M2:p10rAdG|p-2rGdT	416	7445	0.0570678
ACAGTGTTGGAGACAGCATC	ACAGTGTTGGCGACAGCATCGGC	M2:p10rAdG|p-2rGdG	269	8302	0.0301799
ACAGTGTTGGAGACAGCATC	ACAGTGTTGGCGACAGCATCGGT	M2:p10rAdG|p-2rGdA	638	38045	0.0165919
ACAGTGTTGGAGACAGCATC	ACAGTGTTGGGGACAGCATCGGA	M2:p10rAdC|p-2rGdT	917	7088	0.114488
ACAGTGTTGGAGACAGCATC	ACAGTGTTGGGGACAGCATCGGC	M2:p10rAdC|p-2rGdG	485	6814	0.0659176
ACAGTGTTGGAGACAGCATC	ACAGTGTTGGGGACAGCATCGGT	M2:p10rAdC|p-2rGdA	265	10961	0.0235583
ACAGTGTTGGAGACAGCATC	ACAGTGTTGGTGACAGCATCGGA	M2:p10rAdA|p-2rGdT	376	6902	0.0512161
ACAGTGTTGGAGACAGCATC	ACAGTGTTGGTGACAGCATCGGC	M2:p10rAdA|p-2rGdG	172	8143	0.0207891
ACAGTGTTGGAGACAGCATC	ACAGTGTTGGTGACAGCATCGGT	M2:p10rAdA|p-2rGdA	80	9298	0.00874372
ACAGTGTTGGAGACAGCATC	ACAGTGTTGGAACCAGCATCGGG	M2:p9rGdT|p8rAdG	731	14051	0.0493587
ACAGTGTTGGAGACAGCATC	ACAGTGTTGGAAGCAGCATCGGG	M2:p9rGdT|p8rAdC	1930	7372	0.207396
ACAGTGTTGGAGACAGCATC	ACAGTGTTGGAATCAGCATCGGG	M2:p9rGdT|p8rAdA	4476	10610	0.294676
ACAGTGTTGGAGACAGCATC	ACAGTGTTGGACCCAGCATCGGG	M2:p9rGdG|p8rAdG	744	23028	0.0317563
ACAGTGTTGGAGACAGCATC	ACAGTGTTGGACGCAGCATCGGG	M2:p9rGdG|p8rAdC	2110	19357	0.0976948
ACAGTGTTGGAGACAGCATC	ACAGTGTTGGACTCAGCATCGGG	M2:p9rGdG|p8rAdA	438	8939	0.0464435
ACAGTGTTGGAGACAGCATC	ACAGTGTTGGATCCAGCATCGGG	M2:p9rGdA|p8rAdG	1575	47230	0.0320759
ACAGTGTTGGAGACAGCATC	ACAGTGTTGGATGCAGCATCGGG	M2:p9rGdA|p8rAdC	481	13640	0.0367349
ACAGTGTTGGAGACAGCATC	ACAGTGTTGGATTCAGCATCGGG	M2:p9rGdA|p8rAdA	501	14726	0.03324
ACAGTGTTGGAGACAGCATC	ACAGTGTTGGAAAAAGCATCGGG	M2:p9rGdT|p7rCdT	353	6860	0.0498419
ACAGTGTTGGAGACAGCATC	ACAGTGTTGGAAAGAGCATCGGG	M2:p9rGdT|p7rCdC	134	5706	0.0205999
ACAGTGTTGGAGACAGCATC	ACAGTGTTGGAAATAGCATCGGG	M2:p9rGdT|p7rCdA	918	5969	0.132978
ACAGTGTTGGAGACAGCATC	ACAGTGTTGGACAAAGCATCGGG	M2:p9rGdG|p7rCdT	621	20922	0.0287891
ACAGTGTTGGAGACAGCATC	ACAGTGTTGGACAGAGCATCGGG	M2:p9rGdG|p7rCdC	360	15797	0.0223022
ACAGTGTTGGAGACAGCATC	ACAGTGTTGGACATAGCATCGGG	M2:p9rGdG|p7rCdA	531	7572	0.0674953
ACAGTGTTGGAGACAGCATC	ACAGTGTTGGATAAAGCATCGGG	M2:p9rGdA|p7rCdT	358	15769	0.021702
ACAGTGTTGGAGACAGCATC	ACAGTGTTGGATAGAGCATCGGG	M2:p9rGdA|p7rCdC	93	8464	0.010684
ACAGTGTTGGAGACAGCATC	ACAGTGTTGGATATAGCATCGGG	M2:p9rGdA|p7rCdA	326	10360	0.0305881
ACAGTGTTGGAGACAGCATC	ACAGTGTTGGAAACCGCATCGGG	M2:p9rGdT|p6rAdG	777	33854	0.0224792
ACAGTGTTGGAGACAGCATC	ACAGTGTTGGAAACGGCATCGGG	M2:p9rGdT|p6rAdC	1772	6643	0.208945
ACAGTGTTGGAGACAGCATC	ACAGTGTTGGAAACTGCATCGGG	M2:p9rGdT|p6rAdA	255	8706	0.0269157
ACAGTGTTGGAGACAGCATC	ACAGTGTTGGACACCGCATCGGG	M2:p9rGdG|p6rAdG	276	9455	0.0290051
ACAGTGTTGGAGACAGCATC	ACAGTGTTGGACACGGCATCGGG	M2:p9rGdG|p6rAdC	631	6656	0.0871823
ACAGTGTTGGAGACAGCATC	ACAGTGTTGGACACTGCATCGGG	M2:p9rGdG|p6rAdA	266	11184	0.022399
ACAGTGTTGGAGACAGCATC	ACAGTGTTGGATACCGCATCGGG	M2:p9rGdA|p6rAdG	212	7956	0.0268712
ACAGTGTTGGAGACAGCATC	ACAGTGTTGGATACGGCATCGGG	M2:p9rGdA|p6rAdC	298	8797	0.0328549
ACAGTGTTGGAGACAGCATC	ACAGTGTTGGATACTGCATCGGG	M2:p9rGdA|p6rAdA	532	16955	0.0299434
ACAGTGTTGGAGACAGCATC	ACAGTGTTGGAAACAACATCGGG	M2:p9rGdT|p5rGdT	1160	6371	0.153536
ACAGTGTTGGAGACAGCATC	ACAGTGTTGGAAACACCATCGGG	M2:p9rGdT|p5rGdG	1120	27938	0.0390791
ACAGTGTTGGAGACAGCATC	ACAGTGTTGGAAACATCATCGGG	M2:p9rGdT|p5rGdA	171	12013	0.0144958
ACAGTGTTGGAGACAGCATC	ACAGTGTTGGACACAACATCGGG	M2:p9rGdG|p5rGdT	2433	13417	0.153231
ACAGTGTTGGAGACAGCATC	ACAGTGTTGGACACACCATCGGG	M2:p9rGdG|p5rGdG	84	5681	0.0138304
ACAGTGTTGGAGACAGCATC	ACAGTGTTGGACACATCATCGGG	M2:p9rGdG|p5rGdA	279	15567	0.0173381
ACAGTGTTGGAGACAGCATC	ACAGTGTTGGATACAACATCGGG	M2:p9rGdA|p5rGdT	509	9479	0.0501349
ACAGTGTTGGAGACAGCATC	ACAGTGTTGGATACACCATCGGG	M2:p9rGdA|p5rGdG	245	10318	0.0226712
ACAGTGTTGGAGACAGCATC	ACAGTGTTGGATACATCATCGGG	M2:p9rGdA|p5rGdA	349	18238	0.0184854
ACAGTGTTGGAGACAGCATC	ACAGTGTTGGAAACAGAATCGGG	M2:p9rGdT|p4rCdT	435	4669	0.0822827
ACAGTGTTGGAGACAGCATC	ACAGTGTTGGAAACAGGATCGGG	M2:p9rGdT|p4rCdC	326	5261	0.0557471
ACAGTGTTGGAGACAGCATC	ACAGTGTTGGAAACAGTATCGGG	M2:p9rGdT|p4rCdA	1707	4794	0.267719
ACAGTGTTGGAGACAGCATC	ACAGTGTTGGACACAGAATCGGG	M2:p9rGdG|p4rCdT	937	12182	0.0722408
ACAGTGTTGGAGACAGCATC	ACAGTGTTGGACACAGGATCGGG	M2:p9rGdG|p4rCdC	73	4982	0.0158519
ACAGTGTTGGAGACAGCATC	ACAGTGTTGGACACAGTATCGGG	M2:p9rGdG|p4rCdA	1253	6041	0.16997
ACAGTGTTGGAGACAGCATC	ACAGTGTTGGATACAGAATCGGG	M2:p9rGdA|p4rCdT	120	4506	0.0290225
ACAGTGTTGGAGACAGCATC	ACAGTGTTGGATACAGGATCGGG	M2:p9rGdA|p4rCdC	256	7846	0.0313131
ACAGTGTTGGAGACAGCATC	ACAGTGTTGGATACAGTATCGGG	M2:p9rGdA|p4rCdA	454	5083	0.0823921
ACAGTGTTGGAGACAGCATC	ACAGTGTTGGAAACAGCCTCGGG	M2:p9rGdT|p3rAdG	567	7789	0.0658553
ACAGTGTTGGAGACAGCATC	ACAGTGTTGGAAACAGCGTCGGG	M2:p9rGdT|p3rAdC	1212	5049	0.192443
ACAGTGTTGGAGACAGCATC	ACAGTGTTGGAAACAGCTTCGGG	M2:p9rGdT|p3rAdA	2601	7535	0.256985
ACAGTGTTGGAGACAGCATC	ACAGTGTTGGACACAGCCTCGGG	M2:p9rGdG|p3rAdG	486	11724	0.0389383
ACAGTGTTGGAGACAGCATC	ACAGTGTTGGACACAGCGTCGGG	M2:p9rGdG|p3rAdC	568	6773	0.0785551
ACAGTGTTGGAGACAGCATC	ACAGTGTTGGACACAGCTTCGGG	M2:p9rGdG|p3rAdA	1519	5667	0.213445
ACAGTGTTGGAGACAGCATC	ACAGTGTTGGATACAGCCTCGGG	M2:p9rGdA|p3rAdG	506	15452	0.0314075
ACAGTGTTGGAGACAGCATC	ACAGTGTTGGATACAGCGTCGGG	M2:p9rGdA|p3rAdC	299	9729	0.0314638
ACAGTGTTGGAGACAGCATC	ACAGTGTTGGATACAGCTTCGGG	M2:p9rGdA|p3rAdA	714	11322	0.0582875
ACAGTGTTGGAGACAGCATC	ACAGTGTTGGAAACAGCAACGGG	M2:p9rGdT|p2rUdT	790	4371	0.1545
ACAGTGTTGGAGACAGCATC	ACAGTGTTGGAAACAGCACCGGG	M2:p9rGdT|p2rUdG	3752	3303	0.529439
ACAGTGTTGGAGACAGCATC	ACAGTGTTGGAAACAGCAGCGGG	M2:p9rGdT|p2rUdC	540	9313	0.055827
ACAGTGTTGGAGACAGCATC	ACAGTGTTGGACACAGCAACGGG	M2:p9rGdG|p2rUdT	826	8850	0.0826434
ACAGTGTTGGAGACAGCATC	ACAGTGTTGGACACAGCACCGGG	M2:p9rGdG|p2rUdG	5624	8368	0.401962
ACAGTGTTGGAGACAGCATC	ACAGTGTTGGACACAGCAGCGGG	M2:p9rGdG|p2rUdC	1173	19885	0.0579317
ACAGTGTTGGAGACAGCATC	ACAGTGTTGGATACAGCAACGGG	M2:p9rGdA|p2rUdT	351	8387	0.0400319
ACAGTGTTGGAGACAGCATC	ACAGTGTTGGATACAGCACCGGG	M2:p9rGdA|p2rUdG	2231	8498	0.209303
ACAGTGTTGGAGACAGCATC	ACAGTGTTGGATACAGCAGCGGG	M2:p9rGdA|p2rUdC	200	6459	0.0299694
ACAGTGTTGGAGACAGCATC	ACAGTGTTGGAAACAGCATAGGG	M2:p9rGdT|p1rCdT	3244	3561	0.463732
ACAGTGTTGGAGACAGCATC	ACAGTGTTGGAAACAGCATGGGG	M2:p9rGdT|p1rCdC	1295	6910	0.160454
ACAGTGTTGGAGACAGCATC	ACAGTGTTGGAAACAGCATTGGG	M2:p9rGdT|p1rCdA	2169	6063	0.264627
ACAGTGTTGGAGACAGCATC	ACAGTGTTGGACACAGCATAGGG	M2:p9rGdG|p1rCdT	1720	3653	0.318744
ACAGTGTTGGAGACAGCATC	ACAGTGTTGGACACAGCATGGGG	M2:p9rGdG|p1rCdC	1286	10620	0.105818
ACAGTGTTGGAGACAGCATC	ACAGTGTTGGACACAGCATTGGG	M2:p9rGdG|p1rCdA	982	7700	0.113063
ACAGTGTTGGAGACAGCATC	ACAGTGTTGGATACAGCATAGGG	M2:p9rGdA|p1rCdT	798	4691	0.145492
ACAGTGTTGGAGACAGCATC	ACAGTGTTGGATACAGCATGGGG	M2:p9rGdA|p1rCdC	444	10168	0.0430007
ACAGTGTTGGAGACAGCATC	ACAGTGTTGGATACAGCATTGGG	M2:p9rGdA|p1rCdA	566	7825	0.0694001
ACAGTGTTGGAGACAGCATC	ACAGTGTTGGAAACAGCATCGAG	M2:p9rGdT|p-1rGdT	1177	2303	0.345062
ACAGTGTTGGAGACAGCATC	ACAGTGTTGGAAACAGCATCGCG	M2:p9rGdT|p-1rGdG	126	6101	0.0184786
ACAGTGTTGGAGACAGCATC	ACAGTGTTGGAAACAGCATCGTG	M2:p9rGdT|p-1rGdA	333	7851	0.0403231
ACAGTGTTGGAGACAGCATC	ACAGTGTTGGACACAGCATCGAG	M2:p9rGdG|p-1rGdT	2261	3260	0.411196
ACAGTGTTGGAGACAGCATC	ACAGTGTTGGACACAGCATCGCG	M2:p9rGdG|p-1rGdG	704	19176	0.0354075
ACAGTGTTGGAGACAGCATC	ACAGTGTTGGACACAGCATCGTG	M2:p9rGdG|p-1rGdA	543	10144	0.0500618
ACAGTGTTGGAGACAGCATC	ACAGTGTTGGATACAGCATCGAG	M2:p9rGdA|p-1rGdT	1111	5231	0.175337
ACAGTGTTGGAGACAGCATC	ACAGTGTTGGATACAGCATCGCG	M2:p9rGdA|p-1rGdG	143	5680	0.0242511
ACAGTGTTGGAGACAGCATC	ACAGTGTTGGATACAGCATCGTG	M2:p9rGdA|p-1rGdA	103	8369	0.0112088
ACAGTGTTGGAGACAGCATC	ACAGTGTTGGAAACAGCATCGGA	M2:p9rGdT|p-2rGdT	1177	6560	0.153801
ACAGTGTTGGAGACAGCATC	ACAGTGTTGGAAACAGCATCGGC	M2:p9rGdT|p-2rGdG	91	5542	0.0163608
ACAGTGTTGGAGACAGCATC	ACAGTGTTGGAAACAGCATCGGT	M2:p9rGdT|p-2rGdA	129	7607	0.0179166
ACAGTGTTGGAGACAGCATC	ACAGTGTTGGACACAGCATCGGA	M2:p9rGdG|p-2rGdT	552	6513	0.0773319
ACAGTGTTGGAGACAGCATC	ACAGTGTTGGACACAGCATCGGC	M2:p9rGdG|p-2rGdG	232	6413	0.031255
ACAGTGTTGGAGACAGCATC	ACAGTGTTGGACACAGCATCGGT	M2:p9rGdG|p-2rGdA	140	6749	0.021531
ACAGTGTTGGAGACAGCATC	ACAGTGTTGGATACAGCATCGGA	M2:p9rGdA|p-2rGdT	212	8235	0.0259042
ACAGTGTTGGAGACAGCATC	ACAGTGTTGGATACAGCATCGGC	M2:p9rGdA|p-2rGdG	220	8855	0.0236947
ACAGTGTTGGAGACAGCATC	ACAGTGTTGGATACAGCATCGGT	M2:p9rGdA|p-2rGdA	40	9067	0.00478921
ACAGTGTTGGAGACAGCATC	ACAGTGTTGGAGCAAGCATCGGG	M2:p8rAdG|p7rCdT	907	15286	0.0539413
ACAGTGTTGGAGACAGCATC	ACAGTGTTGGAGCGAGCATCGGG	M2:p8rAdG|p7rCdC	254	14768	0.0174622
ACAGTGTTGGAGACAGCATC	ACAGTGTTGGAGCTAGCATCGGG	M2:p8rAdG|p7rCdA	530	13008	0.0391703
ACAGTGTTGGAGACAGCATC	ACAGTGTTGGAGGAAGCATCGGG	M2:p8rAdC|p7rCdT	830	8060	0.0913401
ACAGTGTTGGAGACAGCATC	ACAGTGTTGGAGGGAGCATCGGG	M2:p8rAdC|p7rCdC	96	8864	0.0116902
ACAGTGTTGGAGACAGCATC	ACAGTGTTGGAGGTAGCATCGGG	M2:p8rAdC|p7rCdA	535	8528	0.05927
ACAGTGTTGGAGACAGCATC	ACAGTGTTGGAGTAAGCATCGGG	M2:p8rAdA|p7rCdT	661	12730	0.0504378
ACAGTGTTGGAGACAGCATC	ACAGTGTTGGAGTGAGCATCGGG	M2:p8rAdA|p7rCdC	285	11930	0.0240423
ACAGTGTTGGAGACAGCATC	ACAGTGTTGGAGTTAGCATCGGG	M2:p8rAdA|p7rCdA	235	10217	0.0250166
ACAGTGTTGGAGACAGCATC	ACAGTGTTGGAGCCCGCATCGGG	M2:p8rAdG|p6rAdG	705	30092	0.0226056
ACAGTGTTGGAGACAGCATC	ACAGTGTTGGAGCCGGCATCGGG	M2:p8rAdG|p6rAdC	1437	34089	0.0405357
ACAGTGTTGGAGACAGCATC	ACAGTGTTGGAGCCTGCATCGGG	M2:p8rAdG|p6rAdA	319	11742	0.0276867
ACAGTGTTGGAGACAGCATC	ACAGTGTTGGAGGCCGCATCGGG	M2:p8rAdC|p6rAdG	676	11243	0.0561061
ACAGTGTTGGAGACAGCATC	ACAGTGTTGGAGGCGGCATCGGG	M2:p8rAdC|p6rAdC	1874	25262	0.0688071
ACAGTGTTGGAGACAGCATC	ACAGTGTTGGAGGCTGCATCGGG	M2:p8rAdC|p6rAdA	196	8866	0.0213763
ACAGTGTTGGAGACAGCATC	ACAGTGTTGGAGTCCGCATCGGG	M2:p8rAdA|p6rAdG	350	12989	0.0257067
ACAGTGTTGGAGACAGCATC	ACAGTGTTGGAGTCGGCATCGGG	M2:p8rAdA|p6rAdC	1269	11974	0.0969627
ACAGTGTTGGAGACAGCATC	ACAGTGTTGGAGTCTGCATCGGG	M2:p8rAdA|p6rAdA	153	12024	0.0129782
ACAGTGTTGGAGACAGCATC	ACAGTGTTGGAGCCAACATCGGG	M2:p8rAdG|p5rGdT	650	9449	0.0644202
ACAGTGTTGGAGACAGCATC	ACAGTGTTGGAGCCACCATCGGG	M2:p8rAdG|p5rGdG	456	9730	0.0432237
ACAGTGTTGGAGACAGCATC	ACAGTGTTGGAGCCATCATCGGG	M2:p8rAdG|p5rGdA	453	10963	0.0395535
ACAGTGTTGGAGACAGCATC	ACAGTGTTGGAGGCAACATCGGG	M2:p8rAdC|p5rGdT	5693	12255	0.315609
ACAGTGTTGGAGACAGCATC	ACAGTGTTGGAGGCACCATCGGG	M2:p8rAdC|p5rGdG	1175	35691	0.0319012
ACAGTGTTGGAGACAGCATC	ACAGTGTTGGAGGCATCATCGGG	M2:p8rAdC|p5rGdA	163	10173	0.0152565
ACAGTGTTGGAGACAGCATC	ACAGTGTTGGAGTCAACATCGGG	M2:p8rAdA|p5rGdT	683	10205	0.0626897
ACAGTGTTGGAGACAGCATC	ACAGTGTTGGAGTCACCATCGGG	M2:p8rAdA|p5rGdG	323	11042	0.0283833
ACAGTGTTGGAGACAGCATC	ACAGTGTTGGAGTCATCATCGGG	M2:p8rAdA|p5rGdA	102	8851	0.0115036
ACAGTGTTGGAGACAGCATC	ACAGTGTTGGAGCCAGAATCGGG	M2:p8rAdG|p4rCdT	298	12538	0.0222518
ACAGTGTTGGAGACAGCATC	ACAGTGTTGGAGCCAGGATCGGG	M2:p8rAdG|p4rCdC	144	10926	0.0129152
ACAGTGTTGGAGACAGCATC	ACAGTGTTGGAGCCAGTATCGGG	M2:p8rAdG|p4rCdA	416	7901	0.0496773
ACAGTGTTGGAGACAGCATC	ACAGTGTTGGAGGCAGAATCGGG	M2:p8rAdC|p4rCdT	402	9408	0.0427135
ACAGTGTTGGAGACAGCATC	ACAGTGTTGGAGGCAGGATCGGG	M2:p8rAdC|p4rCdC	645	14419	0.0410282
ACAGTGTTGGAGACAGCATC	ACAGTGTTGGAGGCAGTATCGGG	M2:p8rAdC|p4rCdA	5076	13599	0.277164
ACAGTGTTGGAGACAGCATC	ACAGTGTTGGAGTCAGAATCGGG	M2:p8rAdA|p4rCdT	374	7897	0.0459408
ACAGTGTTGGAGACAGCATC	ACAGTGTTGGAGTCAGGATCGGG	M2:p8rAdA|p4rCdC	298	13647	0.0217366
ACAGTGTTGGAGACAGCATC	ACAGTGTTGGAGTCAGTATCGGG	M2:p8rAdA|p4rCdA	562	5131	0.0999745
ACAGTGTTGGAGACAGCATC	ACAGTGTTGGAGCCAGCCTCGGG	M2:p8rAdG|p3rAdG	2129	64539	0.0328838
ACAGTGTTGGAGACAGCATC	ACAGTGTTGGAGCCAGCGTCGGG	M2:p8rAdG|p3rAdC	424	9843	0.0412521
ACAGTGTTGGAGACAGCATC	ACAGTGTTGGAGCCAGCTTCGGG	M2:p8rAdG|p3rAdA	1971	27560	0.0668683
ACAGTGTTGGAGACAGCATC	ACAGTGTTGGAGGCAGCCTCGGG	M2:p8rAdC|p3rAdG	3260	35061	0.0853601
ACAGTGTTGGAGACAGCATC	ACAGTGTTGGAGGCAGCGTCGGG	M2:p8rAdC|p3rAdC	12366	32537	0.275426
ACAGTGTTGGAGACAGCATC	ACAGTGTTGGAGGCAGCTTCGGG	M2:p8rAdC|p3rAdA	2383	5124	0.317881
ACAGTGTTGGAGACAGCATC	ACAGTGTTGGAGTCAGCCTCGGG	M2:p8rAdA|p3rAdG	433	11675	0.0353025
ACAGTGTTGGAGACAGCATC	ACAGTGTTGGAGTCAGCGTCGGG	M2:p8rAdA|p3rAdC	1751	18932	0.08418
ACAGTGTTGGAGACAGCATC	ACAGTGTTGGAGTCAGCTTCGGG	M2:p8rAdA|p3rAdA	1724	7960	0.175684
ACAGTGTTGGAGACAGCATC	ACAGTGTTGGAGCCAGCAACGGG	M2:p8rAdG|p2rUdT	204	11635	0.0167428
ACAGTGTTGGAGACAGCATC	ACAGTGTTGGAGCCAGCACCGGG	M2:p8rAdG|p2rUdG	1592	7653	0.168029
ACAGTGTTGGAGACAGCATC	ACAGTGTTGGAGCCAGCAGCGGG	M2:p8rAdG|p2rUdC	300	9331	0.0310458
ACAGTGTTGGAGACAGCATC	ACAGTGTTGGAGGCAGCAACGGG	M2:p8rAdC|p2rUdT	4954	15801	0.238925
ACAGTGTTGGAGACAGCATC	ACAGTGTTGGAGGCAGCACCGGG	M2:p8rAdC|p2rUdG	4944	5204	0.490378
ACAGTGTTGGAGACAGCATC	ACAGTGTTGGAGGCAGCAGCGGG	M2:p8rAdC|p2rUdC	1507	20709	0.0670237
ACAGTGTTGGAGACAGCATC	ACAGTGTTGGAGTCAGCAACGGG	M2:p8rAdA|p2rUdT	2049	21966	0.085425
ACAGTGTTGGAGACAGCATC	ACAGTGTTGGAGTCAGCACCGGG	M2:p8rAdA|p2rUdG	2374	4559	0.340006
ACAGTGTTGGAGACAGCATC	ACAGTGTTGGAGTCAGCAGCGGG	M2:p8rAdA|p2rUdC	168	7978	0.0206235
ACAGTGTTGGAGACAGCATC	ACAGTGTTGGAGCCAGCATAGGG	M2:p8rAdG|p1rCdT	737	8104	0.0830435
ACAGTGTTGGAGACAGCATC	ACAGTGTTGGAGCCAGCATGGGG	M2:p8rAdG|p1rCdC	450	6559	0.0638632
ACAGTGTTGGAGACAGCATC	ACAGTGTTGGAGCCAGCATTGGG	M2:p8rAdG|p1rCdA	648	12248	0.0496066
ACAGTGTTGGAGACAGCATC	ACAGTGTTGGAGGCAGCATAGGG	M2:p8rAdC|p1rCdT	17732	15038	0.542738
ACAGTGTTGGAGACAGCATC	ACAGTGTTGGAGGCAGCATGGGG	M2:p8rAdC|p1rCdC	3195	20553	0.133224
ACAGTGTTGGAGACAGCATC	ACAGTGTTGGAGGCAGCATTGGG	M2:p8rAdC|p1rCdA	2975	13314	0.18286
ACAGTGTTGGAGACAGCATC	ACAGTGTTGGAGTCAGCATAGGG	M2:p8rAdA|p1rCdT	1289	4008	0.241403
ACAGTGTTGGAGACAGCATC	ACAGTGTTGGAGTCAGCATGGGG	M2:p8rAdA|p1rCdC	348	6118	0.0550779
ACAGTGTTGGAGACAGCATC	ACAGTGTTGGAGTCAGCATTGGG	M2:p8rAdA|p1rCdA	1084	10116	0.0965947
ACAGTGTTGGAGACAGCATC	ACAGTGTTGGAGCCAGCATCGAG	M2:p8rAdG|p-1rGdT	1252	6305	0.163608
ACAGTGTTGGAGACAGCATC	ACAGTGTTGGAGCCAGCATCGCG	M2:p8rAdG|p-1rGdG	246	20195	0.0120373
ACAGTGTTGGAGACAGCATC	ACAGTGTTGGAGCCAGCATCGTG	M2:p8rAdG|p-1rGdA	116	10182	0.0120799
ACAGTGTTGGAGACAGCATC	ACAGTGTTGGAGGCAGCATCGAG	M2:p8rAdC|p-1rGdT	1866	3671	0.340355
ACAGTGTTGGAGACAGCATC	ACAGTGTTGGAGGCAGCATCGCG	M2:p8rAdC|p-1rGdG	182	12388	0.015906
ACAGTGTTGGAGACAGCATC	ACAGTGTTGGAGGCAGCATCGTG	M2:p8rAdC|p-1rGdA	1876	36199	0.0489367
ACAGTGTTGGAGACAGCATC	ACAGTGTTGGAGTCAGCATCGAG	M2:p8rAdA|p-1rGdT	1786	3735	0.323578
ACAGTGTTGGAGACAGCATC	ACAGTGTTGGAGTCAGCATCGCG	M2:p8rAdA|p-1rGdG	90	7765	0.0111213
ACAGTGTTGGAGACAGCATC	ACAGTGTTGGAGTCAGCATCGTG	M2:p8rAdA|p-1rGdA	34	5102	0.00679782
ACAGTGTTGGAGACAGCATC	ACAGTGTTGGAGCCAGCATCGGA	M2:p8rAdG|p-2rGdT	328	7753	0.0405022
ACAGTGTTGGAGACAGCATC	ACAGTGTTGGAGCCAGCATCGGC	M2:p8rAdG|p-2rGdG	2155	44429	0.0458818
ACAGTGTTGGAGACAGCATC	ACAGTGTTGGAGCCAGCATCGGT	M2:p8rAdG|p-2rGdA	251	15241	0.0162412
ACAGTGTTGGAGACAGCATC	ACAGTGTTGGAGGCAGCATCGGA	M2:p8rAdC|p-2rGdT	1393	6828	0.168197
ACAGTGTTGGAGACAGCATC	ACAGTGTTGGAGGCAGCATCGGC	M2:p8rAdC|p-2rGdG	297	9703	0.0301059
ACAGTGTTGGAGACAGCATC	ACAGTGTTGGAGGCAGCATCGGT	M2:p8rAdC|p-2rGdA	842	38996	0.0207242
ACAGTGTTGGAGACAGCATC	ACAGTGTTGGAGTCAGCATCGGA	M2:p8rAdA|p-2rGdT	824	11251	0.0677525
ACAGTGTTGGAGACAGCATC	ACAGTGTTGGAGTCAGCATCGGC	M2:p8rAdA|p-2rGdG	211	7332	0.0278658
ACAGTGTTGGAGACAGCATC	ACAGTGTTGGAGTCAGCATCGGT	M2:p8rAdA|p-2rGdA	289	10882	0.0253083
ACAGTGTTGGAGACAGCATC	ACAGTGTTGGAGAACGCATCGGG	M2:p7rCdT|p6rAdG	103	9830	0.0112018
ACAGTGTTGGAGACAGCATC	ACAGTGTTGGAGAAGGCATCGGG	M2:p7rCdT|p6rAdC	3774	10696	0.264241
ACAGTGTTGGAGACAGCATC	ACAGTGTTGGAGAATGCATCGGG	M2:p7rCdT|p6rAdA	219	14922	0.0151163
ACAGTGTTGGAGACAGCATC	ACAGTGTTGGAGAGCGCATCGGG	M2:p7rCdC|p6rAdG	428	25300	0.0159601
ACAGTGTTGGAGACAGCATC	ACAGTGTTGGAGAGGGCATCGGG	M2:p7rCdC|p6rAdC	491	11465	0.0401708
ACAGTGTTGGAGACAGCATC	ACAGTGTTGGAGAGTGCATCGGG	M2:p7rCdC|p6rAdA	412	10956	0.0358495
ACAGTGTTGGAGACAGCATC	ACAGTGTTGGAGATCGCATCGGG	M2:p7rCdA|p6rAdG	545	8650	0.0598587
ACAGTGTTGGAGACAGCATC	ACAGTGTTGGAGATGGCATCGGG	M2:p7rCdA|p6rAdC	902	10221	0.0818706
ACAGTGTTGGAGACAGCATC	ACAGTGTTGGAGATTGCATCGGG	M2:p7rCdA|p6rAdA	245	11331	0.0218429
ACAGTGTTGGAGACAGCATC	ACAGTGTTGGAGAAAACATCGGG	M2:p7rCdT|p5rGdT	368	7684	0.0432464
ACAGTGTTGGAGACAGCATC	ACAGTGTTGGAGAAACCATCGGG	M2:p7rCdT|p5rGdG	139	9992	0.0143424
ACAGTGTTGGAGACAGCATC	ACAGTGTTGGAGAAATCATCGGG	M2:p7rCdT|p5rGdA	180	11285	0.015784
ACAGTGTTGGAGACAGCATC	ACAGTGTTGGAGAGAACATCGGG	M2:p7rCdC|p5rGdT	185	8207	0.0224711
ACAGTGTTGGAGACAGCATC	ACAGTGTTGGAGAGACCATCGGG	M2:p7rCdC|p5rGdG	1430	41726	0.0345209
ACAGTGTTGGAGACAGCATC	ACAGTGTTGGAGAGATCATCGGG	M2:p7rCdC|p5rGdA	165	7417	0.0212471
ACAGTGTTGGAGACAGCATC	ACAGTGTTGGAGATAACATCGGG	M2:p7rCdA|p5rGdT	1048	7765	0.121082
ACAGTGTTGGAGACAGCATC	ACAGTGTTGGAGATACCATCGGG	M2:p7rCdA|p5rGdG	141	7277	0.0190529
ACAGTGTTGGAGACAGCATC	ACAGTGTTGGAGATATCATCGGG	M2:p7rCdA|p5rGdA	101	8495	0.0116574
ACAGTGTTGGAGACAGCATC	ACAGTGTTGGAGAAAGAATCGGG	M2:p7rCdT|p4rCdT	184	5916	0.0311269
ACAGTGTTGGAGACAGCATC	ACAGTGTTGGAGAAAGGATCGGG	M2:p7rCdT|p4rCdC	255	8603	0.0282781
ACAGTGTTGGAGACAGCATC	ACAGTGTTGGAGAAAGTATCGGG	M2:p7rCdT|p4rCdA	473	8057	0.0552509
ACAGTGTTGGAGACAGCATC	ACAGTGTTGGAGAGAGAATCGGG	M2:p7rCdC|p4rCdT	77	6090	0.0125321
ACAGTGTTGGAGACAGCATC	ACAGTGTTGGAGAGAGGATCGGG	M2:p7rCdC|p4rCdC	93	4475	0.0202064
ACAGTGTTGGAGACAGCATC	ACAGTGTTGGAGAGAGTATCGGG	M2:p7rCdC|p4rCdA	173	7085	0.0236846
ACAGTGTTGGAGACAGCATC	ACAGTGTTGGAGATAGAATCGGG	M2:p7rCdA|p4rCdT	502	9349	0.0508652
ACAGTGTTGGAGACAGCATC	ACAGTGTTGGAGATAGGATCGGG	M2:p7rCdA|p4rCdC	119	9150	0.0132064
ACAGTGTTGGAGACAGCATC	ACAGTGTTGGAGATAGTATCGGG	M2:p7rCdA|p4rCdA	988	5785	0.144778
ACAGTGTTGGAGACAGCATC	ACAGTGTTGGAGAAAGCCTCGGG	M2:p7rCdT|p3rAdG	443	12935	0.0331288
ACAGTGTTGGAGACAGCATC	ACAGTGTTGGAGAAAGCGTCGGG	M2:p7rCdT|p3rAdC	609	10431	0.0541332
ACAGTGTTGGAGACAGCATC	ACAGTGTTGGAGAAAGCTTCGGG	M2:p7rCdT|p3rAdA	577	9996	0.0546122
ACAGTGTTGGAGACAGCATC	ACAGTGTTGGAGAGAGCCTCGGG	M2:p7rCdC|p3rAdG	252	12824	0.0206355
ACAGTGTTGGAGACAGCATC	ACAGTGTTGGAGAGAGCGTCGGG	M2:p7rCdC|p3rAdC	50	7817	0.0073811
ACAGTGTTGGAGACAGCATC	ACAGTGTTGGAGAGAGCTTCGGG	M2:p7rCdC|p3rAdA	307	8422	0.0350465
ACAGTGTTGGAGACAGCATC	ACAGTGTTGGAGATAGCCTCGGG	M2:p7rCdA|p3rAdG	375	7918	0.0445279
ACAGTGTTGGAGACAGCATC	ACAGTGTTGGAGATAGCGTCGGG	M2:p7rCdA|p3rAdC	613	7227	0.0793008
ACAGTGTTGGAGACAGCATC	ACAGTGTTGGAGATAGCTTCGGG	M2:p7rCdA|p3rAdA	1341	8209	0.139814
ACAGTGTTGGAGACAGCATC	ACAGTGTTGGAGAAAGCAACGGG	M2:p7rCdT|p2rUdT	294	6051	0.0455921
ACAGTGTTGGAGACAGCATC	ACAGTGTTGGAGAAAGCACCGGG	M2:p7rCdT|p2rUdG	733	6041	0.102896
ACAGTGTTGGAGACAGCATC	ACAGTGTTGGAGAAAGCAGCGGG	M2:p7rCdT|p2rUdC	392	11837	0.0320687
ACAGTGTTGGAGACAGCATC	ACAGTGTTGGAGAGAGCAACGGG	M2:p7rCdC|p2rUdT	275	5313	0.0484466
ACAGTGTTGGAGACAGCATC	ACAGTGTTGGAGAGAGCACCGGG	M2:p7rCdC|p2rUdG	324	12685	0.0258207
ACAGTGTTGGAGACAGCATC	ACAGTGTTGGAGAGAGCAGCGGG	M2:p7rCdC|p2rUdC	543	18336	0.0284725
ACAGTGTTGGAGACAGCATC	ACAGTGTTGGAGATAGCAACGGG	M2:p7rCdA|p2rUdT	465	7145	0.0620674
ACAGTGTTGGAGACAGCATC	ACAGTGTTGGAGATAGCACCGGG	M2:p7rCdA|p2rUdG	2320	5172	0.312764
ACAGTGTTGGAGACAGCATC	ACAGTGTTGGAGATAGCAGCGGG	M2:p7rCdA|p2rUdC	253	6906	0.0369838
ACAGTGTTGGAGACAGCATC	ACAGTGTTGGAGAAAGCATAGGG	M2:p7rCdT|p1rCdT	406	4223	0.0877111
ACAGTGTTGGAGACAGCATC	ACAGTGTTGGAGAAAGCATGGGG	M2:p7rCdT|p1rCdC	242	6690	0.031337
ACAGTGTTGGAGACAGCATC	ACAGTGTTGGAGAAAGCATTGGG	M2:p7rCdT|p1rCdA	177	7669	0.0228507
ACAGTGTTGGAGACAGCATC	ACAGTGTTGGAGAGAGCATAGGG	M2:p7rCdC|p1rCdT	124	3836	0.0311043
ACAGTGTTGGAGACAGCATC	ACAGTGTTGGAGAGAGCATGGGG	M2:p7rCdC|p1rCdC	25	5351	0.00560891
ACAGTGTTGGAGACAGCATC	ACAGTGTTGGAGAGAGCATTGGG	M2:p7rCdC|p1rCdA	232	7420	0.0300373
ACAGTGTTGGAGACAGCATC	ACAGTGTTGGAGATAGCATAGGG	M2:p7rCdA|p1rCdT	1720	4235	0.29283
ACAGTGTTGGAGACAGCATC	ACAGTGTTGGAGATAGCATGGGG	M2:p7rCdA|p1rCdC	551	6433	0.0789128
ACAGTGTTGGAGACAGCATC	ACAGTGTTGGAGATAGCATTGGG	M2:p7rCdA|p1rCdA	507	4617	0.099412
ACAGTGTTGGAGACAGCATC	ACAGTGTTGGAGAAAGCATCGAG	M2:p7rCdT|p-1rGdT	440	5523	0.0782836
ACAGTGTTGGAGACAGCATC	ACAGTGTTGGAGAAAGCATCGCG	M2:p7rCdT|p-1rGdG	296	10492	0.0283584
ACAGTGTTGGAGACAGCATC	ACAGTGTTGGAGAAAGCATCGTG	M2:p7rCdT|p-1rGdA	197	8118	0.0235082
ACAGTGTTGGAGACAGCATC	ACAGTGTTGGAGAGAGCATCGAG	M2:p7rCdC|p-1rGdT	164	5062	0.0292368
ACAGTGTTGGAGACAGCATC	ACAGTGTTGGAGAGAGCATCGCG	M2:p7rCdC|p-1rGdG	616	33310	0.0182302
ACAGTGTTGGAGACAGCATC	ACAGTGTTGGAGAGAGCATCGTG	M2:p7rCdC|p-1rGdA	54	4099	0.0128249
ACAGTGTTGGAGACAGCATC	ACAGTGTTGGAGATAGCATCGAG	M2:p7rCdA|p-1rGdT	1904	3492	0.345483
ACAGTGTTGGAGACAGCATC	ACAGTGTTGGAGATAGCATCGCG	M2:p7rCdA|p-1rGdG	171	5039	0.0353547
ACAGTGTTGGAGACAGCATC	ACAGTGTTGGAGATAGCATCGTG	M2:p7rCdA|p-1rGdA	85	7451	0.0117008
ACAGTGTTGGAGACAGCATC	ACAGTGTTGGAGAAAGCATCGGA	M2:p7rCdT|p-2rGdT	73	5845	0.0133194
ACAGTGTTGGAGACAGCATC	ACAGTGTTGGAGAAAGCATCGGC	M2:p7rCdT|p-2rGdG	179	7915	0.0209583
ACAGTGTTGGAGACAGCATC	ACAGTGTTGGAGAAAGCATCGGT	M2:p7rCdT|p-2rGdA	69	9243	0.00776594
ACAGTGTTGGAGACAGCATC	ACAGTGTTGGAGAGAGCATCGGA	M2:p7rCdC|p-2rGdT	129	7370	0.0161324
ACAGTGTTGGAGACAGCATC	ACAGTGTTGGAGAGAGCATCGGC	M2:p7rCdC|p-2rGdG	524	19723	0.0261075
ACAGTGTTGGAGACAGCATC	ACAGTGTTGGAGAGAGCATCGGT	M2:p7rCdC|p-2rGdA	189	6467	0.0286199
ACAGTGTTGGAGACAGCATC	ACAGTGTTGGAGATAGCATCGGA	M2:p7rCdA|p-2rGdT	692	5714	0.107946
ACAGTGTTGGAGACAGCATC	ACAGTGTTGGAGATAGCATCGGC	M2:p7rCdA|p-2rGdG	149	6233	0.0220836
ACAGTGTTGGAGACAGCATC	ACAGTGTTGGAGATAGCATCGGT	M2:p7rCdA|p-2rGdA	83	8818	0.00947061
ACAGTGTTGGAGACAGCATC	ACAGTGTTGGAGACCACATCGGG	M2:p6rAdG|p5rGdT	857	21651	0.0379688
ACAGTGTTGGAGACAGCATC	ACAGTGTTGGAGACCCCATCGGG	M2:p6rAdG|p5rGdG	739	22014	0.0319764
ACAGTGTTGGAGACAGCATC	ACAGTGTTGGAGACCTCATCGGG	M2:p6rAdG|p5rGdA	280	9282	0.0275375
ACAGTGTTGGAGACAGCATC	ACAGTGTTGGAGACGACATCGGG	M2:p6rAdC|p5rGdT	1361	11833	0.100759
ACAGTGTTGGAGACAGCATC	ACAGTGTTGGAGACGCCATCGGG	M2:p6rAdC|p5rGdG	113	7029	0.0177037
ACAGTGTTGGAGACAGCATC	ACAGTGTTGGAGACGTCATCGGG	M2:p6rAdC|p5rGdA	343	14968	0.0233771
ACAGTGTTGGAGACAGCATC	ACAGTGTTGGAGACTACATCGGG	M2:p6rAdA|p5rGdT	236	9424	0.0243491
ACAGTGTTGGAGACAGCATC	ACAGTGTTGGAGACTCCATCGGG	M2:p6rAdA|p5rGdG	806	24146	0.0325668
ACAGTGTTGGAGACAGCATC	ACAGTGTTGGAGACTTCATCGGG	M2:p6rAdA|p5rGdA	369	19190	0.0183655
ACAGTGTTGGAGACAGCATC	ACAGTGTTGGAGACCGAATCGGG	M2:p6rAdG|p4rCdT	321	10312	0.0319975
ACAGTGTTGGAGACAGCATC	ACAGTGTTGGAGACCGGATCGGG	M2:p6rAdG|p4rCdC	563	16184	0.032513
ACAGTGTTGGAGACAGCATC	ACAGTGTTGGAGACCGTATCGGG	M2:p6rAdG|p4rCdA	670	7223	0.0785676
ACAGTGTTGGAGACAGCATC	ACAGTGTTGGAGACGGAATCGGG	M2:p6rAdC|p4rCdT	1232	14030	0.0773438
ACAGTGTTGGAGACAGCATC	ACAGTGTTGGAGACGGGATCGGG	M2:p6rAdC|p4rCdC	245	7829	0.0302232
ACAGTGTTGGAGACAGCATC	ACAGTGTTGGAGACGGTATCGGG	M2:p6rAdC|p4rCdA	965	8603	0.101138
ACAGTGTTGGAGACAGCATC	ACAGTGTTGGAGACTGAATCGGG	M2:p6rAdA|p4rCdT	124	13574	0.00900283
ACAGTGTTGGAGACAGCATC	ACAGTGTTGGAGACTGGATCGGG	M2:p6rAdA|p4rCdC	166	9382	0.0168995
ACAGTGTTGGAGACAGCATC	ACAGTGTTGGAGACTGTATCGGG	M2:p6rAdA|p4rCdA	292	7380	0.0373192
ACAGTGTTGGAGACAGCATC	ACAGTGTTGGAGACCGCCTCGGG	M2:p6rAdG|p3rAdG	155	8154	0.0192173
ACAGTGTTGGAGACAGCATC	ACAGTGTTGGAGACCGCGTCGGG	M2:p6rAdG|p3rAdC	300	10238	0.0286195
ACAGTGTTGGAGACAGCATC	ACAGTGTTGGAGACCGCTTCGGG	M2:p6rAdG|p3rAdA	405	10971	0.0356117
ACAGTGTTGGAGACAGCATC	ACAGTGTTGGAGACGGCCTCGGG	M2:p6rAdC|p3rAdG	1152	18264	0.058862
ACAGTGTTGGAGACAGCATC	ACAGTGTTGGAGACGGCGTCGGG	M2:p6rAdC|p3rAdC	524	5495	0.0915517
ACAGTGTTGGAGACAGCATC	ACAGTGTTGGAGACGGCTTCGGG	M2:p6rAdC|p3rAdA	793	7949	0.0907645
ACAGTGTTGGAGACAGCATC	ACAGTGTTGGAGACTGCCTCGGG	M2:p6rAdA|p3rAdG	391	11553	0.0308438
ACAGTGTTGGAGACAGCATC	ACAGTGTTGGAGACTGCGTCGGG	M2:p6rAdA|p3rAdC	460	13725	0.0313807
ACAGTGTTGGAGACAGCATC	ACAGTGTTGGAGACTGCTTCGGG	M2:p6rAdA|p3rAdA	330	12300	0.0259414
ACAGTGTTGGAGACAGCATC	ACAGTGTTGGAGACCGCAACGGG	M2:p6rAdG|p2rUdT	812	32407	0.0240129
ACAGTGTTGGAGACAGCATC	ACAGTGTTGGAGACCGCACCGGG	M2:p6rAdG|p2rUdG	1577	16553	0.0876043
ACAGTGTTGGAGACAGCATC	ACAGTGTTGGAGACCGCAGCGGG	M2:p6rAdG|p2rUdC	546	24927	0.0208376
ACAGTGTTGGAGACAGCATC	ACAGTGTTGGAGACGGCAACGGG	M2:p6rAdC|p2rUdT	3353	51148	0.0624336
ACAGTGTTGGAGACAGCATC	ACAGTGTTGGAGACGGCACCGGG	M2:p6rAdC|p2rUdG	8579	26574	0.24314
ACAGTGTTGGAGACAGCATC	ACAGTGTTGGAGACGGCAGCGGG	M2:p6rAdC|p2rUdC	615	17850	0.0332113
ACAGTGTTGGAGACAGCATC	ACAGTGTTGGAGACTGCAACGGG	M2:p6rAdA|p2rUdT	465	9410	0.046611
ACAGTGTTGGAGACAGCATC	ACAGTGTTGGAGACTGCACCGGG	M2:p6rAdA|p2rUdG	394	9532	0.0405261
ACAGTGTTGGAGACAGCATC	ACAGTGTTGGAGACTGCAGCGGG	M2:p6rAdA|p2rUdC	38	10176	0.0037822
ACAGTGTTGGAGACAGCATC	ACAGTGTTGGAGACCGCATAGGG	M2:p6rAdG|p1rCdT	131	8115	0.0152727
ACAGTGTTGGAGACAGCATC	ACAGTGTTGGAGACCGCATGGGG	M2:p6rAdG|p1rCdC	83	6523	0.0127247
ACAGTGTTGGAGACAGCATC	ACAGTGTTGGAGACCGCATTGGG	M2:p6rAdG|p1rCdA	197	7705	0.0247241
ACAGTGTTGGAGACAGCATC	ACAGTGTTGGAGACGGCATAGGG	M2:p6rAdC|p1rCdT	1424	4223	0.252219
ACAGTGTTGGAGACAGCATC	ACAGTGTTGGAGACGGCATGGGG	M2:p6rAdC|p1rCdC	942	6382	0.128047
ACAGTGTTGGAGACAGCATC	ACAGTGTTGGAGACGGCATTGGG	M2:p6rAdC|p1rCdA	1197	8689	0.122156
ACAGTGTTGGAGACAGCATC	ACAGTGTTGGAGACTGCATAGGG	M2:p6rAdA|p1rCdT	210	9113	0.0206422
ACAGTGTTGGAGACAGCATC	ACAGTGTTGGAGACTGCATGGGG	M2:p6rAdA|p1rCdC	298	6558	0.0420781
ACAGTGTTGGAGACAGCATC	ACAGTGTTGGAGACTGCATTGGG	M2:p6rAdA|p1rCdA	148	8859	0.0164222
ACAGTGTTGGAGACAGCATC	ACAGTGTTGGAGACCGCATCGAG	M2:p6rAdG|p-1rGdT	476	6609	0.069083
ACAGTGTTGGAGACAGCATC	ACAGTGTTGGAGACCGCATCGCG	M2:p6rAdG|p-1rGdG	151	7932	0.0195086
ACAGTGTTGGAGACAGCATC	ACAGTGTTGGAGACCGCATCGTG	M2:p6rAdG|p-1rGdA	703	34477	0.0199575
ACAGTGTTGGAGACAGCATC	ACAGTGTTGGAGACGGCATCGAG	M2:p6rAdC|p-1rGdT	1463	3778	0.279384
ACAGTGTTGGAGACAGCATC	ACAGTGTTGGAGACGGCATCGCG	M2:p6rAdC|p-1rGdG	73	5479	0.0136501
ACAGTGTTGGAGACAGCATC	ACAGTGTTGGAGACGGCATCGTG	M2:p6rAdC|p-1rGdA	306	8244	0.0373816
ACAGTGTTGGAGACAGCATC	ACAGTGTTGGAGACTGCATCGAG	M2:p6rAdA|p-1rGdT	353	10304	0.0317883
ACAGTGTTGGAGACAGCATC	ACAGTGTTGGAGACTGCATCGCG	M2:p6rAdA|p-1rGdG	122	6669	0.0182655
ACAGTGTTGGAGACAGCATC	ACAGTGTTGGAGACTGCATCGTG	M2:p6rAdA|p-1rGdA	125	9044	0.0127474
ACAGTGTTGGAGACAGCATC	ACAGTGTTGGAGACCGCATCGGA	M2:p6rAdG|p-2rGdT	94	4858	0.018487
ACAGTGTTGGAGACAGCATC	ACAGTGTTGGAGACCGCATCGGC	M2:p6rAdG|p-2rGdG	330	8198	0.0381583
ACAGTGTTGGAGACAGCATC	ACAGTGTTGGAGACCGCATCGGT	M2:p6rAdG|p-2rGdA	111	8391	0.0136356
ACAGTGTTGGAGACAGCATC	ACAGTGTTGGAGACGGCATCGGA	M2:p6rAdC|p-2rGdT	494	5065	0.08894
ACAGTGTTGGAGACAGCATC	ACAGTGTTGGAGACGGCATCGGC	M2:p6rAdC|p-2rGdG	474	8088	0.0553432
ACAGTGTTGGAGACAGCATC	ACAGTGTTGGAGACGGCATCGGT	M2:p6rAdC|p-2rGdA	201	10457	0.0204346
ACAGTGTTGGAGACAGCATC	ACAGTGTTGGAGACTGCATCGGA	M2:p6rAdA|p-2rGdT	136	10140	0.0132179
ACAGTGTTGGAGACAGCATC	ACAGTGTTGGAGACTGCATCGGC	M2:p6rAdA|p-2rGdG	277	12916	0.0214423
ACAGTGTTGGAGACAGCATC	ACAGTGTTGGAGACTGCATCGGT	M2:p6rAdA|p-2rGdA	542	24234	0.0216569
ACAGTGTTGGAGACAGCATC	ACAGTGTTGGAGACAAAATCGGG	M2:p5rGdT|p4rCdT	744	7165	0.0898039
ACAGTGTTGGAGACAGCATC	ACAGTGTTGGAGACAAGATCGGG	M2:p5rGdT|p4rCdC	181	10589	0.0163402
ACAGTGTTGGAGACAGCATC	ACAGTGTTGGAGACAATATCGGG	M2:p5rGdT|p4rCdA	1995	19876	0.0907985
ACAGTGTTGGAGACAGCATC	ACAGTGTTGGAGACACAATCGGG	M2:p5rGdG|p4rCdT	610	10948	0.0511431
ACAGTGTTGGAGACAGCATC	ACAGTGTTGGAGACACGATCGGG	M2:p5rGdG|p4rCdC	119	10041	0.0118438
ACAGTGTTGGAGACAGCATC	ACAGTGTTGGAGACACTATCGGG	M2:p5rGdG|p4rCdA	483	10884	0.0416577
ACAGTGTTGGAGACAGCATC	ACAGTGTTGGAGACATAATCGGG	M2:p5rGdA|p4rCdT	213	9100	0.0239479
ACAGTGTTGGAGACAGCATC	ACAGTGTTGGAGACATGATCGGG	M2:p5rGdA|p4rCdC	399	32974	0.012176
ACAGTGTTGGAGACAGCATC	ACAGTGTTGGAGACATTATCGGG	M2:p5rGdA|p4rCdA	89	11081	0.00920584
ACAGTGTTGGAGACAGCATC	ACAGTGTTGGAGACAACCTCGGG	M2:p5rGdT|p3rAdG	856	14169	0.0542842
ACAGTGTTGGAGACAGCATC	ACAGTGTTGGAGACAACGTCGGG	M2:p5rGdT|p3rAdC	5305	59014	0.0827225
ACAGTGTTGGAGACAGCATC	ACAGTGTTGGAGACAACTTCGGG	M2:p5rGdT|p3rAdA	1470	11850	0.109693
ACAGTGTTGGAGACAGCATC	ACAGTGTTGGAGACACCCTCGGG	M2:p5rGdG|p3rAdG	694	15471	0.042667
ACAGTGTTGGAGACAGCATC	ACAGTGTTGGAGACACCGTCGGG	M2:p5rGdG|p3rAdC	301	8428	0.0341504
ACAGTGTTGGAGACAGCATC	ACAGTGTTGGAGACACCTTCGGG	M2:p5rGdG|p3rAdA	248	9096	0.0264224
ACAGTGTTGGAGACAGCATC	ACAGTGTTGGAGACATCCTCGGG	M2:p5rGdA|p3rAdG	281	10725	0.0254462
ACAGTGTTGGAGACAGCATC	ACAGTGTTGGAGACATCGTCGGG	M2:p5rGdA|p3rAdC	367	23038	0.015152
ACAGTGTTGGAGACAGCATC	ACAGTGTTGGAGACATCTTCGGG	M2:p5rGdA|p3rAdA	589	11590	0.0471371
ACAGTGTTGGAGACAGCATC	ACAGTGTTGGAGACAACAACGGG	M2:p5rGdT|p2rUdT	1371	18347	0.069308
ACAGTGTTGGAGACAGCATC	ACAGTGTTGGAGACAACACCGGG	M2:p5rGdT|p2rUdG	11259	17387	0.39168
ACAGTGTTGGAGACAGCATC	ACAGTGTTGGAGACAACAGCGGG	M2:p5rGdT|p2rUdC	1305	27539	0.0449252
ACAGTGTTGGAGACAGCATC	ACAGTGTTGGAGACACCAACGGG	M2:p5rGdG|p2rUdT	1160	34928	0.0324199
ACAGTGTTGGAGACAGCATC	ACAGTGTTGGAGACACCACCGGG	M2:p5rGdG|p2rUdG	578	13803	0.0391362
ACAGTGTTGGAGACAGCATC	ACAGTGTTGGAGACACCAGCGGG	M2:p5rGdG|p2rUdC	199	6931	0.0282457
ACAGTGTTGGAGACAGCATC	ACAGTGTTGGAGACATCAACGGG	M2:p5rGdA|p2rUdT	1592	46446	0.0330331
ACAGTGTTGGAGACAGCATC	ACAGTGTTGGAGACATCACCGGG	M2:p5rGdA|p2rUdG	292	11371	0.0236313
ACAGTGTTGGAGACAGCATC	ACAGTGTTGGAGACATCAGCGGG	M2:p5rGdA|p2rUdC	247	8298	0.0288829
ACAGTGTTGGAGACAGCATC	ACAGTGTTGGAGACAACATAGGG	M2:p5rGdT|p1rCdT	1558	3570	0.302886
ACAGTGTTGGAGACAGCATC	ACAGTGTTGGAGACAACATGGGG	M2:p5rGdT|p1rCdC	633	7193	0.0806844
ACAGTGTTGGAGACAGCATC	ACAGTGTTGGAGACAACATTGGG	M2:p5rGdT|p1rCdA	2312	14114	0.139541
ACAGTGTTGGAGACAGCATC	ACAGTGTTGGAGACACCATAGGG	M2:p5rGdG|p1rCdT	228	7527	0.0288598
ACAGTGTTGGAGACAGCATC	ACAGTGTTGGAGACACCATGGGG	M2:p5rGdG|p1rCdC	221	6368	0.0316898
ACAGTGTTGGAGACAGCATC	ACAGTGTTGGAGACACCATTGGG	M2:p5rGdG|p1rCdA	493	9050	0.0488621
ACAGTGTTGGAGACAGCATC	ACAGTGTTGGAGACATCATAGGG	M2:p5rGdA|p1rCdT	254	6718	0.0392094
ACAGTGTTGGAGACAGCATC	ACAGTGTTGGAGACATCATGGGG	M2:p5rGdA|p1rCdC	470	20774	0.0211383
ACAGTGTTGGAGACAGCATC	ACAGTGTTGGAGACATCATTGGG	M2:p5rGdA|p1rCdA	225	10153	0.0214933
ACAGTGTTGGAGACAGCATC	ACAGTGTTGGAGACAACATCGAG	M2:p5rGdT|p-1rGdT	2730	4142	0.400353
ACAGTGTTGGAGACAGCATC	ACAGTGTTGGAGACAACATCGCG	M2:p5rGdT|p-1rGdG	113	9283	0.012046
ACAGTGTTGGAGACAGCATC	ACAGTGTTGGAGACAACATCGTG	M2:p5rGdT|p-1rGdA	172	6586	0.0245382
ACAGTGTTGGAGACAGCATC	ACAGTGTTGGAGACACCATCGAG	M2:p5rGdG|p-1rGdT	109	4364	0.0240764
ACAGTGTTGGAGACAGCATC	ACAGTGTTGGAGACACCATCGCG	M2:p5rGdG|p-1rGdG	209	5311	0.0353493
ACAGTGTTGGAGACAGCATC	ACAGTGTTGGAGACACCATCGTG	M2:p5rGdG|p-1rGdA	189	6338	0.0272234
ACAGTGTTGGAGACAGCATC	ACAGTGTTGGAGACATCATCGAG	M2:p5rGdA|p-1rGdT	174	16329	0.0112303
ACAGTGTTGGAGACAGCATC	ACAGTGTTGGAGACATCATCGCG	M2:p5rGdA|p-1rGdG	455	7545	0.0554091
ACAGTGTTGGAGACAGCATC	ACAGTGTTGGAGACATCATCGTG	M2:p5rGdA|p-1rGdA	175	14117	0.0126475
ACAGTGTTGGAGACAGCATC	ACAGTGTTGGAGACAACATCGGA	M2:p5rGdT|p-2rGdT	389	8690	0.0426862
ACAGTGTTGGAGACAGCATC	ACAGTGTTGGAGACAACATCGGC	M2:p5rGdT|p-2rGdG	306	4648	0.0586027
ACAGTGTTGGAGACAGCATC	ACAGTGTTGGAGACAACATCGGT	M2:p5rGdT|p-2rGdA	178	7176	0.0243995
ACAGTGTTGGAGACAGCATC	ACAGTGTTGGAGACACCATCGGA	M2:p5rGdG|p-2rGdT	455	6398	0.062448
ACAGTGTTGGAGACAGCATC	ACAGTGTTGGAGACACCATCGGC	M2:p5rGdG|p-2rGdG	384	13041	0.0294296
ACAGTGTTGGAGACAGCATC	ACAGTGTTGGAGACACCATCGGT	M2:p5rGdG|p-2rGdA	225	6573	0.0297803
ACAGTGTTGGAGACAGCATC	ACAGTGTTGGAGACATCATCGGA	M2:p5rGdA|p-2rGdT	255	10665	0.0222326
ACAGTGTTGGAGACAGCATC	ACAGTGTTGGAGACATCATCGGC	M2:p5rGdA|p-2rGdG	190	7580	0.0244144
ACAGTGTTGGAGACAGCATC	ACAGTGTTGGAGACATCATCGGT	M2:p5rGdA|p-2rGdA	127	8767	0.0143589
ACAGTGTTGGAGACAGCATC	ACAGTGTTGGAGACAGACTCGGG	M2:p4rCdT|p3rAdG	635	23219	0.0269335
ACAGTGTTGGAGACAGCATC	ACAGTGTTGGAGACAGAGTCGGG	M2:p4rCdT|p3rAdC	593	9081	0.0606261
ACAGTGTTGGAGACAGCATC	ACAGTGTTGGAGACAGATTCGGG	M2:p4rCdT|p3rAdA	1939	13455	0.126548
ACAGTGTTGGAGACAGCATC	ACAGTGTTGGAGACAGGCTCGGG	M2:p4rCdC|p3rAdG	393	26829	0.0147773
ACAGTGTTGGAGACAGCATC	ACAGTGTTGGAGACAGGGTCGGG	M2:p4rCdC|p3rAdC	1764	77563	0.0223641
ACAGTGTTGGAGACAGCATC	ACAGTGTTGGAGACAGGTTCGGG	M2:p4rCdC|p3rAdA	300	16077	0.0185924
ACAGTGTTGGAGACAGCATC	ACAGTGTTGGAGACAGTCTCGGG	M2:p4rCdA|p3rAdG	278	10512	0.0269573
ACAGTGTTGGAGACAGCATC	ACAGTGTTGGAGACAGTGTCGGG	M2:p4rCdA|p3rAdC	286	7789	0.0356663
ACAGTGTTGGAGACAGCATC	ACAGTGTTGGAGACAGTTTCGGG	M2:p4rCdA|p3rAdA	493	10320	0.0452158
ACAGTGTTGGAGACAGCATC	ACAGTGTTGGAGACAGAAACGGG	M2:p4rCdT|p2rUdT	376	7882	0.04836
ACAGTGTTGGAGACAGCATC	ACAGTGTTGGAGACAGAACCGGG	M2:p4rCdT|p2rUdG	508	7184	0.0664002
ACAGTGTTGGAGACAGCATC	ACAGTGTTGGAGACAGAAGCGGG	M2:p4rCdT|p2rUdC	298	12482	0.0249862
ACAGTGTTGGAGACAGCATC	ACAGTGTTGGAGACAGGAACGGG	M2:p4rCdC|p2rUdT	305	8457	0.038249
ACAGTGTTGGAGACAGCATC	ACAGTGTTGGAGACAGGACCGGG	M2:p4rCdC|p2rUdG	416	15852	0.0259132
ACAGTGTTGGAGACAGCATC	ACAGTGTTGGAGACAGGAGCGGG	M2:p4rCdC|p2rUdC	134	8436	0.0167807
ACAGTGTTGGAGACAGCATC	ACAGTGTTGGAGACAGTAACGGG	M2:p4rCdA|p2rUdT	679	6856	0.0905493
ACAGTGTTGGAGACAGCATC	ACAGTGTTGGAGACAGTACCGGG	M2:p4rCdA|p2rUdG	3795	4332	0.468346
ACAGTGTTGGAGACAGCATC	ACAGTGTTGGAGACAGTAGCGGG	M2:p4rCdA|p2rUdC	189	6017	0.0333686
ACAGTGTTGGAGACAGCATC	ACAGTGTTGGAGACAGAATAGGG	M2:p4rCdT|p1rCdT	690	7164	0.0865683
ACAGTGTTGGAGACAGCATC	ACAGTGTTGGAGACAGAATGGGG	M2:p4rCdT|p1rCdC	187	4445	0.0376035
ACAGTGTTGGAGACAGCATC	ACAGTGTTGGAGACAGAATTGGG	M2:p4rCdT|p1rCdA	271	7670	0.0380642
ACAGTGTTGGAGACAGCATC	ACAGTGTTGGAGACAGGATAGGG	M2:p4rCdC|p1rCdT	169	7329	0.022628
ACAGTGTTGGAGACAGCATC	ACAGTGTTGGAGACAGGATGGGG	M2:p4rCdC|p1rCdC	291	8684	0.0315754
ACAGTGTTGGAGACAGCATC	ACAGTGTTGGAGACAGGATTGGG	M2:p4rCdC|p1rCdA	60	6825	0.00878146
ACAGTGTTGGAGACAGCATC	ACAGTGTTGGAGACAGTATAGGG	M2:p4rCdA|p1rCdT	2881	6202	0.317757
ACAGTGTTGGAGACAGCATC	ACAGTGTTGGAGACAGTATGGGG	M2:p4rCdA|p1rCdC	1317	8123	0.139128
ACAGTGTTGGAGACAGCATC	ACAGTGTTGGAGACAGTATTGGG	M2:p4rCdA|p1rCdA	2247	20391	0.0993983
ACAGTGTTGGAGACAGCATC	ACAGTGTTGGAGACAGAATCGAG	M2:p4rCdT|p-1rGdT	595	3177	0.157432
ACAGTGTTGGAGACAGCATC	ACAGTGTTGGAGACAGAATCGCG	M2:p4rCdT|p-1rGdG	119	5975	0.020679
ACAGTGTTGGAGACAGCATC	ACAGTGTTGGAGACAGAATCGTG	M2:p4rCdT|p-1rGdA	141	9411	0.0156756
ACAGTGTTGGAGACAGCATC	ACAGTGTTGGAGACAGGATCGAG	M2:p4rCdC|p-1rGdT	605	21847	0.0268693
ACAGTGTTGGAGACAGCATC	ACAGTGTTGGAGACAGGATCGCG	M2:p4rCdC|p-1rGdG	5	4995	0.00100863
ACAGTGTTGGAGACAGCATC	ACAGTGTTGGAGACAGGATCGTG	M2:p4rCdC|p-1rGdA	102	8390	0.0121341
ACAGTGTTGGAGACAGCATC	ACAGTGTTGGAGACAGTATCGAG	M2:p4rCdA|p-1rGdT	2316	3280	0.418832
ACAGTGTTGGAGACAGCATC	ACAGTGTTGGAGACAGTATCGCG	M2:p4rCdA|p-1rGdG	89	4936	0.0177924
ACAGTGTTGGAGACAGCATC	ACAGTGTTGGAGACAGTATCGTG	M2:p4rCdA|p-1rGdA	186	8204	0.0218501
ACAGTGTTGGAGACAGCATC	ACAGTGTTGGAGACAGAATCGGA	M2:p4rCdT|p-2rGdT	54	4634	0.0129276
ACAGTGTTGGAGACAGCATC	ACAGTGTTGGAGACAGAATCGGC	M2:p4rCdT|p-2rGdG	147	7402	0.0194252
ACAGTGTTGGAGACAGCATC	ACAGTGTTGGAGACAGAATCGGT	M2:p4rCdT|p-2rGdA	141	8907	0.0160912
ACAGTGTTGGAGACAGCATC	ACAGTGTTGGAGACAGGATCGGA	M2:p4rCdC|p-2rGdT	11	5537	0.00253223
ACAGTGTTGGAGACAGCATC	ACAGTGTTGGAGACAGGATCGGC	M2:p4rCdC|p-2rGdG	206	6256	0.0308361
ACAGTGTTGGAGACAGCATC	ACAGTGTTGGAGACAGGATCGGT	M2:p4rCdC|p-2rGdA	208	10148	0.0211138
ACAGTGTTGGAGACAGCATC	ACAGTGTTGGAGACAGTATCGGA	M2:p4rCdA|p-2rGdT	345	3682	0.0857481
ACAGTGTTGGAGACAGCATC	ACAGTGTTGGAGACAGTATCGGC	M2:p4rCdA|p-2rGdG	231	10226	0.0223561
ACAGTGTTGGAGACAGCATC	ACAGTGTTGGAGACAGTATCGGT	M2:p4rCdA|p-2rGdA	139	9885	0.0124993
ACAGTGTTGGAGACAGCATC	ACAGTGTTGGAGACAGCCACGGG	M2:p3rAdG|p2rUdT	329	9304	0.0356645
ACAGTGTTGGAGACAGCATC	ACAGTGTTGGAGACAGCCCCGGG	M2:p3rAdG|p2rUdG	472	10332	0.045091
ACAGTGTTGGAGACAGCATC	ACAGTGTTGGAGACAGCCGCGGG	M2:p3rAdG|p2rUdC	321	10013	0.0304719
ACAGTGTTGGAGACAGCATC	ACAGTGTTGGAGACAGCGACGGG	M2:p3rAdC|p2rUdT	649	9109	0.0646624
ACAGTGTTGGAGACAGCATC	ACAGTGTTGGAGACAGCGCCGGG	M2:p3rAdC|p2rUdG	8894	60177	0.127733
ACAGTGTTGGAGACAGCATC	ACAGTGTTGGAGACAGCGGCGGG	M2:p3rAdC|p2rUdC	791	22406	0.0332224
ACAGTGTTGGAGACAGCATC	ACAGTGTTGGAGACAGCTACGGG	M2:p3rAdA|p2rUdT	1022	10722	0.0870462
ACAGTGTTGGAGACAGCATC	ACAGTGTTGGAGACAGCTCCGGG	M2:p3rAdA|p2rUdG	2187	10602	0.173609
ACAGTGTTGGAGACAGCATC	ACAGTGTTGGAGACAGCTGCGGG	M2:p3rAdA|p2rUdC	427	15937	0.0268967
ACAGTGTTGGAGACAGCATC	ACAGTGTTGGAGACAGCCTAGGG	M2:p3rAdG|p1rCdT	440	17124	0.0259378
ACAGTGTTGGAGACAGCATC	ACAGTGTTGGAGACAGCCTGGGG	M2:p3rAdG|p1rCdC	213	9147	0.0239799
ACAGTGTTGGAGACAGCATC	ACAGTGTTGGAGACAGCCTTGGG	M2:p3rAdG|p1rCdA	460	19785	0.0227969
ACAGTGTTGGAGACAGCATC	ACAGTGTTGGAGACAGCGTAGGG	M2:p3rAdC|p1rCdT	393	7297	0.0508667
ACAGTGTTGGAGACAGCATC	ACAGTGTTGGAGACAGCGTGGGG	M2:p3rAdC|p1rCdC	159	6304	0.0254877
ACAGTGTTGGAGACAGCATC	ACAGTGTTGGAGACAGCGTTGGG	M2:p3rAdC|p1rCdA	311	14727	0.020227
ACAGTGTTGGAGACAGCATC	ACAGTGTTGGAGACAGCTTAGGG	M2:p3rAdA|p1rCdT	422	6050	0.0649828
ACAGTGTTGGAGACAGCATC	ACAGTGTTGGAGACAGCTTGGGG	M2:p3rAdA|p1rCdC	238	9834	0.0257976
ACAGTGTTGGAGACAGCATC	ACAGTGTTGGAGACAGCTTTGGG	M2:p3rAdA|p1rCdA	316	8852	0.0363986
ACAGTGTTGGAGACAGCATC	ACAGTGTTGGAGACAGCCTCGAG	M2:p3rAdG|p-1rGdT	376	8241	0.0427077
ACAGTGTTGGAGACAGCATC	ACAGTGTTGGAGACAGCCTCGCG	M2:p3rAdG|p-1rGdG	370	13276	0.0267837
ACAGTGTTGGAGACAGCATC	ACAGTGTTGGAGACAGCCTCGTG	M2:p3rAdG|p-1rGdA	342	10128	0.0329547
ACAGTGTTGGAGACAGCATC	ACAGTGTTGGAGACAGCGTCGAG	M2:p3rAdC|p-1rGdT	373	6166	0.0600211
ACAGTGTTGGAGACAGCATC	ACAGTGTTGGAGACAGCGTCGCG	M2:p3rAdC|p-1rGdG	195	17960	0.0111544
ACAGTGTTGGAGACAGCATC	ACAGTGTTGGAGACAGCGTCGTG	M2:p3rAdC|p-1rGdA	126	7906	0.0146495
ACAGTGTTGGAGACAGCATC	ACAGTGTTGGAGACAGCTTCGAG	M2:p3rAdA|p-1rGdT	922	4820	0.160024
ACAGTGTTGGAGACAGCATC	ACAGTGTTGGAGACAGCTTCGCG	M2:p3rAdA|p-1rGdG	196	6932	0.0272403
ACAGTGTTGGAGACAGCATC	ACAGTGTTGGAGACAGCTTCGTG	M2:p3rAdA|p-1rGdA	83	8908	0.00969277
ACAGTGTTGGAGACAGCATC	ACAGTGTTGGAGACAGCCTCGGA	M2:p3rAdG|p-2rGdT	268	7551	0.033894
ACAGTGTTGGAGACAGCATC	ACAGTGTTGGAGACAGCCTCGGC	M2:p3rAdG|p-2rGdG	2430	57136	0.0408214
ACAGTGTTGGAGACAGCATC	ACAGTGTTGGAGACAGCCTCGGT	M2:p3rAdG|p-2rGdA	466	9897	0.0449103
ACAGTGTTGGAGACAGCATC	ACAGTGTTGGAGACAGCGTCGGA	M2:p3rAdC|p-2rGdT	1044	35729	0.0280663
ACAGTGTTGGAGACAGCATC	ACAGTGTTGGAGACAGCGTCGGC	M2:p3rAdC|p-2rGdG	107	7324	0.0146604
ACAGTGTTGGAGACAGCATC	ACAGTGTTGGAGACAGCGTCGGT	M2:p3rAdC|p-2rGdA	257	10661	0.0244273
ACAGTGTTGGAGACAGCATC	ACAGTGTTGGAGACAGCTTCGGA	M2:p3rAdA|p-2rGdT	530	9932	0.0494365
ACAGTGTTGGAGACAGCATC	ACAGTGTTGGAGACAGCTTCGGC	M2:p3rAdA|p-2rGdG	406	9103	0.0409588
ACAGTGTTGGAGACAGCATC	ACAGTGTTGGAGACAGCTTCGGT	M2:p3rAdA|p-2rGdA	221	11236	0.0194911
ACAGTGTTGGAGACAGCATC	ACAGTGTTGGAGACAGCAAAGGG	M2:p2rUdT|p1rCdT	1311	6849	0.16083
ACAGTGTTGGAGACAGCATC	ACAGTGTTGGAGACAGCAAGGGG	M2:p2rUdT|p1rCdC	605	9974	0.0576885
ACAGTGTTGGAGACAGCATC	ACAGTGTTGGAGACAGCAATGGG	M2:p2rUdT|p1rCdA	3210	9601	0.24988
ACAGTGTTGGAGACAGCATC	ACAGTGTTGGAGACAGCACAGGG	M2:p2rUdG|p1rCdT	4790	2196	0.685595
ACAGTGTTGGAGACAGCATC	ACAGTGTTGGAGACAGCACGGGG	M2:p2rUdG|p1rCdC	4364	4326	0.500705
ACAGTGTTGGAGACAGCATC	ACAGTGTTGGAGACAGCACTGGG	M2:p2rUdG|p1rCdA	13742	5399	0.718058
ACAGTGTTGGAGACAGCATC	ACAGTGTTGGAGACAGCAGAGGG	M2:p2rUdC|p1rCdT	800	8862	0.081781
ACAGTGTTGGAGACAGCATC	ACAGTGTTGGAGACAGCAGGGGG	M2:p2rUdC|p1rCdC	278	8403	0.0360112
ACAGTGTTGGAGACAGCATC	ACAGTGTTGGAGACAGCAGTGGG	M2:p2rUdC|p1rCdA	548	8815	0.0608213
ACAGTGTTGGAGACAGCATC	ACAGTGTTGGAGACAGCAACGAG	M2:p2rUdT|p-1rGdT	395	5743	0.0636739
ACAGTGTTGGAGACAGCATC	ACAGTGTTGGAGACAGCAACGCG	M2:p2rUdT|p-1rGdG	216	7065	0.0291986
ACAGTGTTGGAGACAGCATC	ACAGTGTTGGAGACAGCAACGTG	M2:p2rUdT|p-1rGdA	128	10136	0.0137823
ACAGTGTTGGAGACAGCATC	ACAGTGTTGGAGACAGCACCGAG	M2:p2rUdG|p-1rGdT	1120	5952	0.159326
ACAGTGTTGGAGACAGCATC	ACAGTGTTGGAGACAGCACCGCG	M2:p2rUdG|p-1rGdG	409	7972	0.0460614
ACAGTGTTGGAGACAGCATC	ACAGTGTTGGAGACAGCACCGTG	M2:p2rUdG|p-1rGdA	237	9037	0.0261372
ACAGTGTTGGAGACAGCATC	ACAGTGTTGGAGACAGCAGCGAG	M2:p2rUdC|p-1rGdT	184	7112	0.0257236
ACAGTGTTGGAGACAGCATC	ACAGTGTTGGAGACAGCAGCGCG	M2:p2rUdC|p-1rGdG	194	6787	0.0266843
ACAGTGTTGGAGACAGCATC	ACAGTGTTGGAGACAGCAGCGTG	M2:p2rUdC|p-1rGdA	154	10044	0.0147166
ACAGTGTTGGAGACAGCATC	ACAGTGTTGGAGACAGCAACGGA	M2:p2rUdT|p-2rGdT	427	9000	0.0448324
ACAGTGTTGGAGACAGCATC	ACAGTGTTGGAGACAGCAACGGC	M2:p2rUdT|p-2rGdG	157	7104	0.0216872
ACAGTGTTGGAGACAGCATC	ACAGTGTTGGAGACAGCAACGGT	M2:p2rUdT|p-2rGdA	305	11089	0.0282824
ACAGTGTTGGAGACAGCATC	ACAGTGTTGGAGACAGCACCGGA	M2:p2rUdG|p-2rGdT	9060	10448	0.464979
ACAGTGTTGGAGACAGCATC	ACAGTGTTGGAGACAGCACCGGC	M2:p2rUdG|p-2rGdG	3671	12876	0.222458
ACAGTGTTGGAGACAGCATC	ACAGTGTTGGAGACAGCACCGGT	M2:p2rUdG|p-2rGdA	1467	14155	0.0932044
ACAGTGTTGGAGACAGCATC	ACAGTGTTGGAGACAGCAGCGGA	M2:p2rUdC|p-2rGdT	89	7726	0.0109667
ACAGTGTTGGAGACAGCATC	ACAGTGTTGGAGACAGCAGCGGC	M2:p2rUdC|p-2rGdG	255	14438	0.0176337
ACAGTGTTGGAGACAGCATC	ACAGTGTTGGAGACAGCAGCGGT	M2:p2rUdC|p-2rGdA	179	13741	0.0142245
ACAGTGTTGGAGACAGCATC	CCAGTGTTGAAGACAGCATCGGG	M2:p20rAdG|p11rGdT	5064	5806	0.467854
ACAGTGTTGGAGACAGCATC	CCAGTGTTGCAGACAGCATCGGG	M2:p20rAdG|p11rGdG	9955	10669	0.481454
ACAGTGTTGGAGACAGCATC	CCAGTGTTGTAGACAGCATCGGG	M2:p20rAdG|p11rGdA	4766	2701	0.641906
ACAGTGTTGGAGACAGCATC	GCAGTGTTGAAGACAGCATCGGG	M2:p20rAdC|p11rGdT	3875	3939	0.499355
ACAGTGTTGGAGACAGCATC	GCAGTGTTGCAGACAGCATCGGG	M2:p20rAdC|p11rGdG	6666	4808	0.581652
ACAGTGTTGGAGACAGCATC	GCAGTGTTGTAGACAGCATCGGG	M2:p20rAdC|p11rGdA	15015	5765	0.722805
ACAGTGTTGGAGACAGCATC	TCAGTGTTGAAGACAGCATCGGG	M2:p20rAdA|p11rGdT	3365	3531	0.484268
ACAGTGTTGGAGACAGCATC	TCAGTGTTGCAGACAGCATCGGG	M2:p20rAdA|p11rGdG	3434	5434	0.38998
ACAGTGTTGGAGACAGCATC	TCAGTGTTGTAGACAGCATCGGG	M2:p20rAdA|p11rGdA	4650	3206	0.589121
ACAGTGTTGGAGACAGCATC	CCAGTGTTGGCGACAGCATCGGG	M2:p20rAdG|p10rAdG	12191	30757	0.28378
ACAGTGTTGGAGACAGCATC	CCAGTGTTGGGGACAGCATCGGG	M2:p20rAdG|p10rAdC	4314	3274	0.568124
ACAGTGTTGGAGACAGCATC	CCAGTGTTGGTGACAGCATCGGG	M2:p20rAdG|p10rAdA	3062	9085	0.247973
ACAGTGTTGGAGACAGCATC	GCAGTGTTGGCGACAGCATCGGG	M2:p20rAdC|p10rAdG	10295	20556	0.334027
ACAGTGTTGGAGACAGCATC	GCAGTGTTGGGGACAGCATCGGG	M2:p20rAdC|p10rAdC	5942	2913	0.671258
ACAGTGTTGGAGACAGCATC	GCAGTGTTGGTGACAGCATCGGG	M2:p20rAdC|p10rAdA	3453	10048	0.255073
ACAGTGTTGGAGACAGCATC	TCAGTGTTGGCGACAGCATCGGG	M2:p20rAdA|p10rAdG	2546	8649	0.227951
ACAGTGTTGGAGACAGCATC	TCAGTGTTGGGGACAGCATCGGG	M2:p20rAdA|p10rAdC	10420	8977	0.536042
ACAGTGTTGGAGACAGCATC	TCAGTGTTGGTGACAGCATCGGG	M2:p20rAdA|p10rAdA	2954	7228	0.286852
ACAGTGTTGGAGACAGCATC	CCAGTGTTGGAAACAGCATCGGG	M2:p20rAdG|p9rGdT	4494	2757	0.627169
ACAGTGTTGGAGACAGCATC	CCAGTGTTGGACACAGCATCGGG	M2:p20rAdG|p9rGdG	15190	9026	0.62799
ACAGTGTTGGAGACAGCATC	CCAGTGTTGGATACAGCATCGGG	M2:p20rAdG|p9rGdA	2659	7736	0.255757
ACAGTGTTGGAGACAGCATC	GCAGTGTTGGAAACAGCATCGGG	M2:p20rAdC|p9rGdT	5088	2618	0.660975
ACAGTGTTGGAGACAGCATC	GCAGTGTTGGACACAGCATCGGG	M2:p20rAdC|p9rGdG	5427	2776	0.663666
ACAGTGTTGGAGACAGCATC	GCAGTGTTGGATACAGCATCGGG	M2:p20rAdC|p9rGdA	3684	5164	0.416311
ACAGTGTTGGAGACAGCATC	TCAGTGTTGGAAACAGCATCGGG	M2:p20rAdA|p9rGdT	8406	5759	0.596318
ACAGTGTTGGAGACAGCATC	TCAGTGTTGGACACAGCATCGGG	M2:p20rAdA|p9rGdG	4017	2192	0.646466
ACAGTGTTGGAGACAGCATC	TCAGTGTTGGATACAGCATCGGG	M2:p20rAdA|p9rGdA	7035	21406	0.249285
ACAGTGTTGGAGACAGCATC	CCAGTGTTGGAGCCAGCATCGGG	M2:p20rAdG|p8rAdG	2586	6163	0.296402
ACAGTGTTGGAGACAGCATC	CCAGTGTTGGAGGCAGCATCGGG	M2:p20rAdG|p8rAdC	18899	5893	0.762551
ACAGTGTTGGAGACAGCATC	CCAGTGTTGGAGTCAGCATCGGG	M2:p20rAdG|p8rAdA	3005	9476	0.244273
ACAGTGTTGGAGACAGCATC	GCAGTGTTGGAGCCAGCATCGGG	M2:p20rAdC|p8rAdG	3401	6136	0.357262
ACAGTGTTGGAGACAGCATC	GCAGTGTTGGAGGCAGCATCGGG	M2:p20rAdC|p8rAdC	13694	4566	0.750276
ACAGTGTTGGAGACAGCATC	GCAGTGTTGGAGTCAGCATCGGG	M2:p20rAdC|p8rAdA	5647	8231	0.40702
ACAGTGTTGGAGACAGCATC	TCAGTGTTGGAGCCAGCATCGGG	M2:p20rAdA|p8rAdG	7062	15862	0.305631
ACAGTGTTGGAGACAGCATC	TCAGTGTTGGAGGCAGCATCGGG	M2:p20rAdA|p8rAdC	5156	2198	0.700228
ACAGTGTTGGAGACAGCATC	TCAGTGTTGGAGTCAGCATCGGG	M2:p20rAdA|p8rAdA	3512	9413	0.275925
ACAGTGTTGGAGACAGCATC	CCAGTGTTGGAGAAAGCATCGGG	M2:p20rAdG|p7rCdT	2342	6932	0.24875
ACAGTGTTGGAGACAGCATC	CCAGTGTTGGAGAGAGCATCGGG	M2:p20rAdG|p7rCdC	273	5713	0.0455371
ACAGTGTTGGAGACAGCATC	CCAGTGTTGGAGATAGCATCGGG	M2:p20rAdG|p7rCdA	9357	7249	0.563097
ACAGTGTTGGAGACAGCATC	GCAGTGTTGGAGAAAGCATCGGG	M2:p20rAdC|p7rCdT	8712	17871	0.327204
ACAGTGTTGGAGACAGCATC	GCAGTGTTGGAGAGAGCATCGGG	M2:p20rAdC|p7rCdC	721	8919	0.0759676
ACAGTGTTGGAGACAGCATC	GCAGTGTTGGAGATAGCATCGGG	M2:p20rAdC|p7rCdA	4186	2170	0.658319
ACAGTGTTGGAGACAGCATC	TCAGTGTTGGAGAAAGCATCGGG	M2:p20rAdA|p7rCdT	2786	12316	0.186482
ACAGTGTTGGAGACAGCATC	TCAGTGTTGGAGAGAGCATCGGG	M2:p20rAdA|p7rCdC	391	10208	0.0373243
ACAGTGTTGGAGACAGCATC	TCAGTGTTGGAGATAGCATCGGG	M2:p20rAdA|p7rCdA	4742	3260	0.591285
ACAGTGTTGGAGACAGCATC	CCAGTGTTGGAGACCGCATCGGG	M2:p20rAdG|p6rAdG	1079	4288	0.198825
ACAGTGTTGGAGACAGCATC	CCAGTGTTGGAGACGGCATCGGG	M2:p20rAdG|p6rAdC	5699	3267	0.637113
ACAGTGTTGGAGACAGCATC	CCAGTGTTGGAGACTGCATCGGG	M2:p20rAdG|p6rAdA	484	8076	0.0564727
ACAGTGTTGGAGACAGCATC	GCAGTGTTGGAGACCGCATCGGG	M2:p20rAdC|p6rAdG	4727	19014	0.196472
ACAGTGTTGGAGACAGCATC	GCAGTGTTGGAGACGGCATCGGG	M2:p20rAdC|p6rAdC	8441	3818	0.686533
ACAGTGTTGGAGACAGCATC	GCAGTGTTGGAGACTGCATCGGG	M2:p20rAdC|p6rAdA	972	9967	0.0902288
ACAGTGTTGGAGACAGCATC	TCAGTGTTGGAGACCGCATCGGG	M2:p20rAdA|p6rAdG	1014	7812	0.116405
ACAGTGTTGGAGACAGCATC	TCAGTGTTGGAGACGGCATCGGG	M2:p20rAdA|p6rAdC	8082	8051	0.500582
ACAGTGTTGGAGACAGCATC	TCAGTGTTGGAGACTGCATCGGG	M2:p20rAdA|p6rAdA	1080	11542	0.0851538
ACAGTGTTGGAGACAGCATC	CCAGTGTTGGAGACAACATCGGG	M2:p20rAdG|p5rGdT	3935	2494	0.615724
ACAGTGTTGGAGACAGCATC	CCAGTGTTGGAGACACCATCGGG	M2:p20rAdG|p5rGdG	486	10513	0.0439653
ACAGTGTTGGAGACAGCATC	CCAGTGTTGGAGACATCATCGGG	M2:p20rAdG|p5rGdA	114	11278	0.0100355
ACAGTGTTGGAGACAGCATC	GCAGTGTTGGAGACAACATCGGG	M2:p20rAdC|p5rGdT	8083	3784	0.682476
ACAGTGTTGGAGACAGCATC	GCAGTGTTGGAGACACCATCGGG	M2:p20rAdC|p5rGdG	152	9989	0.0155104
ACAGTGTTGGAGACAGCATC	GCAGTGTTGGAGACATCATCGGG	M2:p20rAdC|p5rGdA	1061	46556	0.0224657
ACAGTGTTGGAGACAGCATC	TCAGTGTTGGAGACAACATCGGG	M2:p20rAdA|p5rGdT	12430	13042	0.489266
ACAGTGTTGGAGACAGCATC	TCAGTGTTGGAGACACCATCGGG	M2:p20rAdA|p5rGdG	182	13062	0.0142291
ACAGTGTTGGAGACAGCATC	TCAGTGTTGGAGACATCATCGGG	M2:p20rAdA|p5rGdA	169	8790	0.0205107
ACAGTGTTGGAGACAGCATC	CCAGTGTTGGAGACAGAATCGGG	M2:p20rAdG|p4rCdT	1705	6962	0.197091
ACAGTGTTGGAGACAGCATC	CCAGTGTTGGAGACAGGATCGGG	M2:p20rAdG|p4rCdC	359	9759	0.0361478
ACAGTGTTGGAGACAGCATC	CCAGTGTTGGAGACAGTATCGGG	M2:p20rAdG|p4rCdA	4398	2060	0.674041
ACAGTGTTGGAGACAGCATC	GCAGTGTTGGAGACAGAATCGGG	M2:p20rAdC|p4rCdT	6432	14229	0.31188
ACAGTGTTGGAGACAGCATC	GCAGTGTTGGAGACAGGATCGGG	M2:p20rAdC|p4rCdC	255	7064	0.034678
ACAGTGTTGGAGACAGCATC	GCAGTGTTGGAGACAGTATCGGG	M2:p20rAdC|p4rCdA	5339	2912	0.646881
ACAGTGTTGGAGACAGCATC	TCAGTGTTGGAGACAGAATCGGG	M2:p20rAdA|p4rCdT	2602	8987	0.224078
ACAGTGTTGGAGACAGCATC	TCAGTGTTGGAGACAGGATCGGG	M2:p20rAdA|p4rCdC	561	13302	0.0397638
ACAGTGTTGGAGACAGCATC	TCAGTGTTGGAGACAGTATCGGG	M2:p20rAdA|p4rCdA	3167	3314	0.491747
ACAGTGTTGGAGACAGCATC	CCAGTGTTGGAGACAGCCTCGGG	M2:p20rAdG|p3rAdG	1309	10776	0.110611
ACAGTGTTGGAGACAGCATC	CCAGTGTTGGAGACAGCGTCGGG	M2:p20rAdG|p3rAdC	3590	6598	0.352048
ACAGTGTTGGAGACAGCATC	CCAGTGTTGGAGACAGCTTCGGG	M2:p20rAdG|p3rAdA	4031	2826	0.586762
ACAGTGTTGGAGACAGCATC	GCAGTGTTGGAGACAGCCTCGGG	M2:p20rAdC|p3rAdG	7122	20152	0.262265
ACAGTGTTGGAGACAGCATC	GCAGTGTTGGAGACAGCGTCGGG	M2:p20rAdC|p3rAdC	12050	15112	0.444416
ACAGTGTTGGAGACAGCATC	GCAGTGTTGGAGACAGCTTCGGG	M2:p20rAdC|p3rAdA	11694	6528	0.640746
ACAGTGTTGGAGACAGCATC	TCAGTGTTGGAGACAGCCTCGGG	M2:p20rAdA|p3rAdG	1425	10310	0.124133
ACAGTGTTGGAGACAGCATC	TCAGTGTTGGAGACAGCGTCGGG	M2:p20rAdA|p3rAdC	3792	8323	0.312297
ACAGTGTTGGAGACAGCATC	TCAGTGTTGGAGACAGCTTCGGG	M2:p20rAdA|p3rAdA	7479	6749	0.522811
ACAGTGTTGGAGACAGCATC	CCAGTGTTGGAGACAGCAACGGG	M2:p20rAdG|p2rUdT	2262	7054	0.243021
ACAGTGTTGGAGACAGCATC	CCAGTGTTGGAGACAGCACCGGG	M2:p20rAdG|p2rUdG	29273	7773	0.789985
ACAGTGTTGGAGACAGCATC	CCAGTGTTGGAGACAGCAGCGGG	M2:p20rAdG|p2rUdC	1567	7421	0.174015
ACAGTGTTGGAGACAGCATC	GCAGTGTTGGAGACAGCAACGGG	M2:p20rAdC|p2rUdT	3373	3917	0.465276
ACAGTGTTGGAGACAGCATC	GCAGTGTTGGAGACAGCACCGGG	M2:p20rAdC|p2rUdG	13995	3213	0.814547
ACAGTGTTGGAGACAGCATC	GCAGTGTTGGAGACAGCAGCGGG	M2:p20rAdC|p2rUdC	16636	37750	0.3059
ACAGTGTTGGAGACAGCATC	TCAGTGTTGGAGACAGCAACGGG	M2:p20rAdA|p2rUdT	2334	9125	0.204246
ACAGTGTTGGAGACAGCATC	TCAGTGTTGGAGACAGCACCGGG	M2:p20rAdA|p2rUdG	6590	2394	0.734331
ACAGTGTTGGAGACAGCATC	TCAGTGTTGGAGACAGCAGCGGG	M2:p20rAdA|p2rUdC	1817	6805	0.212392
ACAGTGTTGGAGACAGCATC	CCAGTGTTGGAGACAGCATAGGG	M2:p20rAdG|p1rCdT	5759	2115	0.726057
ACAGTGTTGGAGACAGCATC	CCAGTGTTGGAGACAGCATGGGG	M2:p20rAdG|p1rCdC	5155	5433	0.486183
ACAGTGTTGGAGACAGCATC	CCAGTGTTGGAGACAGCATTGGG	M2:p20rAdG|p1rCdA	4053	2367	0.630251
ACAGTGTTGGAGACAGCATC	GCAGTGTTGGAGACAGCATAGGG	M2:p20rAdC|p1rCdT	5179	2281	0.69528
ACAGTGTTGGAGACAGCATC	GCAGTGTTGGAGACAGCATGGGG	M2:p20rAdC|p1rCdC	3686	5099	0.419293
ACAGTGTTGGAGACAGCATC	GCAGTGTTGGAGACAGCATTGGG	M2:p20rAdC|p1rCdA	5881	3406	0.637139
ACAGTGTTGGAGACAGCATC	TCAGTGTTGGAGACAGCATAGGG	M2:p20rAdA|p1rCdT	5787	3240	0.641523
ACAGTGTTGGAGACAGCATC	TCAGTGTTGGAGACAGCATGGGG	M2:p20rAdA|p1rCdC	4708	6209	0.433028
ACAGTGTTGGAGACAGCATC	TCAGTGTTGGAGACAGCATTGGG	M2:p20rAdA|p1rCdA	3872	3137	0.5529
ACAGTGTTGGAGACAGCATC	CCAGTGTTGGAGACAGCATCGAG	M2:p20rAdG|p-1rGdT	7720	3893	0.667972
ACAGTGTTGGAGACAGCATC	CCAGTGTTGGAGACAGCATCGCG	M2:p20rAdG|p-1rGdG	648	5386	0.106589
ACAGTGTTGGAGACAGCATC	CCAGTGTTGGAGACAGCATCGTG	M2:p20rAdG|p-1rGdA	1300	7823	0.143643
[truncated: 1,649 more rows]

## Sheet: Lib_sg4
sgRNA sequence	Target sequence	Mismatch type	Indel read counts	WT read counts	Indel rate
[truncated: 2,493 more rows]

[truncated: 2 more sheets: Lib_sg5, Lib_sg6]
