# Supplementary material for: Systematic decomposition of sequence determinants governing CRISPR/Cas9 specificity
Source: Nat Commun. 2022 Jan 25;13:474. doi: 10.1038/s41467-022-28028-x (PMC8789861; doi:10.1038/s41467-022-28028-x)
Supplement: Supplementary file 7 — Supplementary Data 4 [file 41467_2022_28028_MOESM7_ESM.xlsx]

## Sheet: GMT
sgRNA sequence	On-target sequence	Off-target sequence	Mismatch type	Library	off-on-ratio	Log(Ratio+0.01)	Estimated mismatch-dependent effect	Estimated gRNA intrinsic effect
ATTTAAGCGTTTCCTATCAC	ATTTAAGCGTTTCCTATCACTGG	ATTTAAGCGTTTaCTATCACTGG	M1:p8rCdT	LibT1	0.191394	-1.60249	0.510522	0.222581
ATTTAAGCGTTTCCTATCAC	ATTTAAGCGTTTCCTATCACTGG	ATTTAAGCGTTTCCTAcCACTGG	M1:p4rUdG	LibT1	0.156122	-1.79503	0.613685	0.222581
ATTTAAGCGTTTCCTATCAC	ATTTAAGCGTTTCCTATCACTGG	ATTTAAGCGTTTCCTATCtCTGG	M1:p2rAdA	LibT1	0.0319698	-3.1708	0.587598	0.222581
TCTAAGCTCACCTTCGGGCG	TCTAAGCTCACCTTCGGGCGCGG	TCTAAGCTCACCTTCcGGCGCGG	M1:p5rGdG	LibT1	0.0131283	-3.7667	0.1082	0.665717
TCTAAGCTCACCTTCGGGCG	TCTAAGCTCACCTTCGGGCGCGG	TCTAgGCTCACCTTCGGGCGCGG	M1:p16rAdC	LibT1	0.68536	-0.363325	0.807566	0.665717
TCTAAGCTCACCTTCGGGCG	TCTAAGCTCACCTTCGGGCGCGG	TCTAAGCcCACCTTCGGGCGCGG	M1:p13rUdG	LibT1	1.14684	0.145693	1.10767	0.665717
AAATTCTAAGCACTCACGTA	AAATTCTAAGCACTCACGTAAGG	AAATTCTAAGgACTCACGTAAGG	M1:p10rCdC	LibT1	0.00537497	-4.17501	0.196597	0.318796
AAATTCTAAGCACTCACGTA	AAATTCTAAGCACTCACGTAAGG	AAATTCTAAGCACTCACGTcAGG	M1:p1rAdG	LibT1	0.21846	-1.47639	0.436346	0.318796
AAATTCTAAGCACTCACGTA	AAATTCTAAGCACTCACGTAAGG	AAATTtTAAGCACTCACGTAAGG	M1:p15rCdA	LibT1	0.492111	-0.688933	1.02683	0.318796
CCTTCTAACCCACTGTGGCG	CCTTCTAACCCACTGTGGCGCGG	CgTTCTAACCCACTGTGGCGCGG	M1:p19rCdC	LibT1	0.591689	-0.508015	0.942785	0.639299
CCTTCTAACCCACTGTGGCG	CCTTCTAACCCACTGTGGCGCGG	CCTcCTAACCCACTGTGGCGCGG	M1:p17rUdG	LibT1	0.759477	-0.262044	0.669245	0.639299
CCTTCTAACCCACTGTGGCG	CCTTCTAACCCACTGTGGCGCGG	CCTTtTAACCCACTGTGGCGCGG	M1:p16rCdA	LibT1	0.283249	-1.22673	0.845175	0.639299
TCCTGATCGGAACAGCTTCG	TCCTGATCGGAACAGCTTCGCGG	TCCTGATCGGAAaAGCTTCGCGG	M1:p8rCdT	LibT1	0.0651424	-2.58837	0.510522	0.481304
TCCTGATCGGAACAGCTTCG	TCCTGATCGGAACAGCTTCGCGG	TCtTGATCGGAACAGCTTCGCGG	M1:p18rCdA	LibT1	0.933476	-0.0581845	0.970705	0.481304
TCCTGATCGGAACAGCTTCG	TCCTGATCGGAACAGCTTCGCGG	TCCaGATCGGAACAGCTTCGCGG	M1:p17rUdT	LibT1	0.18589	-1.6302	0.538814	0.481304
ACTTACGGGAGTGTGCAAAC	ACTTACGGGAGTGTGCAAACTGG	ACTTACGGGAGTGTGtAAACTGG	M1:p5rCdA	LibT1	0.405655	-0.8779	0.430992	0.823076
ACTTACGGGAGTGTGCAAAC	ACTTACGGGAGTGTGCAAACTGG	ACaTACGGGAGTGTGCAAACTGG	M1:p18rUdT	LibT1	0.924606	-0.0676303	0.811077	0.823076
ACTTACGGGAGTGTGCAAAC	ACTTACGGGAGTGTGCAAACTGG	ACTgACGGGAGTGTGCAAACTGG	M1:p17rUdC	LibT1	0.860436	-0.138761	0.870604	0.823076
CCGAGCAACGGAGATGAAGC	CCGAGCAACGGAGATGAAGCTGG	CCGAGCAACGGAGAcGAAGCTGG	M1:p6rUdG	LibT1	0.414267	-0.857393	0.421823	0.38518
CCGAGCAACGGAGATGAAGC	CCGAGCAACGGAGATGAAGCTGG	CCGAGCAACGGAGATGAAGaTGG	M1:p1rCdT	LibT1	0.250308	-1.34589	0.384878	0.38518
CCGAGCAACGGAGATGAAGC	CCGAGCAACGGAGATGAAGCTGG	CCaAGCAACGGAGATGAAGCTGG	M1:p18rGdT	LibT1	0.102064	-2.18869	0.84053	0.38518
CCCTTGTTACAAGTTTATGC	CCCTTGTTACAAGTTTATGCCGG	CCCTcGTTACAAGTTTATGCCGG	M1:p16rUdG	LibT1	0.415367	-0.854802	0.870251	0.564575
CCCTTGTTACAAGTTTATGC	CCCTTGTTACAAGTTTATGCCGG	CCCTTcTTACAAGTTTATGCCGG	M1:p15rGdG	LibT1	0.666338	-0.391062	0.835071	0.564575
CCCTTGTTACAAGTTTATGC	CCCTTGTTACAAGTTTATGCCGG	CCCTTGTgACAAGTTTATGCCGG	M1:p13rUdC	LibT1	0.292926	-1.19427	0.532988	0.564575
CATCAAGTAGCCAACACTCA	CATCAAGTAGCCAACACTCATGG	CATaAAGTAGCCAACACTCATGG	M1:p17rCdT	LibT1	0.237346	-1.39697	0.929201	0.155782
CATCAAGTAGCCAACACTCA	CATCAAGTAGCCAACACTCATGG	CATCAAtTAGCCAACACTCATGG	M1:p14rGdA	LibT1	0.0505461	-2.80435	0.778371	0.155782
CATCAAGTAGCCAACACTCA	CATCAAGTAGCCAACACTCATGG	CATCAAGTcGCCAACACTCATGG	M1:p12rAdG	LibT1	0.0356281	-3.08723	0.361596	0.155782
GGGCAAATAACATAAAGAGC	GGGCAAATAACATAAAGAGCAGG	GGGCAAATAACATAAAGAaCAGG	M1:p2rGdT	LibT1	0.565296	-0.552871	0.782588	0.870801
GGGCAAATAACATAAAGAGC	GGGCAAATAACATAAAGAGCAGG	GcGCAAATAACATAAAGAGCAGG	M1:p19rGdG	LibT1	0.885182	-0.110729	0.843665	0.870801
GGGCAAATAACATAAAGAGC	GGGCAAATAACATAAAGAGCAGG	GGGCAAATtACATAAAGAGCAGG	M1:p12rAdA	LibT1	0.902705	-0.0913423	0.650084	0.870801
AATAGCGGGAACACTAGGTG	AATAGCGGGAACACTAGGTGAGG	AATAGCGGGAtCACTAGGTGAGG	M1:p10rAdA	LibT1	0.913719	-0.0793478	0.488255	0.923324
AATAGCGGGAACACTAGGTG	AATAGCGGGAACACTAGGTGAGG	AATAGCGGGAACgCTAGGTGAGG	M1:p8rAdC	LibT1	0.726585	-0.30573	0.725936	0.923324
AATAGCGGGAACACTAGGTG	AATAGCGGGAACACTAGGTGAGG	AtTAGCGGGAACACTAGGTGAGG	M1:p19rAdA	LibT1	0.878277	-0.118472	1.02375	0.923324
TGAAAATTTGACAGTTACTT	TGAAAATTTGACAGTTACTTGGG	TGAAAATTTGACcGTTACTTGGG	M1:p8rAdG	LibT1	2.95802e-16	-4.60517	0.253491	0.0623249
TGAAAATTTGACAGTTACTT	TGAAAATTTGACAGTTACTTGGG	TGAAcATTTGACAGTTACTTGGG	M1:p16rAdG	LibT1	0.036761	-3.06271	0.638095	0.0623249
TGAAAATTTGACAGTTACTT	TGAAAATTTGACAGTTACTTGGG	TGAAAgTTTGACAGTTACTTGGG	M1:p15rAdC	LibT1	0.155285	-1.80008	0.798886	0.0623249
CTAGCTTGCGGGTGTGCACG	CTAGCTTGCGGGTGTGCACGAGG	CTAGCTTGCGGaTGTGCACGAGG	M1:p9rGdT	LibT1	0.828286	-0.176396	1.00031	0.973149
CTAGCTTGCGGGTGTGCACG	CTAGCTTGCGGGTGTGCACGAGG	CTcGCTTGCGGGTGTGCACGAGG	M1:p18rAdG	LibT1	0.903049	-0.0909661	0.544393	0.973149
CTAGCTTGCGGGTGTGCACG	CTAGCTTGCGGGTGTGCACGAGG	CTAGCTTaCGGGTGTGCACGAGG	M1:p13rGdT	LibT1	0.954453	-0.0361947	0.951483	0.973149
GAGAGACGGTAGTCAAGCGT	GAGAGACGGTAGTCAAGCGTCGG	GAGAGACGGTAGgCAAGCGTCGG	M1:p8rUdC	LibT1	0.824365	-0.181084	0.306832	0.877503
GAGAGACGGTAGTCAAGCGT	GAGAGACGGTAGTCAAGCGTCGG	GAGAGACGGTAGTCAAGCGgCGG	M1:p1rUdC	LibT1	0.510201	-0.653539	0.38921	0.877503
GAGAGACGGTAGTCAAGCGT	GAGAGACGGTAGTCAAGCGTCGG	GAGAGACcGTAGTCAAGCGTCGG	M1:p13rGdG	LibT1	0.979327	-0.0107299	0.760635	0.877503
CGTCTCACGGAGCACGTAGT	CGTCTCACGGAGCACGTAGTGGG	aGTCTCACGGAGCACGTAGTGGG	M1:p20rCdT	LibT1	0.989443	-0.000557598	1.09613	0.813632
CGTCTCACGGAGCACGTAGT	CGTCTCACGGAGCACGTAGTGGG	CGTCTCACGGAGCACGTAGcGGG	M1:p1rUdG	LibT1	0.231571	-1.42059	0.366569	0.813632
CGTCTCACGGAGCACGTAGT	CGTCTCACGGAGCACGTAGTGGG	CcTCTCACGGAGCACGTAGTGGG	M1:p19rGdG	LibT1	0.960626	-0.0298146	0.843665	0.813632
CGCCAAACAAGCGGATAGTC	CGCCAAACAAGCGGATAGTCGGG	CGaCAAACAAGCGGATAGTCGGG	M1:p18rCdT	LibT1	0.231656	-1.42024	0.890045	0.140288
CGCCAAACAAGCGGATAGTC	CGCCAAACAAGCGGATAGTCGGG	CGCCcAACAAGCGGATAGTCGGG	M1:p16rAdG	LibT1	0.0447822	-2.90439	0.638095	0.140288
CGCCAAACAAGCGGATAGTC	CGCCAAACAAGCGGATAGTCGGG	CGCCAAAtAAGCGGATAGTCGGG	M1:p13rCdA	LibT1	0.0441382	-2.91621	0.76295	0.140288
CGGCTACTTGTCAATAAACG	CGGCTACTTGTCAATAAACGTGG	CGGCTACTTGaCAATAAACGTGG	M1:p10rUdT	LibT1	0.67427	-0.379403	0.773627	0.360913
CGGCTACTTGTCAATAAACG	CGGCTACTTGTCAATAAACGTGG	CGGCTACTTGTCAAgAAACGTGG	M1:p6rUdC	LibT1	0.0656333	-2.58186	0.247519	0.360913
CGGCTACTTGTCAATAAACG	CGGCTACTTGTCAATAAACGTGG	CGGCTACTTGTCAATAAAaGTGG	M1:p2rCdT	LibT1	0.0515135	-2.7885	0.447756	0.360913
AAGCGATTTCACGCTTCGGC	AAGCGATTTCACGCTTCGGCCGG	AAGCGATTTCACGCTgCGGCCGG	M1:p5rUdC	LibT1	0.0298053	-3.22376	0.38303	0.125351
AAGCGATTTCACGCTTCGGC	AAGCGATTTCACGCTTCGGCCGG	AAGCGATTTCACGCTTCGGaCGG	M1:p1rCdT	LibT1	0.0160722	-3.64689	0.384878	0.125351
AAGCGATTTCACGCTTCGGC	AAGCGATTTCACGCTTCGGCCGG	AAGCGATaTCACGCTTCGGCCGG	M1:p13rUdT	LibT1	0.2404	-1.3847	1.02846	0.125351
AGTACCCGGAAGGTTCTTTA	AGTACCCGGAAGGTTCTTTATGG	AGTACCCGGAgGGTTCTTTATGG	M1:p10rAdC	LibT1	0.688012	-0.359519	0.632246	0.444148
AGTACCCGGAAGGTTCTTTA	AGTACCCGGAAGGTTCTTTATGG	AGTACCCGGAAGGTTCTcTATGG	M1:p3rUdG	LibT1	0.180238	-1.65948	0.629519	0.444148
AGTACCCGGAAGGTTCTTTA	AGTACCCGGAAGGTTCTTTATGG	AGTACCCGGAAGGTTCTTaATGG	M1:p2rUdT	LibT1	0.133004	-1.94488	0.501474	0.444148
AGTAGTTCGCTAGGTTTAGA	AGTAGTTCGCTAGGTTTAGACGG	AGTAGTTCGCTAcGTTTAGACGG	M1:p8rGdG	LibT1	0.0445252	-2.90909	0.488749	0.383914
AGTAGTTCGCTAGGTTTAGA	AGTAGTTCGCTAGGTTTAGACGG	AGTAGTTCGCTAGGaTTAGACGG	M1:p6rUdT	LibT1	0.160345	-1.76993	0.493155	0.383914
AGTAGTTCGCTAGGTTTAGA	AGTAGTTCGCTAGGTTTAGACGG	AGTAGTcCGCTAGGTTTAGACGG	M1:p14rUdG	LibT1	1.02473	0.034142	0.923217	0.383914
TGCTGCTGGCCGCGCGGTAT	TGCTGCTGGCCGCGCGGTATGGG	TGCTGCTGGCCGCtCGGTATGGG	M1:p7rGdA	LibT1	0.0845768	-2.35834	0.271656	0.463492
TGCTGCTGGCCGCGCGGTAT	TGCTGCTGGCCGCGCGGTATGGG	gGCTGCTGGCCGCGCGGTATGGG	M1:p20rUdC	LibT1	1.00618	0.0160496	1.09631	0.463492
TGCTGCTGGCCGCGCGGTAT	TGCTGCTGGCCGCGCGGTATGGG	TGCTGCTGGCCGCGCGGTATGcG	M1:p-1rGdG	LibT1	0.0258176	-3.32931	0.0682932	0.463492
TTTAAAGATCTCTCAGGCGT	TTTAAAGATCTCTCAGGCGTGGG	TTTAAAGATCcCTCAGGCGTGGG	M1:p10rUdG	LibT1	0.385559	-0.927456	0.864975	0.23234
TTTAAAGATCTCTCAGGCGT	TTTAAAGATCTCTCAGGCGTGGG	TTTAAAGATCTCTtAGGCGTGGG	M1:p7rCdA	LibT1	0.0610789	-2.64397	0.615503	0.23234
TTTAAAGATCTCTCAGGCGT	TTTAAAGATCTCTCAGGCGTGGG	TTTAAAaATCTCTCAGGCGTGGG	M1:p14rGdT	LibT1	0.0785358	-2.42435	0.958693	0.23234
CGGAACTCTGAGCTATAAGC	CGGAACTCTGAGCTATAAGCGGG	CGGAACTCTGAGaTATAAGCGGG	M1:p8rCdT	LibT1	0.673577	-0.380416	0.510522	0.406357
CGGAACTCTGAGCTATAAGC	CGGAACTCTGAGCTATAAGCGGG	CGGAACTCTGAGCgATAAGCGGG	M1:p7rUdC	LibT1	0.0238116	-3.38695	0.12091	0.406357
CGGAACTCTGAGCTATAAGC	CGGAACTCTGAGCTATAAGCGGG	CGGAACTCTGAGCTATgAGCGGG	M1:p4rAdC	LibT1	0.146981	-1.85163	0.333872	0.406357
GAGTTTGTGCCTGCAGGCGC	GAGTTTGTGCCTGCAGGCGCAGG	GAGTTTGTGCaTGCAGGCGCAGG	M1:p10rCdT	LibT1	0.4199	-0.844203	0.712818	0.44893
GAGTTTGTGCCTGCAGGCGC	GAGTTTGTGCCTGCAGGCGCAGG	GAGTTTGTGCCTGgAGGCGCAGG	M1:p7rCdC	LibT1	0.0087641	-3.97581	0.103103	0.44893
GAGTTTGTGCCTGCAGGCGC	GAGTTTGTGCCTGCAGGCGCAGG	GAGTTTGTGCCTGCAGGCtCAGG	M1:p2rGdA	LibT1	0.618676	-0.46414	0.727728	0.44893
CGTACTTTGGACTTCCATAG	CGTACTTTGGACTTCCATAGAGG	CGTACTTTGGAaTTCCATAGAGG	M1:p9rCdT	LibT1	0.983664	-0.00635658	0.600251	0.834527
CGTACTTTGGACTTCCATAG	CGTACTTTGGACTTCCATAGAGG	CGTACTTTGGACTcCCATAGAGG	M1:p7rUdG	LibT1	0.612813	-0.47351	0.44171	0.834527
CGTACTTTGGACTTCCATAG	CGTACTTTGGACTTCCATAGAGG	CGaACTTTGGACTTCCATAGAGG	M1:p18rUdT	LibT1	0.613539	-0.472344	0.811077	0.834527
CGGATAAAGTACCTGGTAGT	CGGATAAAGTACCTGGTAGTGGG	CGGATAAAGTACCcGGTAGTGGG	M1:p7rUdG	LibT1	0.37837	-0.945798	0.44171	0.74629
CGGATAAAGTACCTGGTAGT	CGGATAAAGTACCTGGTAGTGGG	CGGATAAAGTACCTGGTAGaGGG	M1:p1rUdT	LibT1	0.58194	-0.524351	0.547107	0.74629
CGGATAAAGTACCTGGTAGT	CGGATAAAGTACCTGGTAGTGGG	CGGATAtAGTACCTGGTAGTGGG	M1:p14rAdA	LibT1	0.942525	-0.0486386	0.561768	0.74629
CGGAGGGGTTAAGGTATGCA	CGGAGGGGTTAAGGTATGCACGG	CGGAGGGGTTcAGGTATGCACGG	M1:p10rAdG	LibT1	0.644388	-0.424056	0.620167	0.906815
CGGAGGGGTTAAGGTATGCA	CGGAGGGGTTAAGGTATGCACGG	CGGAtGGGTTAAGGTATGCACGG	M1:p16rGdA	LibT1	0.791673	-0.221055	0.655569	0.906815
CGGAGGGGTTAAGGTATGCA	CGGAGGGGTTAAGGTATGCACGG	CGGAGGGGaTAAGGTATGCACGG	M1:p12rUdT	LibT1	1.03501	0.0440302	1.03392	0.906815
TTTGTGTAGCGTTGATTCAT	TTTGTGTAGCGTTGATTCATAGG	TTTGTGTAGaGTTGATTCATAGG	M1:p11rCdT	LibT1	6.20809e-18	-4.60517	0.514479	0.111428
TTTGTGTAGCGTTGATTCAT	TTTGTGTAGCGTTGATTCATAGG	TTTGTGTAGCGTTGAaTCATAGG	M1:p5rUdT	LibT1	0	-4.60517	0.561323	0.111428
TTTGTGTAGCGTTGATTCAT	TTTGTGTAGCGTTGATTCATAGG	TTTtTGTAGCGTTGATTCATAGG	M1:p17rGdA	LibT1	0.165906	-1.7378	0.610906	0.111428
TTGCTTCCTCGAGAAAGAGA	TTGCTTCCTCGAGAAAGAGATGG	TTGCTTCCTgGAGAAAGAGATGG	M1:p11rCdC	LibT1	0.0922161	-2.28067	0.309271	0.505578
TTGCTTCCTCGAGAAAGAGA	TTGCTTCCTCGAGAAAGAGATGG	TTaCTTCCTCGAGAAAGAGATGG	M1:p18rGdT	LibT1	0.834895	-0.168542	0.84053	0.505578
TTGCTTCCTCGAGAAAGAGA	TTGCTTCCTCGAGAAAGAGATGG	TTGtTTCCTCGAGAAAGAGATGG	M1:p17rCdA	LibT1	0.305389	-1.15395	0.966151	0.505578
ACACGTATACTATGGCGGAG	ACACGTATACTATGGCGGAGCGG	ACACGTATACTgTGGCGGAGCGG	M1:p9rAdC	LibT1	0.286573	-1.21546	0.505442	0.802962
ACACGTATACTATGGCGGAG	ACACGTATACTATGGCGGAGCGG	ACACGTATACTATGGCGaAGCGG	M1:p3rGdT	LibT1	0.921382	-0.0710861	0.841878	0.802962
ACACGTATACTATGGCGGAG	ACACGTATACTATGGCGGAGCGG	ACACGcATACTATGGCGGAGCGG	M1:p15rUdG	LibT1	0.944121	-0.0469643	1.01096	0.802962
GGAGGAACTATGAAGATCAG	GGAGGAACTATGAAGATCAGGGG	GGAGGAACTATtAAGATCAGGGG	M1:p9rGdA	LibT1	0.795348	-0.21648	0.481816	1.04079
GGAGGAACTATGAAGATCAG	GGAGGAACTATGAAGATCAGGGG	GGAGGAACTATGtAGATCAGGGG	M1:p8rAdA	LibT1	1.05115	0.0593553	0.524108	1.04079
GGAGGAACTATGAAGATCAG	GGAGGAACTATGAAGATCAGGGG	aGAGGAACTATGAAGATCAGGGG	M1:p20rGdT	LibT1	1.0377	0.0465944	1.12798	1.04079
CTCTTGTGACTTGCCACCCC	CTCTTGTGACTTGCCACCCCGGG	CTCTTGTGACgTGCCACCCCGGG	M1:p10rUdC	LibT1	0.132184	-1.95063	0.388804	0.648367
CTCTTGTGACTTGCCACCCC	CTCTTGTGACTTGCCACCCCGGG	CgCTTGTGACTTGCCACCCCGGG	M1:p19rUdC	LibT1	0.890463	-0.104846	0.995597	0.648367
CTCTTGTGACTTGCCACCCC	CTCTTGTGACTTGCCACCCCGGG	CTCTTGTGgCTTGCCACCCCGGG	M1:p12rAdC	LibT1	0.643156	-0.425939	0.867032	0.648367
TCGCCAGTCACATCAGTGTA	TCGCCAGTCACATCAGTGTACGG	TCGCCAGTCAgATCAGTGTACGG	M1:p10rCdC	LibT1	0.0170472	-3.61017	0.196597	0.144008
TCGCCAGTCACATCAGTGTA	TCGCCAGTCACATCAGTGTACGG	TCGCCAGTCACATCAtTGTACGG	M1:p5rGdA	LibT1	0.0126001	-3.7898	0.0877664	0.144008
TCGCCAGTCACATCAGTGTA	TCGCCAGTCACATCAGTGTACGG	TCtCCAGTCACATCAGTGTACGG	M1:p18rGdA	LibT1	0.0731187	-2.48749	0.711408	0.144008
GATGACGTTGCGCCCTCCTT	GATGACGTTGCGCCCTCCTTGGG	GATGACGTTGCtCCCTCCTTGGG	M1:p9rGdA	LibT1	0.439285	-0.800098	0.481816	0.811262
GATGACGTTGCGCCCTCCTT	GATGACGTTGCGCCCTCCTTGGG	GcTGACGTTGCGCCCTCCTTGGG	M1:p19rAdG	LibT1	0.885143	-0.110772	1.00588	0.811262
GATGACGTTGCGCCCTCCTT	GATGACGTTGCGCCCTCCTTGGG	GATGACGaTGCGCCCTCCTTGGG	M1:p13rUdT	LibT1	0.852872	-0.147489	1.02846	0.811262
ACTCCTTTGTACTACACAAC	ACTCCTTTGTACTACACAACTGG	ACTCCTTTGTAaTACACAACTGG	M1:p9rCdT	LibT1	0.304551	-1.15661	0.600251	0.343213
ACTCCTTTGTACTACACAAC	ACTCCTTTGTACTACACAACTGG	ACTCCTTTGTACTACACAAaTGG	M1:p1rCdT	LibT1	0.0488758	-2.83233	0.384878	0.343213
ACTCCTTTGTACTACACAAC	ACTCCTTTGTACTACACAACTGG	ACgCCTTTGTACTACACAACTGG	M1:p18rUdC	LibT1	0.353705	-1.01141	0.839112	0.343213
TGAGCATCGACTCCCCACCA	TGAGCATCGACTCCCCACCAAGG	TGAGCATCGACTtCCCACCAAGG	M1:p8rCdA	LibT1	0.975577	-0.0145284	0.778656	0.934852
TGAGCATCGACTCCCCACCA	TGAGCATCGACTCCCCACCAAGG	TGAGCATCGACTCCtCACCAAGG	M1:p6rCdA	LibT1	0.725078	-0.307778	0.259483	0.934852
TGAGCATCGACTCCCCACCA	TGAGCATCGACTCCCCACCAAGG	TGAGCATCGACTCCCCcCCAAGG	M1:p4rAdG	LibT1	0.816101	-0.191038	0.529485	0.934852
TGGGCGCGCTCTGCTCCTTG	TGGGCGCGCTCTGCTCCTTGCGG	TGGGaGCGCTCTGCTCCTTGCGG	M1:p16rCdT	LibT1	0.702655	-0.338757	0.803826	0.732463
TGGGCGCGCTCTGCTCCTTG	TGGGCGCGCTCTGCTCCTTGCGG	TGGGCcCGCTCTGCTCCTTGCGG	M1:p15rGdG	LibT1	0.871084	-0.126602	0.835071	0.732463
TGGGCGCGCTCTGCTCCTTG	TGGGCGCGCTCTGCTCCTTGCGG	TGGGCGgGCTCTGCTCCTTGCGG	M1:p14rCdC	LibT1	0.346375	-1.03177	0.652258	0.732463
CAGAGGATGGACGGTTATTA	CAGAGGATGGACGGTTATTAAGG	CAGAGGATGGACaGTTATTAAGG	M1:p8rGdT	LibT1	0.684425	-0.364672	0.997599	0.558701
CAGAGGATGGACGGTTATTA	CAGAGGATGGACGGTTATTAAGG	CcGAGGATGGACGGTTATTAAGG	M1:p19rAdG	LibT1	0.425525	-0.831204	1.00588	0.558701
CAGAGGATGGACGGTTATTA	CAGAGGATGGACGGTTATTAAGG	CAGtGGATGGACGGTTATTAAGG	M1:p17rAdA	LibT1	0.277134	-1.24781	0.591939	0.558701
TGGTTTAACGCAGCGAGAGG	TGGTTTAACGCAGCGAGAGGTGG	TGGTTTAACGtAGCGAGAGGTGG	M1:p10rCdA	LibT1	0.224912	-1.44854	0.531742	0.596342
TGGTTTAACGCAGCGAGAGG	TGGTTTAACGCAGCGAGAGGTGG	TGGTTTAACGCAGCaAGAGGTGG	M1:p6rGdT	LibT1	0.85527	-0.144714	0.78179	0.596342
TGGTTTAACGCAGCGAGAGG	TGGTTTAACGCAGCGAGAGGTGG	TGGTTTAAtGCAGCGAGAGGTGG	M1:p12rCdA	LibT1	0.417476	-0.849856	0.937535	0.596342
TAAGGTGACGTCGAAGAGTA	TAAGGTGACGTCGAAGAGTACGG	TAAGGTGACtTCGAAGAGTACGG	M1:p11rGdA	LibT1	0.692267	-0.353441	0.909812	0.529362
TAAGGTGACGTCGAAGAGTA	TAAGGTGACGTCGAAGAGTACGG	cAAGGTGACGTCGAAGAGTACGG	M1:p20rUdG	LibT1	0.961245	-0.0291768	1.04724	0.529362
TAAGGTGACGTCGAAGAGTA	TAAGGTGACGTCGAAGAGTACGG	TAAGcTGACGTCGAAGAGTACGG	M1:p16rGdG	LibT1	0.0825006	-2.38054	0.701092	0.529362
TAGGTCCTGATTAGCCCCAA	TAGGTCCTGATTAGCCCCAAAGG	TAGGTCCTGATTAGCCCaAAAGG	M1:p3rCdT	LibT1	0.565984	-0.551676	0.625715	0.890206
TAGGTCCTGATTAGCCCCAA	TAGGTCCTGATTAGCCCCAAAGG	TAGGTCCTGATTAGCCCCAgAGG	M1:p1rAdC	LibT1	0.905642	-0.0881303	0.576886	0.890206
TAGGTCCTGATTAGCCCCAA	TAGGTCCTGATTAGCCCCAAAGG	TAGGTCtTGATTAGCCCCAAAGG	M1:p14rCdA	LibT1	0.920173	-0.072385	0.646151	0.890206
CTTCACGGCGGTAACGTCAG	CTTCACGGCGGTAACGTCAGCGG	CTTCACGGCGGcAACGTCAGCGG	M1:p9rUdG	LibT1	0.864627	-0.133958	0.942019	0.545629
CTTCACGGCGGTAACGTCAG	CTTCACGGCGGTAACGTCAGCGG	CTTCACGGCGGTAAgGTCAGCGG	M1:p6rCdC	LibT1	0.0753851	-2.46058	0.105954	0.545629
CTTCACGGCGGTAACGTCAG	CTTCACGGCGGTAACGTCAGCGG	CTTCACcGCGGTAACGTCAGCGG	M1:p14rGdG	LibT1	0.361598	-0.989943	0.631909	0.545629
GACGAACTATACTAGTGGTA	GACGAACTATACTAGTGGTAAGG	GACGAACTATACTgGTGGTAAGG	M1:p7rAdC	LibT1	0.295663	-1.18527	0.451893	0.645231
GACGAACTATACTAGTGGTA	GACGAACTATACTAGTGGTAAGG	GACGAACTATACTAGcGGTAAGG	M1:p5rUdG	LibT1	0.49284	-0.687484	0.529864	0.645231
GACGAACTATACTAGTGGTA	GACGAACTATACTAGTGGTAAGG	GACGAACTATACTAGTGtTAAGG	M1:p3rGdA	LibT1	0.775626	-0.241274	0.489336	0.645231
GATTGGCTCCGAAGTGCATG	GATTGGCTCCGAAGTGCATGTGG	GATTGGCTCCGAAGTGCcTGTGG	M1:p3rAdG	LibT1	0.329368	-1.08067	0.274264	0.523177
GATTGGCTCCGAAGTGCATG	GATTGGCTCCGAAGTGCATGTGG	GATTGGCTCCGAAGTGCAaGTGG	M1:p2rUdT	LibT1	0.246006	-1.36256	0.501474	0.523177
GATTGGCTCCGAAGTGCATG	GATTGGCTCCGAAGTGCATGTGG	GATTGGgTCCGAAGTGCATGTGG	M1:p14rCdC	LibT1	0.584271	-0.52042	0.652258	0.523177
GCGGGTCGGTAGTAGATCAC	GCGGGTCGGTAGTAGATCACAGG	GCGGGTCGGTcGTAGATCACAGG	M1:p10rAdG	LibT1	0.894607	-0.100254	0.620167	0.892073
GCGGGTCGGTAGTAGATCAC	GCGGGTCGGTAGTAGATCACAGG	GCGGGTCGGTAGTcGATCACAGG	M1:p7rAdG	LibT1	0.513581	-0.647063	0.234912	0.892073
GCGGGTCGGTAGTAGATCAC	GCGGGTCGGTAGTAGATCACAGG	GCGcGTCGGTAGTAGATCACAGG	M1:p17rGdG	LibT1	0.963633	-0.0267208	0.589285	0.892073
GGACTAGGGCCCCGGAGGAT	GGACTAGGGCCCCGGAGGATAGG	GGACTAGGGCCtCGGAGGATAGG	M1:p9rCdA	LibT1	1.04437	0.0529451	0.745878	0.961664
GGACTAGGGCCCCGGAGGAT	GGACTAGGGCCCCGGAGGATAGG	GGACTAGGGCCCCGGtGGATAGG	M1:p5rAdA	LibT1	0.545298	-0.58825	0.156641	0.961664
GGACTAGGGCCCCGGAGGAT	GGACTAGGGCCCCGGAGGATAGG	GGACTAGGcCCCCGGAGGATAGG	M1:p12rGdG	LibT1	1.00413	0.0140348	0.517584	0.961664
TTGTGGGTCATGGGGGTTGG	TTGTGGGTCATGGGGGTTGGAGG	TTGTGGGTCATGGGGGaTGGAGG	M1:p4rUdT	LibT1	0.708068	-0.331191	0.354125	0.581575
TTGTGGGTCATGGGGGTTGG	TTGTGGGTCATGGGGGTTGGAGG	TTGTGGGTCATGGGGGTTtGAGG	M1:p2rGdA	LibT1	0.483142	-0.706957	0.727728	0.581575
TTGTGGGTCATGGGGGTTGG	TTGTGGGTCATGGGGGTTGGAGG	TTGTtGGTCATGGGGGTTGGAGG	M1:p16rGdA	LibT1	0.202441	-1.54909	0.655569	0.581575
ATAACGGTGTCGTGGGACAG	ATAACGGTGTCGTGGGACAGTGG	ATAACGGTGTCGTGGaACAGTGG	M1:p5rGdT	LibT1	1.00795	0.0177876	0.871284	1.05162
ATAACGGTGTCGTGGGACAG	ATAACGGTGTCGTGGGACAGTGG	ATAgCGGTGTCGTGGGACAGTGG	M1:p17rAdC	LibT1	0.986156	-0.00385189	0.823645	1.05162
ATAACGGTGTCGTGGGACAG	ATAACGGTGTCGTGGGACAGTGG	ATAAtGGTGTCGTGGGACAGTGG	M1:p16rCdA	LibT1	0.950511	-0.0402901	0.845175	1.05162
CTTCCATACTTTCTCTTCAC	CTTCCATACTTTCTCTTCACAGG	CTTCCATACgTTCTCTTCACAGG	M1:p11rUdC	LibT1	0.104376	-2.16826	0.523534	0.356024
CTTCCATACTTTCTCTTCAC	CTTCCATACTTTCTCTTCACAGG	CTTCCATACTTTCTCTTCACAcG	M1:p-1rGdG	LibT1	0.0391699	-3.01247	0.0682932	0.356024
CTTCCATACTTTCTCTTCAC	CTTCCATACTTTCTCTTCACAGG	CaTCCATACTTTCTCTTCACAGG	M1:p19rUdT	LibT1	0.572826	-0.539867	0.944411	0.356024
ATCCCTAACATCAATAAGCA	ATCCCTAACATCAATAAGCATGG	ATCCCTAACATCAATAAaCATGG	M1:p3rGdT	LibT1	0.617078	-0.466684	0.841878	0.491501
ATCCCTAACATCAATAAGCA	ATCCCTAACATCAATAAGCATGG	ATCgCTAACATCAATAAGCATGG	M1:p17rCdC	LibT1	0.0660693	-2.57611	0.483005	0.491501
ATCCCTAACATCAATAAGCA	ATCCCTAACATCAATAAGCATGG	ATCCCgAACATCAATAAGCATGG	M1:p15rUdC	LibT1	0.514206	-0.64587	0.7639	0.491501
AAGATCAGGATTGCAGAACT	AAGATCAGGATTGCAGAACTAGG	AAGATCAGGATaGCAGAACTAGG	M1:p9rUdT	LibT1	0.977115	-0.0129684	0.779834	0.903841
AAGATCAGGATTGCAGAACT	AAGATCAGGATTGCAGAACTAGG	AAGATCAGGATTGCAGtACTAGG	M1:p4rAdA	LibT1	0.579787	-0.527995	0.18701	0.903841
AAGATCAGGATTGCAGAACT	AAGATCAGGATTGCAGAACTAGG	AAGATtAGGATTGCAGAACTAGG	M1:p15rCdA	LibT1	0.875577	-0.121516	1.02683	0.903841
AGACGTGTTATAGGAGGGTC	AGACGTGTTATAGGAGGGTCTGG	AGACGTGTTATAGGAGGGgCTGG	M1:p2rUdC	LibT1	0.317668	-1.11576	0.24821	0.680527
AGACGTGTTATAGGAGGGTC	AGACGTGTTATAGGAGGGTCTGG	AGACGTGTTATAGGAGGGTgTGG	M1:p1rCdC	LibT1	0.223954	-1.45263	0.335404	0.680527
AGACGTGTTATAGGAGGGTC	AGACGTGTTATAGGAGGGTCTGG	AGACGgGTTATAGGAGGGTCTGG	M1:p15rUdC	LibT1	1.15379	0.151681	0.7639	0.680527
TTCGTGGTTTATGGGAGATC	TTCGTGGTTTATGGGAGATCCGG	TTCGTGGTTTAgGGGAGATCCGG	M1:p9rUdC	LibT1	0.398766	-0.894613	0.418902	0.311671
TTCGTGGTTTATGGGAGATC	TTCGTGGTTTATGGGAGATCCGG	TTCGTGGTTTATcGGAGATCCGG	M1:p8rGdG	LibT1	0.113959	-2.08781	0.488749	0.311671
TTCGTGGTTTATGGGAGATC	TTCGTGGTTTATGGGAGATCCGG	TTCGTGGTTTATGGGAGAgCCGG	M1:p2rUdC	LibT1	0.0427962	-2.94132	0.24821	0.311671
TTGGTCGATGTTAGGAAATC	TTGGTCGATGTTAGGAAATCAGG	TTGGTCGATGgTAGGAAATCAGG	M1:p10rUdC	LibT1	0.0142942	-3.71752	0.388804	0.0504436
TTGGTCGATGTTAGGAAATC	TTGGTCGATGTTAGGAAATCAGG	TTGGTCGATGTgAGGAAATCAGG	M1:p9rUdC	LibT1	0.0268991	-3.29957	0.418902	0.0504436
TTGGTCGATGTTAGGAAATC	TTGGTCGATGTTAGGAAATCAGG	TTGGTCGATGTTAGGAAgTCAGG	M1:p3rAdC	LibT1	0.012409	-3.79829	0.486203	0.0504436
GTCCTCATGGTTCAACCATA	GTCCTCATGGTTCAACCATACGG	GTCCTCATGcTTCAACCATACGG	M1:p11rGdG	LibT1	0.266645	-1.28502	0.78216	0.53568
GTCCTCATGGTTCAACCATA	GTCCTCATGGTTCAACCATACGG	GTCCTCATGGTTaAACCATACGG	M1:p8rCdT	LibT1	0.153645	-1.81005	0.510522	0.53568
GTCCTCATGGTTCAACCATA	GTCCTCATGGTTCAACCATACGG	GTCCgCATGGTTCAACCATACGG	M1:p16rUdC	LibT1	0.898178	-0.0963146	0.789143	0.53568
GCCACCGGTATGCAAGTGAA	GCCACCGGTATGCAAGTGAAAGG	GCCACCGGTATGCAcGTGAAAGG	M1:p6rAdG	LibT1	0.113305	-2.09309	0.227296	0.56678
GCCACCGGTATGCAAGTGAA	GCCACCGGTATGCAAGTGAAAGG	GCCACCGGTATGCAAGTcAAAGG	M1:p3rGdG	LibT1	0.31477	-1.12464	0.497404	0.56678
GCCACCGGTATGCAAGTGAA	GCCACCGGTATGCAAGTGAAAGG	GCCACCGaTATGCAAGTGAAAGG	M1:p13rGdT	LibT1	0.947372	-0.0435632	0.951483	0.56678
GAATTAAATGACATGTAACC	GAATTAAATGACATGTAACCCGG	GAATTAAATGAtATGTAACCCGG	M1:p9rCdA	LibT1	0.357549	-1.0009	0.745878	0.613982
GAATTAAATGACATGTAACC	GAATTAAATGACATGTAACCCGG	GAATTAAATGACATGTAACgCGG	M1:p1rCdC	LibT1	0.252644	-1.33696	0.335404	0.613982
GAATTAAATGACATGTAACC	GAATTAAATGACATGTAACCCGG	GAAcTAAATGACATGTAACCCGG	M1:p17rUdG	LibT1	0.888811	-0.106682	0.669245	0.613982
GCTGGTAAATGCTGCGAGCT	GCTGGTAAATGCTGCGAGCTTGG	GCTGGTAAATGCTGCcAGCTTGG	M1:p5rGdG	LibT1	0.00879693	-3.97406	0.1082	0.405686
GCTGGTAAATGCTGCGAGCT	GCTGGTAAATGCTGCGAGCTTGG	GCTGGTAAATGCTGCGAGCcTGG	M1:p1rUdG	LibT1	0.178722	-1.66748	0.366569	0.405686
GCTGGTAAATGCTGCGAGCT	GCTGGTAAATGCTGCGAGCTTGG	GCgGGTAAATGCTGCGAGCTTGG	M1:p18rUdC	LibT1	0.689	-0.358105	0.839112	0.405686
GTTAAGGGGCTGCAGGGGAA	GTTAAGGGGCTGCAGGGGAATGG	GTTAAGGGGCcGCAGGGGAATGG	M1:p10rUdG	LibT1	1.04565	0.0541541	0.864975	0.928465
GTTAAGGGGCTGCAGGGGAA	GTTAAGGGGCTGCAGGGGAATGG	GTTAAGGGGCTGCAcGGGAATGG	M1:p6rGdG	LibT1	0.40842	-0.87127	0.220449	0.928465
GTTAAGGGGCTGCAGGGGAA	GTTAAGGGGCTGCAGGGGAATGG	GTTAAGcGGCTGCAGGGGAATGG	M1:p14rGdG	LibT1	1.04783	0.0562177	0.631909	0.928465
CGCACTCTAAGATACCCGGG	CGCACTCTAAGATACCCGGGGGG	CGCACTCTAAGAaACCCGGGGGG	M1:p8rUdT	LibT1	0.82761	-0.177202	0.642837	0.801945
CGCACTCTAAGATACCCGGG	CGCACTCTAAGATACCCGGGGGG	CGCACTCTAAGATcCCCGGGGGG	M1:p7rAdG	LibT1	0.361182	-0.991063	0.234912	0.801945
CGCACTCTAAGATACCCGGG	CGCACTCTAAGATACCCGGGGGG	CGCACTCTAAGATACCCGGaGGG	M1:p1rGdT	LibT1	0.91501	-0.0779506	0.93186	0.801945
CGTCTGCCAGGCCGAGACTG	CGTCTGCCAGGCCGAGACTGTGG	CGTCTGCCAGGCCGAGgCTGTGG	M1:p4rAdC	LibT1	0.226359	-1.4424	0.333872	0.751433
CGTCTGCCAGGCCGAGACTG	CGTCTGCCAGGCCGAGACTGTGG	CGTCgGCCAGGCCGAGACTGTGG	M1:p16rUdC	LibT1	0.722808	-0.310871	0.789143	0.751433
CGTCTGCCAGGCCGAGACTG	CGTCTGCCAGGCCGAGACTGTGG	CGTCTaCCAGGCCGAGACTGTGG	M1:p15rGdT	LibT1	1.02269	0.032167	1.09259	0.751433
GCCGAACTGTGTCACGTCGC	GCCGAACTGTGTCACGTCGCAGG	GCCGAACTGcGTCACGTCGCAGG	M1:p11rUdG	LibT1	0.632678	-0.442112	0.825612	0.645817
GCCGAACTGTGTCACGTCGC	GCCGAACTGTGTCACGTCGCAGG	GCCGAACTGTGTCAtGTCGCAGG	M1:p6rCdA	LibT1	0.0938046	-2.26524	0.259483	0.645817
GCCGAACTGTGTCACGTCGC	GCCGAACTGTGTCACGTCGCAGG	tCCGAACTGTGTCACGTCGCAGG	M1:p20rGdA	LibT1	0.944533	-0.0465335	1.05019	0.645817
TGCTTACCCCACGTCGCTCT	TGCTTACCCCACGTCGCTCTCGG	TGCTTACCCCACGaCGCTCTCGG	M1:p7rUdT	LibT1	0.013515	-3.75012	0.496702	0.120035
TGCTTACCCCACGTCGCTCT	TGCTTACCCCACGTCGCTCTCGG	TGCTTACCCCACGTCGCcCTCGG	M1:p3rUdG	LibT1	0.0957784	-2.24641	0.629519	0.120035
TGCTTACCCCACGTCGCTCT	TGCTTACCCCACGTCGCTCTCGG	TGCTTACCCCACGTCGCTCTCGa	M1:p-2rGdT	LibT1	0.0385689	-3.02477	0.29101	0.120035
TGACGGACCAATTACTCGGC	TGACGGACCAATTACTCGGCCGG	TGACGGACCAtTTACTCGGCCGG	M1:p10rAdA	LibT1	0.132475	-1.94859	0.488255	0.732135
TGACGGACCAATTACTCGGC	TGACGGACCAATTACTCGGCCGG	TtACGGACCAATTACTCGGCCGG	M1:p19rGdA	LibT1	1.07918	0.0854251	0.971399	0.732135
TGACGGACCAATTACTCGGC	TGACGGACCAATTACTCGGCCGG	TGACGGAtCAATTACTCGGCCGG	M1:p13rCdA	LibT1	0.734138	-0.295529	0.76295	0.732135
CAACCCGCTAGAACTTGAGC	CAACCCGCTAGAACTTGAGCCGG	CAACCCGCTgGAACTTGAGCCGG	M1:p11rAdC	LibT1	0.196558	-1.57717	0.641277	0.421563
CAACCCGCTAGAACTTGAGC	CAACCCGCTAGAACTTGAGCCGG	CAACCCGCTAaAACTTGAGCCGG	M1:p10rGdT	LibT1	0.608979	-0.479684	1.03071	0.421563
CAACCCGCTAGAACTTGAGC	CAACCCGCTAGAACTTGAGCCGG	CAAgCCGCTAGAACTTGAGCCGG	M1:p17rCdC	LibT1	0.150337	-1.83048	0.483005	0.421563
AGTAGTCGCGGCCAGGGCGG	AGTAGTCGCGGCCAGGGCGGCGG	AGTAGTCGCGtCCAGGGCGGCGG	M1:p10rGdA	LibT1	0.93795	-0.0534531	0.643742	0.959901
AGTAGTCGCGGCCAGGGCGG	AGTAGTCGCGGCCAGGGCGGCGG	AGTAGTCGCGGCCgGGGCGGCGG	M1:p7rAdC	LibT1	0.72878	-0.302755	0.451893	0.959901
AGTAGTCGCGGCCAGGGCGG	AGTAGTCGCGGCCAGGGCGGCGG	AaTAGTCGCGGCCAGGGCGGCGG	M1:p19rGdT	LibT1	0.961813	-0.0285923	1.03936	0.959901
GGCCCTCAGCTTCGATACGA	GGCCCTCAGCTTCGATACGAGGG	GGCCCTCAGCTTCtATACGAGGG	M1:p7rGdA	LibT1	0.0202342	-3.49878	0.271656	0.36907
GGCCCTCAGCTTCGATACGA	GGCCCTCAGCTTCGATACGAGGG	aGCCCTCAGCTTCGATACGAGGG	M1:p20rGdT	LibT1	0.97279	-0.01736	1.12798	0.36907
GGCCCTCAGCTTCGATACGA	GGCCCTCAGCTTCGATACGAGGG	GGCCCTgAGCTTCGATACGAGGG	M1:p14rCdC	LibT1	0.254664	-1.3293	0.652258	0.36907
CGGCAGTATTCTCATGCACA	CGGCAGTATTCTCATGCACACGG	CGGCAGTATgCTCATGCACACGG	M1:p11rUdC	LibT1	0.310921	-1.13656	0.523534	0.341782
CGGCAGTATTCTCATGCACA	CGGCAGTATTCTCATGCACACGG	CGGCAGTATTCTCAcGCACACGG	M1:p6rUdG	LibT1	0.0790256	-2.41883	0.421823	0.341782
CGGCAGTATTCTCATGCACA	CGGCAGTATTCTCATGCACACGG	CGGCAGTATTCTCATGCtCACGG	M1:p3rAdA	LibT1	0.204423	-1.5398	0.383261	0.341782
GGAAACGTTCTACTCAGCCT	GGAAACGTTCTACTCAGCCTAGG	GGAAACGTTCTACTCAGCtTAGG	M1:p2rCdA	LibT1	0.201731	-1.55244	0.412216	0.759872
GGAAACGTTCTACTCAGCCT	GGAAACGTTCTACTCAGCCTAGG	GGAcACGTTCTACTCAGCCTAGG	M1:p17rAdG	LibT1	0.948678	-0.0422005	0.576377	0.759872
GGAAACGTTCTACTCAGCCT	GGAAACGTTCTACTCAGCCTAGG	GGAAAtGTTCTACTCAGCCTAGG	M1:p15rCdA	LibT1	0.854	-0.146183	1.02683	0.759872
CACCACGTGAACTGCTCGCA	CACCACGTGAACTGCTCGCATGG	CACCACGTGAACTGCTtGCATGG	M1:p4rCdA	LibT1	0.0774421	-2.43678	0.551931	0.346643
CACCACGTGAACTGCTCGCA	CACCACGTGAACTGCTCGCATGG	CACCACGTGAACTGCTCGCtTGG	M1:p1rAdA	LibT1	0.126069	-1.9946	0.568188	0.346643
CACCACGTGAACTGCTCGCA	CACCACGTGAACTGCTCGCATGG	CgCCACGTGAACTGCTCGCATGG	M1:p19rAdC	LibT1	0.572487	-0.540448	0.985362	0.346643
CCTGTCATTCCGACTCCAAA	CCTGTCATTCCGACTCCAAACGG	CCTGTCATTCCGAgTCCAAACGG	M1:p7rCdC	LibT1	0.0125049	-3.79402	0.103103	0.25716
CCTGTCATTCCGACTCCAAA	CCTGTCATTCCGACTCCAAACGG	CCTGTCtTTCCGACTCCAAACGG	M1:p14rAdA	LibT1	0.272179	-1.26521	0.561768	0.25716
CCTGTCATTCCGACTCCAAA	CCTGTCATTCCGACTCCAAACGG	CCTGTCAgTCCGACTCCAAACGG	M1:p13rUdC	LibT1	0.102758	-2.18251	0.532988	0.25716
AGCCCTCGACTTCGGAGTCT	AGCCCTCGACTTCGGAGTCTGGG	AcCCCTCGACTTCGGAGTCTGGG	M1:p19rGdG	LibT1	0.671521	-0.383428	0.843665	0.488803
AGCCCTCGACTTCGGAGTCT	AGCCCTCGACTTCGGAGTCTGGG	AGCCCTtGACTTCGGAGTCTGGG	M1:p14rCdA	LibT1	0.229533	-1.42906	0.646151	0.488803
AGCCCTCGACTTCGGAGTCT	AGCCCTCGACTTCGGAGTCTGGG	AGCCCTCGtCTTCGGAGTCTGGG	M1:p12rAdA	LibT1	0.250321	-1.34584	0.650084	0.488803
AAGATTGGCGGGCCGAATCA	AAGATTGGCGGGCCGAATCATGG	AAGATTGGCGGGCCaAATCATGG	M1:p6rGdT	LibT1	0.86696	-0.131294	0.78179	0.893095
AAGATTGGCGGGCCGAATCA	AAGATTGGCGGGCCGAATCATGG	AAGATTGGCGGGCCGAAaCATGG	M1:p3rUdT	LibT1	0.539461	-0.598817	0.533892	0.893095
AAGATTGGCGGGCCGAATCA	AAGATTGGCGGGCCGAATCATGG	AAGAaTGGCGGGCCGAATCATGG	M1:p16rUdT	LibT1	1.01942	0.0289981	0.945634	0.893095
AATATGACGGTTGACCCCAC	AATATGACGGTTGACCCCACCGG	AATATGACGGTTGACCaCACCGG	M1:p4rCdT	LibT1	0.878864	-0.117811	0.427272	0.982159
AATATGACGGTTGACCCCAC	AATATGACGGTTGACCCCACCGG	AATATGACGGTTGACCCtACCGG	M1:p3rCdA	LibT1	0.931426	-0.0603592	0.508695	0.982159
AATATGACGGTTGACCCCAC	AATATGACGGTTGACCCCACCGG	AATATGACtGTTGACCCCACCGG	M1:p12rGdA	LibT1	0.860624	-0.138545	0.646251	0.982159
AAAGCTATTCCGCGAAACCG	AAAGCTATTCCGCGAAACCGGGG	AAAGCTATTCCGCGAcACCGGGG	M1:p5rAdG	LibT1	0.0198633	-3.51112	0.0908897	0.658616
AAAGCTATTCCGCGAAACCG	AAAGCTATTCCGCGAAACCGGGG	AAAGgTATTCCGCGAAACCGGGG	M1:p16rCdC	LibT1	0.811979	-0.19604	0.720332	0.658616
AAAGCTATTCCGCGAAACCG	AAAGCTATTCCGCGAAACCGGGG	AAAGCTgTTCCGCGAAACCGGGG	M1:p14rAdC	LibT1	0.878601	-0.118107	0.818562	0.658616
AGGTAGCCTCCCCGTTTCAT	AGGTAGCCTCCCCGTTTCATAGG	AGGTAGCCTCCCCGTTaCATAGG	M1:p4rUdT	LibT1	0.0726207	-2.49349	0.354125	0.729454
AGGTAGCCTCCCCGTTTCAT	AGGTAGCCTCCCCGTTTCATAGG	AGGTAGCgTCCCCGTTTCATAGG	M1:p13rCdC	LibT1	0.821826	-0.184132	0.616816	0.729454
AGGTAGCCTCCCCGTTTCAT	AGGTAGCCTCCCCGTTTCATAGG	AGGTAGCCaCCCCGTTTCATAGG	M1:p12rUdT	LibT1	1.04497	0.0535091	1.03392	0.729454
CATGATCCCCGGCGACTCCG	CATGATCCCCGGCGACTCCGCGG	CATGATCCCgGGCGACTCCGCGG	M1:p11rCdC	LibT1	0.579909	-0.527787	0.309271	0.918514
CATGATCCCCGGCGACTCCG	CATGATCCCCGGCGACTCCGCGG	CATGATCCCCGGtGACTCCGCGG	M1:p8rCdA	LibT1	0.975076	-0.0150363	0.778656	0.918514
CATGATCCCCGGCGACTCCG	CATGATCCCCGGCGACTCCGCGG	CATGAaCCCCGGCGACTCCGCGG	M1:p15rUdT	LibT1	0.938075	-0.0533217	1.02319	0.918514
AAAGCGACACGTGCCATTCC	AAAGCGACACGTGCCATTCCAGG	AAAGCGACACGgGCCATTCCAGG	M1:p9rUdC	LibT1	0.225139	-1.44758	0.418902	0.372351
AAAGCGACACGTGCCATTCC	AAAGCGACACGTGCCATTCCAGG	AAAGCGACACGTGCCATTCgAGG	M1:p1rCdC	LibT1	0.0507306	-2.80131	0.335404	0.372351
AAAGCGACACGTGCCATTCC	AAAGCGACACGTGCCATTCCAGG	AAAGgGACACGTGCCATTCCAGG	M1:p16rCdC	LibT1	0.468462	-0.737179	0.720332	0.372351
AGTTGCCTTGTGAAGATAAT	AGTTGCCTTGTGAAGATAATTGG	AGTTGCCTTGTGAAGcTAATTGG	M1:p5rAdG	LibT1	0.0805052	-2.40235	0.0908897	0.382676
AGTTGCCTTGTGAAGATAAT	AGTTGCCTTGTGAAGATAATTGG	AGTTGCtTTGTGAAGATAATTGG	M1:p14rCdA	LibT1	0.08895	-2.31314	0.646151	0.382676
AGTTGCCTTGTGAAGATAAT	AGTTGCCTTGTGAAGATAATTGG	AGTTGCCcTGTGAAGATAATTGG	M1:p13rUdG	LibT1	0.655853	-0.406686	1.10767	0.382676
TCAGCCGATGGACACATGGT	TCAGCCGATGGACACATGGTCGG	TCAGCCGATaGACACATGGTCGG	M1:p11rGdT	LibT1	1.03417	0.0432266	0.918463	1.0401
TCAGCCGATGGACACATGGT	TCAGCCGATGGACACATGGTCGG	TCAGCCGATGGcCACATGGTCGG	M1:p9rAdG	LibT1	0.947261	-0.0436796	0.33735	1.0401
TCAGCCGATGGACACATGGT	TCAGCCGATGGACACATGGTCGG	TCAtCCGATGGACACATGGTCGG	M1:p17rGdA	LibT1	0.89371	-0.101247	0.610906	1.0401
TCTTGGTACCCAACTGCTTG	TCTTGGTACCCAACTGCTTGCGG	TCTTGGTACCgAACTGCTTGCGG	M1:p10rCdC	LibT1	0.0142484	-3.7194	0.196597	0.10393
TCTTGGTACCCAACTGCTTG	TCTTGGTACCCAACTGCTTGCGG	TCTTGGTACCCAACaGCTTGCGG	M1:p6rUdT	LibT1	0.0743353	-2.47295	0.493155	0.10393
TCTTGGTACCCAACTGCTTG	TCTTGGTACCCAACTGCTTGCGG	TCTTGGTtCCCAACTGCTTGCGG	M1:p13rAdA	LibT1	0.0250596	-3.3507	0.460276	0.10393
TCCAGGCTATTGCATAGAGT	TCCAGGCTATTGCATAGAGTTGG	TCCAGGCTATTGCATAaAGTTGG	M1:p4rGdT	LibT1	0.260112	-1.30892	0.853948	0.694681
TCCAGGCTATTGCATAGAGT	TCCAGGCTATTGCATAGAGTTGG	aCCAGGCTATTGCATAGAGTTGG	M1:p20rUdT	LibT1	0.981053	-0.00898755	1.09169	0.694681
TCCAGGCTATTGCATAGAGT	TCCAGGCTATTGCATAGAGTTGG	TCCAGGCaATTGCATAGAGTTGG	M1:p13rUdT	LibT1	0.899431	-0.0949361	1.02846	0.694681
CGGTCTTTGCTCACTTTGCC	CGGTCTTTGCTCACTTTGCCTGG	CGGTCTTTGaTCACTTTGCCTGG	M1:p11rCdT	LibT1	0.00967249	-3.92853	0.514479	0.0378996
CGGTCTTTGCTCACTTTGCC	CGGTCTTTGCTCACTTTGCCTGG	CGGTCTTTGCTCACTTcGCCTGG	M1:p4rUdG	LibT1	0.0206582	-3.48485	0.613685	0.0378996
CGGTCTTTGCTCACTTTGCC	CGGTCTTTGCTCACTTTGCCTGG	CGGaCTTTGCTCACTTTGCCTGG	M1:p17rUdT	LibT1	0.0318396	-3.17391	0.538814	0.0378996
AAACGGGGTTCGACTAACTC	AAACGGGGTTCGACTAACTCTGG	tAACGGGGTTCGACTAACTCTGG	M1:p20rAdA	LibT1	1.04389	0.0524858	0.96254	0.972481
AAACGGGGTTCGACTAACTC	AAACGGGGTTCGACTAACTCTGG	AcACGGGGTTCGACTAACTCTGG	M1:p19rAdG	LibT1	1.0672	0.0743615	1.00588	0.972481
AAACGGGGTTCGACTAACTC	AAACGGGGTTCGACTAACTCTGG	AAACGtGGTTCGACTAACTCTGG	M1:p15rGdA	LibT1	0.589722	-0.511289	0.662424	0.972481
TGGCGATCTACCATGACGAT	TGGCGATCTACCATGACGATGGG	TGGCGATCTACCATGACGcTGGG	M1:p2rAdG	LibT1	0.139433	-1.90091	0.358324	0.331249
TGGCGATCTACCATGACGAT	TGGCGATCTACCATGACGATGGG	TGGCGATtTACCATGACGATGGG	M1:p13rCdA	LibT1	0.167244	-1.73023	0.76295	0.331249
TGGCGATCTACCATGACGAT	TGGCGATCTACCATGACGATGGG	TGGCGATCgACCATGACGATGGG	M1:p12rUdC	LibT1	0.296125	-1.18376	0.772269	0.331249
TGGGTCAAGACCAATGACAT	TGGGTCAAGACCAATGACATGGG	TGGGTCAAGACCAATGcCATGGG	M1:p4rAdG	LibT1	0.291142	-1.20017	0.529485	0.581923
TGGGTCAAGACCAATGACAT	TGGGTCAAGACCAATGACATGGG	TGGGTCAAGACCAATGACAaGGG	M1:p1rUdT	LibT1	0.270254	-1.27206	0.547107	0.581923
TGGGTCAAGACCAATGACAT	TGGGTCAAGACCAATGACATGGG	TGGGaCAAGACCAATGACATGGG	M1:p16rUdT	LibT1	0.868324	-0.129739	0.945634	0.581923
CAGGGCTGACCTTCATTGGA	CAGGGCTGACCTTCATTGGACGG	CAGGGCTGACCTTCATTGtACGG	M1:p2rGdA	LibT1	0.88227	-0.113986	0.727728	0.469709
CAGGGCTGACCTTCATTGGA	CAGGGCTGACCTTCATTGGACGG	CAGGGCTGACCTTCATTGGcCGG	M1:p1rAdG	LibT1	0.183807	-1.64089	0.436346	0.469709
CAGGGCTGACCTTCATTGGA	CAGGGCTGACCTTCATTGGACGG	CAGGGCTGACCTTCATTGGACGt	M1:p-2rGdA	LibT1	0.0193693	-3.5278	0.147407	0.469709
CCTGCCCAGCTAGAGAGAAT	CCTGCCCAGCTAGAGAGAATGGG	aCTGCCCAGCTAGAGAGAATGGG	M1:p20rCdT	LibT1	1.02278	0.0322553	1.09613	1.07201
CCTGCCCAGCTAGAGAGAAT	CCTGCCCAGCTAGAGAGAATGGG	CaTGCCCAGCTAGAGAGAATGGG	M1:p19rCdT	LibT1	0.936969	-0.0544885	0.946428	1.07201
CCTGCCCAGCTAGAGAGAAT	CCTGCCCAGCTAGAGAGAATGGG	CCTGCCCtGCTAGAGAGAATGGG	M1:p13rAdA	LibT1	1.04612	0.0546039	0.460276	1.07201
GATAGTGGCGTCAGACAATA	GATAGTGGCGTCAGACAATAAGG	GATAGTGGCGgCAGACAATAAGG	M1:p10rUdC	LibT1	0.130669	-1.96135	0.388804	0.408898
GATAGTGGCGTCAGACAATA	GATAGTGGCGTCAGACAATAAGG	GATAGTGGCGTCAGACAcTAAGG	M1:p3rAdG	LibT1	0.0722833	-2.49759	0.274264	0.408898
GATAGTGGCGTCAGACAATA	GATAGTGGCGTCAGACAATAAGG	GATAGTGcCGTCAGACAATAAGG	M1:p13rGdG	LibT1	0.661607	-0.398082	0.760635	0.408898
CAGGTGTCGAGGTAGTTCGG	CAGGTGTCGAGGTAGTTCGGCGG	tAGGTGTCGAGGTAGTTCGGCGG	M1:p20rCdA	LibT1	1.00154	0.0114754	1.09063	1.03791
CAGGTGTCGAGGTAGTTCGG	CAGGTGTCGAGGTAGTTCGGCGG	CAGaTGTCGAGGTAGTTCGGCGG	M1:p17rGdT	LibT1	1.01209	0.0218447	1.01929	1.03791
CAGGTGTCGAGGTAGTTCGG	CAGGTGTCGAGGTAGTTCGGCGG	CAGGTGTCaAGGTAGTTCGGCGG	M1:p12rGdT	LibT1	1.01712	0.0267606	0.974134	1.03791
TTATGCATCCTGGCTCCACA	TTATGCATCCTGGCTCCACAGGG	gTATGCATCCTGGCTCCACAGGG	M1:p20rUdC	LibT1	0.949187	-0.0416694	1.09631	0.663109
TTATGCATCCTGGCTCCACA	TTATGCATCCTGGCTCCACAGGG	TTATaCATCCTGGCTCCACAGGG	M1:p16rGdT	LibT1	0.78268	-0.232336	0.949892	0.663109
TTATGCATCCTGGCTCCACA	TTATGCATCCTGGCTCCACAGGG	TTATGCcTCCTGGCTCCACAGGG	M1:p14rAdG	LibT1	0.0721716	-2.49895	0.376269	0.663109
AAGGAGTAGTGCGGGATCGG	AAGGAGTAGTGCGGGATCGGAGG	AAGGAGTAGTGCGGGATtGGAGG	M1:p3rCdA	LibT1	0.972059	-0.0181044	0.508695	0.800223
AAGGAGTAGTGCGGGATCGG	AAGGAGTAGTGCGGGATCGGAGG	cAGGAGTAGTGCGGGATCGGAGG	M1:p20rAdG	LibT1	1.00451	0.0144032	1.02567	0.800223
AAGGAGTAGTGCGGGATCGG	AAGGAGTAGTGCGGGATCGGAGG	AAGGAGTAGTGCGGGATCGGAGc	M1:p-2rGdG	LibT1	0.120691	-2.03492	0.0513781	0.800223
GAGAGTGGGGTTCACAACTG	GAGAGTGGGGTTCACAACTGCGG	GAGAGTGGGGTTCACAAtTGCGG	M1:p3rCdA	LibT1	0.760793	-0.260335	0.508695	1.02905
GAGAGTGGGGTTCACAACTG	GAGAGTGGGGTTCACAACTGCGG	GgGAGTGGGGTTCACAACTGCGG	M1:p19rAdC	LibT1	1.04963	0.0579201	0.985362	1.02905
GAGAGTGGGGTTCACAACTG	GAGAGTGGGGTTCACAACTGCGG	GAGAGTaGGGTTCACAACTGCGG	M1:p14rGdT	LibT1	1.05683	0.0646877	0.958693	1.02905
TAGTCCATAGCACATATCGG	TAGTCCATAGCACATATCGGTGG	TAGTCCATAtCACATATCGGTGG	M1:p11rGdA	LibT1	0.954649	-0.0359914	0.909812	0.856464
TAGTCCATAGCACATATCGG	TAGTCCATAGCACATATCGGTGG	TAGTCCATAGCACtTATCGGTGG	M1:p7rAdA	LibT1	0.877926	-0.118867	0.549921	0.856464
TAGTCCATAGCACATATCGG	TAGTCCATAGCACATATCGGTGG	TAGTCCATAGCACAgATCGGTGG	M1:p6rUdC	LibT1	0.436381	-0.806583	0.247519	0.856464
AAGGAGGTGCATTTCTGCAT	AAGGAGGTGCATTTCTGCATAGG	AAGGAGGTGCATgTCTGCATAGG	M1:p8rUdC	LibT1	0.0606996	-2.64931	0.306832	0.473374
AAGGAGGTGCATTTCTGCAT	AAGGAGGTGCATTTCTGCATAGG	AAGGAGGTGCATTTCTGtATAGG	M1:p3rCdA	LibT1	0.192897	-1.59506	0.508695	0.473374
AAGGAGGTGCATTTCTGCAT	AAGGAGGTGCATTTCTGCATAGG	AAGGAGaTGCATTTCTGCATAGG	M1:p14rGdT	LibT1	0.883168	-0.112981	0.958693	0.473374
CCGTGAAAAATAAAGAGGTG	CCGTGAAAAATAAAGAGGTGTGG	CCGTGAAAAATAcAGAGGTGTGG	M1:p8rAdG	LibT1	0.0905175	-2.29742	0.253491	0.0992204
CCGTGAAAAATAAAGAGGTG	CCGTGAAAAATAAAGAGGTGTGG	CCGTGAAAAATAAAGAGGgGTGG	M1:p2rUdC	LibT1	0	-4.60517	0.24821	0.0992204
CCGTGAAAAATAAAGAGGTG	CCGTGAAAAATAAAGAGGTGTGG	CCGTGAAtAATAAAGAGGTGTGG	M1:p13rAdA	LibT1	0.0309463	-3.19549	0.460276	0.0992204
GAGATCAGCACACTAGCAGA	GAGATCAGCACACTAGCAGATGG	GAGATCAGCACACTAGtAGATGG	M1:p4rCdA	LibT1	0.926159	-0.0659697	0.551931	1.04123
GAGATCAGCACACTAGCAGA	GAGATCAGCACACTAGCAGATGG	GtGATCAGCACACTAGCAGATGG	M1:p19rAdA	LibT1	0.987148	-0.00285587	1.02375	1.04123
GAGATCAGCACACTAGCAGA	GAGATCAGCACACTAGCAGATGG	GAGATCAaCACACTAGCAGATGG	M1:p13rGdT	LibT1	0.995709	0.00569266	0.951483	1.04123
AATCGCATACAAGGGTGCGT	AATCGCATACAAGGGTGCGTTGG	AATCGCATACAAGtGTGCGTTGG	M1:p7rGdA	LibT1	0.0338693	-3.12654	0.271656	0.495133
AATCGCATACAAGGGTGCGT	AATCGCATACAAGGGTGCGTTGG	AATCGCATACAAGGGcGCGTTGG	M1:p5rUdG	LibT1	0.354488	-1.00926	0.529864	0.495133
AATCGCATACAAGGGTGCGT	AATCGCATACAAGGGTGCGTTGG	AATCGCATACAAGGGTGCaTTGG	M1:p2rGdT	LibT1	0.798974	-0.211989	0.782588	0.495133
GATTGGGCGCACGAATTATT	GATTGGGCGCACGAATTATTAGG	GATTGGGCGCACtAATTATTAGG	M1:p8rGdA	LibT1	0.0776378	-2.43454	0.429945	0.396757
GATTGGGCGCACGAATTATT	GATTGGGCGCACGAATTATTAGG	cATTGGGCGCACGAATTATTAGG	M1:p20rGdG	LibT1	0.899073	-0.0953298	1.04256	0.396757
GATTGGGCGCACGAATTATT	GATTGGGCGCACGAATTATTAGG	GATTGGGCGCACGAATTATaAGG	M1:p1rUdT	LibT1	0.0888166	-2.31449	0.547107	0.396757
CATAAGAGATACATGTGGAC	CATAAGAGATACATGTGGACAGG	CATAAGAGATAaATGTGGACAGG	M1:p9rCdT	LibT1	0.060307	-2.65488	0.600251	0.105689
CATAAGAGATACATGTGGAC	CATAAGAGATACATGTGGACAGG	CATAtGAGATACATGTGGACAGG	M1:p16rAdA	LibT1	0.0935205	-2.26799	0.617177	0.105689
CATAAGAGATACATGTGGAC	CATAAGAGATACATGTGGACAGG	CATAAGAGtTACATGTGGACAGG	M1:p12rAdA	LibT1	0.0339484	-3.12474	0.650084	0.105689
TTCAGGGCTACTCGTGGTTC	TTCAGGGCTACTCGTGGTTCCGG	TTCAGGGCTAtTCGTGGTTCCGG	M1:p10rCdA	LibT1	0.0280313	-3.26935	0.531742	0.0933645
TTCAGGGCTACTCGTGGTTC	TTCAGGGCTACTCGTGGTTCCGG	TTCAGGGCTACTCGTGtTTCCGG	M1:p4rGdA	LibT1	0.0693694	-2.53364	0.407558	0.0933645
TTCAGGGCTACTCGTGGTTC	TTCAGGGCTACTCGTGGTTCCGG	TTCAGtGCTACTCGTGGTTCCGG	M1:p15rGdA	LibT1	0.0483202	-2.84181	0.662424	0.0933645
GGCAGCAACCAGCGATCCGT	GGCAGCAACCAGCGATCCGTAGG	GGCAGCAACCAGCGcTCCGTAGG	M1:p6rAdG	LibT1	0.168805	-1.72146	0.227296	0.622856
GGCAGCAACCAGCGATCCGT	GGCAGCAACCAGCGATCCGTAGG	GGCAGCAACCAGCGATCCGTAaG	M1:p-1rGdT	LibT1	0.375009	-0.954489	0.34548	0.622856
GGCAGCAACCAGCGATCCGT	GGCAGCAACCAGCGATCCGTAGG	GGCAGaAACCAGCGATCCGTAGG	M1:p15rCdT	LibT1	0.975299	-0.0148098	0.99835	0.622856
TTATTGCACCTGACACTACC	TTATTGCACCTGACACTACCGGG	TTATTGCACCTGAaACTACCGGG	M1:p7rCdT	LibT1	0.00139803	-4.47432	0.256935	0.114132
TTATTGCACCTGACACTACC	TTATTGCACCTGACACTACCGGG	TTATTGCACCTGACACgACCGGG	M1:p4rUdC	LibT1	0.0164404	-3.63286	0.311773	0.114132
TTATTGCACCTGACACTACC	TTATTGCACCTGACACTACCGGG	TTATcGCACCTGACACTACCGGG	M1:p16rUdG	LibT1	0.295807	-1.1848	0.870251	0.114132
GAGGACCGAGTGCTCTTAAA	GAGGACCGAGTGCTCTTAAACGG	GAGGACCGAGTGCTCTTAAgCGG	M1:p1rAdC	LibT1	0.1129	-2.09638	0.576886	0.718386
GAGGACCGAGTGCTCTTAAA	GAGGACCGAGTGCTCTTAAACGG	GAGtACCGAGTGCTCTTAAACGG	M1:p17rGdA	LibT1	0.907478	-0.0861268	0.610906	0.718386
GAGGACCGAGTGCTCTTAAA	GAGGACCGAGTGCTCTTAAACGG	GAGGACaGAGTGCTCTTAAACGG	M1:p14rCdT	LibT1	0.868009	-0.130098	0.759948	0.718386
TCCCCTTCTGCGTTGGGTTA	TCCCCTTCTGCGTTGGGTTACGG	TCCCCTTCTaCGTTGGGTTACGG	M1:p11rGdT	LibT1	0.70478	-0.33578	0.918463	0.283386
TCCCCTTCTGCGTTGGGTTA	TCCCCTTCTGCGTTGGGTTACGG	TCCCCTTCTGCGTgGGGTTACGG	M1:p7rUdC	LibT1	0.0164438	-3.63274	0.12091	0.283386
TCCCCTTCTGCGTTGGGTTA	TCCCCTTCTGCGTTGGGTTACGG	TaCCCTTCTGCGTTGGGTTACGG	M1:p19rCdT	LibT1	0.128699	-1.97545	0.946428	0.283386
CAACGAAGACAGTAAAGATT	CAACGAAGACAGTAAAGATTCGG	CAACGAAGACAGTtAAGATTCGG	M1:p7rAdA	LibT1	0.0999122	-2.20807	0.549921	0.675949
CAACGAAGACAGTAAAGATT	CAACGAAGACAGTAAAGATTCGG	CAACGAAGACAGTAgAGATTCGG	M1:p6rAdC	LibT1	0.830505	-0.173752	0.79808	0.675949
CAACGAAGACAGTAAAGATT	CAACGAAGACAGTAAAGATTCGG	CAACaAAGACAGTAAAGATTCGG	M1:p16rGdT	LibT1	0.972824	-0.0173249	0.949892	0.675949
ACACCTTTGGTTTACCTTGA	ACACCTTTGGTTTACCTTGAGGG	ACACCTTTGGTTTACCgTGAGGG	M1:p4rUdC	LibT1	0.0472525	-2.86028	0.311773	0.348785
ACACCTTTGGTTTACCTTGA	ACACCTTTGGTTTACCTTGAGGG	ACACCTTTGGTTTACCTTaAGGG	M1:p2rGdT	LibT1	0.46621	-0.741895	0.782588	0.348785
ACACCTTTGGTTTACCTTGA	ACACCTTTGGTTTACCTTGAGGG	ACACCTTTGGTTTACCTTGgGGG	M1:p1rAdC	LibT1	0.20778	-1.52427	0.576886	0.348785
GCTACGGCTCTCATCAGCCA	GCTACGGCTCTCATCAGCCAGGG	GCTACGGCTCTCATgAGCCAGGG	M1:p6rCdC	LibT1	0.0311949	-3.18944	0.105954	0.506896
GCTACGGCTCTCATCAGCCA	GCTACGGCTCTCATCAGCCAGGG	GCTACGGCTCTCATCAcCCAGGG	M1:p4rGdG	LibT1	0.227273	-1.43854	0.192806	0.506896
GCTACGGCTCTCATCAGCCA	GCTACGGCTCTCATCAGCCAGGG	GCTAaGGCTCTCATCAGCCAGGG	M1:p16rCdT	LibT1	0.913032	-0.0800912	0.803826	0.506896
GGTCAGTGAGCCGTCGAACA	GGTCAGTGAGCCGTCGAACAAGG	GGTCAGTGAGaCGTCGAACAAGG	M1:p10rCdT	LibT1	0.625609	-0.453172	0.712818	0.927815
GGTCAGTGAGCCGTCGAACA	GGTCAGTGAGCCGTCGAACAAGG	tGTCAGTGAGCCGTCGAACAAGG	M1:p20rGdA	LibT1	0.96377	-0.0265802	1.05019	0.927815
GGTCAGTGAGCCGTCGAACA	GGTCAGTGAGCCGTCGAACAAGG	GGaCAGTGAGCCGTCGAACAAGG	M1:p18rUdT	LibT1	0.958013	-0.0325094	0.811077	0.927815
AGTAGCCATTCGTACGGCCT	AGTAGCCATTCGTACGGCCTCGG	AGTAGCCATTCaTACGGCCTCGG	M1:p9rGdT	LibT1	0.935879	-0.0556403	1.00031	0.636838
AGTAGCCATTCGTACGGCCT	AGTAGCCATTCGTACGGCCTCGG	AGTAGCCATTCGTACGGgCTCGG	M1:p3rCdC	LibT1	0.0213915	-3.46122	0.0949774	0.636838
AGTAGCCATTCGTACGGCCT	AGTAGCCATTCGTACGGCCTCGG	AGTAGCCgTTCGTACGGCCTCGG	M1:p13rAdC	LibT1	0.677586	-0.374568	0.613416	0.636838
CCCTAAGGCAATAGTCGAAG	CCCTAAGGCAATAGTCGAAGCGG	CCCTAAGGCAATAcTCGAAGCGG	M1:p7rGdG	LibT1	0.00145614	-4.46923	0.333058	0.17892
CCCTAAGGCAATAGTCGAAG	CCCTAAGGCAATAGTCGAAGCGG	CCCTAAGGCAATAGTCGAgGCGG	M1:p2rAdC	LibT1	0.0718885	-2.5024	0.385899	0.17892
CCCTAAGGCAATAGTCGAAG	CCCTAAGGCAATAGTCGAAGCGG	CCCTAAGGgAATAGTCGAAGCGG	M1:p12rCdC	LibT1	0.299782	-1.17189	0.762697	0.17892
ATGGCAGAGTTCGCCCATGC	ATGGCAGAGTTCGCCCATGCCGG	ATGGCAGAGTTCGtCCATGCCGG	M1:p7rCdA	LibT1	0.643083	-0.426051	0.615503	0.542581
ATGGCAGAGTTCGCCCATGC	ATGGCAGAGTTCGCCCATGCCGG	ATGGCAGAGTTCGCCCATcCCGG	M1:p2rGdG	LibT1	0.476884	-0.719729	0.709793	0.542581
ATGGCAGAGTTCGCCCATGC	ATGGCAGAGTTCGCCCATGCCGG	ATtGCAGAGTTCGCCCATGCCGG	M1:p18rGdA	LibT1	0.187982	-1.61958	0.711408	0.542581
GGGAAAGGGGATACGCCTGT	GGGAAAGGGGATACGCCTGTGGG	GGGAAAGGGGcTACGCCTGTGGG	M1:p10rAdG	LibT1	0.89839	-0.0960814	0.620167	0.932623
GGGAAAGGGGATACGCCTGT	GGGAAAGGGGATACGCCTGTGGG	GGGAAAGGGGATACGCCTGaGGG	M1:p1rUdT	LibT1	0.644847	-0.423354	0.547107	0.932623
GGGAAAGGGGATACGCCTGT	GGGAAAGGGGATACGCCTGTGGG	GGGAAAGtGGATACGCCTGTGGG	M1:p13rGdA	LibT1	0.972162	-0.017999	0.473795	0.932623
TATGGTTTCGCCTTTACACC	TATGGTTTCGCCTTTACACCGGG	TATGGTTTCGCCcTTACACCGGG	M1:p8rUdG	LibT1	0.800418	-0.210206	0.957229	0.684576
TATGGTTTCGCCTTTACACC	TATGGTTTCGCCTTTACACCGGG	TATGaTTTCGCCTTTACACCGGG	M1:p16rGdT	LibT1	0.639861	-0.430997	0.949892	0.684576
TATGGTTTCGCCTTTACACC	TATGGTTTCGCCTTTACACCGGG	TATGGTgTCGCCTTTACACCGGG	M1:p14rUdC	LibT1	0.345941	-1.03299	0.690629	0.684576
CATCAGTGCCTTGCAGCTGA	CATCAGTGCCTTGCAGCTGAAGG	CATCAGTGCCTTcCAGCTGAAGG	M1:p8rGdG	LibT1	0.0455421	-2.89061	0.488749	0.149298
CATCAGTGCCTTGCAGCTGA	CATCAGTGCCTTGCAGCTGAAGG	CATCAGTGCCTTGCAGCgGAAGG	M1:p3rUdC	LibT1	0.0652284	-2.58723	0.303261	0.149298
CATCAGTGCCTTGCAGCTGA	CATCAGTGCCTTGCAGCTGAAGG	CATCAGTcCCTTGCAGCTGAAGG	M1:p13rGdG	LibT1	0.0618871	-2.63266	0.760635	0.149298
AGGAAGCTTTCGAACGCCGG	AGGAAGCTTTCGAACGCCGGAGG	AGGAAGCTTTCGAACGCaGGAGG	M1:p3rCdT	LibT1	0.745412	-0.280492	0.625715	0.659162
AGGAAGCTTTCGAACGCCGG	AGGAAGCTTTCGAACGCCGGAGG	AGGAAGCTTTCGAACGCCGcAGG	M1:p1rGdG	LibT1	0.369188	-0.969722	0.643714	0.659162
AGGAAGCTTTCGAACGCCGG	AGGAAGCTTTCGAACGCCGGAGG	AGGAAcCTTTCGAACGCCGGAGG	M1:p15rGdG	LibT1	0.550278	-0.579321	0.835071	0.659162
CCAGTGGTCAGGCGGAATCA	CCAGTGGTCAGGCGGAATCAAGG	CCAGTGGTCAGGCGGAtTCAAGG	M1:p4rAdA	LibT1	0.0741841	-2.47475	0.18701	0.747851
CCAGTGGTCAGGCGGAATCA	CCAGTGGTCAGGCGGAATCAAGG	tCAGTGGTCAGGCGGAATCAAGG	M1:p20rCdA	LibT1	0.979125	-0.0109342	1.09063	0.747851
CCAGTGGTCAGGCGGAATCA	CCAGTGGTCAGGCGGAATCAAGG	CCtGTGGTCAGGCGGAATCAAGG	M1:p18rAdA	LibT1	0.949943	-0.0408813	0.937917	0.747851
GAAAGGAACCCGACATACAC	GAAAGGAACCCGACATACACCGG	GAAAGGAACCCGACATACAtCGG	M1:p1rCdA	LibT1	0.288198	-1.21	0.431003	0.625232
GAAAGGAACCCGACATACAC	GAAAGGAACCCGACATACACCGG	GAAAGGAACCCGACATACACCtG	M1:p-1rGdA	LibT1	0.265196	-1.29027	0.195719	0.625232
GAAAGGAACCCGACATACAC	GAAAGGAACCCGACATACACCGG	GAgAGGAACCCGACATACACCGG	M1:p18rAdC	LibT1	0.943104	-0.0480312	0.828385	0.625232
GAAATAGGGCTAGAAGCCCG	GAAATAGGGCTAGAAGCCCGCGG	GAAATAGGGtTAGAAGCCCGCGG	M1:p11rCdA	LibT1	1.00685	0.0167098	0.803445	1.0747
GAAATAGGGCTAGAAGCCCG	GAAATAGGGCTAGAAGCCCGCGG	GAtATAGGGCTAGAAGCCCGCGG	M1:p18rAdA	LibT1	1.00852	0.0183475	0.937917	1.0747
GAAATAGGGCTAGAAGCCCG	GAAATAGGGCTAGAAGCCCGCGG	GAAAaAGGGCTAGAAGCCCGCGG	M1:p16rUdT	LibT1	1.01152	0.021295	0.945634	1.0747
GTTCGCATTTCCGTCAGGTA	GTTCGCATTTCCGTCAGGTATGG	GTTCGCATTaCCGTCAGGTATGG	M1:p11rUdT	LibT1	0.751566	-0.272379	0.701298	0.738866
GTTCGCATTTCCGTCAGGTA	GTTCGCATTTCCGTCAGGTATGG	GTTCGCATTTCCGTCAGGcATGG	M1:p2rUdG	LibT1	0.287054	-1.21384	0.437599	0.738866
GTTCGCATTTCCGTCAGGTA	GTTCGCATTTCCGTCAGGTATGG	GTTCGtATTTCCGTCAGGTATGG	M1:p15rCdA	LibT1	0.881279	-0.115098	1.02683	0.738866
TACCACCTCGCGGAAACGCG	TACCACCTCGCGGAAACGCGAGG	TACCACCTCGgGGAAACGCGAGG	M1:p10rCdC	LibT1	0.235238	-1.40552	0.196597	0.542896
TACCACCTCGCGGAAACGCG	TACCACCTCGCGGAAACGCGAGG	gACCACCTCGCGGAAACGCGAGG	M1:p20rUdC	LibT1	0.771958	-0.245954	1.09631	0.542896
TACCACCTCGCGGAAACGCG	TACCACCTCGCGGAAACGCGAGG	TACCACaTCGCGGAAACGCGAGG	M1:p14rCdT	LibT1	0.286813	-1.21465	0.759948	0.542896
ATCTATGAATGGAGGTTACG	ATCTATGAATGGAGGTTACGGGG	ATCTATGAATGGAGtTTACGGGG	M1:p6rGdA	LibT1	0.155712	-1.7975	0.222531	0.688954
ATCTATGAATGGAGGTTACG	ATCTATGAATGGAGGTTACGGGG	ATCTATGAATGGAGGTTAaGGGG	M1:p2rCdT	LibT1	0.592929	-0.505956	0.447756	0.688954
ATCTATGAATGGAGGTTACG	ATCTATGAATGGAGGTTACGGGG	AcCTATGAATGGAGGTTACGGGG	M1:p19rUdG	LibT1	1.00046	0.0104056	1.04688	0.688954
CCTATCAGCAGCACGGCAGA	CCTATCAGCAGCACGGCAGAAGG	CCTATCAGCAGCACGGCgGAAGG	M1:p3rAdC	LibT1	0.167665	-1.72785	0.486203	0.658067
CCTATCAGCAGCACGGCAGA	CCTATCAGCAGCACGGCAGAAGG	CCTATCAGCAGCACGGCAGgAGG	M1:p1rAdC	LibT1	0.570273	-0.544257	0.576886	0.658067
CCTATCAGCAGCACGGCAGA	CCTATCAGCAGCACGGCAGAAGG	CCTATCAaCAGCACGGCAGAAGG	M1:p13rGdT	LibT1	0.941723	-0.0494815	0.951483	0.658067
GGCACAAGGGGGGATTGGTA	GGCACAAGGGGGGATTGGTAGGG	GGCACAAGGGGGGATTGcTAGGG	M1:p3rGdG	LibT1	0.664601	-0.393634	0.497404	0.729429
GGCACAAGGGGGGATTGGTA	GGCACAAGGGGGGATTGGTAGGG	GGCACAAGGGGGGATTGGTAGGa	M1:p-2rGdT	LibT1	0.229385	-1.42968	0.29101	0.729429
GGCACAAGGGGGGATTGGTA	GGCACAAGGGGGGATTGGTAGGG	GGaACAAGGGGGGATTGGTAGGG	M1:p18rCdT	LibT1	0.967155	-0.0231101	0.890045	0.729429
TCGTCGTTTCGCCAGTCGTC	TCGTCGTTTCGCCAGTCGTCCGG	TCtTCGTTTCGCCAGTCGTCCGG	M1:p18rGdA	LibT1	0.0561628	-2.71564	0.711408	0.141993
TCGTCGTTTCGCCAGTCGTC	TCGTCGTTTCGCCAGTCGTCCGG	TCGTtGTTTCGCCAGTCGTCCGG	M1:p16rCdA	LibT1	0.0834919	-2.36988	0.845175	0.141993
TCGTCGTTTCGCCAGTCGTC	TCGTCGTTTCGCCAGTCGTCCGG	TCGTCGTgTCGCCAGTCGTCCGG	M1:p13rUdC	LibT1	0.0980059	-2.22557	0.532988	0.141993
TAGCACAGAGTAGAATCTTC	TAGCACAGAGTAGAATCTTCGGG	TAGCACAGAGTAGAcTCTTCGGG	M1:p6rAdG	LibT1	0.00436971	-4.24263	0.227296	0.2766
TAGCACAGAGTAGAATCTTC	TAGCACAGAGTAGAATCTTCGGG	TAGCACAGAGTAGAAcCTTCGGG	M1:p5rUdG	LibT1	0.108723	-2.13096	0.529864	0.2766
TAGCACAGAGTAGAATCTTC	TAGCACAGAGTAGAATCTTCGGG	TAGCACAGAGTAGAATCcTCGGG	M1:p3rUdG	LibT1	0.488173	-0.696808	0.629519	0.2766
CCATTGGCCAACTGTACAAG	CCATTGGCCAACTGTACAAGAGG	CCATTGGCCAgCTGTACAAGAGG	M1:p10rAdC	LibT1	0.0394803	-3.00618	0.632246	0.0472237
CCATTGGCCAACTGTACAAG	CCATTGGCCAACTGTACAAGAGG	CCATTGGCCAACcGTACAAGAGG	M1:p8rUdG	LibT1	0.0727941	-2.4914	0.957229	0.0472237
CCATTGGCCAACTGTACAAG	CCATTGGCCAACTGTACAAGAGG	CCATTGGCCAACTGTACAgGAGG	M1:p2rAdC	LibT1	0.00890332	-3.96842	0.385899	0.0472237
GAGTGACGTCTTCTACAAGT	GAGTGACGTCTTCTACAAGTAGG	GAGTGACGTCTTCgACAAGTAGG	M1:p7rUdC	LibT1	0.0320449	-3.16902	0.12091	0.570333
GAGTGACGTCTTCTACAAGT	GAGTGACGTCTTCTACAAGTAGG	GAGTGACGTCTTCTACAtGTAGG	M1:p3rAdA	LibT1	0.426887	-0.82808	0.383261	0.570333
GAGTGACGTCTTCTACAAGT	GAGTGACGTCTTCTACAAGTAGG	GAaTGACGTCTTCTACAAGTAGG	M1:p18rGdT	LibT1	0.942235	-0.0489433	0.84053	0.570333
CCCTAATTCTGCTTCTCCGC	CCCTAATTCTGCTTCTCCGCTGG	CCCTAATTCTGCaTCTCCGCTGG	M1:p8rUdT	LibT1	0.169563	-1.71723	0.642837	0.313556
CCCTAATTCTGCTTCTCCGC	CCCTAATTCTGCTTCTCCGCTGG	CCCTAATTCTGCTTCcCCGCTGG	M1:p5rUdG	LibT1	0.098137	-2.22436	0.529864	0.313556
CCCTAATTCTGCTTCTCCGC	CCCTAATTCTGCTTCTCCGCTGG	CtCTAATTCTGCTTCTCCGCTGG	M1:p19rCdA	LibT1	0.355828	-1.00559	0.961333	0.313556
CGTTTGCCATTCCACGTCGC	CGTTTGCCATTCCACGTCGCCGG	CGTTTGCCAgTCCACGTCGCCGG	M1:p11rUdC	LibT1	0.0673244	-2.55975	0.523534	0.212246
CGTTTGCCATTCCACGTCGC	CGTTTGCCATTCCACGTCGCCGG	CGTTTGCCATTgCACGTCGCCGG	M1:p9rCdC	LibT1	0.0382851	-3.03063	0.165205	0.212246
CGTTTGCCATTCCACGTCGC	CGTTTGCCATTCCACGTCGCCGG	CGTTTGCCATTCCACGTgGCCGG	M1:p3rCdC	LibT1	0.0134069	-3.75473	0.0949774	0.212246
CGTTTGAGATTCTTGGAGGA	CGTTTGAGATTCTTGGAGGATGG	CGTTTGAGAcTCTTGGAGGATGG	M1:p11rUdG	LibT1	0.131399	-1.95617	0.825612	0.233848
CGTTTGAGATTCTTGGAGGA	CGTTTGAGATTCTTGGAGGATGG	CGTTTGAGATTCTTGtAGGATGG	M1:p5rGdA	LibT1	0.00759284	-4.04026	0.0877664	0.233848
CGTTTGAGATTCTTGGAGGA	CGTTTGAGATTCTTGGAGGATGG	CGaTTGAGATTCTTGGAGGATGG	M1:p18rUdT	LibT1	0.313224	-1.12941	0.811077	0.233848
TAGGCGTCTGGACGTACTTC	TAGGCGTCTGGACGTACTTCCGG	TAGGCGTCTGGACGTAgTTCCGG	M1:p4rCdC	LibT1	0.101215	-2.19629	0.136945	0.32237
TAGGCGTCTGGACGTACTTC	TAGGCGTCTGGACGTACTTCCGG	TAGGCGTCTGGACGTACTTtCGG	M1:p1rCdA	LibT1	0.209301	-1.51731	0.431003	0.32237
TAGGCGTCTGGACGTACTTC	TAGGCGTCTGGACGTACTTCCGG	TAGcCGTCTGGACGTACTTCCGG	M1:p17rGdG	LibT1	0.163703	-1.75041	0.589285	0.32237
GCGCAGGCCCGATACTTGGG	GCGCAGGCCCGATACTTGGGTGG	GCGCAGGCCCGtTACTTGGGTGG	M1:p9rAdA	LibT1	0.0912827	-2.28984	0.297234	0.498429
GCGCAGGCCCGATACTTGGG	GCGCAGGCCCGATACTTGGGTGG	GCGCAGGCCCGATAtTTGGGTGG	M1:p6rCdA	LibT1	0.189619	-1.61134	0.259483	0.498429
GCGCAGGCCCGATACTTGGG	GCGCAGGCCCGATACTTGGGTGG	GCGCAGGaCCGATACTTGGGTGG	M1:p13rCdT	LibT1	0.868322	-0.129742	0.809571	0.498429
CAGTCAAGACGTGACGCATT	CAGTCAAGACGTGACGCATTGGG	CAGTCAAGAgGTGACGCATTGGG	M1:p11rCdC	LibT1	0.034527	-3.11166	0.309271	0.334744
CAGTCAAGACGTGACGCATT	CAGTCAAGACGTGACGCATTGGG	CAGTCAAGACGTaACGCATTGGG	M1:p8rGdT	LibT1	0.683087	-0.3666	0.997599	0.334744
CAGTCAAGACGTGACGCATT	CAGTCAAGACGTGACGCATTGGG	CAGTCAAGACGTGACGCATgGGG	M1:p1rUdC	LibT1	0.0575901	-2.69429	0.38921	0.334744
ACTGTTTCGTAACAGTCTAC	ACTGTTTCGTAACAGTCTACTGG	ACTGTTTCGTAACgGTCTACTGG	M1:p7rAdC	LibT1	0.0479637	-2.84794	0.451893	0.443649
ACTGTTTCGTAACAGTCTAC	ACTGTTTCGTAACAGTCTACTGG	gCTGTTTCGTAACAGTCTACTGG	M1:p20rAdC	LibT1	0.535812	-0.605481	1.07779	0.443649
ACTGTTTCGTAACAGTCTAC	ACTGTTTCGTAACAGTCTACTGG	ACTGTcTCGTAACAGTCTACTGG	M1:p15rUdG	LibT1	0.884988	-0.110945	1.01096	0.443649
TGACAGCTACGAATAGCGAT	TGACAGCTACGAATAGCGATTGG	TGACAGCTACGAATAGCGcTTGG	M1:p2rAdG	LibT1	0.110063	-2.11974	0.358324	0.250414
TGACAGCTACGAATAGCGAT	TGACAGCTACGAATAGCGATTGG	TGAgAGCTACGAATAGCGATTGG	M1:p17rCdC	LibT1	0.0808575	-2.39846	0.483005	0.250414
TGACAGCTACGAATAGCGAT	TGACAGCTACGAATAGCGATTGG	TGACAGCgACGAATAGCGATTGG	M1:p13rUdC	LibT1	0.122529	-2.02095	0.532988	0.250414
AGTATAATTCCCCGAGGCCG	AGTATAATTCCCCGAGGCCGGGG	AGTATAATTtCCCGAGGCCGGGG	M1:p11rCdA	LibT1	0.733969	-0.295756	0.803445	0.930088
AGTATAATTCCCCGAGGCCG	AGTATAATTCCCCGAGGCCGGGG	AaTATAATTCCCCGAGGCCGGGG	M1:p19rGdT	LibT1	0.944164	-0.0469196	1.03936	0.930088
AGTATAATTCCCCGAGGCCG	AGTATAATTCCCCGAGGCCGGGG	AGcATAATTCCCCGAGGCCGGGG	M1:p18rUdG	LibT1	0.878156	-0.118607	0.702331	0.930088
AGCGTAACTACCTGGAGCTG	AGCGTAACTACCTGGAGCTGTGG	AGCGTAACTcCCTGGAGCTGTGG	M1:p11rAdG	LibT1	0.916751	-0.0760707	0.818686	0.687139
AGCGTAACTACCTGGAGCTG	AGCGTAACTACCTGGAGCTGTGG	AGCGTAACTACCTGGAaCTGTGG	M1:p4rGdT	LibT1	0.861329	-0.137735	0.853948	0.687139
AGCGTAACTACCTGGAGCTG	AGCGTAACTACCTGGAGCTGTGG	AGCGTAACTACCTGGAGCTGTGc	M1:p-2rGdG	LibT1	0.0248513	-3.35666	0.0513781	0.687139
CTAGCTCATGGGCCCCGACT	CTAGCTCATGGGCCCCGACTAGG	CTAGCTCATtGGCCCCGACTAGG	M1:p11rGdA	LibT1	1.00237	0.0122974	0.909812	0.932078
CTAGCTCATGGGCCCCGACT	CTAGCTCATGGGCCCCGACTAGG	CTcGCTCATGGGCCCCGACTAGG	M1:p18rAdG	LibT1	0.542986	-0.592423	0.544393	0.932078
CTAGCTCATGGGCCCCGACT	CTAGCTCATGGGCCCCGACTAGG	CTAGCTaATGGGCCCCGACTAGG	M1:p14rCdT	LibT1	1.00049	0.0104304	0.759948	0.932078
ACCTACGCGCAGAAGCAGCC	ACCTACGCGCAGAAGCAGCCGGG	ACCTACGCGCAGAAGCAGtCGGG	M1:p2rCdA	LibT1	0.776668	-0.239948	0.412216	1.01585
ACCTACGCGCAGAAGCAGCC	ACCTACGCGCAGAAGCAGCCGGG	gCCTACGCGCAGAAGCAGCCGGG	M1:p20rAdC	LibT1	1.01695	0.0265909	1.07779	1.01585
ACCTACGCGCAGAAGCAGCC	ACCTACGCGCAGAAGCAGCCGGG	AtCTACGCGCAGAAGCAGCCGGG	M1:p19rCdA	LibT1	1.02992	0.0391432	0.961333	1.01585
AGAAAGCCTGTTTGGTACGT	AGAAAGCCTGTTTGGTACGTAGG	AGAAAGCCTGTTTGtTACGTAGG	M1:p6rGdA	LibT1	2.98884e-19	-4.60517	0.222531	0.236152
AGAAAGCCTGTTTGGTACGT	AGAAAGCCTGTTTGGTACGTAGG	AGAAAGCCTGTTTGGgACGTAGG	M1:p5rUdC	LibT1	0.0271476	-3.29286	0.38303	0.236152
AGAAAGCCTGTTTGGTACGT	AGAAAGCCTGTTTGGTACGTAGG	AGAAAaCCTGTTTGGTACGTAGG	M1:p15rGdT	LibT1	1.02033	0.0298787	1.09259	0.236152
CGTGACCAATAATGAAGTGT	CGTGACCAATAATGAAGTGTGGG	CGTGACCAATAgTGAAGTGTGGG	M1:p9rAdC	LibT1	0.371341	-0.964063	0.505442	0.801996
CGTGACCAATAATGAAGTGT	CGTGACCAATAATGAAGTGTGGG	CGTGACCAATAATGgAGTGTGGG	M1:p6rAdC	LibT1	0.936269	-0.0552285	0.79808	0.801996
CGTGACCAATAATGAAGTGT	CGTGACCAATAATGAAGTGTGGG	CGTGgCCAATAATGAAGTGTGGG	M1:p16rAdC	LibT1	0.822019	-0.1839	0.807566	0.801996
GGGACCCGAATCATAACGTG	GGGACCCGAATCATAACGTGCGG	GGGACCCGAATCAaAACGTGCGG	M1:p7rUdT	LibT1	0.206407	-1.5306	0.496702	0.565561
GGGACCCGAATCATAACGTG	GGGACCCGAATCATAACGTGCGG	GGGACCCGAATCATtACGTGCGG	M1:p6rAdA	LibT1	0.133961	-1.93821	0.163793	0.565561
GGGACCCGAATCATAACGTG	GGGACCCGAATCATAACGTGCGG	GaGACCCGAATCATAACGTGCGG	M1:p19rGdT	LibT1	1.0312	0.0403723	1.03936	0.565561
GATGCGTAATTATACTGGGA	GATGCGTAATTATACTGGGACGG	GATGCGTAATTATACTGGGACGa	M1:p-2rGdT	LibT1	0.0681346	-2.54932	0.29101	0.718033
GATGCGTAATTATACTGGGA	GATGCGTAATTATACTGGGACGG	GgTGCGTAATTATACTGGGACGG	M1:p19rAdC	LibT1	0.96536	-0.0249483	0.985362	0.718033
GATGCGTAATTATACTGGGA	GATGCGTAATTATACTGGGACGG	GATGgGTAATTATACTGGGACGG	M1:p16rCdC	LibT1	0.860033	-0.139224	0.720332	0.718033
CAGGATGCTTAATGTAATCG	CAGGATGCTTAATGTAATCGTGG	CAGGATGCTTAgTGTAATCGTGG	M1:p9rAdC	LibT1	0.342033	-1.04403	0.505442	0.394567
CAGGATGCTTAATGTAATCG	CAGGATGCTTAATGTAATCGTGG	gAGGATGCTTAATGTAATCGTGG	M1:p20rCdC	LibT1	0.959371	-0.0311075	1.13383	0.394567
CAGGATGCTTAATGTAATCG	CAGGATGCTTAATGTAATCGTGG	CAGGtTGCTTAATGTAATCGTGG	M1:p16rAdA	LibT1	0.0298859	-3.22173	0.617177	0.394567
TCAATATCGTGTACCGCATC	TCAATATCGTGTACCGCATCCGG	TCAATATCGaGTACCGCATCCGG	M1:p11rUdT	LibT1	0.228202	-1.43464	0.701298	0.353206
TCAATATCGTGTACCGCATC	TCAATATCGTGTACCGCATCCGG	TCAATATCGTGTAgCGCATCCGG	M1:p7rCdC	LibT1	0.0232144	-3.40477	0.103103	0.353206
TCAATATCGTGTACCGCATC	TCAATATCGTGTACCGCATCCGG	TCAATATCaTGTACCGCATCCGG	M1:p12rGdT	LibT1	0.476283	-0.720965	0.974134	0.353206
AGGACCAGGCTATAGAAGGA	AGGACCAGGCTATAGAAGGAAGG	AGGACCAGGCTtTAGAAGGAAGG	M1:p9rAdA	LibT1	0.599764	-0.494683	0.297234	0.951405
AGGACCAGGCTATAGAAGGA	AGGACCAGGCTATAGAAGGAAGG	AGGACCAGGCTATAGgAGGAAGG	M1:p5rAdC	LibT1	0.976576	-0.0135152	0.360958	0.951405
AGGACCAGGCTATAGAAGGA	AGGACCAGGCTATAGAAGGAAGG	AGGACCAGGCTATAGAAGcAAGG	M1:p2rGdG	LibT1	0.978319	-0.0117496	0.709793	0.951405
CATCGGACAAGATGAGGTCG	CATCGGACAAGATGAGGTCGGGG	CATCGGACAAGAcGAGGTCGGGG	M1:p8rUdG	LibT1	0.979839	-0.0102128	0.957229	0.885228
CATCGGACAAGATGAGGTCG	CATCGGACAAGATGAGGTCGGGG	CATCtGACAAGATGAGGTCGGGG	M1:p16rGdA	LibT1	0.668404	-0.388013	0.655569	0.885228
CATCGGACAAGATGAGGTCG	CATCGGACAAGATGAGGTCGGGG	CATCGGACtAGATGAGGTCGGGG	M1:p12rAdA	LibT1	0.749052	-0.275685	0.650084	0.885228
GTACTGACGCGTCAAAAAAG	GTACTGACGCGTCAAAAAAGGGG	GTACTGACGtGTCAAAAAAGGGG	M1:p11rCdA	LibT1	0.799089	-0.211846	0.803445	0.582661
GTACTGACGCGTCAAAAAAG	GTACTGACGCGTCAAAAAAGGGG	GTACTGACGCGTCAAAAAgGGGG	M1:p2rAdC	LibT1	0.193585	-1.59167	0.385899	0.582661
GTACTGACGCGTCAAAAAAG	GTACTGACGCGTCAAAAAAGGGG	GTACTGAgGCGTCAAAAAAGGGG	M1:p13rCdC	LibT1	0.416763	-0.851526	0.616816	0.582661
GCCGTCCCGCTCTCCAGATT	GCCGTCCCGCTCTCCAGATTGGG	GCCGTCCCGCTCTCCAGATgGGG	M1:p1rUdC	LibT1	0.305892	-1.15235	0.38921	0.620145
GCCGTCCCGCTCTCCAGATT	GCCGTCCCGCTCTCCAGATTGGG	GCCGTCCCGCTCTCCAGATTGaG	M1:p-1rGdT	LibT1	0.236207	-1.40158	0.34548	0.620145
GCCGTCCCGCTCTCCAGATT	GCCGTCCCGCTCTCCAGATTGGG	GCCGTCtCGCTCTCCAGATTGGG	M1:p14rCdA	LibT1	0.949159	-0.0416982	0.646151	0.620145
CCGTCCTGCAATCGGAGGTA	CCGTCCTGCAATCGGAGGTAGGG	CCGTCCTGCAgTCGGAGGTAGGG	M1:p10rAdC	LibT1	0.85109	-0.149556	0.632246	1.03116
CCGTCCTGCAATCGGAGGTA	CCGTCCTGCAATCGGAGGTAGGG	CCGTCCTGCAATCGaAGGTAGGG	M1:p6rGdT	LibT1	0.994656	0.00464477	0.78179	1.03116
CCGTCCTGCAATCGGAGGTA	CCGTCCTGCAATCGGAGGTAGGG	CCGTCCTGtAATCGGAGGTAGGG	M1:p12rCdA	LibT1	1.02517	0.0345616	0.937535	1.03116
GCTCCCCTGAAAGCTAGCCA	GCTCCCCTGAAAGCTAGCCATGG	GCTCCCCTGtAAGCTAGCCATGG	M1:p11rAdA	LibT1	0.909167	-0.0842872	0.767122	0.701725
GCTCCCCTGAAAGCTAGCCA	GCTCCCCTGAAAGCTAGCCATGG	GCTCCCCTGAAAGCTcGCCATGG	M1:p5rAdG	LibT1	0.0168146	-3.61881	0.0908897	0.701725
GCTCCCCTGAAAGCTAGCCA	GCTCCCCTGAAAGCTAGCCATGG	GCTCCgCTGAAAGCTAGCCATGG	M1:p15rCdC	LibT1	0.931023	-0.0607881	0.780986	0.701725
ATCCCCCACTCTCCTAGAGG	ATCCCCCACTCTCCTAGAGGTGG	tTCCCCCACTCTCCTAGAGGTGG	M1:p20rAdA	LibT1	0.953656	-0.0370213	0.96254	1.03076
ATCCCCCACTCTCCTAGAGG	ATCCCCCACTCTCCTAGAGGTGG	ATCCCCCgCTCTCCTAGAGGTGG	M1:p13rAdC	LibT1	0.945766	-0.0452426	0.613416	1.03076
ATCCCCCACTCTCCTAGAGG	ATCCCCCACTCTCCTAGAGGTGG	ATCCCCCAgTCTCCTAGAGGTGG	M1:p12rCdC	LibT1	0.966898	-0.0233734	0.762697	1.03076
TAGGTTCAACATCTCTCTAG	TAGGTTCAACATCTCTCTAGTGG	TAGGTTCAACATCTCTCaAGTGG	M1:p3rUdT	LibT1	0.395375	-0.902943	0.533892	0.777241
TAGGTTCAACATCTCTCTAG	TAGGTTCAACATCTCTCTAGTGG	TAGGTTCAACATCTCTCTAaTGG	M1:p1rGdT	LibT1	0.883407	-0.112713	0.93186	0.777241
TAGGTTCAACATCTCTCTAG	TAGGTTCAACATCTCTCTAGTGG	TAGGcTCAACATCTCTCTAGTGG	M1:p16rUdG	LibT1	0.780431	-0.235176	0.870251	0.777241
TCAGGGGGCTTAAGAAGGAA	TCAGGGGGCTTAAGAAGGAAAGG	TCAGGGGGCTTAAGAAGaAAAGG	M1:p3rGdT	LibT1	0.644944	-0.423206	0.841878	0.528007
TCAGGGGGCTTAAGAAGGAA	TCAGGGGGCTTAAGAAGGAAAGG	TCcGGGGGCTTAAGAAGGAAAGG	M1:p18rAdG	LibT1	0.43668	-0.805912	0.544393	0.528007
TCAGGGGGCTTAAGAAGGAA	TCAGGGGGCTTAAGAAGGAAAGG	TCAGGGtGCTTAAGAAGGAAAGG	M1:p14rGdA	LibT1	0.185624	-1.63156	0.778371	0.528007
CCCCGTTGAACCGGTGCAGT	CCCCGTTGAACCGGTGCAGTCGG	CCCCGTTGAACgGGTGCAGTCGG	M1:p9rCdC	LibT1	0.0666242	-2.56884	0.165205	0.411209
CCCCGTTGAACCGGTGCAGT	CCCCGTTGAACCGGTGCAGTCGG	CCCCGTTGAACCGGTaCAGTCGG	M1:p5rGdT	LibT1	0.880432	-0.116048	0.871284	0.411209
CCCCGTTGAACCGGTGCAGT	CCCCGTTGAACCGGTGCAGTCGG	CCCCGTTGAACCGGTGCAGTCtG	M1:p-1rGdA	LibT1	0.0174771	-3.5944	0.195719	0.411209
TTATTGTCAACGGGTTTGGG	TTATTGTCAACGGGTTTGGGCGG	TcATTGTCAACGGGTTTGGGCGG	M1:p19rUdG	LibT1	0.913656	-0.0794157	1.04688	0.564946
TTATTGTCAACGGGTTTGGG	TTATTGTCAACGGGTTTGGGCGG	TTATTaTCAACGGGTTTGGGCGG	M1:p15rGdT	LibT1	0.818001	-0.188741	1.09259	0.564946
TTATTGTCAACGGGTTTGGG	TTATTGTCAACGGGTTTGGGCGG	TTATTGTaAACGGGTTTGGGCGG	M1:p13rCdT	LibT1	0.118528	-2.05161	0.809571	0.564946
GTCCTAATCCTTAGCTGTTC	GTCCTAATCCTTAGCTGTTCTGG	GTCCTAATCCTTAGCTtTTCTGG	M1:p4rGdA	LibT1	0.0238528	-3.38573	0.407558	0.41222
GTCCTAATCCTTAGCTGTTC	GTCCTAATCCTTAGCTGTTCTGG	GaCCTAATCCTTAGCTGTTCTGG	M1:p19rUdT	LibT1	0.69239	-0.353267	0.944411	0.41222
GTCCTAATCCTTAGCTGTTC	GTCCTAATCCTTAGCTGTTCTGG	GTaCTAATCCTTAGCTGTTCTGG	M1:p18rCdT	LibT1	0.663215	-0.39569	0.890045	0.41222
AGAATAGCGGTTGGCCGTGT	AGAATAGCGGTTGGCCGTGTAGG	AGAATAGCGGTTGGtCGTGTAGG	M1:p6rCdA	LibT1	0.197499	-1.57263	0.259483	0.788706
AGAATAGCGGTTGGCCGTGT	AGAATAGCGGTTGGCCGTGTAGG	AGAATAGCGGTTGGCCaTGTAGG	M1:p4rGdT	LibT1	0.867578	-0.130589	0.853948	0.788706
AGAATAGCGGTTGGCCGTGT	AGAATAGCGGTTGGCCGTGTAGG	AGAATAaCGGTTGGCCGTGTAGG	M1:p14rGdT	LibT1	1.03429	0.0433374	0.958693	0.788706
TAAAGCCCGAACCACAGCAA	TAAAGCCCGAACCACAGCAAGGG	TAAAGCCCGAACCACAtCAAGGG	M1:p4rGdA	LibT1	0.598677	-0.496467	0.407558	0.800192
TAAAGCCCGAACCACAGCAA	TAAAGCCCGAACCACAGCAAGGG	TcAAGCCCGAACCACAGCAAGGG	M1:p19rAdG	LibT1	1.011	0.0207782	1.00588	0.800192
TAAAGCCCGAACCACAGCAA	TAAAGCCCGAACCACAGCAAGGG	TAcAGCCCGAACCACAGCAAGGG	M1:p18rAdG	LibT1	0.496811	-0.679617	0.544393	0.800192
TTGACATGCTAAACGTGCGC	TTGACATGCTAAACGTGCGCGGG	TTGACATGCTAAtCGTGCGCGGG	M1:p8rAdA	LibT1	0.0564696	-2.71101	0.524108	0.052145
TTGACATGCTAAACGTGCGC	TTGACATGCTAAACGTGCGCGGG	TTGACtTGCTAAACGTGCGCGGG	M1:p15rAdA	LibT1	0.0196001	-3.51998	0.678827	0.052145
TTGACATGCTAAACGTGCGC	TTGACATGCTAAACGTGCGCGGG	TTGACATtCTAAACGTGCGCGGG	M1:p13rGdA	LibT1	0.0310625	-3.19266	0.473795	0.052145
ACGCGTACGAGAGCCGTTGT	ACGCGTACGAGAGCCGTTGTGGG	tCGCGTACGAGAGCCGTTGTGGG	M1:p20rAdA	LibT1	0.970145	-0.0200549	0.96254	0.727559
ACGCGTACGAGAGCCGTTGT	ACGCGTACGAGAGCCGTTGTGGG	ACGCGTACGAGAGCCGTTGTGGc	M1:p-2rGdG	LibT1	0.0353751	-3.09279	0.0513781	0.727559
ACGCGTACGAGAGCCGTTGT	ACGCGTACGAGAGCCGTTGTGGG	ACGaGTACGAGAGCCGTTGTGGG	M1:p17rCdT	LibT1	0.927119	-0.064945	0.929201	0.727559
TTTAATGGAGTCTAGGTGGA	TTTAATGGAGTCTAGGTGGATGG	TTTAATGGAGTCTcGGTGGATGG	M1:p7rAdG	LibT1	3.11017e-17	-4.60517	0.234912	0.0757355
TTTAATGGAGTCTAGGTGGA	TTTAATGGAGTCTAGGTGGATGG	TTTAATGGAGTCTAGGgGGATGG	M1:p4rUdC	LibT1	0.0206484	-3.48517	0.311773	0.0757355
TTTAATGGAGTCTAGGTGGA	TTTAATGGAGTCTAGGTGGATGG	TTTtATGGAGTCTAGGTGGATGG	M1:p17rAdA	LibT1	0.139475	-1.90062	0.591939	0.0757355
ACTCGTGGAAAAGGCGTCTC	ACTCGTGGAAAAGGCGTCTCAGG	ACTCGTGGAgAAGGCGTCTCAGG	M1:p11rAdC	LibT1	0.811498	-0.196626	0.641277	0.739686
ACTCGTGGAAAAGGCGTCTC	ACTCGTGGAAAAGGCGTCTCAGG	ACTCGTGGAAAAGGaGTCTCAGG	M1:p6rCdT	LibT1	0.207778	-1.52428	0.224028	0.739686
ACTCGTGGAAAAGGCGTCTC	ACTCGTGGAAAAGGCGTCTCAGG	AaTCGTGGAAAAGGCGTCTCAGG	M1:p19rCdT	LibT1	0.898523	-0.0959355	0.946428	0.739686
TAATCAGAATCGTGCATGGC	TAATCAGAATCGTGCATGGCAGG	TAATCAGAATCGTGCgTGGCAGG	M1:p5rAdC	LibT1	0.0377154	-3.0425	0.360958	0.220858
TAATCAGAATCGTGCATGGC	TAATCAGAATCGTGCATGGCAGG	TAAcCAGAATCGTGCATGGCAGG	M1:p17rUdG	LibT1	0.137277	-1.91544	0.669245	0.220858
TAATCAGAATCGTGCATGGC	TAATCAGAATCGTGCATGGCAGG	TAATaAGAATCGTGCATGGCAGG	M1:p16rCdT	LibT1	0.216682	-1.48421	0.803826	0.220858
GTAAGTTACTCGCTCACTCC	GTAAGTTACTCGCTCACTCCCGG	GTAAGTTACTCGtTCACTCCCGG	M1:p8rCdA	LibT1	0.929246	-0.0626775	0.778656	0.781781
GTAAGTTACTCGCTCACTCC	GTAAGTTACTCGCTCACTCCCGG	GTAAGTTACTCGCTCACgCCCGG	M1:p3rUdC	LibT1	0.204569	-1.53912	0.303261	0.781781
GTAAGTTACTCGCTCACTCC	GTAAGTTACTCGCTCACTCCCGG	GgAAGTTACTCGCTCACTCCCGG	M1:p19rUdC	LibT1	0.931224	-0.0605739	0.995597	0.781781
TGATGATGCGATAAAGCATC	TGATGATGCGATAAAGCATCTGG	TGATGATGCGATAAAaCATCTGG	M1:p5rGdT	LibT1	0.0135762	-3.74752	0.871284	0.121784
TGATGATGCGATAAAGCATC	TGATGATGCGATAAAGCATCTGG	TGATGATGCGATAAAGCAcCTGG	M1:p2rUdG	LibT1	0.0481359	-2.84497	0.437599	0.121784
TGATGATGCGATAAAGCATC	TGATGATGCGATAAAGCATCTGG	TGATGgTGCGATAAAGCATCTGG	M1:p15rAdC	LibT1	0.373868	-0.957457	0.798886	0.121784
TCCGGGTCCTTTGTGCGTAT	TCCGGGTCCTTTGTGCGTATAGG	TCCGGGTCCTTTGTGCcTATAGG	M1:p4rGdG	LibT1	0.027339	-3.28772	0.192806	0.221163
TCCGGGTCCTTTGTGCGTAT	TCCGGGTCCTTTGTGCGTATAGG	TCCGGGaCCTTTGTGCGTATAGG	M1:p14rUdT	LibT1	0.157972	-1.78396	0.76349	0.221163
TCCGGGTCCTTTGTGCGTAT	TCCGGGTCCTTTGTGCGTATAGG	TCCGGGTCaTTTGTGCGTATAGG	M1:p12rCdT	LibT1	0.200674	-1.55744	0.781622	0.221163
AGCACCTTAATTAGATGAAA	AGCACCTTAATTAGATGAAAGGG	AGCACCTTAATTcGATGAAAGGG	M1:p8rAdG	LibT1	0.0342605	-3.11766	0.253491	0.17614
AGCACCTTAATTAGATGAAA	AGCACCTTAATTAGATGAAAGGG	AGCACCTTAATTAaATGAAAGGG	M1:p7rGdT	LibT1	0.11787	-2.05674	0.741316	0.17614
AGCACCTTAATTAGATGAAA	AGCACCTTAATTAGATGAAAGGG	AGCACCTTAATTAGAaGAAAGGG	M1:p5rUdT	LibT1	0.0632498	-2.61388	0.561323	0.17614
AAGGCAGAGACCCAAGGAGA	AAGGCAGAGACCCAAGGAGAAGG	AAGGCAGAGACtCAAGGAGAAGG	M1:p9rCdA	LibT1	0.951218	-0.0395543	0.745878	0.937512
AAGGCAGAGACCCAAGGAGA	AAGGCAGAGACCCAAGGAGAAGG	AAGGCAGAGACCCgAGGAGAAGG	M1:p7rAdC	LibT1	0.857276	-0.142399	0.451893	0.937512
AAGGCAGAGACCCAAGGAGA	AAGGCAGAGACCCAAGGAGAAGG	AAGGCAGAGACCCAAGGAaAAGG	M1:p2rGdT	LibT1	0.740808	-0.286605	0.782588	0.937512
CTGGGCAGCGGTTTCGCCGT	CTGGGCAGCGGTTTCGCCGTGGG	CTGGGCAGCGGTTgCGCCGTGGG	M1:p7rUdC	LibT1	0.0524869	-2.7728	0.12091	0.757903
CTGGGCAGCGGTTTCGCCGT	CTGGGCAGCGGTTTCGCCGTGGG	aTGGGCAGCGGTTTCGCCGTGGG	M1:p20rCdT	LibT1	1.00394	0.0138484	1.09613	0.757903
CTGGGCAGCGGTTTCGCCGT	CTGGGCAGCGGTTTCGCCGTGGG	CTGGGgAGCGGTTTCGCCGTGGG	M1:p15rCdC	LibT1	0.973499	-0.0166386	0.780986	0.757903
GCAGCATAAGAATGGAGTTG	GCAGCATAAGAATGGAGTTGCGG	GCAGCATAAGAATGGAGaTGCGG	M1:p3rUdT	LibT1	0.938732	-0.0526287	0.533892	0.995754
GCAGCATAAGAATGGAGTTG	GCAGCATAAGAATGGAGTTGCGG	GCAGCATAAGAATGGAGTaGCGG	M1:p2rUdT	LibT1	0.843752	-0.158115	0.501474	0.995754
GCAGCATAAGAATGGAGTTG	GCAGCATAAGAATGGAGTTGCGG	GgAGCATAAGAATGGAGTTGCGG	M1:p19rCdC	LibT1	0.951939	-0.0388045	0.942785	0.995754
ACGGTAGAAGGTTGTTAGTA	ACGGTAGAAGGTTGTTAGTAAGG	ACGGTAGAAGcTTGTTAGTAAGG	M1:p10rGdG	LibT1	0.120708	-2.03479	0.749632	0.51118
ACGGTAGAAGGTTGTTAGTA	ACGGTAGAAGGTTGTTAGTAAGG	ACGGTAGAAGGTTGTaAGTAAGG	M1:p5rUdT	LibT1	0.240832	-1.38297	0.561323	0.51118
ACGGTAGAAGGTTGTTAGTA	ACGGTAGAAGGTTGTTAGTAAGG	ACGGTAGAgGGTTGTTAGTAAGG	M1:p12rAdC	LibT1	0.899354	-0.0950205	0.867032	0.51118
CGACGAATCGTAAACATTCT	CGACGAATCGTAAACATTCTAGG	CGACGAATCGTAAACATTCTAGa	M1:p-2rGdT	LibT1	0.265482	-1.28923	0.29101	0.270166
CGACGAATCGTAAACATTCT	CGACGAATCGTAAACATTCTAGG	CtACGAATCGTAAACATTCTAGG	M1:p19rGdA	LibT1	0.265642	-1.28865	0.971399	0.270166
CGACGAATCGTAAACATTCT	CGACGAATCGTAAACATTCTAGG	CGACGcATCGTAAACATTCTAGG	M1:p15rAdG	LibT1	0.0212075	-3.4671	0.724867	0.270166
GATACTTCGGATGGTAATCA	GATACTTCGGATGGTAATCATGG	GATACTTCGGAaGGTAATCATGG	M1:p9rUdT	LibT1	0.547359	-0.584545	0.779834	0.670902
GATACTTCGGATGGTAATCA	GATACTTCGGATGGTAATCATGG	GATACTTCGGATGGTAtTCATGG	M1:p4rAdA	LibT1	0.109698	-2.12278	0.18701	0.670902
GATACTTCGGATGGTAATCA	GATACTTCGGATGGTAATCATGG	GtTACTTCGGATGGTAATCATGG	M1:p19rAdA	LibT1	1.07494	0.081528	1.02375	0.670902
CCCCTTTAACTAAACAAGGT	CCCCTTTAACTAAACAAGGTAGG	CCCCTTTAACcAAACAAGGTAGG	M1:p10rUdG	LibT1	0.63172	-0.443603	0.864975	0.676355
CCCCTTTAACTAAACAAGGT	CCCCTTTAACTAAACAAGGTAGG	tCCCTTTAACTAAACAAGGTAGG	M1:p20rCdA	LibT1	0.890748	-0.10453	1.09063	0.676355
CCCCTTTAACTAAACAAGGT	CCCCTTTAACTAAACAAGGTAGG	CCCgTTTAACTAAACAAGGTAGG	M1:p17rCdC	LibT1	0.23205	-1.41861	0.483005	0.676355
GTTCTGAATTTCGTCGATAC	GTTCTGAATTTCGTCGATACTGG	GTTCTGAATTTCGTCtATACTGG	M1:p5rGdA	LibT1	0.183088	-1.64461	0.0877664	0.647301
GTTCTGAATTTCGTCGATAC	GTTCTGAATTTCGTCGATACTGG	GTTCTaAATTTCGTCGATACTGG	M1:p15rGdT	LibT1	1.19537	0.186785	1.09259	0.647301
GTTCTGAATTTCGTCGATAC	GTTCTGAATTTCGTCGATACTGG	GTTCTGtATTTCGTCGATACTGG	M1:p14rAdA	LibT1	0.233166	-1.41401	0.561768	0.647301
GAGCGCCGCAACCGTGCCGT	GAGCGCCGCAACCGTGCCGTAGG	GAGCGCCGCAACgGTGCCGTAGG	M1:p8rCdC	LibT1	0.112621	-2.09866	0.136004	0.526667
GAGCGCCGCAACCGTGCCGT	GAGCGCCGCAACCGTGCCGTAGG	GAGCGCCGCAACCGcGCCGTAGG	M1:p6rUdG	LibT1	0.221315	-1.46398	0.421823	0.526667
GAGCGCCGCAACCGTGCCGT	GAGCGCCGCAACCGTGCCGTAGG	tAGCGCCGCAACCGTGCCGTAGG	M1:p20rGdA	LibT1	0.892497	-0.10259	1.05019	0.526667
CTGGTGGACCTGAGCCAAGC	CTGGTGGACCTGAGCCAAGCAGG	CTGGTGGACCTGgGCCAAGCAGG	M1:p8rAdC	LibT1	0.47237	-0.729044	0.725936	0.330221
CTGGTGGACCTGAGCCAAGC	CTGGTGGACCTGAGCCAAGCAGG	CTGGTGGACCTGAGgCAAGCAGG	M1:p6rCdC	LibT1	0.039785	-3.00004	0.105954	0.330221
CTGGTGGACCTGAGCCAAGC	CTGGTGGACCTGAGCCAAGCAGG	CTGGTGGACCTGAGCgAAGCAGG	M1:p5rCdC	LibT1	0.0778134	-2.43254	0.277418	0.330221
ACGAATTAGGAGCGTAAGCG	ACGAATTAGGAGCGTAAGCGGGG	ACGAATTAGGAGCGcAAGCGGGG	M1:p6rUdG	LibT1	0.376732	-0.950023	0.421823	0.296128
ACGAATTAGGAGCGTAAGCG	ACGAATTAGGAGCGTAAGCGGGG	ACGAATTAGGAGCGTAcGCGGGG	M1:p4rAdG	LibT1	0.0747537	-2.46801	0.529485	0.296128
ACGAATTAGGAGCGTAAGCG	ACGAATTAGGAGCGTAAGCGGGG	ACGAATTAtGAGCGTAAGCGGGG	M1:p12rGdA	LibT1	0.100728	-2.20068	0.646251	0.296128
TCCCGCTGGTTTGGTCATAG	TCCCGCTGGTTTGGTCATAGCGG	TCCCGCTGGTTTGGTCATgGCGG	M1:p2rAdC	LibT1	0.0531581	-2.76211	0.385899	0.320753
TCCCGCTGGTTTGGTCATAG	TCCCGCTGGTTTGGTCATAGCGG	TCgCGCTGGTTTGGTCATAGCGG	M1:p18rCdC	LibT1	0.103594	-2.17513	0.726902	0.320753
TCCCGCTGGTTTGGTCATAG	TCCCGCTGGTTTGGTCATAGCGG	TCCCGCaGGTTTGGTCATAGCGG	M1:p14rUdT	LibT1	0.538999	-0.599659	0.76349	0.320753
TTTGCGATACCAGAAACGTT	TTTGCGATACCAGAAACGTTGGG	TTTGCGATACCtGAAACGTTGGG	M1:p9rAdA	LibT1	0.0144046	-3.71298	0.297234	0.457267
TTTGCGATACCAGAAACGTT	TTTGCGATACCAGAAACGTTGGG	TgTGCGATACCAGAAACGTTGGG	M1:p19rUdC	LibT1	1.00687	0.0167249	0.995597	0.457267
TTTGCGATACCAGAAACGTT	TTTGCGATACCAGAAACGTTGGG	TTTGCtATACCAGAAACGTTGGG	M1:p15rGdA	LibT1	0.497714	-0.677837	0.662424	0.457267
CGAGCTAGCAAGGACGTCTG	CGAGCTAGCAAGGACGTCTGTGG	CGtGCTAGCAAGGACGTCTGTGG	M1:p18rAdA	LibT1	1.05	0.0582653	0.937917	0.959923
CGAGCTAGCAAGGACGTCTG	CGAGCTAGCAAGGACGTCTGTGG	CGAGCcAGCAAGGACGTCTGTGG	M1:p15rUdG	LibT1	1.11846	0.120857	1.01096	0.959923
CGAGCTAGCAAGGACGTCTG	CGAGCTAGCAAGGACGTCTGTGG	CGAGCTtGCAAGGACGTCTGTGG	M1:p14rAdA	LibT1	0.484735	-0.703732	0.561768	0.959923
GGACGGACTTCCCCAGCTAA	GGACGGACTTCCCCAGCTAACGG	GGACGGACTTCCCCAGCTcACGG	M1:p2rAdG	LibT1	0.229648	-1.42858	0.358324	0.548166
GGACGGACTTCCCCAGCTAA	GGACGGACTTCCCCAGCTAACGG	GGACGGACTTCCCCAGCTAACtG	M1:p-1rGdA	LibT1	0.0921868	-2.28095	0.195719	0.548166
GGACGGACTTCCCCAGCTAA	GGACGGACTTCCCCAGCTAACGG	GGAtGGACTTCCCCAGCTAACGG	M1:p17rCdA	LibT1	0.965097	-0.0252183	0.966151	0.548166
ACGCCCGAAGAATTCCCCAA	ACGCCCGAAGAATTCCCCAAAGG	ACGCCCGAAGtATTCCCCAAAGG	M1:p10rAdA	LibT1	0.472147	-0.729505	0.488255	0.877837
ACGCCCGAAGAATTCCCCAA	ACGCCCGAAGAATTCCCCAAAGG	AgGCCCGAAGAATTCCCCAAAGG	M1:p19rCdC	LibT1	0.992384	0.00238079	0.942785	0.877837
ACGCCCGAAGAATTCCCCAA	ACGCCCGAAGAATTCCCCAAAGG	ACGCaCGAAGAATTCCCCAAAGG	M1:p16rCdT	LibT1	0.91352	-0.0795634	0.803826	0.877837
GTATGCACCCTGTGCCGAGC	GTATGCACCCTGTGCCGAGCCGG	GTATGCACCCTGTaCCGAGCCGG	M1:p7rGdT	LibT1	0.887352	-0.108307	0.741316	0.508043
GTATGCACCCTGTGCCGAGC	GTATGCACCCTGTGCCGAGCCGG	GTATGCACCCTGTGCCGAGtCGG	M1:p1rCdA	LibT1	0.247421	-1.35704	0.431003	0.508043
GTATGCACCCTGTGCCGAGC	GTATGCACCCTGTGCCGAGCCGG	GTATGCACCCTGTGCCGAGCCGc	M1:p-2rGdG	LibT1	0.0346583	-3.10871	0.0513781	0.508043
GCCTTAGTACGACTAGGCAT	GCCTTAGTACGACTAGGCATCGG	GCCTTAGTACcACTAGGCATCGG	M1:p10rGdG	LibT1	0.885122	-0.110795	0.749632	1.00826
GCCTTAGTACGACTAGGCAT	GCCTTAGTACGACTAGGCATCGG	cCCTTAGTACGACTAGGCATCGG	M1:p20rGdG	LibT1	0.958226	-0.0322901	1.04256	1.00826
GCCTTAGTACGACTAGGCAT	GCCTTAGTACGACTAGGCATCGG	GCgTTAGTACGACTAGGCATCGG	M1:p18rCdC	LibT1	0.961575	-0.0288364	0.726902	1.00826
CGGACGGCGAATCACGGGTA	CGGACGGCGAATCACGGGTATGG	CGGACGGCGAATCACcGGTATGG	M1:p5rGdG	LibT1	0.0620971	-2.62974	0.1082	0.685625
CGGACGGCGAATCACGGGTA	CGGACGGCGAATCACGGGTATGG	tGGACGGCGAATCACGGGTATGG	M1:p20rCdA	LibT1	1.3406	0.300549	1.09063	0.685625
CGGACGGCGAATCACGGGTA	CGGACGGCGAATCACGGGTATGG	CGGACGGCGAATCACGGGTcTGG	M1:p1rAdG	LibT1	0.335494	-1.06278	0.436346	0.685625
TTTAACTCGATCACCGAAGG	TTTAACTCGATCACCGAAGGTGG	TTTAACTCGcTCACCGAAGGTGG	M1:p11rAdG	LibT1	0.0399827	-2.99608	0.818686	0.157464
TTTAACTCGATCACCGAAGG	TTTAACTCGATCACCGAAGGTGG	TTTAACTCGATCACCGAAGcTGG	M1:p1rGdG	LibT1	0.106275	-2.1518	0.643714	0.157464
TTTAACTCGATCACCGAAGG	TTTAACTCGATCACCGAAGGTGG	TTTAACTCGATCACCGAAGGTGt	M1:p-2rGdA	LibT1	0.0263003	-3.31593	0.147407	0.157464
AAGGAGTATCTCACCAGGGT	AAGGAGTATCTCACCAGGGTGGG	AAGGAGTATCTCtCCAGGGTGGG	M1:p8rAdA	LibT1	0.774631	-0.242542	0.524108	1.02838
AAGGAGTATCTCACCAGGGT	AAGGAGTATCTCACCAGGGTGGG	gAGGAGTATCTCACCAGGGTGGG	M1:p20rAdC	LibT1	1.13739	0.13749	1.07779	1.02838
AAGGAGTATCTCACCAGGGT	AAGGAGTATCTCACCAGGGTGGG	AAGGAGaATCTCACCAGGGTGGG	M1:p14rUdT	LibT1	0.946906	-0.0440503	0.76349	1.02838
CTCTGACCCAGTCCAGTAGC	CTCTGACCCAGTCCAGTAGCAGG	CTCTGACCCAGTCCAGTgGCAGG	M1:p3rAdC	LibT1	0.086895	-2.33413	0.486203	0.537739
CTCTGACCCAGTCCAGTAGC	CTCTGACCCAGTCCAGTAGCAGG	CTtTGACCCAGTCCAGTAGCAGG	M1:p18rCdA	LibT1	0.639182	-0.432042	0.970705	0.537739
CTCTGACCCAGTCCAGTAGC	CTCTGACCCAGTCCAGTAGCAGG	CTCTGtCCCAGTCCAGTAGCAGG	M1:p15rAdA	LibT1	0.604567	-0.486837	0.678827	0.537739
CAGCGAAATACCCCAACGCG	CAGCGAAATACCCCAACGCGCGG	gAGCGAAATACCCCAACGCGCGG	M1:p20rCdC	LibT1	0.988804	-0.00119663	1.13383	0.695795
CAGCGAAATACCCCAACGCG	CAGCGAAATACCCCAACGCGCGG	CAGCGAAATACCCCAACGCtCGG	M1:p1rGdA	LibT1	0.811997	-0.196019	0.749021	0.695795
CAGCGAAATACCCCAACGCG	CAGCGAAATACCCCAACGCGCGG	CAGCGAAATACCCCAACGCGCcG	M1:p-1rGdG	LibT1	0.0292269	-3.23839	0.0682932	0.695795
AGAAACCGGGCCGTCGTACG	AGAAACCGGGCCGTCGTACGGGG	AGAAACCGGGCaGTCGTACGGGG	M1:p9rCdT	LibT1	0.894311	-0.100582	0.600251	0.900272
AGAAACCGGGCCGTCGTACG	AGAAACCGGGCCGTCGTACGGGG	AGAAACCGGGCCtTCGTACGGGG	M1:p8rGdA	LibT1	0.831798	-0.172216	0.429945	0.900272
AGAAACCGGGCCGTCGTACG	AGAAACCGGGCCGTCGTACGGGG	AGAAACCGGGCCGaCGTACGGGG	M1:p7rUdT	LibT1	0.674158	-0.379566	0.496702	0.900272
GGTTCCTCCCGTACTAATTA	GGTTCCTCCCGTACTAATTATGG	GGTTCCTCCaGTACTAATTATGG	M1:p11rCdT	LibT1	0.844887	-0.156785	0.514479	0.459984
GGTTCCTCCCGTACTAATTA	GGTTCCTCCCGTACTAATTATGG	GGTTCCTCCCtTACTAATTATGG	M1:p10rGdA	LibT1	0.0873834	-2.3291	0.643742	0.459984
GGTTCCTCCCGTACTAATTA	GGTTCCTCCCGTACTAATTATGG	GGTTCCTCCCGTACTAATcATGG	M1:p2rUdG	LibT1	0.134631	-1.93357	0.437599	0.459984
AGCGTTCAAGAGATCGTACC	AGCGTTCAAGAGATCGTACCTGG	AGCGTTCAAGAGATCGaACCTGG	M1:p4rUdT	LibT1	0.10415	-2.17024	0.354125	0.229056
AGCGTTCAAGAGATCGTACC	AGCGTTCAAGAGATCGTACCTGG	AGCGTTCAAGAGATCGTAaCTGG	M1:p2rCdT	LibT1	0.0416615	-2.96304	0.447756	0.229056
AGCGTTCAAGAGATCGTACC	AGCGTTCAAGAGATCGTACCTGG	AGCGTTaAAGAGATCGTACCTGG	M1:p14rCdT	LibT1	0.212314	-1.50366	0.759948	0.229056
AGACTCCGAAAAGGGCGTGC	AGACTCCGAAAAGGGCGTGCCGG	AGACTCCGAtAAGGGCGTGCCGG	M1:p11rAdA	LibT1	0.891242	-0.103981	0.767122	0.804459
AGACTCCGAAAAGGGCGTGC	AGACTCCGAAAAGGGCGTGCCGG	AGACTCCGAAtAGGGCGTGCCGG	M1:p10rAdA	LibT1	0.730011	-0.30109	0.488255	0.804459
AGACTCCGAAAAGGGCGTGC	AGACTCCGAAAAGGGCGTGCCGG	AGACTCCGAAAgGGGCGTGCCGG	M1:p9rAdC	LibT1	0.490684	-0.69178	0.505442	0.804459
TCTCAAGTATCTGTGTAATG	TCTCAAGTATCTGTGTAATGAGG	TCTCAAGTATCTGTGTAcTGAGG	M1:p3rAdG	LibT1	0.0684256	-2.5456	0.274264	0.476811
TCTCAAGTATCTGTGTAATG	TCTCAAGTATCTGTGTAATGAGG	gCTCAAGTATCTGTGTAATGAGG	M1:p20rUdC	LibT1	1	0.00995033	1.09631	0.476811
TCTCAAGTATCTGTGTAATG	TCTCAAGTATCTGTGTAATGAGG	TCTCAAGTcTCTGTGTAATGAGG	M1:p12rAdG	LibT1	0.095492	-2.24912	0.361596	0.476811
AGGGGTTAGAGGGAACCGTG	AGGGGTTAGAGGGAACCGTGCGG	AGtGGTTAGAGGGAACCGTGCGG	M1:p18rGdA	LibT1	0.994618	0.00460766	0.711408	1.06549
AGGGGTTAGAGGGAACCGTG	AGGGGTTAGAGGGAACCGTGCGG	AGGaGTTAGAGGGAACCGTGCGG	M1:p17rGdT	LibT1	0.994672	0.00466078	1.01929	1.06549
AGGGGTTAGAGGGAACCGTG	AGGGGTTAGAGGGAACCGTGCGG	AGGGGTTcGAGGGAACCGTGCGG	M1:p13rAdG	LibT1	0.988586	-0.00141512	0.564674	1.06549
TTCCACTCACTAAAGCCACA	TTCCACTCACTAAAGCCACAAGG	TTCCACTCACaAAAGCCACAAGG	M1:p10rUdT	LibT1	0.0693011	-2.5345	0.773627	0.0526461
TTCCACTCACTAAAGCCACA	TTCCACTCACTAAAGCCACAAGG	TTCCACTCACTcAAGCCACAAGG	M1:p9rAdG	LibT1	0.0195354	-3.52217	0.33735	0.0526461
TTCCACTCACTAAAGCCACA	TTCCACTCACTAAAGCCACAAGG	TTCCACTCACTAAAGCaACAAGG	M1:p4rCdT	LibT1	0.0155954	-3.66534	0.427272	0.0526461
ATCACTCAGTTTGCCCCGGA	ATCACTCAGTTTGCCCCGGAAGG	ATCACTCAGTTTaCCCCGGAAGG	M1:p8rGdT	LibT1	0.903499	-0.0904727	0.997599	0.328559
ATCACTCAGTTTGCCCCGGA	ATCACTCAGTTTGCCCCGGAAGG	ATCACTCAGTTTGCaCCGGAAGG	M1:p6rCdT	LibT1	0.0124184	-3.79787	0.224028	0.328559
ATCACTCAGTTTGCCCCGGA	ATCACTCAGTTTGCCCCGGAAGG	ATCACTCAGTTTGCCCtGGAAGG	M1:p4rCdA	LibT1	0.201947	-1.55142	0.551931	0.328559
TTTACCTGACGGGTCGGCGC	TTTACCTGACGGGTCGGCGCAGG	TTTACCTGACaGGTCGGCGCAGG	M1:p10rGdT	LibT1	0.94091	-0.0503362	1.03071	0.983547
TTTACCTGACGGGTCGGCGC	TTTACCTGACGGGTCGGCGCAGG	TTTACCTGACGGaTCGGCGCAGG	M1:p8rGdT	LibT1	0.722598	-0.311158	0.997599	0.983547
TTTACCTGACGGGTCGGCGC	TTTACCTGACGGGTCGGCGCAGG	TTTACCTGgCGGGTCGGCGCAGG	M1:p12rAdC	LibT1	1.10529	0.109112	0.867032	0.983547
GTTGTCAGGTCACACCCCGC	GTTGTCAGGTCACACCCCGCAGG	GTTGTCAGGcCACACCCCGCAGG	M1:p11rUdG	LibT1	0.969398	-0.0208169	0.825612	0.915478
GTTGTCAGGTCACACCCCGC	GTTGTCAGGTCACACCCCGCAGG	GTTGTCAGGTCACACCCCGaAGG	M1:p1rCdT	LibT1	0.672418	-0.382113	0.384878	0.915478
GTTGTCAGGTCACACCCCGC	GTTGTCAGGTCACACCCCGCAGG	GTTGTgAGGTCACACCCCGCAGG	M1:p15rCdC	LibT1	0.834726	-0.168743	0.780986	0.915478
AGAGAACCCAAATTGCGCGT	AGAGAACCCAAATTGCGCGTAGG	AGAGAACCCAgATTGCGCGTAGG	M1:p10rAdC	LibT1	0.372008	-0.962314	0.632246	0.566671
AGAGAACCCAAATTGCGCGT	AGAGAACCCAAATTGCGCGTAGG	AGAGAACCCAAAaTGCGCGTAGG	M1:p8rUdT	LibT1	0.313618	-1.12819	0.642837	0.566671
AGAGAACCCAAATTGCGCGT	AGAGAACCCAAATTGCGCGTAGG	AGAGAACCCAAATTaCGCGTAGG	M1:p6rGdT	LibT1	0.690421	-0.356074	0.78179	0.566671
TTACGAATAGTTCTCGTAGG	TTACGAATAGTTCTCGTAGGCGG	TTACGAATAaTTCTCGTAGGCGG	M1:p11rGdT	LibT1	0.289259	-1.20645	0.918463	0.42642
TTACGAATAGTTCTCGTAGG	TTACGAATAGTTCTCGTAGGCGG	TTACGAgTAGTTCTCGTAGGCGG	M1:p14rAdC	LibT1	0.172672	-1.70006	0.818562	0.42642
TTACGAATAGTTCTCGTAGG	TTACGAATAGTTCTCGTAGGCGG	TTACGAAcAGTTCTCGTAGGCGG	M1:p13rUdG	LibT1	0.928861	-0.0630882	1.10767	0.42642
AGTCGAAGGGAGTATTAAGT	AGTCGAAGGGAGTATTAAGTTGG	AGTCGAAGGcAGTATTAAGTTGG	M1:p11rGdG	LibT1	0.920021	-0.0725479	0.78216	0.832352
AGTCGAAGGGAGTATTAAGT	AGTCGAAGGGAGTATTAAGTTGG	AGTCGAAGGGAGTATTgAGTTGG	M1:p4rAdC	LibT1	0.338053	-1.0554	0.333872	0.832352
AGTCGAAGGGAGTATTAAGT	AGTCGAAGGGAGTATTAAGTTGG	cGTCGAAGGGAGTATTAAGTTGG	M1:p20rAdG	LibT1	0.96224	-0.0281523	1.02567	0.832352
TGCTCTACTAATGGAGGTTG	TGCTCTACTAATGGAGGTTGCGG	TGCTCTACTAATtGAGGTTGCGG	M1:p8rGdA	LibT1	0.0886426	-2.31625	0.429945	0.420688
TGCTCTACTAATGGAGGTTG	TGCTCTACTAATGGAGGTTGCGG	TcCTCTACTAATGGAGGTTGCGG	M1:p19rGdG	LibT1	0.337847	-1.05599	0.843665	0.420688
TGCTCTACTAATGGAGGTTG	TGCTCTACTAATGGAGGTTGCGG	TGCTCTACaAATGGAGGTTGCGG	M1:p12rUdT	LibT1	0.5534	-0.573766	1.03392	0.420688
CCTTCTTAGGTTTATGTAAG	CCTTCTTAGGTTTATGTAAGTGG	CCTTCTTAGGTTTATGTAcGTGG	M1:p2rAdG	LibT1	0.00548479	-4.1679	0.358324	0.0474895
CCTTCTTAGGTTTATGTAAG	CCTTCTTAGGTTTATGTAAGTGG	CCTaCTTAGGTTTATGTAAGTGG	M1:p17rUdT	LibT1	0.125314	-2.00016	0.538814	0.0474895
CCTTCTTAGGTTTATGTAAG	CCTTCTTAGGTTTATGTAAGTGG	CCTTgTTAGGTTTATGTAAGTGG	M1:p16rCdC	LibT1	0.00746038	-4.04782	0.720332	0.0474895
ACACTTTCTCACGCAGACGC	ACACTTTCTCACGCAGACGCAGG	ACACTTTCTCACGCAcACGCAGG	M1:p5rGdG	LibT1	0.0126143	-3.78917	0.1082	0.545362
ACACTTTCTCACGCAGACGC	ACACTTTCTCACGCAGACGCAGG	gCACTTTCTCACGCAGACGCAGG	M1:p20rAdC	LibT1	0.966428	-0.0238544	1.07779	0.545362
ACACTTTCTCACGCAGACGC	ACACTTTCTCACGCAGACGCAGG	ACAtTTTCTCACGCAGACGCAGG	M1:p17rCdA	LibT1	0.545757	-0.587424	0.966151	0.545362
TGCCAGCTTCATTGGGGAGG	TGCCAGCTTCATTGGGGAGGAGG	TGCaAGCTTCATTGGGGAGGAGG	M1:p17rCdT	LibT1	0.866523	-0.131792	0.929201	0.701068
TGCCAGCTTCATTGGGGAGG	TGCCAGCTTCATTGGGGAGGAGG	TGCCAGgTTCATTGGGGAGGAGG	M1:p14rCdC	LibT1	0.320217	-1.108	0.652258	0.701068
TGCCAGCTTCATTGGGGAGG	TGCCAGCTTCATTGGGGAGGAGG	TGCCAGCTgCATTGGGGAGGAGG	M1:p12rUdC	LibT1	0.637953	-0.433937	0.772269	0.701068
TGCGGCTCGGTCTCAGCCTG	TGCGGCTCGGTCTCAGCCTGAGG	TGCGGCaCGGTCTCAGCCTGAGG	M1:p14rUdT	LibT1	0.814825	-0.192584	0.76349	0.597309
TGCGGCTCGGTCTCAGCCTG	TGCGGCTCGGTCTCAGCCTGAGG	TGCGGCTgGGTCTCAGCCTGAGG	M1:p13rCdC	LibT1	0.273099	-1.26196	0.616816	0.597309
TGCGGCTCGGTCTCAGCCTG	TGCGGCTCGGTCTCAGCCTGAGG	TGCGGCTCaGTCTCAGCCTGAGG	M1:p12rGdT	LibT1	0.414925	-0.855841	0.974134	0.597309
CTTTCTCATATGCTGCCCTG	CTTTCTCATATGCTGCCCTGAGG	CTTTCTCATATGCTcCCCTGAGG	M1:p6rGdG	LibT1	0.242687	-1.37561	0.220449	0.44621
CTTTCTCATATGCTGCCCTG	CTTTCTCATATGCTGCCCTGAGG	CTTTCTCATATGCTGCCCgGAGG	M1:p2rUdC	LibT1	0.341402	-1.04582	0.24821	0.44621
CTTTCTCATATGCTGCCCTG	CTTTCTCATATGCTGCCCTGAGG	CTcTCTCATATGCTGCCCTGAGG	M1:p18rUdG	LibT1	0.266434	-1.28578	0.702331	0.44621
GGGCCACGTCACCGATTCTG	GGGCCACGTCACCGATTCTGTGG	GGGCCACGTCACCaATTCTGTGG	M1:p7rGdT	LibT1	0.762551	-0.258057	0.741316	0.776529
GGGCCACGTCACCGATTCTG	GGGCCACGTCACCGATTCTGTGG	GGGCCACGTCACCGATTCTcTGG	M1:p1rGdG	LibT1	0.369296	-0.969437	0.643714	0.776529
GGGCCACGTCACCGATTCTG	GGGCCACGTCACCGATTCTGTGG	GaGCCACGTCACCGATTCTGTGG	M1:p19rGdT	LibT1	0.931137	-0.0606662	1.03936	0.776529
ACGAATCTGGGAGCAACCGT	ACGAATCTGGGAGCAACCGTCGG	ACGAATCTGtGAGCAACCGTCGG	M1:p11rGdA	LibT1	0.968173	-0.0220689	0.909812	0.745681
ACGAATCTGGGAGCAACCGT	ACGAATCTGGGAGCAACCGTCGG	ACGAATCTGGGAGgAACCGTCGG	M1:p7rCdC	LibT1	0.0650343	-2.58981	0.103103	0.745681
ACGAATCTGGGAGCAACCGT	ACGAATCTGGGAGCAACCGTCGG	ACGAATCTGGGAGCAACaGTCGG	M1:p3rCdT	LibT1	0.908735	-0.0847577	0.625715	0.745681
TTCGTTAGCGCGTAACCCCC	TTCGTTAGCGCGTAACCCCCCGG	TTCGTTAGCGCGTAACCCgCCGG	M1:p2rCdC	LibT1	0.0433599	-2.9307	0.169773	0.442432
TTCGTTAGCGCGTAACCCCC	TTCGTTAGCGCGTAACCCCCCGG	TTCGTTAGCGCGTAACCCCtCGG	M1:p1rCdA	LibT1	0.500334	-0.672691	0.431003	0.442432
TTCGTTAGCGCGTAACCCCC	TTCGTTAGCGCGTAACCCCCCGG	TTCGgTAGCGCGTAACCCCCCGG	M1:p16rUdC	LibT1	0.411885	-0.863021	0.789143	0.442432
CTATAATACTTGTTGGTGCG	CTATAATACTTGTTGGTGCGTGG	CTATAATACTTGgTGGTGCGTGG	M1:p8rUdC	LibT1	0.0198815	-3.51051	0.306832	0.309609
CTATAATACTTGTTGGTGCG	CTATAATACTTGTTGGTGCGTGG	CTATAATACTTGTTGGTcCGTGG	M1:p3rGdG	LibT1	0.104866	-2.16399	0.497404	0.309609
CTATAATACTTGTTGGTGCG	CTATAATACTTGTTGGTGCGTGG	gTATAATACTTGTTGGTGCGTGG	M1:p20rCdC	LibT1	0.957965	-0.0325596	1.13383	0.309609
GTCAGTTCGATGGACAACAG	GTCAGTTCGATGGACAACAGGGG	GTtAGTTCGATGGACAACAGGGG	M1:p18rCdA	LibT1	0.98428	-0.00573632	0.970705	1.02832
GTCAGTTCGATGGACAACAG	GTCAGTTCGATGGACAACAGGGG	GTCAGaTCGATGGACAACAGGGG	M1:p15rUdT	LibT1	0.981855	-0.00817868	1.02319	1.02832
GTCAGTTCGATGGACAACAG	GTCAGTTCGATGGACAACAGGGG	GTCAGTTCaATGGACAACAGGGG	M1:p12rGdT	LibT1	0.984208	-0.00580851	0.974134	1.02832
GTCACCGGTCGTGGGCAGAG	GTCACCGGTCGTGGGCAGAGGGG	GTCACCGGTCGaGGGCAGAGGGG	M1:p9rUdT	LibT1	0.967171	-0.0230936	0.779834	1.0495
GTCACCGGTCGTGGGCAGAG	GTCACCGGTCGTGGGCAGAGGGG	GTCACCGGTCGTGaGCAGAGGGG	M1:p7rGdT	LibT1	0.967085	-0.0231815	0.741316	1.0495
GTCACCGGTCGTGGGCAGAG	GTCACCGGTCGTGGGCAGAGGGG	GaCACCGGTCGTGGGCAGAGGGG	M1:p19rUdT	LibT1	0.998921	0.00888098	0.944411	1.0495
ATGACATGATTGGACCGACG	ATGACATGATTGGACCGACGCGG	ATGACATGATTcGACCGACGCGG	M1:p9rGdG	LibT1	0.697027	-0.346687	0.639621	0.902693
ATGACATGATTGGACCGACG	ATGACATGATTGGACCGACGCGG	ATGcCATGATTGGACCGACGCGG	M1:p17rAdG	LibT1	0.901031	-0.0931782	0.576377	0.902693
ATGACATGATTGGACCGACG	ATGACATGATTGGACCGACGCGG	ATGACcTGATTGGACCGACGCGG	M1:p15rAdG	LibT1	0.839916	-0.162618	0.724867	0.902693
CGCTACCCGATGTCGCTAGA	CGCTACCCGATGTCGCTAGAAGG	CGCTACCCGATGTtGCTAGAAGG	M1:p7rCdA	LibT1	0.036441	-3.06957	0.615503	0.182793
CGCTACCCGATGTCGCTAGA	CGCTACCCGATGTCGCTAGAAGG	CGtTACCCGATGTCGCTAGAAGG	M1:p18rCdA	LibT1	0.401642	-0.887601	0.970705	0.182793
CGCTACCCGATGTCGCTAGA	CGCTACCCGATGTCGCTAGAAGG	CGCTAaCCGATGTCGCTAGAAGG	M1:p15rCdT	LibT1	0.189109	-1.6139	0.99835	0.182793
ATCGAATAGAATCAGGCGTT	ATCGAATAGAATCAGGCGTTCGG	cTCGAATAGAATCAGGCGTTCGG	M1:p20rAdG	LibT1	0.972587	-0.017566	1.02567	0.39715
ATCGAATAGAATCAGGCGTT	ATCGAATAGAATCAGGCGTTCGG	ATCcAATAGAATCAGGCGTTCGG	M1:p17rGdG	LibT1	0.110947	-2.11241	0.589285	0.39715
ATCGAATAGAATCAGGCGTT	ATCGAATAGAATCAGGCGTTCGG	ATCGAATcGAATCAGGCGTTCGG	M1:p13rAdG	LibT1	0.120858	-2.03364	0.564674	0.39715
TCCATCTACTTGATTCGGAA	TCCATCTACTTGATTCGGAAGGG	TCCATCTACTaGATTCGGAAGGG	M1:p10rUdT	LibT1	0.671488	-0.383477	0.773627	0.377048
TCCATCTACTTGATTCGGAA	TCCATCTACTTGATTCGGAAGGG	TCCATCTACTTGATTaGGAAGGG	M1:p5rCdT	LibT1	0.127877	-1.9814	0.686108	0.377048
TCCATCTACTTGATTCGGAA	TCCATCTACTTGATTCGGAAGGG	TCCATCTACTTGATTCGtAAGGG	M1:p3rGdA	LibT1	0.0647887	-2.59309	0.489336	0.377048
CACTGGGGTTGTTGTAACCG	CACTGGGGTTGTTGTAACCGCGG	CACTGGGGTTGTTGTAcCCGCGG	M1:p4rAdG	LibT1	0.114638	-2.08234	0.529485	0.327568
CACTGGGGTTGTTGTAACCG	CACTGGGGTTGTTGTAACCGCGG	CACTGGGGTTGTTGTAAgCGCGG	M1:p3rCdC	LibT1	0.0159036	-3.65337	0.0949774	0.327568
CACTGGGGTTGTTGTAACCG	CACTGGGGTTGTTGTAACCGCGG	CACTtGGGTTGTTGTAACCGCGG	M1:p16rGdA	LibT1	0.517896	-0.638857	0.655569	0.327568
CATAGTTAGTCATCGTTGAG	CATAGTTAGTCATCGTTGAGGGG	CATAGTTAGgCATCGTTGAGGGG	M1:p11rUdC	LibT1	0.0545538	-2.74026	0.523534	0.170849
CATAGTTAGTCATCGTTGAG	CATAGTTAGTCATCGTTGAGGGG	CATAcTTAGTCATCGTTGAGGGG	M1:p16rGdG	LibT1	0.104167	-2.17009	0.701092	0.170849
CATAGTTAGTCATCGTTGAG	CATAGTTAGTCATCGTTGAGGGG	CATAGTTgGTCATCGTTGAGGGG	M1:p13rAdC	LibT1	0.0967459	-2.2373	0.613416	0.170849
ACCTGTCACAGGGCGACACC	ACCTGTCACAGGGCGACACCGGG	ACCTGTCACAGGGtGACACCGGG	M1:p7rCdA	LibT1	0.669965	-0.385714	0.615503	0.927823
ACCTGTCACAGGGCGACACC	ACCTGTCACAGGGCGACACCGGG	ACCTcTCACAGGGCGACACCGGG	M1:p16rGdG	LibT1	0.934922	-0.0566533	0.701092	0.927823
ACCTGTCACAGGGCGACACC	ACCTGTCACAGGGCGACACCGGG	ACCTGTCAaAGGGCGACACCGGG	M1:p12rCdT	LibT1	0.924711	-0.0675184	0.781622	0.927823
ATTGCTACGCGGCTAGCCTT	ATTGCTACGCGGCTAGCCTTAGG	ATTGCTACGCGGCTAGtCTTAGG	M1:p4rCdA	LibT1	0.318915	-1.11196	0.551931	0.589919
ATTGCTACGCGGCTAGCCTT	ATTGCTACGCGGCTAGCCTTAGG	ATTGCTACGCGGCTAGCgTTAGG	M1:p3rCdC	LibT1	0.0204668	-3.49112	0.0949774	0.589919
ATTGCTACGCGGCTAGCCTT	ATTGCTACGCGGCTAGCCTTAGG	ATgGCTACGCGGCTAGCCTTAGG	M1:p18rUdC	LibT1	1.15069	0.149013	0.839112	0.589919
TGCAGGGGCCATCATGAGGC	TGCAGGGGCCATCATGAGGCGGG	TGCAGGGGCCAcCATGAGGCGGG	M1:p9rUdG	LibT1	1.03617	0.0451404	0.942019	0.900343
TGCAGGGGCCATCATGAGGC	TGCAGGGGCCATCATGAGGCGGG	TGCAGGGGCCATCAaGAGGCGGG	M1:p6rUdT	LibT1	0.595568	-0.501589	0.493155	0.900343
TGCAGGGGCCATCATGAGGC	TGCAGGGGCCATCATGAGGCGGG	TGCAGGGcCCATCATGAGGCGGG	M1:p13rGdG	LibT1	0.807725	-0.201229	0.760635	0.900343
TGAGCTTTCGGATTAACCAG	TGAGCTTTCGGATTAACCAGAGG	TGAGCTTTCGGAcTAACCAGAGG	M1:p8rUdG	LibT1	0.987042	-0.00296205	0.957229	0.450711
TGAGCTTTCGGATTAACCAG	TGAGCTTTCGGATTAACCAGAGG	TGAGCTTTCGGATTAcCCAGAGG	M1:p5rAdG	LibT1	0.0464063	-2.87518	0.0908897	0.450711
TGAGCTTTCGGATTAACCAG	TGAGCTTTCGGATTAACCAGAGG	TGAGCTTTCGGATTAACCAGAGt	M1:p-2rGdA	LibT1	0.0220213	-3.44136	0.147407	0.450711
CTTAGGTGTGAACTATACTC	CTTAGGTGTGAACTATACTCGGG	CTTAGGTGTGAACTtTACTCGGG	M1:p6rAdA	LibT1	0.0610409	-2.6445	0.163793	0.737124
CTTAGGTGTGAACTATACTC	CTTAGGTGTGAACTATACTCGGG	CTTtGGTGTGAACTATACTCGGG	M1:p17rAdA	LibT1	0.85135	-0.149254	0.591939	0.737124
CTTAGGTGTGAACTATACTC	CTTAGGTGTGAACTATACTCGGG	CTTAGGTGcGAACTATACTCGGG	M1:p12rUdG	LibT1	1.02938	0.0386263	1.00013	0.737124
GGTACCTGAATACAGACCGT	GGTACCTGAATACAGACCGTGGG	GGTACCTGAATACAGAgCGTGGG	M1:p4rCdC	LibT1	0.20784	-1.524	0.136945	0.654413
GGTACCTGAATACAGACCGT	GGTACCTGAATACAGACCGTGGG	aGTACCTGAATACAGACCGTGGG	M1:p20rGdT	LibT1	1.02795	0.0372508	1.12798	0.654413
GGTACCTGAATACAGACCGT	GGTACCTGAATACAGACCGTGGG	GGTACCTGAATACAGACCGcGGG	M1:p1rUdG	LibT1	0.380085	-0.941391	0.366569	0.654413
TAATAAGACCCGCCTCGTTA	TAATAAGACCCGCCTCGTTAGGG	TAATAAGACCCGCCTtGTTAGGG	M1:p5rCdA	LibT1	0.147018	-1.8514	0.430992	0.367112
TAATAAGACCCGCCTCGTTA	TAATAAGACCCGCCTCGTTAGGG	TAATAAGACCCGCCTCGTaAGGG	M1:p2rUdT	LibT1	0.296395	-1.18288	0.501474	0.367112
TAATAAGACCCGCCTCGTTA	TAATAAGACCCGCCTCGTTAGGG	TAATgAGACCCGCCTCGTTAGGG	M1:p16rAdC	LibT1	0.261981	-1.30202	0.807566	0.367112
GATCTAAAAGCAGTTGCTTG	GATCTAAAAGCAGTTGCTTGTGG	GATCTAAAAGCAGTTGCTTtTGG	M1:p1rGdA	LibT1	0.223618	-1.45407	0.749021	0.795777
GATCTAAAAGCAGTTGCTTG	GATCTAAAAGCAGTTGCTTGTGG	GATtTAAAAGCAGTTGCTTGTGG	M1:p17rCdA	LibT1	1.00221	0.012136	0.966151	0.795777
GATCTAAAAGCAGTTGCTTG	GATCTAAAAGCAGTTGCTTGTGG	GATCTAgAAGCAGTTGCTTGTGG	M1:p14rAdC	LibT1	0.979405	-0.0106519	0.818562	0.795777
TTCATATCGGCAGCGAGGGA	TTCATATCGGCAGCGAGGGACGG	TTCATATCGcCAGCGAGGGACGG	M1:p11rGdG	LibT1	0.371072	-0.964768	0.78216	0.58566
TTCATATCGGCAGCGAGGGA	TTCATATCGGCAGCGAGGGACGG	TTCATATCGGCAGCGtGGGACGG	M1:p5rAdA	LibT1	0.0479752	-2.84774	0.156641	0.58566
TTCATATCGGCAGCGAGGGA	TTCATATCGGCAGCGAGGGACGG	aTCATATCGGCAGCGAGGGACGG	M1:p20rUdT	LibT1	1.08497	0.090728	1.09169	0.58566
TACATAGGTGACTAGAGGCT	TACATAGGTGACTAGAGGCTCGG	cACATAGGTGACTAGAGGCTCGG	M1:p20rUdG	LibT1	1.05356	0.0616226	1.04724	1.12677
TACATAGGTGACTAGAGGCT	TACATAGGTGACTAGAGGCTCGG	TAaATAGGTGACTAGAGGCTCGG	M1:p18rCdT	LibT1	1.0536	0.0616572	0.890045	1.12677
TACATAGGTGACTAGAGGCT	TACATAGGTGACTAGAGGCTCGG	TACAcAGGTGACTAGAGGCTCGG	M1:p16rUdG	LibT1	1.08723	0.0927902	0.870251	1.12677
GCCGATACGGTTTGCGTTCT	GCCGATACGGTTTGCGTTCTAGG	GCCGATACGGTTTGaGTTCTAGG	M1:p6rCdT	LibT1	0.0225356	-3.42542	0.224028	0.295801
GCCGATACGGTTTGCGTTCT	GCCGATACGGTTTGCGTTCTAGG	GgCGATACGGTTTGCGTTCTAGG	M1:p19rCdC	LibT1	0.495494	-0.682218	0.942785	0.295801
GCCGATACGGTTTGCGTTCT	GCCGATACGGTTTGCGTTCTAGG	GCCcATACGGTTTGCGTTCTAGG	M1:p17rGdG	LibT1	0.130557	-1.96214	0.589285	0.295801
TGCCTACTTCGCGTGTCAAG	TGCCTACTTCGCGTGTCAAGTGG	TGCCTACTTCGCGTGTgAAGTGG	M1:p4rCdC	LibT1	0.0182408	-3.56699	0.136945	0.19107
TGCCTACTTCGCGTGTCAAG	TGCCTACTTCGCGTGTCAAGTGG	TGCCTACTTCGCGTGTCAAGTGt	M1:p-2rGdA	LibT1	0.0116158	-3.83433	0.147407	0.19107
TGCCTACTTCGCGTGTCAAG	TGCCTACTTCGCGTGTCAAGTGG	TGCCTgCTTCGCGTGTCAAGTGG	M1:p15rAdC	LibT1	0.24501	-1.36645	0.798886	0.19107
CTTCCTGCGTAAAGGGTTTG	CTTCCTGCGTAAAGGGTTTGAGG	CTTCCTGCGTAAcGGGTTTGAGG	M1:p8rAdG	LibT1	0.0061563	-4.12545	0.253491	0.127559
CTTCCTGCGTAAAGGGTTTG	CTTCCTGCGTAAAGGGTTTGAGG	CTTCCTGCGTAAAGGGcTTGAGG	M1:p4rUdG	LibT1	0.229937	-1.42738	0.613685	0.127559
CTTCCTGCGTAAAGGGTTTG	CTTCCTGCGTAAAGGGTTTGAGG	CTTCCTGCcTAAAGGGTTTGAGG	M1:p12rGdG	LibT1	0.0282245	-3.26428	0.517584	0.127559
GAATTCGCCAGAAATAATAA	GAATTCGCCAGAAATAATAAGGG	GAATTCGCCAGAAATAATAtGGG	M1:p1rAdA	LibT1	0.422529	-0.838105	0.568188	0.732482
GAATTCGCCAGAAATAATAA	GAATTCGCCAGAAATAATAAGGG	GAATTCtCCAGAAATAATAAGGG	M1:p14rGdA	LibT1	0.686673	-0.361439	0.778371	0.732482
GAATTCGCCAGAAATAATAA	GAATTCGCCAGAAATAATAAGGG	GAATTCGaCAGAAATAATAAGGG	M1:p13rCdT	LibT1	0.795372	-0.216451	0.809571	0.732482
GGTCAATTTAACTGATATAG	GGTCAATTTAACTGATATAGAGG	GGTCAATTTAACTGcTATAGAGG	M1:p6rAdG	LibT1	2.31831e-18	-4.60517	0.227296	0.221471
GGTCAATTTAACTGATATAG	GGTCAATTTAACTGATATAGAGG	GGTCAATTTAACTGATATtGAGG	M1:p2rAdA	LibT1	0.11515	-2.07824	0.587598	0.221471
GGTCAATTTAACTGATATAG	GGTCAATTTAACTGATATAGAGG	GGTCcATTTAACTGATATAGAGG	M1:p16rAdG	LibT1	0.696813	-0.346989	0.638095	0.221471
GTGTCGACTACAAGGTCGGA	GTGTCGACTACAAGGTCGGATGG	GTGTCGACTACtAGGTCGGATGG	M1:p9rAdA	LibT1	0.261686	-1.30311	0.297234	0.638969
GTGTCGACTACAAGGTCGGA	GTGTCGACTACAAGGTCGGATGG	GTGTCGACTACAAGGTCtGATGG	M1:p3rGdA	LibT1	0.442246	-0.793529	0.489336	0.638969
GTGTCGACTACAAGGTCGGA	GTGTCGACTACAAGGTCGGATGG	GgGTCGACTACAAGGTCGGATGG	M1:p19rUdC	LibT1	0.870747	-0.126985	0.995597	0.638969
TTGAAAAGCGAGACTCCCTC	TTGAAAAGCGAGACTCCCTCCGG	TTGAAAAGCGAGtCTCCCTCCGG	M1:p8rAdA	LibT1	0.163837	-1.74964	0.524108	0.270932
TTGAAAAGCGAGACTCCCTC	TTGAAAAGCGAGACTCCCTCCGG	TTGAAgAGCGAGACTCCCTCCGG	M1:p15rAdC	LibT1	0.283127	-1.22715	0.798886	0.270932
TTGAAAAGCGAGACTCCCTC	TTGAAAAGCGAGACTCCCTCCGG	TTGAAAAtCGAGACTCCCTCCGG	M1:p13rGdA	LibT1	0.0499936	-2.81352	0.473795	0.270932
TGTCCAGTCATGCCATAGCG	TGTCCAGTCATGCCATAGCGTGG	TGTCCAGTCtTGCCATAGCGTGG	M1:p11rAdA	LibT1	0.87439	-0.122857	0.767122	0.892673
TGTCCAGTCATGCCATAGCG	TGTCCAGTCATGCCATAGCGTGG	TGTCCAGTCATGCCATAGgGTGG	M1:p2rCdC	LibT1	0.53661	-0.604019	0.169773	0.892673
TGTCCAGTCATGCCATAGCG	TGTCCAGTCATGCCATAGCGTGG	TGTCCAGTCATGCCATAGCtTGG	M1:p1rGdA	LibT1	0.968489	-0.0217454	0.749021	0.892673
ACGTCACTAATGGTTCCCTC	ACGTCACTAATGGTTCCCTCGGG	ACGTCACTAcTGGTTCCCTCGGG	M1:p11rAdG	LibT1	0.713107	-0.324198	0.818686	0.708548
ACGTCACTAATGGTTCCCTC	ACGTCACTAATGGTTCCCTCGGG	ACGTCACTAATaGTTCCCTCGGG	M1:p9rGdT	LibT1	0.95845	-0.0320588	1.00031	0.708548
ACGTCACTAATGGTTCCCTC	ACGTCACTAATGGTTCCCTCGGG	ACcTCACTAATGGTTCCCTCGGG	M1:p18rGdG	LibT1	0.198477	-1.56793	0.618721	0.708548
CCTGTAACCGGGATTGGCGT	CCTGTAACCGGGATTGGCGTGGG	CCTGTAACCGGcATTGGCGTGGG	M1:p9rGdG	LibT1	0.877049	-0.119855	0.639621	1.02111
CCTGTAACCGGGATTGGCGT	CCTGTAACCGGGATTGGCGTGGG	CaTGTAACCGGGATTGGCGTGGG	M1:p19rCdT	LibT1	0.965903	-0.0243921	0.946428	1.02111
CCTGTAACCGGGATTGGCGT	CCTGTAACCGGGATTGGCGTGGG	CCTGTcACCGGGATTGGCGTGGG	M1:p15rAdG	LibT1	0.99465	0.00463877	0.724867	1.02111
GGTTCGTTCAGCGCCCGAGG	GGTTCGTTCAGCGCCCGAGGCGG	GGTTCGTTCAGCGCCCcAGGCGG	M1:p4rGdG	LibT1	0.429603	-0.821883	0.192806	0.769965
GGTTCGTTCAGCGCCCGAGG	GGTTCGTTCAGCGCCCGAGGCGG	GGTTCGTTCAGCGCCCGAcGCGG	M1:p2rGdG	LibT1	0.657743	-0.403852	0.709793	0.769965
GGTTCGTTCAGCGCCCGAGG	GGTTCGTTCAGCGCCCGAGGCGG	GGTTCGTTaAGCGCCCGAGGCGG	M1:p12rCdT	LibT1	0.897526	-0.0970331	0.781622	0.769965
ACCCGATGCCATCTAACGAG	ACCCGATGCCATCTAACGAGCGG	ACCCGATGCCATCTtACGAGCGG	M1:p6rAdA	LibT1	0.0530467	-2.76388	0.163793	0.445437
ACCCGATGCCATCTAACGAG	ACCCGATGCCATCTAACGAGCGG	ACCCGATGCCATCTAgCGAGCGG	M1:p5rAdC	LibT1	0.152737	-1.81562	0.360958	0.445437
ACCCGATGCCATCTAACGAG	ACCCGATGCCATCTAACGAGCGG	ACCCGATGtCATCTAACGAGCGG	M1:p12rCdA	LibT1	0.807439	-0.201578	0.937535	0.445437
TTGCTTAACGGAGTCGCTGG	TTGCTTAACGGAGTCGCTGGGGG	TTGCTTAACGaAGTCGCTGGGGG	M1:p10rGdT	LibT1	0.957133	-0.033419	1.03071	0.585995
TTGCTTAACGGAGTCGCTGG	TTGCTTAACGGAGTCGCTGGGGG	TTGCTTAACGGAGTaGCTGGGGG	M1:p6rCdT	LibT1	0.100524	-2.20252	0.224028	0.585995
TTGCTTAACGGAGTCGCTGG	TTGCTTAACGGAGTCGCTGGGGG	TTcCTTAACGGAGTCGCTGGGGG	M1:p18rGdG	LibT1	0.404585	-0.880477	0.618721	0.585995
GACTGTGGGTGCCGGTTCGC	GACTGTGGGTGCCGGTTCGCTGG	GACTGTGGGTGtCGGTTCGCTGG	M1:p9rCdA	LibT1	0.608571	-0.480343	0.745878	0.493294
GACTGTGGGTGCCGGTTCGC	GACTGTGGGTGCCGGTTCGCTGG	GACTGTGGGTGCgGGTTCGCTGG	M1:p8rCdC	LibT1	0.040837	-2.97913	0.136004	0.493294
GACTGTGGGTGCCGGTTCGC	GACTGTGGGTGCCGGTTCGCTGG	GACTGTGGcTGCCGGTTCGCTGG	M1:p12rGdG	LibT1	0.487481	-0.698197	0.517584	0.493294
TCGGGTCGGAAGAGGTATAG	TCGGGTCGGAAGAGGTATAGGGG	TCGGGTCGGAAGgGGTATAGGGG	M1:p8rAdC	LibT1	1.1345	0.134972	0.725936	0.616864
TCGGGTCGGAAGAGGTATAG	TCGGGTCGGAAGAGGTATAGGGG	TCGGGTCGGAAGAtGTATAGGGG	M1:p7rGdA	LibT1	0.275743	-1.25266	0.271656	0.616864
TCGGGTCGGAAGAGGTATAG	TCGGGTCGGAAGAGGTATAGGGG	TCcGGTCGGAAGAGGTATAGGGG	M1:p18rGdG	LibT1	0.136626	-1.91987	0.618721	0.616864
ATAACAGGGTCTACACAAAG	ATAACAGGGTCTACACAAAGAGG	ATAACAGGGTCTACAgAAAGAGG	M1:p5rCdC	LibT1	0.560936	-0.560479	0.277418	0.738336
ATAACAGGGTCTACACAAAG	ATAACAGGGTCTACACAAAGAGG	ATtACAGGGTCTACACAAAGAGG	M1:p18rAdA	LibT1	0.365402	-0.979758	0.937917	0.738336
ATAACAGGGTCTACACAAAG	ATAACAGGGTCTACACAAAGAGG	ATAcCAGGGTCTACACAAAGAGG	M1:p17rAdG	LibT1	0.968548	-0.0216853	0.576377	0.738336
GCGTATTCAAGACAGAAATA	GCGTATTCAAGACAGAAATATGG	GCcTATTCAAGACAGAAATATGG	M1:p18rGdG	LibT1	0.900988	-0.0932254	0.618721	0.986847
GCGTATTCAAGACAGAAATA	GCGTATTCAAGACAGAAATATGG	GCGTgTTCAAGACAGAAATATGG	M1:p16rAdC	LibT1	0.955823	-0.0347742	0.807566	0.986847
GCGTATTCAAGACAGAAATA	GCGTATTCAAGACAGAAATATGG	GCGTATgCAAGACAGAAATATGG	M1:p14rUdC	LibT1	0.860519	-0.138666	0.690629	0.986847
TAACCTACTCCAACGCCCGC	TAACCTACTCCAACGCCCGCAGG	TAACCTACTCCAAaGCCCGCAGG	M1:p7rCdT	LibT1	0.0429445	-2.93851	0.256935	0.322723
TAACCTACTCCAACGCCCGC	TAACCTACTCCAACGCCCGCAGG	TAAaCTACTCCAACGCCCGCAGG	M1:p17rCdT	LibT1	0.443397	-0.790987	0.929201	0.322723
TAACCTACTCCAACGCCCGC	TAACCTACTCCAACGCCCGCAGG	TAACCTAgTCCAACGCCCGCAGG	M1:p13rCdC	LibT1	0.172622	-1.70034	0.616816	0.322723
TAACTAACCCCCGTAGGAGT	TAACTAACCCCCGTAGGAGTAGG	TAACTAACCCCgGTAGGAGTAGG	M1:p9rCdC	LibT1	0.58099	-0.525956	0.165205	0.925876
TAACTAACCCCCGTAGGAGT	TAACTAACCCCCGTAGGAGTAGG	TAACTAACCCCCcTAGGAGTAGG	M1:p8rGdG	LibT1	0.95554	-0.0350673	0.488749	0.925876
TAACTAACCCCCGTAGGAGT	TAACTAACCCCCGTAGGAGTAGG	TAACTcACCCCCGTAGGAGTAGG	M1:p15rAdG	LibT1	0.936015	-0.0554967	0.724867	0.925876
CATTAACACAACGGTCCCCG	CATTAACACAACGGTCCCCGAGG	CATTAACACAACGGTgCCCGAGG	M1:p5rCdC	LibT1	0.109621	-2.12343	0.277418	0.452425
CATTAACACAACGGTCCCCG	CATTAACACAACGGTCCCCGAGG	CATTAACACAACGGTCCCaGAGG	M1:p2rCdT	LibT1	0.46888	-0.736304	0.447756	0.452425
CATTAACACAACGGTCCCCG	CATTAACACAACGGTCCCCGAGG	CATTAACtCAACGGTCCCCGAGG	M1:p13rAdA	LibT1	0.347472	-1.0287	0.460276	0.452425
TCAAGCTACTGTTGACTTCG	TCAAGCTACTGTTGACTTCGAGG	cCAAGCTACTGTTGACTTCGAGG	M1:p20rUdG	LibT1	0.302578	-1.1629	1.04724	0.0626181
TCAAGCTACTGTTGACTTCG	TCAAGCTACTGTTGACTTCGAGG	TCgAGCTACTGTTGACTTCGAGG	M1:p18rAdC	LibT1	0.0419267	-2.95792	0.828385	0.0626181
TCAAGCTACTGTTGACTTCG	TCAAGCTACTGTTGACTTCGAGG	TCAAaCTACTGTTGACTTCGAGG	M1:p16rGdT	LibT1	0.0288806	-3.24726	0.949892	0.0626181
TTGTATCTGGGATACCCTGG	TTGTATCTGGGATACCCTGGTGG	TTGTATCTGGGATtCCCTGGTGG	M1:p7rAdA	LibT1	0.65893	-0.402076	0.549921	0.677806
TTGTATCTGGGATACCCTGG	TTGTATCTGGGATACCCTGGTGG	TTGTATCTGGGATACCCTGaTGG	M1:p1rGdT	LibT1	0.949688	-0.0411469	0.93186	0.677806
TTGTATCTGGGATACCCTGG	TTGTATCTGGGATACCCTGGTGG	TTGTcTCTGGGATACCCTGGTGG	M1:p16rAdG	LibT1	0.151856	-1.82105	0.638095	0.677806
AGAACCTCCACGGGGTGCCT	AGAACCTCCACGGGGTGCCTCGG	AGAACCTCCACGGGtTGCCTCGG	M1:p6rGdA	LibT1	0.239162	-1.38965	0.222531	0.552795
AGAACCTCCACGGGGTGCCT	AGAACCTCCACGGGGTGCCTCGG	AGAACCTCCACGGGGTGCCcCGG	M1:p1rUdG	LibT1	0.14199	-1.88394	0.366569	0.552795
AGAACCTCCACGGGGTGCCT	AGAACCTCCACGGGGTGCCTCGG	AGAgCCTCCACGGGGTGCCTCGG	M1:p17rAdC	LibT1	0.912668	-0.0804857	0.823645	0.552795
CGGTTAAGGGTTTACATAGA	CGGTTAAGGGTTTACATAGAAGG	CGGTTAAGGGcTTACATAGAAGG	M1:p10rUdG	LibT1	0.745298	-0.280643	0.864975	0.61031
CGGTTAAGGGTTTACATAGA	CGGTTAAGGGTTTACATAGAAGG	CGGTTAAGGGTTaACATAGAAGG	M1:p8rUdT	LibT1	0.242453	-1.37653	0.642837	0.61031
CGGTTAAGGGTTTACATAGA	CGGTTAAGGGTTTACATAGAAGG	CGGcTAAGGGTTTACATAGAAGG	M1:p17rUdG	LibT1	0.536238	-0.604701	0.669245	0.61031
GCTGCAGACTGCAAAGTATT	GCTGCAGACTGCAAAGTATTGGG	GCTGCAGACTGCAAAGgATTGGG	M1:p4rUdC	LibT1	0.0709363	-2.51409	0.311773	0.461607
GCTGCAGACTGCAAAGTATT	GCTGCAGACTGCAAAGTATTGGG	GCTGCAGACTGCAAAGTtTTGGG	M1:p3rAdA	LibT1	0.0723457	-2.49683	0.383261	0.461607
GCTGCAGACTGCAAAGTATT	GCTGCAGACTGCAAAGTATTGGG	GCTaCAGACTGCAAAGTATTGGG	M1:p17rGdT	LibT1	1.16014	0.157123	1.01929	0.461607
AGCAACCTTGTGGTTCCTTT	AGCAACCTTGTGGTTCCTTTAGG	AGCAACCTTcTGGTTCCTTTAGG	M1:p11rGdG	LibT1	0.16485	-1.74383	0.78216	0.280128
AGCAACCTTGTGGTTCCTTT	AGCAACCTTGTGGTTCCTTTAGG	AGCAACCTTGTGGTTCCTcTAGG	M1:p2rUdG	LibT1	0.117625	-2.05866	0.437599	0.280128
AGCAACCTTGTGGTTCCTTT	AGCAACCTTGTGGTTCCTTTAGG	AGCAACCTgGTGGTTCCTTTAGG	M1:p12rUdC	LibT1	0.212448	-1.50306	0.772269	0.280128
TCAATAGTCTCAAGGGATAA	TCAATAGTCTCAAGGGATAATGG	TCAATAGTCTCcAGGGATAATGG	M1:p9rAdG	LibT1	0.0156506	-3.66319	0.33735	0.0988263
TCAATAGTCTCAAGGGATAA	TCAATAGTCTCAAGGGATAATGG	TCAATAGTCTCAAGGGATAtTGG	M1:p1rAdA	LibT1	0.105021	-2.16264	0.568188	0.0988263
TCAATAGTCTCAAGGGATAA	TCAATAGTCTCAAGGGATAATGG	TCAATAcTCTCAAGGGATAATGG	M1:p14rGdG	LibT1	0.0439133	-2.92038	0.631909	0.0988263
CTCTCGCAGCCTATTCATGC	CTCTCGCAGCCTATTCATGCCGG	CTCTCGCAGCCTATaCATGCCGG	M1:p6rUdT	LibT1	0.0244235	-3.36901	0.493155	0.0711015
CTCTCGCAGCCTATTCATGC	CTCTCGCAGCCTATTCATGCCGG	CTCTCGCAGCCTATTCAaGCCGG	M1:p3rUdT	LibT1	0.038174	-3.03294	0.533892	0.0711015
CTCTCGCAGCCTATTCATGC	CTCTCGCAGCCTATTCATGCCGG	CTCTCGCAtCCTATTCATGCCGG	M1:p12rGdA	LibT1	0.0582375	-2.68476	0.646251	0.0711015
AGCCGCGACCGTATACGAGC	AGCCGCGACCGTATACGAGCCGG	AGCCGCGACgGTATACGAGCCGG	M1:p11rCdC	LibT1	0.325228	-1.09295	0.309271	0.777633
AGCCGCGACCGTATACGAGC	AGCCGCGACCGTATACGAGCCGG	AGCCGCGACCGTATAaGAGCCGG	M1:p5rCdT	LibT1	0.835538	-0.167782	0.686108	0.777633
AGCCGCGACCGTATACGAGC	AGCCGCGACCGTATACGAGCCGG	AGCCcCGACCGTATACGAGCCGG	M1:p16rGdG	LibT1	0.862746	-0.136111	0.701092	0.777633
TGCGGGGAAATGAAACACAG	TGCGGGGAAATGAAACACAGAGG	TGCGGGGAAATGAAACtCAGAGG	M1:p4rAdA	LibT1	0.0882852	-2.31988	0.18701	0.741191
TGCGGGGAAATGAAACACAG	TGCGGGGAAATGAAACACAGAGG	TtCGGGGAAATGAAACACAGAGG	M1:p19rGdA	LibT1	1.03261	0.0417283	0.971399	0.741191
TGCGGGGAAATGAAACACAG	TGCGGGGAAATGAAACACAGAGG	TGCGGGtAAATGAAACACAGAGG	M1:p14rGdA	LibT1	0.840368	-0.162087	0.778371	0.741191
AACACTGTTCGACCTGGGCA	AACACTGTTCGACCTGGGCACGG	AACACTGTTCGAgCTGGGCACGG	M1:p8rCdC	LibT1	0.0721222	-2.49955	0.136004	0.529752
AACACTGTTCGACCTGGGCA	AACACTGTTCGACCTGGGCACGG	AACACTGTTCGACCTGGtCACGG	M1:p3rGdA	LibT1	0.872121	-0.125426	0.489336	0.529752
AACACTGTTCGACCTGGGCA	AACACTGTTCGACCTGGGCACGG	AACACTGTTCGACCTGGGgACGG	M1:p2rCdC	LibT1	0.222431	-1.45916	0.169773	0.529752
AACCCCACAGGCCAATACGA	AACCCCACAGGCCAATACGAAGG	AACCCCACAGGCCAATACGtAGG	M1:p1rAdA	LibT1	0.448214	-0.780419	0.568188	0.858298
AACCCCACAGGCCAATACGA	AACCCCACAGGCCAATACGAAGG	AACCCaACAGGCCAATACGAAGG	M1:p15rCdT	LibT1	0.944018	-0.0470733	0.99835	0.858298
AACCCCACAGGCCAATACGA	AACCCCACAGGCCAATACGAAGG	AACCCCAaAGGCCAATACGAAGG	M1:p13rCdT	LibT1	0.928113	-0.0638851	0.809571	0.858298
AGGGTGGTACGCTGTCCAAT	AGGGTGGTACGCTGTCCAATAGG	AGGGTGGTAaGCTGTCCAATAGG	M1:p11rCdT	LibT1	0.601724	-0.491474	0.514479	0.540964
AGGGTGGTACGCTGTCCAAT	AGGGTGGTACGCTGTCCAATAGG	AGGGTGGTACGCTcTCCAATAGG	M1:p7rGdG	LibT1	0.0522804	-2.77611	0.333058	0.540964
AGGGTGGTACGCTGTCCAAT	AGGGTGGTACGCTGTCCAATAGG	AGGGTGGcACGCTGTCCAATAGG	M1:p13rUdG	LibT1	0.675454	-0.377674	1.10767	0.540964
CGATAAAATACCTCGATTGA	CGATAAAATACCTCGATTGAGGG	CGATAAAATgCCTCGATTGAGGG	M1:p11rAdC	LibT1	0.0451882	-2.89701	0.641277	0.0788665
CGATAAAATACCTCGATTGA	CGATAAAATACCTCGATTGAGGG	CGATAAAATAaCTCGATTGAGGG	M1:p10rCdT	LibT1	0.125457	-1.9991	0.712818	0.0788665
CGATAAAATACCTCGATTGA	CGATAAAATACCTCGATTGAGGG	CGATAAAATACgTCGATTGAGGG	M1:p9rCdC	LibT1	1.69216e-18	-4.60517	0.165205	0.0788665
CTCGGCAACGTCGAAACATT	CTCGGCAACGTCGAAACATTTGG	CTCGGCAACGTCGcAACATTTGG	M1:p7rAdG	LibT1	0.00082071	-4.52629	0.234912	0.0547438
CTCGGCAACGTCGAAACATT	CTCGGCAACGTCGAAACATTTGG	CTCGGCAACGTCGAgACATTTGG	M1:p6rAdC	LibT1	0.115313	-2.07694	0.79808	0.0547438
CTCGGCAACGTCGAAACATT	CTCGGCAACGTCGAAACATTTGG	CTCGGCAACGTCGAAAaATTTGG	M1:p4rCdT	LibT1	0.0291321	-3.24081	0.427272	0.0547438
TCTTAGTTTCGTCACCATCT	TCTTAGTTTCGTCACCATCTCGG	TCTTAGTTTCGcCACCATCTCGG	M1:p9rUdG	LibT1	0.410238	-0.866934	0.942019	0.264837
TCTTAGTTTCGTCACCATCT	TCTTAGTTTCGTCACCATCTCGG	TCTTAGTTTCGTCACCATtTCGG	M1:p2rCdA	LibT1	0.0353175	-3.09406	0.412216	0.264837
TCTTAGTTTCGTCACCATCT	TCTTAGTTTCGTCACCATCTCGG	TCTgAGTTTCGTCACCATCTCGG	M1:p17rUdC	LibT1	0.142907	-1.87792	0.870604	0.264837
ACTGAACATGCCTTTATGCA	ACTGAACATGCCTTTATGCAGGG	ACTGAACATGCCTTgATGCAGGG	M1:p6rUdC	LibT1	0.0198342	-3.5121	0.247519	0.594355
ACTGAACATGCCTTTATGCA	ACTGAACATGCCTTTATGCAGGG	AtTGAACATGCCTTTATGCAGGG	M1:p19rCdA	LibT1	0.914734	-0.0782493	0.961333	0.594355
ACTGAACATGCCTTTATGCA	ACTGAACATGCCTTTATGCAGGG	ACgGAACATGCCTTTATGCAGGG	M1:p18rUdC	LibT1	0.954152	-0.0365063	0.839112	0.594355
GGCTCCCGTACGTAGCAGCG	GGCTCCCGTACGTAGCAGCGTGG	GGCTCCCGTcCGTAGCAGCGTGG	M1:p11rAdG	LibT1	0.93033	-0.0615248	0.818686	0.921981
GGCTCCCGTACGTAGCAGCG	GGCTCCCGTACGTAGCAGCGTGG	GGCTCCCGTACGTAtCAGCGTGG	M1:p6rGdA	LibT1	0.588005	-0.514157	0.222531	0.921981
GGCTCCCGTACGTAGCAGCG	GGCTCCCGTACGTAGCAGCGTGG	GGCTCaCGTACGTAGCAGCGTGG	M1:p15rCdT	LibT1	0.976584	-0.0135065	0.99835	0.921981
TGATCCGACAGGATGGAGAG	TGATCCGACAGGATGGAGAGGGG	TGATCCGACgGGATGGAGAGGGG	M1:p11rAdC	LibT1	0.948822	-0.0420498	0.641277	1.03247
TGATCCGACAGGATGGAGAG	TGATCCGACAGGATGGAGAGGGG	aGATCCGACAGGATGGAGAGGGG	M1:p20rUdT	LibT1	1.01559	0.0252676	1.09169	1.03247
TGATCCGACAGGATGGAGAG	TGATCCGACAGGATGGAGAGGGG	TtATCCGACAGGATGGAGAGGGG	M1:p19rGdA	LibT1	0.921696	-0.0707486	0.971399	1.03247
ACTGAAATCCTGATTGAGCG	ACTGAAATCCTGATTGAGCGCGG	ACTGAAATCCTGATTGgGCGCGG	M1:p4rAdC	LibT1	0.0227089	-3.42011	0.333872	0.115279
ACTGAAATCCTGATTGAGCG	ACTGAAATCCTGATTGAGCGCGG	ACTGAAATCCTGATTGAGgGCGG	M1:p2rCdC	LibT1	0.0143049	-3.71708	0.169773	0.115279
ACTGAAATCCTGATTGAGCG	ACTGAAATCCTGATTGAGCGCGG	ACcGAAATCCTGATTGAGCGCGG	M1:p18rUdG	LibT1	0.0667686	-2.56696	0.702331	0.115279
GATGGCTTTCCGCATAAAGG	GATGGCTTTCCGCATAAAGGCGG	GATGGCTTTCCGCATAAAcGCGG	M1:p2rGdG	LibT1	0.344531	-1.03696	0.709793	0.829331
GATGGCTTTCCGCATAAAGG	GATGGCTTTCCGCATAAAGGCGG	GtTGGCTTTCCGCATAAAGGCGG	M1:p19rAdA	LibT1	0.964113	-0.0262283	1.02375	0.829331
GATGGCTTTCCGCATAAAGG	GATGGCTTTCCGCATAAAGGCGG	GATGGCcTTCCGCATAAAGGCGG	M1:p14rUdG	LibT1	0.940242	-0.0510385	0.923217	0.829331
TCCGTGAATTCAAAACTCAC	TCCGTGAATTCAAAACTCACCGG	TCCGTGAATaCAAAACTCACCGG	M1:p11rUdT	LibT1	0.0215377	-3.45657	0.701298	0.128069
TCCGTGAATTCAAAACTCAC	TCCGTGAATTCAAAACTCACCGG	TCCGTGAATTCAAAAgTCACCGG	M1:p5rCdC	LibT1	0.0217836	-3.44881	0.277418	0.128069
TCCGTGAATTCAAAACTCAC	TCCGTGAATTCAAAACTCACCGG	TCCGTGcATTCAAAACTCACCGG	M1:p14rAdG	LibT1	0.108554	-2.13239	0.376269	0.128069
GCCGTGGCCAGACATGGCTG	GCCGTGGCCAGACATGGCTGAGG	GCCGTGGCCAGACtTGGCTGAGG	M1:p7rAdA	LibT1	0.667009	-0.39007	0.549921	0.717984
GCCGTGGCCAGACATGGCTG	GCCGTGGCCAGACATGGCTGAGG	GCCGTGGCCAGACATtGCTGAGG	M1:p5rGdA	LibT1	0.153646	-1.81005	0.0877664	0.717984
GCCGTGGCCAGACATGGCTG	GCCGTGGCCAGACATGGCTGAGG	GCCaTGGCCAGACATGGCTGAGG	M1:p17rGdT	LibT1	1.00032	0.0102685	1.01929	0.717984
GTTGTGTAGAATACCTGGGA	GTTGTGTAGAATACCTGGGAGGG	GaTGTGTAGAATACCTGGGAGGG	M1:p19rUdT	LibT1	1.05772	0.065522	0.944411	1.06144
GTTGTGTAGAATACCTGGGA	GTTGTGTAGAATACCTGGGAGGG	GTTGTGgAGAATACCTGGGAGGG	M1:p14rUdC	LibT1	0.959751	-0.0307161	0.690629	1.06144
GTTGTGTAGAATACCTGGGA	GTTGTGTAGAATACCTGGGAGGG	GTTGTGTAtAATACCTGGGAGGG	M1:p12rGdA	LibT1	0.94747	-0.0434607	0.646251	1.06144
CACAATCCCCTCCTTGTAAA	CACAATCCCCTCCTTGTAAAAGG	CACAATCCCCgCCTTGTAAAAGG	M1:p10rUdC	LibT1	0.0125835	-3.79053	0.388804	0.0557159
CACAATCCCCTCCTTGTAAA	CACAATCCCCTCCTTGTAAAAGG	CACAATCCCCTCgTTGTAAAAGG	M1:p8rCdC	LibT1	0.00517663	-4.188	0.136004	0.0557159
CACAATCCCCTCCTTGTAAA	CACAATCCCCTCCTTGTAAAAGG	CACAtTCCCCTCCTTGTAAAAGG	M1:p16rAdA	LibT1	0.0128918	-3.77698	0.617177	0.0557159
GCAACTCGCAGTTGGAAAGT	GCAACTCGCAGTTGGAAAGTAGG	tCAACTCGCAGTTGGAAAGTAGG	M1:p20rGdA	LibT1	0.999952	0.00990317	1.05019	0.728661
GCAACTCGCAGTTGGAAAGT	GCAACTCGCAGTTGGAAAGTAGG	GCAACaCGCAGTTGGAAAGTAGG	M1:p15rUdT	LibT1	0.897671	-0.0968732	1.02319	0.728661
GCAACTCGCAGTTGGAAAGT	GCAACTCGCAGTTGGAAAGTAGG	GCAACTCGaAGTTGGAAAGTAGG	M1:p12rCdT	LibT1	0.265016	-1.29093	0.781622	0.728661
CCGCAGACCTGCAGCTTGCG	CCGCAGACCTGCAGCTTGCGGGG	CCGCAGACCTGCAGCTTGtGGGG	M1:p2rCdA	LibT1	0.423373	-0.836156	0.412216	0.60609
CCGCAGACCTGCAGCTTGCG	CCGCAGACCTGCAGCTTGCGGGG	CCaCAGACCTGCAGCTTGCGGGG	M1:p18rGdT	LibT1	0.423069	-0.836859	0.84053	0.60609
CCGCAGACCTGCAGCTTGCG	CCGCAGACCTGCAGCTTGCGGGG	CCGCAGACtTGCAGCTTGCGGGG	M1:p12rCdA	LibT1	0.65337	-0.410423	0.937535	0.60609
CCGTAGTACGTAACCTCCAT	CCGTAGTACGTAACCTCCATAGG	CCGTAGTACGTAAaCTCCATAGG	M1:p7rCdT	LibT1	0.1396	-1.89979	0.256935	0.222996
CCGTAGTACGTAACCTCCAT	CCGTAGTACGTAACCTCCATAGG	CCGTAGTACGTAACgTCCATAGG	M1:p6rCdC	LibT1	0.00983432	-3.92034	0.105954	0.222996
CCGTAGTACGTAACCTCCAT	CCGTAGTACGTAACCTCCATAGG	CCGTAGTgCGTAACCTCCATAGG	M1:p13rAdC	LibT1	0.09959	-2.21101	0.613416	0.222996
GTCGATACCATCTTCTAGCA	GTCGATACCATCTTCTAGCAGGG	GTCGATACCATCTTCaAGCAGGG	M1:p5rUdT	LibT1	0.465602	-0.743174	0.561323	0.84923
GTCGATACCATCTTCTAGCA	GTCGATACCATCTTCTAGCAGGG	GTCGATACCATCTTCTAaCAGGG	M1:p3rGdT	LibT1	0.903078	-0.0909343	0.841878	0.84923
GTCGATACCATCTTCTAGCA	GTCGATACCATCTTCTAGCAGGG	GcCGATACCATCTTCTAGCAGGG	M1:p19rUdG	LibT1	0.92089	-0.0716136	1.04688	0.84923
CCTAGACAACCGGGGATTGA	CCTAGACAACCGGGGATTGAAGG	CCTAGACAACaGGGGATTGAAGG	M1:p10rCdT	LibT1	0.942127	-0.0490574	0.712818	0.532739
CCTAGACAACCGGGGATTGA	CCTAGACAACCGGGGATTGAAGG	CCTAGACAACCGtGGATTGAAGG	M1:p8rGdA	LibT1	0.214775	-1.49265	0.429945	0.532739
CCTAGACAACCGGGGATTGA	CCTAGACAACCGGGGATTGAAGG	CCTAGACAACCGGGcATTGAAGG	M1:p6rGdG	LibT1	0.0933457	-2.26968	0.220449	0.532739
CCCTTGGATGCTTGATTTGC	CCCTTGGATGCTTGATTTGCGGG	CCCTTGGATGCcTGATTTGCGGG	M1:p9rUdG	LibT1	0.086841	-2.33468	0.942019	0.176966
CCCTTGGATGCTTGATTTGC	CCCTTGGATGCTTGATTTGCGGG	CCCTTGGATGCTTGATcTGCGGG	M1:p4rUdG	LibT1	0.0229961	-3.41137	0.613685	0.176966
CCCTTGGATGCTTGATTTGC	CCCTTGGATGCTTGATTTGCGGG	CCCaTGGATGCTTGATTTGCGGG	M1:p17rUdT	LibT1	0.255784	-1.32507	0.538814	0.176966
GGTGTTATCCTATCTACATC	GGTGTTATCCTATCTACATCAGG	GGTGTTATCCTATCTACcTCAGG	M1:p3rAdG	LibT1	0.14842	-1.84251	0.274264	0.519736
GGTGTTATCCTATCTACATC	GGTGTTATCCTATCTACATCAGG	aGTGTTATCCTATCTACATCAGG	M1:p20rGdT	LibT1	0.964416	-0.0259167	1.12798	0.519736
GGTGTTATCCTATCTACATC	GGTGTTATCCTATCTACATCAGG	GGTGTTATCCTATCTACATCAaG	M1:p-1rGdT	LibT1	0.126015	-1.99499	0.34548	0.519736
TGCGCCCTGCCGATACCGTG	TGCGCCCTGCCGATACCGTGTGG	TGCGCCCTGCCtATACCGTGTGG	M1:p9rGdA	LibT1	0.720481	-0.314051	0.481816	0.896011
TGCGCCCTGCCGATACCGTG	TGCGCCCTGCCGATACCGTGTGG	TGCGCCCTGCCGATAaCGTGTGG	M1:p5rCdT	LibT1	0.795404	-0.216412	0.686108	0.896011
TGCGCCCTGCCGATACCGTG	TGCGCCCTGCCGATACCGTGTGG	TGgGCCCTGCCGATACCGTGTGG	M1:p18rCdC	LibT1	0.894922	-0.0999066	0.726902	0.896011
ATGATTTGCGGTGCTCCGTT	ATGATTTGCGGTGCTCCGTTTGG	ATGATTTGCGGTGCTtCGTTTGG	M1:p5rCdA	LibT1	0.0146534	-3.70284	0.430992	0.266449
ATGATTTGCGGTGCTCCGTT	ATGATTTGCGGTGCTCCGTTTGG	ATGATTTGCGGTGCTCCGTgTGG	M1:p1rUdC	LibT1	0.154423	-1.80531	0.38921	0.266449
ATGATTTGCGGTGCTCCGTT	ATGATTTGCGGTGCTCCGTTTGG	AcGATTTGCGGTGCTCCGTTTGG	M1:p19rUdG	LibT1	0.398286	-0.895787	1.04688	0.266449
CGTGAAAACAGGGAAGCGGA	CGTGAAAACAGGGAAGCGGATGG	CGTGAAAACAGaGAAGCGGATGG	M1:p9rGdT	LibT1	0.985274	-0.0047371	1.00031	0.784663
CGTGAAAACAGGGAAGCGGA	CGTGAAAACAGGGAAGCGGATGG	CGTGAAAACAGGGAAaCGGATGG	M1:p5rGdT	LibT1	0.927827	-0.0641897	0.871284	0.784663
CGTGAAAACAGGGAAGCGGA	CGTGAAAACAGGGAAGCGGATGG	CGTGAAAACAGGGAAGCGGATaG	M1:p-1rGdT	LibT1	0.180126	-1.66007	0.34548	0.784663
ACGTCCTCGACCGCACGTTG	ACGTCCTCGACCGCACGTTGCGG	ACGTCCTCGAtCGCACGTTGCGG	M1:p10rCdA	LibT1	0.489893	-0.693361	0.531742	0.612035
ACGTCCTCGACCGCACGTTG	ACGTCCTCGACCGCACGTTGCGG	ACGTCCTCGACCGCACcTTGCGG	M1:p4rGdG	LibT1	0.211599	-1.50688	0.192806	0.612035
ACGTCCTCGACCGCACGTTG	ACGTCCTCGACCGCACGTTGCGG	ACGTCCTCGACCGCACGTTtCGG	M1:p1rGdA	LibT1	0.769193	-0.249497	0.749021	0.612035
TACTATTCTATCTGCTCTCA	TACTATTCTATCTGCTCTCAGGG	TACTATTCTAaCTGCTCTCAGGG	M1:p10rUdT	LibT1	0.409999	-0.867503	0.773627	0.291404
TACTATTCTATCTGCTCTCA	TACTATTCTATCTGCTCTCAGGG	TACTATTCTATCTGCTaTCAGGG	M1:p4rCdT	LibT1	0.0984046	-2.22188	0.427272	0.291404
TACTATTCTATCTGCTCTCA	TACTATTCTATCTGCTCTCAGGG	TACTAgTCTATCTGCTCTCAGGG	M1:p15rUdC	LibT1	0.0783171	-2.42682	0.7639	0.291404
CAAAGGAAACCGGTGTCTGT	CAAAGGAAACCGGTGTCTGTCGG	CAAAGGAAACCGGaGTCTGTCGG	M1:p7rUdT	LibT1	0.293999	-1.19073	0.496702	0.523564
CAAAGGAAACCGGTGTCTGT	CAAAGGAAACCGGTGTCTGTCGG	CAAAGGAAACCGGTGTCgGTCGG	M1:p3rUdC	LibT1	0.0586881	-2.67818	0.303261	0.523564
CAAAGGAAACCGGTGTCTGT	CAAAGGAAACCGGTGTCTGTCGG	CAAgGGAAACCGGTGTCTGTCGG	M1:p17rAdC	LibT1	0.90455	-0.0893232	0.823645	0.523564
GCCTCGAGTCAGAAGATTCG	GCCTCGAGTCAGAAGATTCGAGG	GCCTCGAGTCAGAAGgTTCGAGG	M1:p5rAdC	LibT1	0.244362	-1.369	0.360958	0.768304
GCCTCGAGTCAGAAGATTCG	GCCTCGAGTCAGAAGATTCGAGG	cCCTCGAGTCAGAAGATTCGAGG	M1:p20rGdG	LibT1	0.903553	-0.0904134	1.04256	0.768304
GCCTCGAGTCAGAAGATTCG	GCCTCGAGTCAGAAGATTCGAGG	GCCTCGAGcCAGAAGATTCGAGG	M1:p12rUdG	LibT1	0.898202	-0.0962885	1.00013	0.768304
TCAGATATAGTGCGATTCAA	TCAGATATAGTGCGATTCAAGGG	TCAGATATAGTGCGATTCAAGtG	M1:p-1rGdA	LibT1	0.027397	-3.28617	0.195719	0.146225
TCAGATATAGTGCGATTCAA	TCAGATATAGTGCGATTCAAGGG	TCAtATATAGTGCGATTCAAGGG	M1:p17rGdA	LibT1	0.0540486	-2.74811	0.610906	0.146225
TCAGATATAGTGCGATTCAA	TCAGATATAGTGCGATTCAAGGG	TCAGATcTAGTGCGATTCAAGGG	M1:p14rAdG	LibT1	0.0246953	-3.36115	0.376269	0.146225
TTTCCAAAACAGTCACATTC	TTTCCAAAACAGTCACATTCGGG	TTTCCAAAAtAGTCACATTCGGG	M1:p11rCdA	LibT1	0.012947	-3.77457	0.803445	0.0418908
TTTCCAAAACAGTCACATTC	TTTCCAAAACAGTCACATTCGGG	TTTCCAAAACAGTCACAgTCGGG	M1:p3rUdC	LibT1	0.013729	-3.74106	0.303261	0.0418908
TTTCCAAAACAGTCACATTC	TTTCCAAAACAGTCACATTCGGG	TTTCCAAAcCAGTCACATTCGGG	M1:p12rAdG	LibT1	0.0207319	-3.48245	0.361596	0.0418908
CATACTGTTGCGAGTCCTGC	CATACTGTTGCGAGTCCTGCGGG	CATACTGTTGCGAGgCCTGCGGG	M1:p6rUdC	LibT1	0.0205448	-3.48856	0.247519	0.0895208
CATACTGTTGCGAGTCCTGC	CATACTGTTGCGAGTCCTGCGGG	CATtCTGTTGCGAGTCCTGCGGG	M1:p17rAdA	LibT1	0.0494638	-2.82239	0.591939	0.0895208
CATACTGTTGCGAGTCCTGC	CATACTGTTGCGAGTCCTGCGGG	CATACgGTTGCGAGTCCTGCGGG	M1:p15rUdC	LibT1	0.0501009	-2.81173	0.7639	0.0895208
TGCAAGACAGGATCTCCCAA	TGCAAGACAGGATCTCCCAACGG	TGCAAGACAGGATCTCgCAACGG	M1:p4rCdC	LibT1	0.025384	-3.34149	0.136945	0.565978
TGCAAGACAGGATCTCCCAA	TGCAAGACAGGATCTCCCAACGG	aGCAAGACAGGATCTCCCAACGG	M1:p20rUdT	LibT1	1.05742	0.0652476	1.09169	0.565978
TGCAAGACAGGATCTCCCAA	TGCAAGACAGGATCTCCCAACGG	TGCAAGgCAGGATCTCCCAACGG	M1:p14rAdC	LibT1	0.652097	-0.412343	0.818562	0.565978
CTCCACGATCCGATGTGCAG	CTCCACGATCCGATGTGCAGCGG	CTCCACGATCCGATGTGCAaCGG	M1:p1rGdT	LibT1	0.386505	-0.925066	0.93186	0.420964
CTCCACGATCCGATGTGCAG	CTCCACGATCCGATGTGCAGCGG	CTgCACGATCCGATGTGCAGCGG	M1:p18rCdC	LibT1	0.0992785	-2.21386	0.726902	0.420964
CTCCACGATCCGATGTGCAG	CTCCACGATCCGATGTGCAGCGG	CTCCACGAgCCGATGTGCAGCGG	M1:p12rUdC	LibT1	0.50355	-0.666409	0.772269	0.420964
GTATCCCGAATAAACAACCA	GTATCCCGAATAAACAACCAAGG	GTATCCCGAATcAACAACCAAGG	M1:p9rAdG	LibT1	0.423205	-0.836545	0.33735	0.916251
GTATCCCGAATAAACAACCA	GTATCCCGAATAAACAACCAAGG	GTAgCCCGAATAAACAACCAAGG	M1:p17rUdC	LibT1	1.02335	0.0328084	0.870604	0.916251
GTATCCCGAATAAACAACCA	GTATCCCGAATAAACAACCAAGG	GTATtCCGAATAAACAACCAAGG	M1:p16rCdA	LibT1	1.04646	0.054927	0.845175	0.916251
ACCAAGCCAGGGTGATCACG	ACCAAGCCAGGGTGATCACGAGG	AtCAAGCCAGGGTGATCACGAGG	M1:p19rCdA	LibT1	1.0054	0.0152844	0.961333	1.06017
ACCAAGCCAGGGTGATCACG	ACCAAGCCAGGGTGATCACGAGG	ACCgAGCCAGGGTGATCACGAGG	M1:p17rAdC	LibT1	0.990915	0.000914117	0.823645	1.06017
ACCAAGCCAGGGTGATCACG	ACCAAGCCAGGGTGATCACGAGG	ACCAAGCtAGGGTGATCACGAGG	M1:p13rCdA	LibT1	0.973433	-0.016706	0.76295	1.06017
GGATAGCGCGCGGTCTCAGA	GGATAGCGCGCGGTCTCAGAAGG	GGATAGCGCGtGGTCTCAGAAGG	M1:p10rCdA	LibT1	0.533827	-0.609124	0.531742	0.867044
GGATAGCGCGCGGTCTCAGA	GGATAGCGCGCGGTCTCAGAAGG	GGATtGCGCGCGGTCTCAGAAGG	M1:p16rAdA	LibT1	0.833877	-0.169748	0.617177	0.867044
GGATAGCGCGCGGTCTCAGA	GGATAGCGCGCGGTCTCAGAAGG	GGATAtCGCGCGGTCTCAGAAGG	M1:p15rGdA	LibT1	0.954644	-0.0359964	0.662424	0.867044
CAGATACTAAGGGGGCGCTG	CAGATACTAAGGGGGCGCTGTGG	CAGATACTAAGtGGGCGCTGTGG	M1:p9rGdA	LibT1	0.684943	-0.363925	0.481816	0.653251
CAGATACTAAGGGGGCGCTG	CAGATACTAAGGGGGCGCTGTGG	CAGATACTAAGGGcGCGCTGTGG	M1:p7rGdG	LibT1	0.317548	-1.11612	0.333058	0.653251
CAGATACTAAGGGGGCGCTG	CAGATACTAAGGGGGCGCTGTGG	CAGATACTcAGGGGGCGCTGTGG	M1:p12rAdG	LibT1	0.554719	-0.571427	0.361596	0.653251
ATATCCTCCTTTCATTCGAA	ATATCCTCCTTTCATTCGAATGG	ATATCCTCCTTTCATTCcAATGG	M1:p3rGdG	LibT1	0.0291554	-3.24022	0.497404	0.0698305
ATATCCTCCTTTCATTCGAA	ATATCCTCCTTTCATTCGAATGG	ATAgCCTCCTTTCATTCGAATGG	M1:p17rUdC	LibT1	0.275623	-1.25308	0.870604	0.0698305
ATATCCTCCTTTCATTCGAA	ATATCCTCCTTTCATTCGAATGG	ATATCCTCgTTTCATTCGAATGG	M1:p12rCdC	LibT1	0.0115754	-3.8362	0.762697	0.0698305
GCGGAATAGACGCGGCCCGG	GCGGAATAGACGCGGCCCGGTGG	GCGGAATAGtCGCGGCCCGGTGG	M1:p11rAdA	LibT1	0.85564	-0.144286	0.767122	0.747434
GCGGAATAGACGCGGCCCGG	GCGGAATAGACGCGGCCCGGTGG	GCGGAATAGACGCGGCCaGGTGG	M1:p3rCdT	LibT1	0.726288	-0.306134	0.625715	0.747434
GCGGAATAGACGCGGCCCGG	GCGGAATAGACGCGGCCCGGTGG	GCGGAATAGACGCGGCCCGcTGG	M1:p1rGdG	LibT1	0.363704	-0.984292	0.643714	0.747434
TCGATCAGTTGTTGCTACTA	TCGATCAGTTGTTGCTACTAGGG	TCGATCAGTaGTTGCTACTAGGG	M1:p11rUdT	LibT1	0.0912275	-2.29038	0.701298	0.075982
TCGATCAGTTGTTGCTACTA	TCGATCAGTTGTTGCTACTAGGG	TCGATCAGTTcTTGCTACTAGGG	M1:p10rGdG	LibT1	0.065212	-2.58744	0.749632	0.075982
TCGATCAGTTGTTGCTACTA	TCGATCAGTTGTTGCTACTAGGG	TCGATCAtTTGTTGCTACTAGGG	M1:p13rGdA	LibT1	0.0149355	-3.69146	0.473795	0.075982
GTATGGTAGTGCGCAAACTA	GTATGGTAGTGCGCAAACTAGGG	GTATGGTAGTGCGCAAACTcGGG	M1:p1rAdG	LibT1	0.320458	-1.10727	0.436346	0.810985
GTATGGTAGTGCGCAAACTA	GTATGGTAGTGCGCAAACTAGGG	GTATGcTAGTGCGCAAACTAGGG	M1:p15rGdG	LibT1	0.989703	-0.000296899	0.835071	0.810985
GTATGGTAGTGCGCAAACTA	GTATGGTAGTGCGCAAACTAGGG	GTATGGTcGTGCGCAAACTAGGG	M1:p13rAdG	LibT1	0.828508	-0.176131	0.564674	0.810985
TGATATTCAGTACCGTACGG	TGATATTCAGTACCGTACGGCGG	TGATATTCAGTAtCGTACGGCGG	M1:p8rCdA	LibT1	0.989637	-0.000362993	0.778656	0.871359
TGATATTCAGTACCGTACGG	TGATATTCAGTACCGTACGGCGG	TGATATTCAGTACCGTACtGCGG	M1:p2rGdA	LibT1	0.470923	-0.732048	0.727728	0.871359
TGATATTCAGTACCGTACGG	TGATATTCAGTACCGTACGGCGG	TGATATcCAGTACCGTACGGCGG	M1:p14rUdG	LibT1	0.90437	-0.0895202	0.923217	0.871359
CAGCGCACTTCAATATGTTC	CAGCGCACTTCAATATGTTCCGG	CAGCGCACTTCAAcATGTTCCGG	M1:p7rUdG	LibT1	0.0382987	-3.03035	0.44171	0.24287
CAGCGCACTTCAATATGTTC	CAGCGCACTTCAATATGTTCCGG	CAGCGCACTTCAATATaTTCCGG	M1:p4rGdT	LibT1	0.114699	-2.08185	0.853948	0.24287
CAGCGCACTTCAATATGTTC	CAGCGCACTTCAATATGTTCCGG	CAGCGCACcTCAATATGTTCCGG	M1:p12rUdG	LibT1	0.450911	-0.77455	1.00013	0.24287
AACGCTCTGCGAAGCTCGTC	AACGCTCTGCGAAGCTCGTCAGG	AACGCTCTGCaAAGCTCGTCAGG	M1:p10rGdT	LibT1	0.782763	-0.232231	1.03071	0.261583
AACGCTCTGCGAAGCTCGTC	AACGCTCTGCGAAGCTCGTCAGG	AACGCTCTGCGAAcCTCGTCAGG	M1:p7rGdG	LibT1	0.0407375	-2.98109	0.333058	0.261583
AACGCTCTGCGAAGCTCGTC	AACGCTCTGCGAAGCTCGTCAGG	AACGCTCTGCGAAGCgCGTCAGG	M1:p5rUdC	LibT1	0.0334216	-3.1368	0.38303	0.261583
CTGAGGATACTAGTGCATAA	CTGAGGATACTAGTGCATAATGG	CTGAGGATACTAGTcCATAATGG	M1:p6rGdG	LibT1	0.0293638	-3.23491	0.220449	0.247896
CTGAGGATACTAGTGCATAA	CTGAGGATACTAGTGCATAATGG	CTGAGGATACTAGTGCATtATGG	M1:p2rAdA	LibT1	0.036352	-3.07149	0.587598	0.247896
CTGAGGATACTAGTGCATAA	CTGAGGATACTAGTGCATAATGG	gTGAGGATACTAGTGCATAATGG	M1:p20rCdC	LibT1	0.84075	-0.161638	1.13383	0.247896
TCAACCATGATTATTTGATC	TCAACCATGATTATTTGATCTGG	TCAACCATGATTATTgGATCTGG	M1:p5rUdC	LibT1	0.011553	-3.83724	0.38303	0.0299481
TCAACCATGATTATTTGATC	TCAACCATGATTATTTGATCTGG	TCAACCATGATTATTTGATgTGG	M1:p1rCdC	LibT1	0.0103264	-3.89584	0.335404	0.0299481
TCAACCATGATTATTTGATC	TCAACCATGATTATTTGATCTGG	TCAACCATcATTATTTGATCTGG	M1:p12rGdG	LibT1	0	-4.60517	0.517584	0.0299481
ATAATGTGGAGAGTAAAGGG	ATAATGTGGAGAGTAAAGGGAGG	cTAATGTGGAGAGTAAAGGGAGG	M1:p20rAdG	LibT1	0.948758	-0.0421165	1.02567	1.02229
ATAATGTGGAGAGTAAAGGG	ATAATGTGGAGAGTAAAGGGAGG	ATAcTGTGGAGAGTAAAGGGAGG	M1:p17rAdG	LibT1	0.936981	-0.0544762	0.576377	1.02229
ATAATGTGGAGAGTAAAGGG	ATAATGTGGAGAGTAAAGGGAGG	ATAAaGTGGAGAGTAAAGGGAGG	M1:p16rUdT	LibT1	0.964157	-0.0261828	0.945634	1.02229
GGATCTGCGGAACTCTGACT	GGATCTGCGGAACTCTGACTAGG	GGATCTGCGGAACcCTGACTAGG	M1:p7rUdG	LibT1	0.75248	-0.271179	0.44171	0.973174
GGATCTGCGGAACTCTGACT	GGATCTGCGGAACTCTGACTAGG	GGATCcGCGGAACTCTGACTAGG	M1:p15rUdG	LibT1	0.975631	-0.0144737	1.01096	0.973174
GGATCTGCGGAACTCTGACT	GGATCTGCGGAACTCTGACTAGG	GGATCTcCGGAACTCTGACTAGG	M1:p14rGdG	LibT1	0.939383	-0.051943	0.631909	0.973174
TTATAGCACCTCTCGGCCTA	TTATAGCACCTCTCGGCCTATGG	TTATAGCACCTCTaGGCCTATGG	M1:p7rCdT	LibT1	0.022934	-3.41325	0.256935	0.550936
TTATAGCACCTCTCGGCCTA	TTATAGCACCTCTCGGCCTATGG	cTATAGCACCTCTCGGCCTATGG	M1:p20rUdG	LibT1	1.07824	0.0845587	1.04724	0.550936
TTATAGCACCTCTCGGCCTA	TTATAGCACCTCTCGGCCTATGG	TTATAGCcCCTCTCGGCCTATGG	M1:p13rAdG	LibT1	0.368655	-0.97113	0.564674	0.550936
AGCCAGTCCTTGTTACGCAT	AGCCAGTCCTTGTTACGCATAGG	AGCCAGTCCTTcTTACGCATAGG	M1:p9rGdG	LibT1	0.0993785	-2.21294	0.639621	0.112526
AGCCAGTCCTTGTTACGCAT	AGCCAGTCCTTGTTACGCATAGG	AGCCAGTCCTTGTTtCGCATAGG	M1:p6rAdA	LibT1	0	-4.60517	0.163793	0.112526
AGCCAGTCCTTGTTACGCAT	AGCCAGTCCTTGTTACGCATAGG	AGCCAGgCCTTGTTACGCATAGG	M1:p14rUdC	LibT1	0.120257	-2.03824	0.690629	0.112526
TGCGCTGAGCCTACGGAATG	TGCGCTGAGCCTACGGAATGGGG	TGCGCTGAGCCTACGtAATGGGG	M1:p5rGdA	LibT2	0.0915856	-2.28685	0.0877664	0.506932
TGCGCTGAGCCTACGGAATG	TGCGCTGAGCCTACGGAATGGGG	TGCGCTGAGCCaACGGAATGGGG	M1:p9rUdT	LibT2	0.992856	0.00285241	0.779834	0.506932
TGCGCTGAGCCTACGGAATG	TGCGCTGAGCCTACGGAATGGGG	TGCGCTGAGgCTACGGAATGGGG	M1:p11rCdC	LibT2	0.0844874	-2.35929	0.309271	0.506932
AAGGCAGCGAGTTCAGGGCA	AAGGCAGCGAGTTCAGGGCAAGG	AAGGCAGCGAGTcCAGGGCAAGG	M1:p8rUdG	LibT2	1.03843	0.0472938	0.957229	1.00562
AAGGCAGCGAGTTCAGGGCA	AAGGCAGCGAGTTCAGGGCAAGG	AAGGCAGCGAtTTCAGGGCAAGG	M1:p10rGdA	LibT2	1.02541	0.0347933	0.643742	1.00562
AAGGCAGCGAGTTCAGGGCA	AAGGCAGCGAGTTCAGGGCAAGG	AAGcCAGCGAGTTCAGGGCAAGG	M1:p17rGdG	LibT2	0.717075	-0.318726	0.589285	1.00562
ACAGACGTCGAGTGCCAGTC	ACAGACGTCGAGTGCCAGTCTGG	ACAGACGTCGAGTGCCAGTgTGG	M1:p1rCdC	LibT2	0.0600171	-2.65902	0.335404	0.562585
ACAGACGTCGAGTGCCAGTC	ACAGACGTCGAGTGCCAGTCTGG	ACAGACGcCGAGTGCCAGTCTGG	M1:p13rUdG	LibT2	1.00913	0.0189454	1.10767	0.562585
ACAGACGTCGAGTGCCAGTC	ACAGACGTCGAGTGCCAGTCTGG	ACAGACtTCGAGTGCCAGTCTGG	M1:p14rGdA	LibT2	0.368184	-0.972375	0.778371	0.562585
CTCGGCTCACGAACGCGTTC	CTCGGCTCACGAACGCGTTCAGG	CTCGGCTCACGAACGCGTcCAGG	M1:p2rUdG	LibT2	0.0810674	-2.39615	0.437599	0.208073
CTCGGCTCACGAACGCGTTC	CTCGGCTCACGAACGCGTTCAGG	CTCcGCTCACGAACGCGTTCAGG	M1:p17rGdG	LibT2	0.105575	-2.15784	0.589285	0.208073
CTCGGCTCACGAACGCGTTC	CTCGGCTCACGAACGCGTTCAGG	CaCGGCTCACGAACGCGTTCAGG	M1:p19rUdT	LibT2	0.13514	-1.93005	0.944411	0.208073
TCACACAGGGCTGAGTTATG	TCACACAGGGCTGAGTTATGCGG	TCACtCAGGGCTGAGTTATGCGG	M1:p16rAdA	LibT2	0.949454	-0.0413908	0.617177	0.803995
TCACACAGGGCTGAGTTATG	TCACACAGGGCTGAGTTATGCGG	TCAgACAGGGCTGAGTTATGCGG	M1:p17rCdC	LibT2	0.223374	-1.45511	0.483005	0.803995
TCACACAGGGCTGAGTTATG	TCACACAGGGCTGAGTTATGCGG	TgACACAGGGCTGAGTTATGCGG	M1:p19rCdC	LibT2	0.978046	-0.0120257	0.942785	0.803995
GAGAGGATGCCGCTAGAAGC	GAGAGGATGCCGCTAGAAGCTGG	GAGAGGATGtCGCTAGAAGCTGG	M1:p11rCdA	LibT2	1	0.00995033	0.803445	1.34515
GAGAGGATGCCGCTAGAAGC	GAGAGGATGCCGCTAGAAGCTGG	GAGAGGAaGCCGCTAGAAGCTGG	M1:p13rUdT	LibT2	1.84587	0.618355	1.02846	1.34515
GAGAGGATGCCGCTAGAAGC	GAGAGGATGCCGCTAGAAGCTGG	GAGgGGATGCCGCTAGAAGCTGG	M1:p17rAdC	LibT2	1.04774	0.0561313	0.823645	1.34515
CTTCAGTGCATCTGCACAAC	CTTCAGTGCATCTGCACAACCGG	CTTCAGTGCATCTGgACAACCGG	M1:p6rCdC	LibT2	0.0206051	-3.48659	0.105954	0.131848
CTTCAGTGCATCTGCACAAC	CTTCAGTGCATCTGCACAACCGG	CTTCAGTGCATCaGCACAACCGG	M1:p8rUdT	LibT2	0.0692466	-2.53519	0.642837	0.131848
CTTCAGTGCATCTGCACAAC	CTTCAGTGCATCTGCACAACCGG	CTTCAGTcCATCTGCACAACCGG	M1:p13rGdG	LibT2	0.0520528	-2.77977	0.760635	0.131848
CTGCTGGGTACAAGCGCTGG	CTGCTGGGTACAAGCGCTGGCGG	CTGCTGGGTACAAGtGCTGGCGG	M1:p6rCdA	LibT2	0.216983	-1.48288	0.259483	0.783372
CTGCTGGGTACAAGCGCTGG	CTGCTGGGTACAAGCGCTGGCGG	CTGCTGGGTACAAaCGCTGGCGG	M1:p7rGdT	LibT2	0.808494	-0.20029	0.741316	0.783372
CTGCTGGGTACAAGCGCTGG	CTGCTGGGTACAAGCGCTGGCGG	CgGCTGGGTACAAGCGCTGGCGG	M1:p19rUdC	LibT2	1.04589	0.0543802	0.995597	0.783372
GCATCTTGTTTAACGGCAGC	GCATCTTGTTTAACGGCAGCAGG	GCATCTTGTTTAACGGgAGCAGG	M1:p4rCdC	LibT2	0	-4.60517	0.136945	0.110974
GCATCTTGTTTAACGGCAGC	GCATCTTGTTTAACGGCAGCAGG	GCATCTTGTTTAACGcCAGCAGG	M1:p5rGdG	LibT2	8.03107e-15	-4.60517	0.1082	0.110974
GCATCTTGTTTAACGGCAGC	GCATCTTGTTTAACGGCAGCAGG	GCATgTTGTTTAACGGCAGCAGG	M1:p16rCdC	LibT2	0.232601	-1.41634	0.720332	0.110974
GCGTACGTTGAAACGGCGTT	GCGTACGTTGAAACGGCGTTGGG	GCGTACGTTGAAACGGCaTTGGG	M1:p3rGdT	LibT2	0.719837	-0.314935	0.841878	0.388646
GCGTACGTTGAAACGGCGTT	GCGTACGTTGAAACGGCGTTGGG	GCGTACGTTGAAAaGGCGTTGGG	M1:p7rCdT	LibT2	0.0714039	-2.50833	0.256935	0.388646
GCGTACGTTGAAACGGCGTT	GCGTACGTTGAAACGGCGTTGGG	GCGTACGTTGAAtCGGCGTTGGG	M1:p8rAdA	LibT2	0.0753052	-2.46152	0.524108	0.388646
GGACAAATGAAGGGGTCGCG	GGACAAATGAAGGGGTCGCGGGG	GGACAAATGAAGGGGTCGaGGGG	M1:p2rCdT	LibT2	0.735589	-0.293581	0.447756	0.866801
GGACAAATGAAGGGGTCGCG	GGACAAATGAAGGGGTCGCGGGG	GGACAAATGAAGaGGTCGCGGGG	M1:p8rGdT	LibT2	1.07673	0.0831732	0.997599	0.866801
GGACAAATGAAGGGGTCGCG	GGACAAATGAAGGGGTCGCGGGG	GGACAAATaAAGGGGTCGCGGGG	M1:p12rGdT	LibT2	0.533566	-0.609603	0.974134	0.866801
TAGTTCAAAACCACACTGGC	TAGTTCAAAACCACACTGGCGGG	TAGTTCAAAACCACACTGcCGGG	M1:p2rGdG	LibT2	0.24835	-1.35344	0.709793	0.148161
TAGTTCAAAACCACACTGGC	TAGTTCAAAACCACACTGGCGGG	TAGTTCAAAACCACACTtGCGGG	M1:p3rGdA	LibT2	0.00969655	-3.92731	0.489336	0.148161
TAGTTCAAAACCACACTGGC	TAGTTCAAAACCACACTGGCGGG	TAGcTCAAAACCACACTGGCGGG	M1:p17rUdG	LibT2	0.0746243	-2.46953	0.669245	0.148161
CCTGACCGTAACCATGAACC	CCTGACCGTAACCATGAACCAGG	CCTGACCGTAACCATGAAtCAGG	M1:p2rCdA	LibT2	0.443905	-0.789868	0.412216	0.837324
CCTGACCGTAACCATGAACC	CCTGACCGTAACCATGAACCAGG	CCTGACCGTtACCATGAACCAGG	M1:p11rAdA	LibT2	0.853549	-0.146705	0.767122	0.837324
CCTGACCGTAACCATGAACC	CCTGACCGTAACCATGAACCAGG	CCTGgCCGTAACCATGAACCAGG	M1:p16rAdC	LibT2	0.935245	-0.0563115	0.807566	0.837324
CGCAACATGCCGTCCACCTA	CGCAACATGCCGTCCACCTACGG	CGCAACATGCaGTCCACCTACGG	M1:p10rCdT	LibT2	0.225132	-1.44761	0.712818	0.351438
CGCAACATGCCGTCCACCTA	CGCAACATGCCGTCCACCTACGG	CGCAACcTGCCGTCCACCTACGG	M1:p14rAdG	LibT2	0.114464	-2.08374	0.376269	0.351438
CGCAACATGCCGTCCACCTA	CGCAACATGCCGTCCACCTACGG	CGCAAtATGCCGTCCACCTACGG	M1:p15rCdA	LibT2	0.366534	-0.976748	1.02683	0.351438
GTACACCCCCTTAGTGACCC	GTACACCCCCTTAGTGACCCGGG	GTACACCCCCTTAGTGACCaGGG	M1:p1rCdT	LibT2	0.224604	-1.44986	0.384878	0.442664
GTACACCCCCTTAGTGACCC	GTACACCCCCTTAGTGACCCGGG	GTACACCCCCTaAGTGACCCGGG	M1:p9rUdT	LibT2	0.363954	-0.983622	0.779834	0.442664
GTACACCCCCTTAGTGACCC	GTACACCCCCTTAGTGACCCGGG	GTACACCCCCgTAGTGACCCGGG	M1:p10rUdC	LibT2	0.306486	-1.15047	0.388804	0.442664
GCCGCTGTGCAAACGCGTCA	GCCGCTGTGCAAACGCGTCACGG	GCCGCTGTGCAAACGCGTaACGG	M1:p2rCdT	LibT2	0.0878894	-2.32392	0.447756	0.323779
GCCGCTGTGCAAACGCGTCA	GCCGCTGTGCAAACGCGTCACGG	GCCGCTGTGgAAACGCGTCACGG	M1:p11rCdC	LibT2	0.0787821	-2.42157	0.309271	0.323779
GCCGCTGTGCAAACGCGTCA	GCCGCTGTGCAAACGCGTCACGG	GCCaCTGTGCAAACGCGTCACGG	M1:p17rGdT	LibT2	0.497792	-0.677683	1.01929	0.323779
GCTACCAGTCAAGAAGGTGG	GCTACCAGTCAAGAAGGTGGAGG	GCTACCAGTCAAGAAGGTaGAGG	M1:p2rGdT	LibT2	1	0.00995033	0.782588	1.03318
GCTACCAGTCAAGAAGGTGG	GCTACCAGTCAAGAAGGTGGAGG	GCTACCAGTCgAGAAGGTGGAGG	M1:p10rAdC	LibT2	0.880135	-0.116382	0.632246	1.03318
GCTACCAGTCAAGAAGGTGG	GCTACCAGTCAAGAAGGTGGAGG	GCTACCAGcCAAGAAGGTGGAGG	M1:p12rUdG	LibT2	0.999455	0.00941082	1.00013	1.03318
TTATCTTCCCCACTCGCGCT	TTATCTTCCCCACTCGCGCTAGG	TTATCcTCCCCACTCGCGCTAGG	M1:p15rUdG	LibT2	1	0.00995033	1.01096	0.893257
TTATCTTCCCCACTCGCGCT	TTATCTTCCCCACTCGCGCTAGG	TTAcCTTCCCCACTCGCGCTAGG	M1:p17rUdG	LibT2	1.02413	0.0335593	0.669245	0.893257
TTATCTTCCCCACTCGCGCT	TTATCTTCCCCACTCGCGCTAGG	TTgTCTTCCCCACTCGCGCTAGG	M1:p18rAdC	LibT2	0.418291	-0.847953	0.828385	0.893257
GTCACATCTGTGTGTGGTGT	GTCACATCTGTGTGTGGTGTTGG	GTCACATCTGTGTGTGGTGgTGG	M1:p1rUdC	LibT2	0.0640317	-2.60326	0.38921	0.386311
GTCACATCTGTGTGTGGTGT	GTCACATCTGTGTGTGGTGTTGG	GTCACATCTGTGTGTGGTcTTGG	M1:p2rGdG	LibT2	0.336865	-1.05882	0.709793	0.386311
GTCACATCTGTGTGTGGTGT	GTCACATCTGTGTGTGGTGTTGG	GTCACATCTGaGTGTGGTGTTGG	M1:p10rUdT	LibT2	0.42058	-0.842623	0.773627	0.386311
CCAACCTAAAGTAGCGTTCC	CCAACCTAAAGTAGCGTTCCGGG	CCAACCTAAAGTAGCGTTgCGGG	M1:p2rCdC	LibT2	0.0106242	-3.88129	0.169773	0.123681
CCAACCTAAAGTAGCGTTCC	CCAACCTAAAGTAGCGTTCCGGG	CCAACCTAAAGTtGCGTTCCGGG	M1:p8rAdA	LibT2	0.059542	-2.66582	0.524108	0.123681
CCAACCTAAAGTAGCGTTCC	CCAACCTAAAGTAGCGTTCCGGG	CCAACCTAAtGTAGCGTTCCGGG	M1:p11rAdA	LibT2	0.0942298	-2.26116	0.767122	0.123681
GCACGCATGAAACCAGCTTC	GCACGCATGAAACCAGCTTCAGG	GCACGCATGAAACCAGCTcCAGG	M1:p2rUdG	LibT2	0.206413	-1.53057	0.437599	0.643707
GCACGCATGAAACCAGCTTC	GCACGCATGAAACCAGCTTCAGG	GCACGCATGAAACCAGCaTCAGG	M1:p3rUdT	LibT2	0.504102	-0.665334	0.533892	0.643707
GCACGCATGAAACCAGCTTC	GCACGCATGAAACCAGCTTCAGG	GCtCGCATGAAACCAGCTTCAGG	M1:p18rAdA	LibT2	0.901237	-0.0929524	0.937917	0.643707
TGGTCGCGCCCTGACCGTGC	TGGTCGCGCCCTGACCGTGCTGG	TGGTCGCGCCCTGACCGTGgTGG	M1:p1rCdC	LibT2	0.16808	-1.72552	0.335404	0.415509
TGGTCGCGCCCTGACCGTGC	TGGTCGCGCCCTGACCGTGCTGG	TGGTCGCGCCCTGACCGgGCTGG	M1:p3rUdC	LibT2	0.22079	-1.46625	0.303261	0.415509
TGGTCGCGCCCTGACCGTGC	TGGTCGCGCCCTGACCGTGCTGG	TGGTCGCGgCCTGACCGTGCTGG	M1:p12rCdC	LibT2	0.395786	-0.90193	0.762697	0.415509
AGAGAGCGATCATTGGGAGC	AGAGAGCGATCATTGGGAGCGGG	AGAGAGCGATCATgGGGAGCGGG	M1:p7rUdC	LibT2	0.281213	-1.2337	0.12091	0.881853
AGAGAGCGATCATTGGGAGC	AGAGAGCGATCATTGGGAGCGGG	AGAGAGaGATCATTGGGAGCGGG	M1:p14rCdT	LibT2	1.05082	0.0590423	0.759948	0.881853
AGAGAGCGATCATTGGGAGC	AGAGAGCGATCATTGGGAGCGGG	AaAGAGCGATCATTGGGAGCGGG	M1:p19rGdT	LibT2	1.03586	0.0448372	1.03936	0.881853
GCATTCGAGATTACCCCCGA	GCATTCGAGATTACCCCCGACGG	GCATTCGAGATTACgCCCGACGG	M1:p6rCdC	LibT2	0.0229219	-3.41362	0.105954	0.544037
GCATTCGAGATTACCCCCGA	GCATTCGAGATTACCCCCGACGG	GCATTCGAGATTcCCCCCGACGG	M1:p8rAdG	LibT2	0.406925	-0.87485	0.253491	0.544037
GCATTCGAGATTACCCCCGA	GCATTCGAGATTACCCCCGACGG	GCAcTCGAGATTACCCCCGACGG	M1:p17rUdG	LibT2	0.839925	-0.162607	0.669245	0.544037
ACCGAAAGCCTTGTAGCCCG	ACCGAAAGCCTTGTAGCCCGTGG	ACCGAAAGCCTgGTAGCCCGTGG	M1:p9rUdC	LibT2	0.688708	-0.358522	0.418902	0.870283
ACCGAAAGCCTTGTAGCCCG	ACCGAAAGCCTTGTAGCCCGTGG	ACCGAAAGCCaTGTAGCCCGTGG	M1:p10rUdT	LibT2	0.925943	-0.0662012	0.773627	0.870283
ACCGAAAGCCTTGTAGCCCG	ACCGAAAGCCTTGTAGCCCGTGG	ACCGAAAGCtTTGTAGCCCGTGG	M1:p11rCdA	LibT2	0.711997	-0.325735	0.803445	0.870283
ACCCAGTGGAACGGCTTGCA	ACCCAGTGGAACGGCTTGCACGG	ACCCAGTGGAACGGCTTtCACGG	M1:p3rGdA	LibT2	0.456191	-0.76316	0.489336	0.880809
ACCCAGTGGAACGGCTTGCA	ACCCAGTGGAACGGCTTGCACGG	ACCCcGTGGAACGGCTTGCACGG	M1:p16rAdG	LibT2	0.947303	-0.0436356	0.638095	0.880809
ACCCAGTGGAACGGCTTGCA	ACCCAGTGGAACGGCTTGCACGG	AgCCAGTGGAACGGCTTGCACGG	M1:p19rCdC	LibT2	0.973242	-0.0168998	0.942785	0.880809
GTCTTGGGCGCCGGCGTTAC	GTCTTGGGCGCCGGCGTTACTGG	GTCTTGGGCGCCGGCGTTtCTGG	M1:p2rAdA	LibT2	0.122196	-2.02347	0.587598	0.196674
GTCTTGGGCGCCGGCGTTAC	GTCTTGGGCGCCGGCGTTACTGG	GTCTTGGGCGCCGcCGTTACTGG	M1:p7rGdG	LibT2	0.0704541	-2.52007	0.333058	0.196674
GTCTTGGGCGCCGGCGTTAC	GTCTTGGGCGCCGGCGTTACTGG	GTCTTGcGCGCCGGCGTTACTGG	M1:p14rGdG	LibT2	0.0570708	-2.70201	0.631909	0.196674
CCTCCTACCCATGGGTATAG	CCTCCTACCCATGGGTATAGGGG	CCTCCTACCCATGGGcATAGGGG	M1:p5rUdG	LibT2	0.422268	-0.83871	0.529864	0.830306
CCTCCTACCCATGGGTATAG	CCTCCTACCCATGGGTATAGGGG	CCTCCTACCCATGaGTATAGGGG	M1:p7rGdT	LibT2	0.80339	-0.206545	0.741316	0.830306
CCTCCTACCCATGGGTATAG	CCTCCTACCCATGGGTATAGGGG	gCTCCTACCCATGGGTATAGGGG	M1:p20rCdC	LibT2	0.996551	0.0065296	1.13383	0.830306
TTTAGGTGGATGGTGCAATG	TTTAGGTGGATGGTGCAATGTGG	TTTAGGTGcATGGTGCAATGTGG	M1:p12rGdG	LibT2	0.378693	-0.944965	0.517584	0.877784
TTTAGGTGGATGGTGCAATG	TTTAGGTGGATGGTGCAATGTGG	TTTAGGcGGATGGTGCAATGTGG	M1:p14rUdG	LibT2	1	0.00995033	0.923217	0.877784
TTTAGGTGGATGGTGCAATG	TTTAGGTGGATGGTGCAATGTGG	TgTAGGTGGATGGTGCAATGTGG	M1:p19rUdC	LibT2	1.0122	0.0219608	0.995597	0.877784
GCCAGGTCATTTAGACTCTC	GCCAGGTCATTTAGACTCTCCGG	GCCAGGTCATTTAGACaCTCCGG	M1:p4rUdT	LibT2	0.0184703	-3.55889	0.354125	0.110667
GCCAGGTCATTTAGACTCTC	GCCAGGTCATTTAGACTCTCCGG	GCCAGGTCAgTTAGACTCTCCGG	M1:p11rUdC	LibT2	0.0478115	-2.85057	0.523534	0.110667
GCCAGGTCATTTAGACTCTC	GCCAGGTCATTTAGACTCTCCGG	GtCAGGTCATTTAGACTCTCCGG	M1:p19rCdA	LibT2	0.129008	-1.97322	0.961333	0.110667
CGAGCATATCCCTTTCCAGA	CGAGCATATCCCTTTCCAGAGGG	CGAGCATATCCCTTTCCAcAGGG	M1:p2rGdG	LibT2	0.385997	-0.926349	0.709793	0.880821
CGAGCATATCCCTTTCCAGA	CGAGCATATCCCTTTCCAGAGGG	CGAGCcTATCCCTTTCCAGAGGG	M1:p15rAdG	LibT2	0.993284	0.00327824	0.724867	0.880821
CGAGCATATCCCTTTCCAGA	CGAGCATATCCCTTTCCAGAGGG	CGAcCATATCCCTTTCCAGAGGG	M1:p17rGdG	LibT2	1.00107	0.0110139	0.589285	0.880821
CGTTGGACCGTCGATATTTG	CGTTGGACCGTCGATATTTGGGG	CGTTGGACCGTCGATATTgGGGG	M1:p2rUdC	LibT2	0.0439647	-2.91943	0.24821	0.188579
CGTTGGACCGTCGATATTTG	CGTTGGACCGTCGATATTTGGGG	CGTTGGACCaTCGATATTTGGGG	M1:p11rGdT	LibT2	0.679481	-0.371816	0.918463	0.188579
CGTTGGACCGTCGATATTTG	CGTTGGACCGTCGATATTTGGGG	CGTTcGACCGTCGATATTTGGGG	M1:p16rGdG	LibT2	0.0202485	-3.49831	0.701092	0.188579
CGAAGGATCGGTATCATCGA	CGAAGGATCGGTATCATCGATGG	CGAAGGATCGGTATCATCtATGG	M1:p2rGdA	LibT2	0.915527	-0.0773916	0.727728	0.779535
CGAAGGATCGGTATCATCGA	CGAAGGATCGGTATCATCGATGG	CGAAGGATgGGTATCATCGATGG	M1:p12rCdC	LibT2	0.582974	-0.522605	0.762697	0.779535
CGAAGGATCGGTATCATCGA	CGAAGGATCGGTATCATCGATGG	CGAAGGcTCGGTATCATCGATGG	M1:p14rAdG	LibT2	0.52526	-0.625002	0.376269	0.779535
CGTGATTACCATTGGGGACA	CGTGATTACCATTGGGGACACGG	CGTGATTACCATTGGGGgCACGG	M1:p3rAdC	LibT2	0.698078	-0.345202	0.486203	0.424394
CGTGATTACCATTGGGGACA	CGTGATTACCATTGGGGACACGG	CGTGATTACCATTGtGGACACGG	M1:p6rGdA	LibT2	0.0951566	-2.2523	0.222531	0.424394
CGTGATTACCATTGGGGACA	CGTGATTACCATTGGGGACACGG	CGTGATgACCATTGGGGACACGG	M1:p14rUdC	LibT2	0.125691	-1.99738	0.690629	0.424394
ACGACCAGCTGAAGCATTCC	ACGACCAGCTGAAGCATTCCCGG	ACGAaCAGCTGAAGCATTCCCGG	M1:p16rCdT	LibT2	0.490965	-0.691219	0.803826	0.54287
ACGACCAGCTGAAGCATTCC	ACGACCAGCTGAAGCATTCCCGG	ACcACCAGCTGAAGCATTCCCGG	M1:p18rGdG	LibT2	0.20252	-1.54872	0.618721	0.54287
ACGACCAGCTGAAGCATTCC	ACGACCAGCTGAAGCATTCCCGG	AgGACCAGCTGAAGCATTCCCGG	M1:p19rCdC	LibT2	0.639515	-0.431529	0.942785	0.54287
ATGATTGTACCGAGACCGAT	ATGATTGTACCGAGACCGATCGG	ATGATTGTACCGAGACaGATCGG	M1:p4rCdT	LibT2	0.0224403	-3.42835	0.427272	0.244383
ATGATTGTACCGAGACCGAT	ATGATTGTACCGAGACCGATCGG	ATGATTGTACCaAGACCGATCGG	M1:p9rGdT	LibT2	0.98394	-0.00607809	1.00031	0.244383
ATGATTGTACCGAGACCGAT	ATGATTGTACCGAGACCGATCGG	ATGATTGTAaCGAGACCGATCGG	M1:p11rCdT	LibT2	0.0185516	-3.55604	0.514479	0.244383
TCCTTAGAGCATCGACACCT	TCCTTAGAGCATCGACACCTCGG	TCCTTAGAGCATCGACAtCTCGG	M1:p3rCdA	LibT2	0.135153	-1.92997	0.508695	0.495084
TCCTTAGAGCATCGACACCT	TCCTTAGAGCATCGACACCTCGG	TCCTTAGAGgATCGACACCTCGG	M1:p11rCdC	LibT2	0.77472	-0.242429	0.309271	0.495084
TCCTTAGAGCATCGACACCT	TCCTTAGAGCATCGACACCTCGG	TCCaTAGAGCATCGACACCTCGG	M1:p17rUdT	LibT2	0.198963	-1.5656	0.538814	0.495084
GGCAGGCTTAAATCCCCAAC	GGCAGGCTTAAATCCCCAACCGG	GGCAGGCTTAAATCCCCAgCCGG	M1:p2rAdC	LibT2	0.183572	-1.64211	0.385899	0.343557
GGCAGGCTTAAATCCCCAAC	GGCAGGCTTAAATCCCCAACCGG	GGCAGGCTTAAAgCCCCAACCGG	M1:p8rUdC	LibT2	0.204067	-1.54147	0.306832	0.343557
GGCAGGCTTAAATCCCCAAC	GGCAGGCTTAAATCCCCAACCGG	GGCAGGCTTAAtTCCCCAACCGG	M1:p9rAdA	LibT2	0.107212	-2.14377	0.297234	0.343557
AGTCGCCGCGCCTTTATCGT	AGTCGCCGCGCCTTTATCGTGGG	AGTCGCCGCGtCTTTATCGTGGG	M1:p10rCdA	LibT2	0.554269	-0.572225	0.531742	0.888782
AGTCGCCGCGCCTTTATCGT	AGTCGCCGCGCCTTTATCGTGGG	AGTCGCCGCcCCTTTATCGTGGG	M1:p11rGdG	LibT2	0.84191	-0.160274	0.78216	0.888782
AGTCGCCGCGCCTTTATCGT	AGTCGCCGCGCCTTTATCGTGGG	AGTCGCCGaGCCTTTATCGTGGG	M1:p12rCdT	LibT2	1.00885	0.018674	0.781622	0.888782
TTAGTGGAAGCGTTGGCCGC	TTAGTGGAAGCGTTGGCCGCAGG	TTAGTGGAAGCGTTGGgCGCAGG	M1:p4rCdC	LibT2	0.0822287	-2.38348	0.136945	0.491626
TTAGTGGAAGCGTTGGCCGC	TTAGTGGAAGCGTTGGCCGCAGG	TTAGTGGAAGCGTTtGCCGCAGG	M1:p6rGdA	LibT2	0.076761	-2.4446	0.222531	0.491626
TTAGTGGAAGCGTTGGCCGC	TTAGTGGAAGCGTTGGCCGCAGG	gTAGTGGAAGCGTTGGCCGCAGG	M1:p20rUdC	LibT2	1.01684	0.0264854	1.09631	0.491626
AGGTTTGGACACGCTTTCGC	AGGTTTGGACACGCTTTCGCGGG	AGGTTTGGACACGgTTTCGCGGG	M1:p7rCdC	LibT2	0.0203084	-3.49633	0.103103	0.599882
AGGTTTGGACACGCTTTCGC	AGGTTTGGACACGCTTTCGCGGG	AGGTTTGtACACGCTTTCGCGGG	M1:p13rGdA	LibT2	0.531237	-0.613898	0.473795	0.599882
AGGTTTGGACACGCTTTCGC	AGGTTTGGACACGCTTTCGCGGG	AGGTcTGGACACGCTTTCGCGGG	M1:p16rUdG	LibT2	0.950173	-0.0406418	0.870251	0.599882
CAACGGCAATCGATCGTGGA	CAACGGCAATCGATCGTGGAAGG	CAACGGCgATCGATCGTGGAAGG	M1:p13rAdC	LibT2	0.12742	-1.98472	0.613416	0.0802316
CAACGGCAATCGATCGTGGA	CAACGGCAATCGATCGTGGAAGG	CAACGGgAATCGATCGTGGAAGG	M1:p14rCdC	LibT2	0.0131378	-3.76629	0.652258	0.0802316
CAACGGCAATCGATCGTGGA	CAACGGCAATCGATCGTGGAAGG	CAACtGCAATCGATCGTGGAAGG	M1:p16rGdA	LibT2	0.0535756	-2.75553	0.655569	0.0802316
CTCGCCCCAGGTACGATATC	CTCGCCCCAGGTACGATATCTGG	CTCGCCCCAGGTACGcTATCTGG	M1:p5rAdG	LibT2	0.0443767	-2.91182	0.0908897	0.45587
CTCGCCCCAGGTACGATATC	CTCGCCCCAGGTACGATATCTGG	CTCGCCCCAGGTAgGATATCTGG	M1:p7rCdC	LibT2	0.0711658	-2.51126	0.103103	0.45587
CTCGCCCCAGGTACGATATC	CTCGCCCCAGGTACGATATCTGG	CTCGCCCaAGGTACGATATCTGG	M1:p13rCdT	LibT2	0.862787	-0.136064	0.809571	0.45587
TGCTCCCTCGCTGTACCGAC	TGCTCCCTCGCTGTACCGACCGG	TGCTCCCTCGCTGTtCCGACCGG	M1:p6rAdA	LibT2	0.100091	-2.20645	0.163793	0.494625
TGCTCCCTCGCTGTACCGAC	TGCTCCCTCGCTGTACCGACCGG	TGCTCCCTCGCTGcACCGACCGG	M1:p7rUdG	LibT2	0.0694724	-2.53235	0.44171	0.494625
TGCTCCCTCGCTGTACCGAC	TGCTCCCTCGCTGTACCGACCGG	gGCTCCCTCGCTGTACCGACCGG	M1:p20rUdC	LibT2	1.04196	0.0506513	1.09631	0.494625
TCCGTTACGCAAGACAAGGT	TCCGTTACGCAAGACAAGGTAGG	TCCGTTACGCAcGACAAGGTAGG	M1:p9rAdG	LibT2	0.412008	-0.862731	0.33735	0.832258
TCCGTTACGCAAGACAAGGT	TCCGTTACGCAAGACAAGGTAGG	TCCGTTACcCAAGACAAGGTAGG	M1:p12rGdG	LibT2	0.835731	-0.167553	0.517584	0.832258
TCCGTTACGCAAGACAAGGT	TCCGTTACGCAAGACAAGGTAGG	TaCGTTACGCAAGACAAGGTAGG	M1:p19rCdT	LibT2	0.959913	-0.0305489	0.946428	0.832258
GACTTCTCGACACCCTTTAC	GACTTCTCGACACCCTTTACGGG	GACTTCTCGAgACCCTTTACGGG	M1:p10rCdC	LibT2	0.00881478	-3.97311	0.196597	0.412762
GACTTCTCGACACCCTTTAC	GACTTCTCGACACCCTTTACGGG	GACTTCTgGACACCCTTTACGGG	M1:p13rCdC	LibT2	0.352299	-1.01529	0.616816	0.412762
GACTTCTCGACACCCTTTAC	GACTTCTCGACACCCTTTACGGG	GACgTCTCGACACCCTTTACGGG	M1:p17rUdC	LibT2	0.994236	0.00422742	0.870604	0.412762
CAATGCCCCTCCTTCCGCTC	CAATGCCCCTCCTTCCGCTCCGG	CAATGCCCCTCCTTgCGCTCCGG	M1:p6rCdC	LibT2	0.022662	-3.42154	0.105954	0.385679
CAATGCCCCTCCTTCCGCTC	CAATGCCCCTCCTTCCGCTCCGG	CAATGCCCCTCCcTCCGCTCCGG	M1:p8rUdG	LibT2	0.771106	-0.247044	0.957229	0.385679
CAATGCCCCTCCTTCCGCTC	CAATGCCCCTCCTTCCGCTCCGG	CAATGCCCCTCgTTCCGCTCCGG	M1:p9rCdC	LibT2	0.0627245	-2.62108	0.165205	0.385679
GAGGTGTTTCTCGTACGCCT	GAGGTGTTTCTCGTACGCCTGGG	GAGGTGTTTCTCGTACcCCTGGG	M1:p4rGdG	LibT2	0.0561882	-2.71525	0.192806	0.534351
GAGGTGTTTCTCGTACGCCT	GAGGTGTTTCTCGTACGCCTGGG	GAGGTGTTgCTCGTACGCCTGGG	M1:p12rUdC	LibT2	0.256101	-1.32388	0.772269	0.534351
GAGGTGTTTCTCGTACGCCT	GAGGTGTTTCTCGTACGCCTGGG	GAGGTGTcTCTCGTACGCCTGGG	M1:p13rUdG	LibT2	1.03865	0.0475078	1.10767	0.534351
ATGAAGGCTCCGGTAGTCTC	ATGAAGGCTCCGGTAGTCTCGGG	ATGAAGGCTCCGcTAGTCTCGGG	M1:p8rGdG	LibT2	0.994809	0.00479714	0.488749	1.05719
ATGAAGGCTCCGGTAGTCTC	ATGAAGGCTCCGGTAGTCTCGGG	ATGAAGGCTtCGGTAGTCTCGGG	M1:p11rCdA	LibT2	0.977596	-0.0124812	0.803445	1.05719
ATGAAGGCTCCGGTAGTCTC	ATGAAGGCTCCGGTAGTCTCGGG	ATGAAGGgTCCGGTAGTCTCGGG	M1:p13rCdC	LibT2	0.963652	-0.0267012	0.616816	1.05719
GAGACGGACCCAATCGCAGC	GAGACGGACCCAATCGCAGCGGG	GAGACGGACCCAATCGCAaCGGG	M1:p2rGdT	LibT2	0.213233	-1.49954	0.782588	0.784038
GAGACGGACCCAATCGCAGC	GAGACGGACCCAATCGCAGCGGG	GAGACaGACCCAATCGCAGCGGG	M1:p15rGdT	LibT2	1.01108	0.0208626	1.09259	0.784038
GAGACGGACCCAATCGCAGC	GAGACGGACCCAATCGCAGCGGG	GAGAgGGACCCAATCGCAGCGGG	M1:p16rCdC	LibT2	0.95971	-0.030758	0.720332	0.784038
AGCGACCTACCCTGAAGAGC	AGCGACCTACCCTGAAGAGCGGG	AGCGACCTACtCTGAAGAGCGGG	M1:p10rCdA	LibT2	0.401505	-0.887933	0.531742	0.882506
AGCGACCTACCCTGAAGAGC	AGCGACCTACCCTGAAGAGCGGG	AaCGACCTACCCTGAAGAGCGGG	M1:p19rGdT	LibT2	0.983465	-0.00655635	1.03936	0.882506
AGCGACCTACCCTGAAGAGC	AGCGACCTACCCTGAAGAGCGGG	cGCGACCTACCCTGAAGAGCGGG	M1:p20rAdG	LibT2	1.02922	0.0384694	1.02567	0.882506
AGCATGGCGCTACTCGTTGC	AGCATGGCGCTACTCGTTGCTGG	AGCATGGCGCTACTCGTaGCTGG	M1:p3rUdT	LibT2	0.391317	-0.913005	0.533892	0.532985
AGCATGGCGCTACTCGTTGC	AGCATGGCGCTACTCGTTGCTGG	AGCATGGCGCTgCTCGTTGCTGG	M1:p9rAdC	LibT2	0.0736834	-2.48071	0.505442	0.532985
AGCATGGCGCTACTCGTTGC	AGCATGGCGCTACTCGTTGCTGG	AGCATGcCGCTACTCGTTGCTGG	M1:p14rGdG	LibT2	0.830415	-0.173859	0.631909	0.532985
TTGGGTTATGCGGCTCGCAG	TTGGGTTATGCGGCTCGCAGTGG	TTGGGTTATGCGGCaCGCAGTGG	M1:p6rUdT	LibT2	0.0698279	-2.52788	0.493155	0.274822
TTGGGTTATGCGGCTCGCAG	TTGGGTTATGCGGCTCGCAGTGG	TTGGGTcATGCGGCTCGCAGTGG	M1:p14rUdG	LibT2	0.290078	-1.20371	0.923217	0.274822
TTGGGTTATGCGGCTCGCAG	TTGGGTTATGCGGCTCGCAGTGG	TTGGtTTATGCGGCTCGCAGTGG	M1:p16rGdA	LibT2	0.167188	-1.73055	0.655569	0.274822
TTAGTTAGGCTGAGGATGCA	TTAGTTAGGCTGAGGATGCAGGG	TTAGTTAGGCTaAGGATGCAGGG	M1:p9rGdT	LibT2	0.930026	-0.0618481	1.00031	0.992738
TTAGTTAGGCTGAGGATGCA	TTAGTTAGGCTGAGGATGCAGGG	TTAGTTAGGCcGAGGATGCAGGG	M1:p10rUdG	LibT2	1	0.00995033	0.864975	0.992738
TTAGTTAGGCTGAGGATGCA	TTAGTTAGGCTGAGGATGCAGGG	TTgGTTAGGCTGAGGATGCAGGG	M1:p18rAdC	LibT2	0.831415	-0.17267	0.828385	0.992738
AAGACTGCTGTCGTCAGCAG	AAGACTGCTGTCGTCAGCAGAGG	AAGACTGCTGTCGTCAcCAGAGG	M1:p4rGdG	LibT2	0.0492013	-2.82681	0.192806	0.663883
AAGACTGCTGTCGTCAGCAG	AAGACTGCTGTCGTCAGCAGAGG	AAGACTGCTaTCGTCAGCAGAGG	M1:p11rGdT	LibT2	0.969977	-0.0202257	0.918463	0.663883
AAGACTGCTGTCGTCAGCAG	AAGACTGCTGTCGTCAGCAGAGG	AAGACTGCgGTCGTCAGCAGAGG	M1:p12rUdC	LibT2	0.715304	-0.321164	0.772269	0.663883
CAACCAACTGGGCAACGTCG	CAACCAACTGGGCAACGTCGCGG	CAACCAACTGGaCAACGTCGCGG	M1:p9rGdT	LibT2	1.04043	0.049195	1.00031	1.02959
CAACCAACTGGGCAACGTCG	CAACCAACTGGGCAACGTCGCGG	CAACCAACaGGGCAACGTCGCGG	M1:p12rUdT	LibT2	1.00013	0.0100748	1.03392	1.02959
CAACCAACTGGGCAACGTCG	CAACCAACTGGGCAACGTCGCGG	CgACCAACTGGGCAACGTCGCGG	M1:p19rAdC	LibT2	0.945165	-0.0458711	0.985362	1.02959
ATCCGCGTGCCGGGATCTCA	ATCCGCGTGCCGGGATCTCACGG	ATCCGCGTGCCGGGgTCTCACGG	M1:p6rAdC	LibT2	0.820012	-0.186315	0.79808	0.929693
ATCCGCGTGCCGGGATCTCA	ATCCGCGTGCCGGGATCTCACGG	ATCCGgGTGCCGGGATCTCACGG	M1:p15rCdC	LibT2	0.815398	-0.191889	0.780986	0.929693
ATCCGCGTGCCGGGATCTCA	ATCCGCGTGCCGGGATCTCACGG	ATCtGCGTGCCGGGATCTCACGG	M1:p17rCdA	LibT2	0.919005	-0.0736414	0.966151	0.929693
CCAAAGCTCAGGCGTGGCAC	CCAAAGCTCAGGCGTGGCACAGG	CCAAAGCTCAGGgGTGGCACAGG	M1:p8rCdC	LibT2	0.0622331	-2.62786	0.136004	0.302774
CCAAAGCTCAGGCGTGGCAC	CCAAAGCTCAGGCGTGGCACAGG	CCAAAGCTCcGGCGTGGCACAGG	M1:p11rAdG	LibT2	0.209241	-1.51758	0.818686	0.302774
CCAAAGCTCAGGCGTGGCAC	CCAAAGCTCAGGCGTGGCACAGG	CCAAAGaTCAGGCGTGGCACAGG	M1:p14rCdT	LibT2	0.255262	-1.32704	0.759948	0.302774
CGCGCCAAGGAAGTCATTCG	CGCGCCAAGGAAGTCATTCGCGG	CGCGCCAAGGAAGTCATcCGCGG	M1:p3rUdG	LibT2	0.726119	-0.306363	0.629519	0.97819
CGCGCCAAGGAAGTCATTCG	CGCGCCAAGGAAGTCATTCGCGG	CGCGCaAAGGAAGTCATTCGCGG	M1:p15rCdT	LibT2	0.897309	-0.0972724	0.99835	0.97819
CGCGCCAAGGAAGTCATTCG	CGCGCCAAGGAAGTCATTCGCGG	gGCGCCAAGGAAGTCATTCGCGG	M1:p20rCdC	LibT2	1.09143	0.0966126	1.13383	0.97819
TAGAATTCGGCATTTCGCCG	TAGAATTCGGCATTTCGCCGAGG	TAGAATTCGGCATTTCGtCGAGG	M1:p3rCdA	LibT2	0.112477	-2.09983	0.508695	0.527187
TAGAATTCGGCATTTCGCCG	TAGAATTCGGCATTTCGCCGAGG	TAGAATTCGGCATTTaGCCGAGG	M1:p5rCdT	LibT2	0.503603	-0.666306	0.686108	0.527187
TAGAATTCGGCATTTCGCCG	TAGAATTCGGCATTTCGCCGAGG	TAGAATTCGGCATaTCGCCGAGG	M1:p7rUdT	LibT2	0.625662	-0.453089	0.496702	0.527187
TTGACCGCGTCAGCTGCTCA	TTGACCGCGTCAGCTGCTCATGG	TTGACCGCGaCAGCTGCTCATGG	M1:p11rUdT	LibT2	0.344409	-1.0373	0.701298	0.322641
TTGACCGCGTCAGCTGCTCA	TTGACCGCGTCAGCTGCTCATGG	TTGACCGgGTCAGCTGCTCATGG	M1:p13rCdC	LibT2	0.0291464	-3.24045	0.616816	0.322641
TTGACCGCGTCAGCTGCTCA	TTGACCGCGTCAGCTGCTCATGG	TcGACCGCGTCAGCTGCTCATGG	M1:p19rUdG	LibT2	0.716435	-0.319606	1.04688	0.322641
AAAATACCATAGGCCGCCGC	AAAATACCATAGGCCGCCGCCGG	AAAATACCATAGGtCGCCGCCGG	M1:p7rCdA	LibT2	0.775915	-0.240907	0.615503	0.815572
AAAATACCATAGGCCGCCGC	AAAATACCATAGGCCGCCGCCGG	AAAATACCAcAGGCCGCCGCCGG	M1:p11rUdG	LibT2	0.918371	-0.074324	0.825612	0.815572
AAAATACCATAGGCCGCCGC	AAAATACCATAGGCCGCCGCCGG	AAAtTACCATAGGCCGCCGCCGG	M1:p17rAdA	LibT2	0.469852	-0.734277	0.591939	0.815572
ACGCGTACAGTCGGCATATG	ACGCGTACAGTCGGCATATGGGG	ACGCGTACAGTCGGCATATcGGG	M1:p1rGdG	LibT2	0.711699	-0.326148	0.643714	0.669713
ACGCGTACAGTCGGCATATG	ACGCGTACAGTCGGCATATGGGG	ACGCGTACAGTCGGCcTATGGGG	M1:p5rAdG	LibT2	0.0593302	-2.66887	0.0908897	0.669713
ACGCGTACAGTCGGCATATG	ACGCGTACAGTCGGCATATGGGG	AaGCGTACAGTCGGCATATGGGG	M1:p19rCdT	LibT2	0.932499	-0.0592205	0.946428	0.669713
CGACATACTATCCGGCTACC	CGACATACTATCCGGCTACCTGG	CGACATACTATCCGGCTcCCTGG	M1:p3rAdG	LibT2	0.0351179	-3.09848	0.274264	0.265734
CGACATACTATCCGGCTACC	CGACATACTATCCGGCTACCTGG	CGACATACTATCCGGCgACCTGG	M1:p4rUdC	LibT2	0.0789652	-2.41951	0.311773	0.265734
CGACATACTATCCGGCTACC	CGACATACTATCCGGCTACCTGG	CGACATACTtTCCGGCTACCTGG	M1:p11rAdA	LibT2	0.343474	-1.03994	0.767122	0.265734
CTGACTGCATCCCTCGCGGT	CTGACTGCATCCCTCGCGGTAGG	CTGACTGaATCCCTCGCGGTAGG	M1:p13rCdT	LibT2	0.933703	-0.0579442	0.809571	1.05573
CTGACTGCATCCCTCGCGGT	CTGACTGCATCCCTCGCGGTAGG	CTGACTaCATCCCTCGCGGTAGG	M1:p14rGdT	LibT2	1.01206	0.0218177	0.958693	1.05573
CTGACTGCATCCCTCGCGGT	CTGACTGCATCCCTCGCGGTAGG	aTGACTGCATCCCTCGCGGTAGG	M1:p20rCdT	LibT2	1.03171	0.0408625	1.09613	1.05573
GAGCGACGCATTATGGGAGG	GAGCGACGCATTATGGGAGGAGG	GAGCGACGCATTATGGGAGtAGG	M1:p1rGdA	LibT2	0.900781	-0.0934531	0.749021	0.612088
GAGCGACGCATTATGGGAGG	GAGCGACGCATTATGGGAGGAGG	GAGCGACGCATTATGGGcGGAGG	M1:p3rAdG	LibT2	0.205631	-1.53419	0.274264	0.612088
GAGCGACGCATTATGGGAGG	GAGCGACGCATTATGGGAGGAGG	GAGCGACGCATTcTGGGAGGAGG	M1:p8rAdG	LibT2	0.335718	-1.06213	0.253491	0.612088
GACGATCATCCCGCGTCCAT	GACGATCATCCCGCGTCCATAGG	GACGATCATCCCGCGTCgATAGG	M1:p3rCdC	LibT2	0.09263	-2.27663	0.0949774	0.481168
GACGATCATCCCGCGTCCAT	GACGATCATCCCGCGTCCATAGG	GACGATCATCCCGCGTaCATAGG	M1:p4rCdT	LibT2	0.10319	-2.17869	0.427272	0.481168
GACGATCATCCCGCGTCCAT	GACGATCATCCCGCGTCCATAGG	GgCGATCATCCCGCGTCCATAGG	M1:p19rAdC	LibT2	0.898649	-0.0957959	0.985362	0.481168
TGCAGTTGATGTCCCTGCCG	TGCAGTTGATGTCCCTGCCGAGG	TGCAGTTGATGTCCCTGaCGAGG	M1:p3rCdT	LibT2	0.211622	-1.50678	0.625715	0.461811
TGCAGTTGATGTCCCTGCCG	TGCAGTTGATGTCCCTGCCGAGG	TGCAGTTcATGTCCCTGCCGAGG	M1:p13rGdG	LibT2	0.335654	-1.06232	0.760635	0.461811
TGCAGTTGATGTCCCTGCCG	TGCAGTTGATGTCCCTGCCGAGG	TGCAcTTGATGTCCCTGCCGAGG	M1:p16rGdG	LibT2	0.501524	-0.67036	0.701092	0.461811
CCCATCCCTCCTAGCCGAGC	CCCATCCCTCCTAGCCGAGCGGG	CCCATCCCTCCTAGCCGtGCGGG	M1:p3rAdA	LibT2	0.0799737	-2.40824	0.383261	0.742284
CCCATCCCTCCTAGCCGAGC	CCCATCCCTCCTAGCCGAGCGGG	CCCATCCtTCCTAGCCGAGCGGG	M1:p13rCdA	LibT2	0.954587	-0.036055	0.76295	0.742284
CCCATCCCTCCTAGCCGAGC	CCCATCCCTCCTAGCCGAGCGGG	CCCATCtCTCCTAGCCGAGCGGG	M1:p14rCdA	LibT2	0.932533	-0.0591848	0.646151	0.742284
TTCGTAGGCCGTACAACAGG	TTCGTAGGCCGTACAACAGGAGG	TTCGTAGGCCGTACAACAcGAGG	M1:p2rGdG	LibT2	0.744623	-0.281536	0.709793	0.933305
TTCGTAGGCCGTACAACAGG	TTCGTAGGCCGTACAACAGGAGG	TTCGTAGGCCaTACAACAGGAGG	M1:p10rGdT	LibT2	0.985726	-0.00428285	1.03071	0.933305
TTCGTAGGCCGTACAACAGG	TTCGTAGGCCGTACAACAGGAGG	TTCGgAGGCCGTACAACAGGAGG	M1:p16rUdC	LibT2	0.832598	-0.171266	0.789143	0.933305
ACGAATGCTCTCGCGTCTGC	ACGAATGCTCTCGCGTCTGCTGG	ACGAATGCTCgCGCGTCTGCTGG	M1:p10rUdC	LibT2	0.0762946	-2.44999	0.388804	0.251401
ACGAATGCTCTCGCGTCTGC	ACGAATGCTCTCGCGTCTGCTGG	ACGAATaCTCTCGCGTCTGCTGG	M1:p14rGdT	LibT2	0.302585	-1.16288	0.958693	0.251401
ACGAATGCTCTCGCGTCTGC	ACGAATGCTCTCGCGTCTGCTGG	cCGAATGCTCTCGCGTCTGCTGG	M1:p20rAdG	LibT2	0.117048	-2.06319	1.02567	0.251401
GCCCTTGTGTAACTCGAAAC	GCCCTTGTGTAACTCGAAACGGG	GCCCTTGTtTAACTCGAAACGGG	M1:p12rGdA	LibT2	0.320399	-1.10745	0.646251	0.612646
GCCCTTGTGTAACTCGAAAC	GCCCTTGTGTAACTCGAAACGGG	GCCCgTGTGTAACTCGAAACGGG	M1:p16rUdC	LibT2	0.417514	-0.849768	0.789143	0.612646
GCCCTTGTGTAACTCGAAAC	GCCCTTGTGTAACTCGAAACGGG	GtCCTTGTGTAACTCGAAACGGG	M1:p19rCdA	LibT2	0.808679	-0.200063	0.961333	0.612646
ACAGCGCAGCGCGCTCTCGA	ACAGCGCAGCGCGCTCTCGATGG	ACAGCGCAGCGCGCTCTCGcTGG	M1:p1rAdG	LibT2	0.0868461	-2.33463	0.436346	0.692563
ACAGCGCAGCGCGCTCTCGA	ACAGCGCAGCGCGCTCTCGATGG	ACAGaGCAGCGCGCTCTCGATGG	M1:p16rCdT	LibT2	0.684804	-0.364126	0.803826	0.692563
ACAGCGCAGCGCGCTCTCGA	ACAGCGCAGCGCGCTCTCGATGG	gCAGCGCAGCGCGCTCTCGATGG	M1:p20rAdC	LibT2	1.05992	0.0675825	1.07779	0.692563
GAACCCAATGCCGTGTGTTG	GAACCCAATGCCGTGTGTTGAGG	GAACCCAATGCCGTGTGTcGAGG	M1:p2rUdG	LibT2	0.590131	-0.510607	0.437599	0.4592
GAACCCAATGCCGTGTGTTG	GAACCCAATGCCGTGTGTTGAGG	GAACCCAATGCCGTcTGTTGAGG	M1:p6rGdG	LibT2	0.0698192	-2.52799	0.220449	0.4592
GAACCCAATGCCGTGTGTTG	GAACCCAATGCCGTGTGTTGAGG	GAACCCAcTGCCGTGTGTTGAGG	M1:p13rAdG	LibT2	0.307544	-1.14714	0.564674	0.4592
TGCTCTTGGCGGCCATATCC	TGCTCTTGGCGGCCATATCCGGG	TGCTCTTGGCGGCCAcATCCGGG	M1:p5rUdG	LibT2	0.309608	-1.14066	0.529864	0.347812
TGCTCTTGGCGGCCATATCC	TGCTCTTGGCGGCCATATCCGGG	TGCTCTTGGCGGCCcTATCCGGG	M1:p6rAdG	LibT2	0.139648	-1.89947	0.227296	0.347812
TGCTCTTGGCGGCCATATCC	TGCTCTTGGCGGCCATATCCGGG	TGCTCTTGGaGGCCATATCCGGG	M1:p11rCdT	LibT2	0.123931	-2.01043	0.514479	0.347812
GCTCCGGCACACCGATGGGT	GCTCCGGCACACCGATGGGTAGG	GCTCCGGCACAgCGATGGGTAGG	M1:p9rCdC	LibT2	0.193187	-1.59363	0.165205	0.793762
GCTCCGGCACACCGATGGGT	GCTCCGGCACACCGATGGGTAGG	GCTCCGaCACACCGATGGGTAGG	M1:p14rGdT	LibT2	0.882216	-0.114047	0.958693	0.793762
GCTCCGGCACACCGATGGGT	GCTCCGGCACACCGATGGGTAGG	GCTCCtGCACACCGATGGGTAGG	M1:p15rGdA	LibT2	1.01316	0.0228979	0.662424	0.793762
TAAGTGCCGGGAATGCGTGT	TAAGTGCCGGGAATGCGTGTCGG	TAAGTGCCGGGAATGgGTGTCGG	M1:p5rCdC	LibT2	0.410714	-0.865802	0.277418	0.882561
TAAGTGCCGGGAATGCGTGT	TAAGTGCCGGGAATGCGTGTCGG	TAAGTGCCGcGAATGCGTGTCGG	M1:p11rGdG	LibT2	0.965415	-0.0248919	0.78216	0.882561
TAAGTGCCGGGAATGCGTGT	TAAGTGCCGGGAATGCGTGTCGG	aAAGTGCCGGGAATGCGTGTCGG	M1:p20rUdT	LibT2	1.00398	0.0138872	1.09169	0.882561
ACTCTCGACTGGACAGTCGG	ACTCTCGACTGGACAGTCGGGGG	ACTCTCGACTGGAgAGTCGGGGG	M1:p7rCdC	LibT2	0.156226	-1.79441	0.103103	0.811768
ACTCTCGACTGGACAGTCGG	ACTCTCGACTGGACAGTCGGGGG	ACTCTCGACgGGACAGTCGGGGG	M1:p11rUdC	LibT2	0.958356	-0.0321553	0.523534	0.811768
ACTCTCGACTGGACAGTCGG	ACTCTCGACTGGACAGTCGGGGG	AaTCTCGACTGGACAGTCGGGGG	M1:p19rCdT	LibT2	1.00113	0.0110653	0.946428	0.811768
ACCGAATAGACGGAACGTTG	ACCGAATAGACGGAACGTTGAGG	ACCGAATAcACGGAACGTTGAGG	M1:p12rGdG	LibT2	0.854191	-0.145962	0.517584	0.875331
ACCGAATAGACGGAACGTTG	ACCGAATAGACGGAACGTTGAGG	ACCGcATAGACGGAACGTTGAGG	M1:p16rAdG	LibT2	0.528979	-0.618079	0.638095	0.875331
ACCGAATAGACGGAACGTTG	ACCGAATAGACGGAACGTTGAGG	ACgGAATAGACGGAACGTTGAGG	M1:p18rCdC	LibT2	0.966272	-0.0240145	0.726902	0.875331
GGTCCATGAGGAATCACTTT	GGTCCATGAGGAATCACTTTGGG	GGTCCATGAGGAATCACTcTGGG	M1:p2rUdG	LibT2	0.160274	-1.77034	0.437599	0.74061
GGTCCATGAGGAATCACTTT	GGTCCATGAGGAATCACTTTGGG	GGTCCATGtGGAATCACTTTGGG	M1:p12rAdA	LibT2	0.777182	-0.239296	0.650084	0.74061
GGTCCATGAGGAATCACTTT	GGTCCATGAGGAATCACTTTGGG	GGTCtATGAGGAATCACTTTGGG	M1:p16rCdA	LibT2	1	0.00995033	0.845175	0.74061
AGGACGCCAAAACAGTCGCC	AGGACGCCAAAACAGTCGCCTGG	AGGACGCCAAAACAGgCGCCTGG	M1:p5rUdC	LibT2	0.130038	-1.96584	0.38303	0.43951
AGGACGCCAAAACAGTCGCC	AGGACGCCAAAACAGTCGCCTGG	AGGACGCCAAAACgGTCGCCTGG	M1:p7rAdC	LibT2	0.0885083	-2.31761	0.451893	0.43951
AGGACGCCAAAACAGTCGCC	AGGACGCCAAAACAGTCGCCTGG	AGcACGCCAAAACAGTCGCCTGG	M1:p18rGdG	LibT2	0.781105	-0.234324	0.618721	0.43951
AGCTAATCGGGGTGGCTGAA	AGCTAATCGGGGTGGCTGAATGG	AGCTAATCGGGGTGGtTGAATGG	M1:p5rCdA	LibT2	0.444609	-0.788318	0.430992	0.635762
AGCTAATCGGGGTGGCTGAA	AGCTAATCGGGGTGGCTGAATGG	AGCTAATCGGGtTGGCTGAATGG	M1:p9rGdA	LibT2	0.206432	-1.53048	0.481816	0.635762
AGCTAATCGGGGTGGCTGAA	AGCTAATCGGGGTGGCTGAATGG	AGCTAgTCGGGGTGGCTGAATGG	M1:p15rAdC	LibT2	0.925804	-0.0663488	0.798886	0.635762
CAAGGACGATGCTTAGAGCT	CAAGGACGATGCTTAGAGCTCGG	CAAGGACGATGCTTAGtGCTCGG	M1:p4rAdA	LibT2	0.267602	-1.28157	0.18701	0.554827
CAAGGACGATGCTTAGAGCT	CAAGGACGATGCTTAGAGCTCGG	CAAGGACGATGCTTcGAGCTCGG	M1:p6rAdG	LibT2	0.0623431	-2.62634	0.227296	0.554827
CAAGGACGATGCTTAGAGCT	CAAGGACGATGCTTAGAGCTCGG	CAAGGACaATGCTTAGAGCTCGG	M1:p13rGdT	LibT2	1.00184	0.0117676	0.951483	0.554827
CTACCTGCGTTCGGTCGATC	CTACCTGCGTTCGGTCGATCGGG	CTACCTGCGTTCcGTCGATCGGG	M1:p8rGdG	LibT2	0.0282265	-3.26423	0.488749	0.222181
CTACCTGCGTTCGGTCGATC	CTACCTGCGTTCGGTCGATCGGG	CTACCTGCGTaCGGTCGATCGGG	M1:p10rUdT	LibT2	0.269696	-1.27405	0.773627	0.222181
CTACCTGCGTTCGGTCGATC	CTACCTGCGTTCGGTCGATCGGG	CTcCCTGCGTTCGGTCGATCGGG	M1:p18rAdG	LibT2	0.120215	-2.03857	0.544393	0.222181
ATGACGGCTCCCACAAGTAA	ATGACGGCTCCCACAAGTAACGG	ATGACGGCTCCCAgAAGTAACGG	M1:p7rCdC	LibT2	0.0868572	-2.33452	0.103103	0.447495
ATGACGGCTCCCACAAGTAA	ATGACGGCTCCCACAAGTAACGG	ATGAaGGCTCCCACAAGTAACGG	M1:p16rCdT	LibT2	0.438476	-0.8019	0.803826	0.447495
ATGACGGCTCCCACAAGTAA	ATGACGGCTCCCACAAGTAACGG	ATGcCGGCTCCCACAAGTAACGG	M1:p17rAdG	LibT2	0.388405	-0.920287	0.576377	0.447495
AGCGCCACCTGTCTAGAGCA	AGCGCCACCTGTCTAGAGCAAGG	AGCGCCACCTGTgTAGAGCAAGG	M1:p8rCdC	LibT2	0.121396	-2.02954	0.136004	0.748133
AGCGCCACCTGTCTAGAGCA	AGCGCCACCTGTCTAGAGCAAGG	AGCGCCACCgGTCTAGAGCAAGG	M1:p11rUdC	LibT2	0.834699	-0.168775	0.523534	0.748133
AGCGCCACCTGTCTAGAGCA	AGCGCCACCTGTCTAGAGCAAGG	AtCGCCACCTGTCTAGAGCAAGG	M1:p19rGdA	LibT2	0.978547	-0.011519	0.971399	0.748133
TCGGCGTGCTGATGACTGCT	TCGGCGTGCTGATGACTGCTCGG	TCGGCGTGCTGATGACTGgTCGG	M1:p2rCdC	LibT2	0.0376911	-3.04301	0.169773	0.270325
TCGGCGTGCTGATGACTGCT	TCGGCGTGCTGATGACTGCTCGG	TCGGCGTGCTGtTGACTGCTCGG	M1:p9rAdA	LibT2	0.0317627	-3.17575	0.297234	0.270325
TCGGCGTGCTGATGACTGCT	TCGGCGTGCTGATGACTGCTCGG	TCGGtGTGCTGATGACTGCTCGG	M1:p16rCdA	LibT2	0.457669	-0.759994	0.845175	0.270325
CTGTTATTCGCCCTCTAACC	CTGTTATTCGCCCTCTAACCCGG	CTGTTATcCGCCCTCTAACCCGG	M1:p13rUdG	LibT2	0.876278	-0.120725	1.10767	0.785811
CTGTTATTCGCCCTCTAACC	CTGTTATTCGCCCTCTAACCCGG	CTGTaATTCGCCCTCTAACCCGG	M1:p16rUdT	LibT2	0.502917	-0.667642	0.945634	0.785811
CTGTTATTCGCCCTCTAACC	CTGTTATTCGCCCTCTAACCCGG	aTGTTATTCGCCCTCTAACCCGG	M1:p20rCdT	LibT2	0.979061	-0.0109994	1.09613	0.785811
GGAACGTGATCGGTGATACG	GGAACGTGATCGGTGATACGCGG	GGAACGTGATCGGcGATACGCGG	M1:p7rUdG	LibT2	0.839431	-0.163189	0.44171	1.01098
GGAACGTGATCGGTGATACG	GGAACGTGATCGGTGATACGCGG	GGAACGTcATCGGTGATACGCGG	M1:p13rGdG	LibT2	0.975171	-0.0149402	0.760635	1.01098
GGAACGTGATCGGTGATACG	GGAACGTGATCGGTGATACGCGG	GGtACGTGATCGGTGATACGCGG	M1:p18rAdA	LibT2	0.978365	-0.0117029	0.937917	1.01098
CAATGTCAGCCTGCTCATCA	CAATGTCAGCCTGCTCATCAAGG	CAATGTCAGCCTcCTCATCAAGG	M1:p8rGdG	LibT2	0	-4.60517	0.488749	0.0316267
CAATGTCAGCCTGCTCATCA	CAATGTCAGCCTGCTCATCAAGG	CAATGTCAGCgTGCTCATCAAGG	M1:p10rCdC	LibT2	0.015749	-3.65936	0.196597	0.0316267
CAATGTCAGCCTGCTCATCA	CAATGTCAGCCTGCTCATCAAGG	CAATGTCcGCCTGCTCATCAAGG	M1:p13rAdG	LibT2	0.0129324	-3.77521	0.564674	0.0316267
GCTTGGTTGTTTCCTGACCC	GCTTGGTTGTTTCCTGACCCCGG	GCTTGGTTGTTTCCTGAaCCCGG	M1:p3rCdT	LibT2	0.567048	-0.54983	0.625715	0.868469
GCTTGGTTGTTTCCTGACCC	GCTTGGTTGTTTCCTGACCCCGG	GCTgGGTTGTTTCCTGACCCCGG	M1:p17rUdC	LibT2	0.963297	-0.027066	0.870604	0.868469
GCTTGGTTGTTTCCTGACCC	GCTTGGTTGTTTCCTGACCCCGG	GaTTGGTTGTTTCCTGACCCCGG	M1:p19rCdT	LibT2	0.823194	-0.182489	0.946428	0.868469
ATGAGTCAAACGCCACGATT	ATGAGTCAAACGCCACGATTTGG	ATGAGTCAAtCGCCACGATTTGG	M1:p11rAdA	LibT2	0.329358	-1.0807	0.767122	0.831539
ATGAGTCAAACGCCACGATT	ATGAGTCAAACGCCACGATTTGG	ATGAtTCAAACGCCACGATTTGG	M1:p16rGdA	LibT2	0.902923	-0.0911042	0.655569	0.831539
ATGAGTCAAACGCCACGATT	ATGAGTCAAACGCCACGATTTGG	AaGAGTCAAACGCCACGATTTGG	M1:p19rUdT	LibT2	1.01076	0.0205451	0.944411	0.831539
GAAGGCCTCGTAGTCGATCC	GAAGGCCTCGTAGTCGATCCAGG	GAAGGCCTCGTAGcCGATCCAGG	M1:p7rUdG	LibT2	0.325803	-1.09123	0.44171	0.724415
GAAGGCCTCGTAGTCGATCC	GAAGGCCTCGTAGTCGATCCAGG	GAAGcCCTCGTAGTCGATCCAGG	M1:p16rGdG	LibT2	0.695202	-0.349271	0.701092	0.724415
GAAGGCCTCGTAGTCGATCC	GAAGGCCTCGTAGTCGATCCAGG	GAAaGCCTCGTAGTCGATCCAGG	M1:p17rGdT	LibT2	0.86307	-0.135739	1.01929	0.724415
AGTCCGATCATAATGGTGGG	AGTCCGATCATAATGGTGGGTGG	AGTCCGATCATAATaGTGGGTGG	M1:p6rGdT	LibT2	0.927532	-0.0645045	0.78179	0.793709
AGTCCGATCATAATGGTGGG	AGTCCGATCATAATGGTGGGTGG	AGTCCGATgATAATGGTGGGTGG	M1:p12rCdC	LibT2	0.92075	-0.0717648	0.762697	0.793709
AGTCCGATCATAATGGTGGG	AGTCCGATCATAATGGTGGGTGG	AGTgCGATCATAATGGTGGGTGG	M1:p17rCdC	LibT2	0.260156	-1.30876	0.483005	0.793709
GGGTGCAGCGGCCACACATA	GGGTGCAGCGGCCACACATACGG	GGGTGCAGCGGCCACACAgACGG	M1:p2rUdC	LibT2	0.33395	-1.06726	0.24821	0.748522
GGGTGCAGCGGCCACACATA	GGGTGCAGCGGCCACACATACGG	GGGTGCAGCGcCCACACATACGG	M1:p10rGdG	LibT2	0.874631	-0.122584	0.749632	0.748522
GGGTGCAGCGGCCACACATA	GGGTGCAGCGGCCACACATACGG	GGGTGCtGCGGCCACACATACGG	M1:p14rAdA	LibT2	0.70564	-0.334578	0.561768	0.748522
TCTCGTTCCACCCTAGGTCT	TCTCGTTCCACCCTAGGTCTGGG	TCTCGTTCCACCCgAGGTCTGGG	M1:p7rUdC	LibT2	0.0776817	-2.43404	0.12091	0.773684
TCTCGTTCCACCCTAGGTCT	TCTCGTTCCACCCTAGGTCTGGG	TCTCGTTCCACaCTAGGTCTGGG	M1:p9rCdT	LibT2	0.928914	-0.0630318	0.600251	0.773684
TCTCGTTCCACCCTAGGTCT	TCTCGTTCCACCCTAGGTCTGGG	TCTtGTTCCACCCTAGGTCTGGG	M1:p17rCdA	LibT2	1.04031	0.049088	0.966151	0.773684
AGCGGCCCCGTGGAATGTGC	AGCGGCCCCGTGGAATGTGCGGG	AGCGGCCCCGTGGAATGgGCGGG	M1:p3rUdC	LibT2	0.1851	-1.63424	0.303261	0.805239
AGCGGCCCCGTGGAATGTGC	AGCGGCCCCGTGGAATGTGCGGG	AGCGGCCCCGgGGAATGTGCGGG	M1:p10rUdC	LibT2	0.905142	-0.0886763	0.388804	0.805239
AGCGGCCCCGTGGAATGTGC	AGCGGCCCCGTGGAATGTGCGGG	AGCGGCCCaGTGGAATGTGCGGG	M1:p12rCdT	LibT2	1.00785	0.0176975	0.781622	0.805239
GAATGTGCAAACCCACCATG	GAATGTGCAAACCCACCATGGGG	GAATGTGCAAACCCACCgTGGGG	M1:p3rAdC	LibT2	0.820181	-0.186111	0.486203	1.00833
GAATGTGCAAACCCACCATG	GAATGTGCAAACCCACCATGGGG	GAATcTGCAAACCCACCATGGGG	M1:p16rGdG	LibT2	0.987739	-0.00226371	0.701092	1.00833
GAATGTGCAAACCCACCATG	GAATGTGCAAACCCACCATGGGG	tAATGTGCAAACCCACCATGGGG	M1:p20rGdA	LibT2	0.981464	-0.0085725	1.05019	1.00833
TGAGCCGTGCCCGGTGTCGG	TGAGCCGTGCCCGGTGTCGGCGG	TGAGCCGTGCCtGGTGTCGGCGG	M1:p9rCdA	LibT2	0.826395	-0.178655	0.745878	1.0152
TGAGCCGTGCCCGGTGTCGG	TGAGCCGTGCCCGGTGTCGGCGG	TGAGCCGTaCCCGGTGTCGGCGG	M1:p12rGdT	LibT2	0.99448	0.00447037	0.974134	1.0152
TGAGCCGTGCCCGGTGTCGG	TGAGCCGTGCCCGGTGTCGGCGG	TtAGCCGTGCCCGGTGTCGGCGG	M1:p19rGdA	LibT2	1.01399	0.0237029	0.971399	1.0152
GTCCTGGCCAACGTTCAATG	GTCCTGGCCAACGTTCAATGTGG	GTCCTGGCCAACcTTCAATGTGG	M1:p8rGdG	LibT2	0.737415	-0.291135	0.488749	0.657973
GTCCTGGCCAACGTTCAATG	GTCCTGGCCAACGTTCAATGTGG	GTCCTGGCCAtCGTTCAATGTGG	M1:p10rAdA	LibT2	0.0449363	-2.90158	0.488255	0.657973
GTCCTGGCCAACGTTCAATG	GTCCTGGCCAACGTTCAATGTGG	GTCCTGGtCAACGTTCAATGTGG	M1:p13rCdA	LibT2	0.939656	-0.0516558	0.76295	0.657973
ACGTGAATCGATCAGCTACG	ACGTGAATCGATCAGCTACGTGG	ACGTGAATCGATtAGCTACGTGG	M1:p8rCdA	LibT2	0.28205	-1.23083	0.778656	0.72093
ACGTGAATCGATCAGCTACG	ACGTGAATCGATCAGCTACGTGG	ACGTGAATCaATCAGCTACGTGG	M1:p11rGdT	LibT2	0.872602	-0.124881	0.918463	0.72093
ACGTGAATCGATCAGCTACG	ACGTGAATCGATCAGCTACGTGG	ACGTGAATaGATCAGCTACGTGG	M1:p12rCdT	LibT2	0.74561	-0.28023	0.781622	0.72093
TCATCCGCGCCCTTATACAC	TCATCCGCGCCCTTATACACGGG	TCATCCGCGCCCTTtTACACGGG	M1:p6rAdA	LibT2	0.0771685	-2.43991	0.163793	0.506666
TCATCCGCGCCCTTATACAC	TCATCCGCGCCCTTATACACGGG	TCATCCGCGCCCTgATACACGGG	M1:p7rUdC	LibT2	0.116649	-2.06634	0.12091	0.506666
TCATCCGCGCCCTTATACAC	TCATCCGCGCCCTTATACACGGG	TgATCCGCGCCCTTATACACGGG	M1:p19rCdC	LibT2	0.973359	-0.016781	0.942785	0.506666
GATGGGATCCGGTCTCATGG	GATGGGATCCGGTCTCATGGCGG	GATGGGATCCGGTCTCATGcCGG	M1:p1rGdG	LibT2	0.650606	-0.414598	0.643714	0.764316
GATGGGATCCGGTCTCATGG	GATGGGATCCGGTCTCATGGCGG	GATGGGATCCGGTCcCATGGCGG	M1:p6rUdG	LibT2	0.369893	-0.967866	0.421823	0.764316
GATGGGATCCGGTCTCATGG	GATGGGATCCGGTCTCATGGCGG	GATaGGATCCGGTCTCATGGCGG	M1:p17rGdT	LibT2	0.978057	-0.0120149	1.01929	0.764316
ATCGACGTACTGTAGGGCGA	ATCGACGTACTGTAGGGCGACGG	ATCGACGTACTGTAGGGCaACGG	M1:p2rGdT	LibT2	0.975306	-0.0148032	0.782588	1.0161
ATCGACGTACTGTAGGGCGA	ATCGACGTACTGTAGGGCGACGG	ATCGACGTACTGaAGGGCGACGG	M1:p8rUdT	LibT2	0.843863	-0.157985	0.642837	1.0161
ATCGACGTACTGTAGGGCGA	ATCGACGTACTGTAGGGCGACGG	tTCGACGTACTGTAGGGCGACGG	M1:p20rAdA	LibT2	1.00491	0.0148024	0.96254	1.0161
GACACATTTGACAAGCGCAT	GACACATTTGACAAGCGCATCGG	GACACATTTGACAAGCGtATCGG	M1:p3rCdA	LibT2	0.0532686	-2.76037	0.508695	0.154336
GACACATTTGACAAGCGCAT	GACACATTTGACAAGCGCATCGG	GACACATTTGACAAGCtCATCGG	M1:p4rGdA	LibT2	0.0566958	-2.70761	0.407558	0.154336
GACACATTTGACAAGCGCAT	GACACATTTGACAAGCGCATCGG	GACACATTTGACAcGCGCATCGG	M1:p7rAdG	LibT2	0.0366712	-3.06463	0.234912	0.154336
CACGGTTACTACCTAAAGTC	CACGGTTACTACCTAAAGTCCGG	CACGGTTACTACCTAAAaTCCGG	M1:p3rGdT	LibT2	0.422535	-0.838092	0.841878	0.550658
CACGGTTACTACCTAAAGTC	CACGGTTACTACCTAAAGTCCGG	CACGGTTACTcCCTAAAGTCCGG	M1:p10rAdG	LibT2	0.109862	-2.12141	0.620167	0.550658
CACGGTTACTACCTAAAGTC	CACGGTTACTACCTAAAGTCCGG	CACGGTTACcACCTAAAGTCCGG	M1:p11rUdG	LibT2	0.855699	-0.144218	0.825612	0.550658
TACAAATGGTCGTTCTGCTG	TACAAATGGTCGTTCTGCTGGGG	TACAAATGGTCGTTCTtCTGGGG	M1:p4rGdA	LibT2	0.0157565	-3.65907	0.407558	0.459481
TACAAATGGTCGTTCTGCTG	TACAAATGGTCGTTCTGCTGGGG	TACAAATGaTCGTTCTGCTGGGG	M1:p12rGdT	LibT2	1.28041	0.254963	0.974134	0.459481
TACAAATGGTCGTTCTGCTG	TACAAATGGTCGTTCTGCTGGGG	TACAAATcGTCGTTCTGCTGGGG	M1:p13rGdG	LibT2	0.284131	-1.22373	0.760635	0.459481
GCTTCGGTTCATCCCCCAAG	GCTTCGGTTCATCCCCCAAGTGG	GCTTCGGTTCATCaCCCAAGTGG	M1:p7rCdT	LibT2	0.107013	-2.14547	0.256935	0.779304
GCTTCGGTTCATCCCCCAAG	GCTTCGGTTCATCCCCCAAGTGG	GCTTCGGTaCATCCCCCAAGTGG	M1:p12rUdT	LibT2	0.94436	-0.0467147	1.03392	0.779304
GCTTCGGTTCATCCCCCAAG	GCTTCGGTTCATCCCCCAAGTGG	GCTTCGaTTCATCCCCCAAGTGG	M1:p14rGdT	LibT2	1.04017	0.0489566	0.958693	0.779304
CCGGTTTCTCGGTGCGATAT	CCGGTTTCTCGGTGCGATATTGG	CCGGTTTCTCGGTGCGAcATTGG	M1:p3rUdG	LibT2	0.0287463	-3.25072	0.629519	0.0378198
CCGGTTTCTCGGTGCGATAT	CCGGTTTCTCGGTGCGATATTGG	CCGGTTTCTCGGTGCcATATTGG	M1:p5rGdG	LibT2	4.95769e-18	-4.60517	0.1082	0.0378198
CCGGTTTCTCGGTGCGATAT	CCGGTTTCTCGGTGCGATATTGG	CCGGTTTCTCGaTGCGATATTGG	M1:p9rGdT	LibT2	0.0264906	-3.3107	1.00031	0.0378198
GCCCGAAATGGCTTGAGCGA	GCCCGAAATGGCTTGAGCGAGGG	GCCCGAAATGGaTTGAGCGAGGG	M1:p9rCdT	LibT2	0.74841	-0.276532	0.600251	0.954022
GCCCGAAATGGCTTGAGCGA	GCCCGAAATGGCTTGAGCGAGGG	GaCCGAAATGGCTTGAGCGAGGG	M1:p19rCdT	LibT2	0.976229	-0.0138666	0.946428	0.954022
GCCCGAAATGGCTTGAGCGA	GCCCGAAATGGCTTGAGCGAGGG	tCCCGAAATGGCTTGAGCGAGGG	M1:p20rGdA	LibT2	0.907706	-0.0858782	1.05019	0.954022
CGCCACTGCGCAGAACGGTC	CGCCACTGCGCAGAACGGTCCGG	CGCCACTGCGCAGAACGGTtCGG	M1:p1rCdA	LibT2	0.380463	-0.940422	0.431003	0.599415
CGCCACTGCGCAGAACGGTC	CGCCACTGCGCAGAACGGTCCGG	CGCCACTGCaCAGAACGGTCCGG	M1:p11rGdT	LibT2	1.02008	0.0296338	0.918463	0.599415
CGCCACTGCGCAGAACGGTC	CGCCACTGCGCAGAACGGTCCGG	CGCCACgGCGCAGAACGGTCCGG	M1:p14rUdC	LibT2	0.115744	-2.0735	0.690629	0.599415
GAATCATCGTTGGGCCTAGA	GAATCATCGTTGGGCCTAGAAGG	GAATCATCGTTGGGCCcAGAAGG	M1:p4rUdG	LibT2	0.373659	-0.958001	0.613685	0.653665
GAATCATCGTTGGGCCTAGA	GAATCATCGTTGGGCCTAGAAGG	GAATCAaCGTTGGGCCTAGAAGG	M1:p14rUdT	LibT2	0.284362	-1.22295	0.76349	0.653665
GAATCATCGTTGGGCCTAGA	GAATCATCGTTGGGCCTAGAAGG	GAAaCATCGTTGGGCCTAGAAGG	M1:p17rUdT	LibT2	0.989933	-6.69178e-05	0.538814	0.653665
ACGGCTTGTGTGGGCCAGCG	ACGGCTTGTGTGGGCCAGCGCGG	ACGGCTTGTGTGGGCCAGCaCGG	M1:p1rGdT	LibT2	0.947495	-0.0434346	0.93186	0.876897
ACGGCTTGTGTGGGCCAGCG	ACGGCTTGTGTGGGCCAGCGCGG	ACGGCTgGTGTGGGCCAGCGCGG	M1:p14rUdC	LibT2	0.801316	-0.209098	0.690629	0.876897
ACGGCTTGTGTGGGCCAGCG	ACGGCTTGTGTGGGCCAGCGCGG	ACGGaTTGTGTGGGCCAGCGCGG	M1:p16rCdT	LibT2	0.632377	-0.44258	0.803826	0.876897
GAGCAGCGCGAAGTCCAGGA	GAGCAGCGCGAAGTCCAGGAAGG	GAGCAGCGCGAAGTCCAGGtAGG	M1:p1rAdA	LibT2	0.991902	0.00190007	0.568188	1.0475
GAGCAGCGCGAAGTCCAGGA	GAGCAGCGCGAAGTCCAGGAAGG	GAGCAGgGCGAAGTCCAGGAAGG	M1:p14rCdC	LibT2	0.915486	-0.0774367	0.652258	1.0475
GAGCAGCGCGAAGTCCAGGA	GAGCAGCGCGAAGTCCAGGAAGG	GAGtAGCGCGAAGTCCAGGAAGG	M1:p17rCdA	LibT2	1.00539	0.0152713	0.966151	1.0475
TTGACCAGGTCGCGCCGACA	TTGACCAGGTCGCGCCGACAGGG	TTGACCAGGTaGCGCCGACAGGG	M1:p10rCdT	LibT2	0.925025	-0.0671819	0.712818	0.707577
TTGACCAGGTCGCGCCGACA	TTGACCAGGTCGCGCCGACAGGG	TTGACCAtGTCGCGCCGACAGGG	M1:p13rGdA	LibT2	0.266731	-1.28471	0.473795	0.707577
TTGACCAGGTCGCGCCGACA	TTGACCAGGTCGCGCCGACAGGG	TTGtCCAGGTCGCGCCGACAGGG	M1:p17rAdA	LibT2	0.614179	-0.471318	0.591939	0.707577
GAACGGGATTTGCTACCACG	GAACGGGATTTGCTACCACGGGG	GAACGGGATTTGCTACCACtGGG	M1:p1rGdA	LibT2	0.938084	-0.0533122	0.749021	0.76388
GAACGGGATTTGCTACCACG	GAACGGGATTTGCTACCACGGGG	GAACGGGATTTGCTtCCACGGGG	M1:p6rAdA	LibT2	0.0876525	-2.32634	0.163793	0.76388
GAACGGGATTTGCTACCACG	GAACGGGATTTGCTACCACGGGG	GAACGtGATTTGCTACCACGGGG	M1:p15rGdA	LibT2	0.982706	-0.00732063	0.662424	0.76388
TGGTCATCGCGGTTGGCCGT	TGGTCATCGCGGTTGGCCGTAGG	TGGTCATCGCGtTTGGCCGTAGG	M1:p9rGdA	LibT2	0.134367	-1.9354	0.481816	0.763283
TGGTCATCGCGGTTGGCCGT	TGGTCATCGCGGTTGGCCGTAGG	TcGTCATCGCGGTTGGCCGTAGG	M1:p19rGdG	LibT2	0.959384	-0.0310942	0.843665	0.763283
TGGTCATCGCGGTTGGCCGT	TGGTCATCGCGGTTGGCCGTAGG	cGGTCATCGCGGTTGGCCGTAGG	M1:p20rUdG	LibT2	1.00606	0.0159314	1.04724	0.763283
AGAGAGTGCAAGCCGCGATT	AGAGAGTGCAAGCCGCGATTCGG	AGAGAGTGCAcGCCGCGATTCGG	M1:p10rAdG	LibT2	0.162196	-1.75912	0.620167	0.802932
AGAGAGTGCAAGCCGCGATT	AGAGAGTGCAAGCCGCGATTCGG	AGAGtGTGCAAGCCGCGATTCGG	M1:p16rAdA	LibT2	0.971591	-0.0185809	0.617177	0.802932
AGAGAGTGCAAGCCGCGATT	AGAGAGTGCAAGCCGCGATTCGG	AcAGAGTGCAAGCCGCGATTCGG	M1:p19rGdG	LibT2	1.02945	0.038693	0.843665	0.802932
ATGGTAGCGTAAGGTGCACA	ATGGTAGCGTAAGGTGCACAGGG	ATGGTAGCGTAAGGTGtACAGGG	M1:p4rCdA	LibT2	0.959573	-0.0308998	0.551931	0.751828
ATGGTAGCGTAAGGTGCACA	ATGGTAGCGTAAGGTGCACAGGG	ATGGTAGCGTAAGGTcCACAGGG	M1:p5rGdG	LibT2	0.0331268	-3.14361	0.1082	0.751828
ATGGTAGCGTAAGGTGCACA	ATGGTAGCGTAAGGTGCACAGGG	ATGGTAGCaTAAGGTGCACAGGG	M1:p12rGdT	LibT2	0.980678	-0.00936558	0.974134	0.751828
CCCGCAGCTATAGCCAGGCT	CCCGCAGCTATAGCCAGGCTAGG	CCCGCAGCTATAGCCAaGCTAGG	M1:p4rGdT	LibT2	0.960081	-0.0303761	0.853948	0.909836
CCCGCAGCTATAGCCAGGCT	CCCGCAGCTATAGCCAGGCTAGG	CCCGCAGCTtTAGCCAGGCTAGG	M1:p11rAdA	LibT2	0.935033	-0.0565353	0.767122	0.909836
CCCGCAGCTATAGCCAGGCT	CCCGCAGCTATAGCCAGGCTAGG	CaCGCAGCTATAGCCAGGCTAGG	M1:p19rCdT	LibT2	0.600046	-0.494221	0.946428	0.909836
GCGCATACCAATAAACGGCG	GCGCATACCAATAAACGGCGTGG	GCGCATACCAATAAAgGGCGTGG	M1:p5rCdC	LibT2	0.210751	-1.51072	0.277418	0.587622
GCGCATACCAATAAACGGCG	GCGCATACCAATAAACGGCGTGG	GCGCATACCAATgAACGGCGTGG	M1:p8rAdC	LibT2	0.257759	-1.31767	0.725936	0.587622
GCGCATACCAATAAACGGCG	GCGCATACCAATAAACGGCGTGG	GtGCATACCAATAAACGGCGTGG	M1:p19rCdA	LibT2	0.980894	-0.009148	0.961333	0.587622
TAAGGACTTCTTGAGGGCTC	TAAGGACTTCTTGAGGGCTCGGG	TAAGGACTTCTTGAGaGCTCGGG	M1:p5rGdT	LibT2	0.930684	-0.0611475	0.871284	1.03618
TAAGGACTTCTTGAGGGCTC	TAAGGACTTCTTGAGGGCTCGGG	TAAGGAtTTCTTGAGGGCTCGGG	M1:p14rCdA	LibT2	0.92679	-0.0652962	0.646151	1.03618
TAAGGACTTCTTGAGGGCTC	TAAGGACTTCTTGAGGGCTCGGG	TAAGGtCTTCTTGAGGGCTCGGG	M1:p15rAdA	LibT2	1.02404	0.0334703	0.678827	1.03618
GAAGGGTGCCTCATCAGCGC	GAAGGGTGCCTCATCAGCGCCGG	GAAGGGTGCCTCATCgGCGCCGG	M1:p5rAdC	LibT2	0.205342	-1.53553	0.360958	0.514335
GAAGGGTGCCTCATCAGCGC	GAAGGGTGCCTCATCAGCGCCGG	GAAGGGTGCCTCcTCAGCGCCGG	M1:p8rAdG	LibT2	0.157574	-1.78633	0.253491	0.514335
GAAGGGTGCCTCATCAGCGC	GAAGGGTGCCTCATCAGCGCCGG	GAcGGGTGCCTCATCAGCGCCGG	M1:p18rAdG	LibT2	0.765375	-0.254408	0.544393	0.514335
CGGCCAGTGGGATCGTGCTG	CGGCCAGTGGGATCGTGCTGGGG	CGGCgAGTGGGATCGTGCTGGGG	M1:p16rCdC	LibT2	0.74055	-0.286949	0.720332	1.04269
CGGCCAGTGGGATCGTGCTG	CGGCCAGTGGGATCGTGCTGGGG	CGGaCAGTGGGATCGTGCTGGGG	M1:p17rCdT	LibT2	1.13252	0.133236	0.929201	1.04269
CGGCCAGTGGGATCGTGCTG	CGGCCAGTGGGATCGTGCTGGGG	CaGCCAGTGGGATCGTGCTGGGG	M1:p19rGdT	LibT2	1.04976	0.0580458	1.03936	1.04269
ACTTCCAAGTCTGGAGTCAC	ACTTCCAAGTCTGGAGTCACCGG	ACTTCCAAGTCTGGAGTgACCGG	M1:p3rCdC	LibT2	0.0835334	-2.36944	0.0949774	0.823969
ACTTCCAAGTCTGGAGTCAC	ACTTCCAAGTCTGGAGTCACCGG	ACTTCCAAGaCTGGAGTCACCGG	M1:p11rUdT	LibT2	0.989428	-0.000572524	0.701298	0.823969
ACTTCCAAGTCTGGAGTCAC	ACTTCCAAGTCTGGAGTCACCGG	ACTgCCAAGTCTGGAGTCACCGG	M1:p17rUdC	LibT2	1.11428	0.117142	0.870604	0.823969
ATGGCAACACCAGCACGGGT	ATGGCAACACCAGCACGGGTCGG	ATGGCAACACCAGCACGGaTCGG	M1:p2rGdT	LibT2	0.902126	-0.0919767	0.782588	1.03326
ATGGCAACACCAGCACGGGT	ATGGCAACACCAGCACGGGTCGG	ATGtCAACACCAGCACGGGTCGG	M1:p17rGdA	LibT2	0.942742	-0.0484116	0.610906	1.03326
ATGGCAACACCAGCACGGGT	ATGGCAACACCAGCACGGGTCGG	AcGGCAACACCAGCACGGGTCGG	M1:p19rUdG	LibT2	1.03444	0.0434808	1.04688	1.03326
TCCGTCGGAGATTAGCGTCC	TCCGTCGGAGATTAGCGTCCTGG	TCCGTCGGAGATTAGCaTCCTGG	M1:p4rGdT	LibT2	0.690434	-0.356055	0.853948	0.968373
TCCGTCGGAGATTAGCGTCC	TCCGTCGGAGATTAGCGTCCTGG	TCCGTCtGAGATTAGCGTCCTGG	M1:p14rGdA	LibT2	1.00597	0.0158477	0.778371	0.968373
TCCGTCGGAGATTAGCGTCC	TCCGTCGGAGATTAGCGTCCTGG	TgCGTCGGAGATTAGCGTCCTGG	M1:p19rCdC	LibT2	0.987156	-0.00284796	0.942785	0.968373
GAGCCCGTACATGTGTCCGC	GAGCCCGTACATGTGTCCGCAGG	GAGCCCGTACATGTGTCCGgAGG	M1:p1rCdC	LibT2	0.157337	-1.78775	0.335404	0.526891
GAGCCCGTACATGTGTCCGC	GAGCCCGTACATGTGTCCGCAGG	GAGCCCGTACATGaGTCCGCAGG	M1:p7rUdT	LibT2	0.27529	-1.25425	0.496702	0.526891
GAGCCCGTACATGTGTCCGC	GAGCCCGTACATGTGTCCGCAGG	GAGCgCGTACATGTGTCCGCAGG	M1:p16rCdC	LibT2	0.778341	-0.237825	0.720332	0.526891
CCGAACCGTCATCGCCACTT	CCGAACCGTCATCGCCACTTGGG	CCGAACCGTCgTCGCCACTTGGG	M1:p10rAdC	LibT2	0.0558018	-2.72111	0.632246	0.237252
CCGAACCGTCATCGCCACTT	CCGAACCGTCATCGCCACTTGGG	CCGAACCaTCATCGCCACTTGGG	M1:p13rGdT	LibT2	0.503937	-0.665654	0.951483	0.237252
CCGAACCGTCATCGCCACTT	CCGAACCGTCATCGCCACTTGGG	CCGAcCCGTCATCGCCACTTGGG	M1:p16rAdG	LibT2	0.0798261	-2.40988	0.638095	0.237252
CGACCCACACACTGGGAAGT	CGACCCACACACTGGGAAGTGGG	CGACCCACACACTGGGAgGTGGG	M1:p3rAdC	LibT2	0.689815	-0.356939	0.486203	0.969356
CGACCCACACACTGGGAAGT	CGACCCACACACTGGGAAGTGGG	CGACCaACACACTGGGAAGTGGG	M1:p15rCdT	LibT2	0.97648	-0.0136118	0.99835	0.969356
CGACCCACACACTGGGAAGT	CGACCCACACACTGGGAAGTGGG	CaACCCACACACTGGGAAGTGGG	M1:p19rGdT	LibT2	1.01073	0.0205218	1.03936	0.969356
GGACCGGGCAGCCGGATTCG	GGACCGGGCAGCCGGATTCGAGG	GGACCGGGCAGCCGtATTCGAGG	M1:p6rGdA	LibT2	0.253157	-1.335	0.222531	0.760786
GGACCGGGCAGCCGGATTCG	GGACCGGGCAGCCGGATTCGAGG	GGACCGGaCAGCCGGATTCGAGG	M1:p13rGdT	LibT2	0.807549	-0.201444	0.951483	0.760786
GGACCGGGCAGCCGGATTCG	GGACCGGGCAGCCGGATTCGAGG	GGAaCGGGCAGCCGGATTCGAGG	M1:p17rCdT	LibT2	0.932729	-0.0589765	0.929201	0.760786
GTATCGACAAGATGTCTGTC	GTATCGACAAGATGTCTGTCCGG	GTATCGACAAGATGTCaGTCCGG	M1:p4rUdT	LibT2	0.231267	-1.42185	0.354125	0.814207
GTATCGACAAGATGTCTGTC	GTATCGACAAGATGTCTGTCCGG	GTAcCGACAAGATGTCTGTCCGG	M1:p17rUdG	LibT2	0.964605	-0.0257233	0.669245	0.814207
GTATCGACAAGATGTCTGTC	GTATCGACAAGATGTCTGTCCGG	cTATCGACAAGATGTCTGTCCGG	M1:p20rGdG	LibT2	0.975663	-0.0144404	1.04256	0.814207
GGCAAACGCAACGCTAAGAG	GGCAAACGCAACGCTAAGAGAGG	GGCAAACGCAACGCTAAGAaAGG	M1:p1rGdT	LibT2	0.487478	-0.698204	0.93186	0.504538
GGCAAACGCAACGCTAAGAG	GGCAAACGCAACGCTAAGAGAGG	GGCAAACGCAgCGCTAAGAGAGG	M1:p10rAdC	LibT2	0.266456	-1.2857	0.632246	0.504538
GGCAAACGCAACGCTAAGAG	GGCAAACGCAACGCTAAGAGAGG	GGCAAAtGCAACGCTAAGAGAGG	M1:p14rCdA	LibT2	0.434944	-0.809808	0.646151	0.504538
GGGCGCTGCGCACCGGTACA	GGGCGCTGCGCACCGGTACAAGG	GGGCGCTGCGCACCaGTACAAGG	M1:p6rGdT	LibT2	1.3239	0.288111	0.78179	1.08639
GGGCGCTGCGCACCGGTACA	GGGCGCTGCGCACCGGTACAAGG	GGGCGCTGgGCACCGGTACAAGG	M1:p12rCdC	LibT2	1.17041	0.165865	0.762697	1.08639
GGGCGCTGCGCACCGGTACA	GGGCGCTGCGCACCGGTACAAGG	GGGCcCTGCGCACCGGTACAAGG	M1:p16rGdG	LibT2	0.55712	-0.567185	0.701092	1.08639
CTGTACATCACGCGGACCTA	CTGTACATCACGCGGACCTAGGG	CTGTgCATCACGCGGACCTAGGG	M1:p16rAdC	LibT2	0.659593	-0.401085	0.807566	0.878698
CTGTACATCACGCGGACCTA	CTGTACATCACGCGGACCTAGGG	CTGcACATCACGCGGACCTAGGG	M1:p17rUdG	LibT2	0.708754	-0.330237	0.669245	0.878698
CTGTACATCACGCGGACCTA	CTGTACATCACGCGGACCTAGGG	CcGTACATCACGCGGACCTAGGG	M1:p19rUdG	LibT2	1.02059	0.0301286	1.04688	0.878698
CCGCGGCCTGTTGCGATAGT	CCGCGGCCTGTTGCGATAGTAGG	CCGCGGaCTGTTGCGATAGTAGG	M1:p14rCdT	LibT2	0.784716	-0.22977	0.759948	0.811687
CCGCGGCCTGTTGCGATAGT	CCGCGGCCTGTTGCGATAGTAGG	CCtCGGCCTGTTGCGATAGTAGG	M1:p18rGdA	LibT2	0.533655	-0.60944	0.711408	0.811687
CCGCGGCCTGTTGCGATAGT	CCGCGGCCTGTTGCGATAGTAGG	CtGCGGCCTGTTGCGATAGTAGG	M1:p19rCdA	LibT2	0.853663	-0.146573	0.961333	0.811687
GCCATGAAAGGCCTATTGTC	GCCATGAAAGGCCTATTGTCCGG	GCCATGAAAGGCCTATTtTCCGG	M1:p3rGdA	LibT2	0.247389	-1.35716	0.489336	0.427313
GCCATGAAAGGCCTATTGTC	GCCATGAAAGGCCTATTGTCCGG	GCCATGAAAGGCCTcTTGTCCGG	M1:p6rAdG	LibT2	0.0955869	-2.24822	0.227296	0.427313
GCCATGAAAGGCCTATTGTC	GCCATGAAAGGCCTATTGTCCGG	GCaATGAAAGGCCTATTGTCCGG	M1:p18rCdT	LibT2	0.569063	-0.546345	0.890045	0.427313
TCGTGGACCTGGTCAAAAAG	TCGTGGACCTGGTCAAAAAGCGG	TCGTGGACCTGGTCAAAAcGCGG	M1:p2rAdG	LibT2	0.126374	-1.99235	0.358324	0.281987
TCGTGGACCTGGTCAAAAAG	TCGTGGACCTGGTCAAAAAGCGG	TCGTGGACCaGGTCAAAAAGCGG	M1:p11rUdT	LibT2	0.177962	-1.67151	0.701298	0.281987
TCGTGGACCTGGTCAAAAAG	TCGTGGACCTGGTCAAAAAGCGG	TCGTGtACCTGGTCAAAAAGCGG	M1:p15rGdA	LibT2	0.135353	-1.92859	0.662424	0.281987
CAAGACGAAGGATACGGCCC	CAAGACGAAGGATACGGCCCCGG	CAAGACGAAGGATACaGCCCCGG	M1:p5rGdT	LibT2	0.986535	-0.00347052	0.871284	1.06927
CAAGACGAAGGATACGGCCC	CAAGACGAAGGATACGGCCCCGG	CAAGACGAAGGAcACGGCCCCGG	M1:p8rUdG	LibT2	1.01332	0.0230513	0.957229	1.06927
CAAGACGAAGGATACGGCCC	CAAGACGAAGGATACGGCCCCGG	CAgGACGAAGGATACGGCCCCGG	M1:p18rAdC	LibT2	1.00651	0.0163745	0.828385	1.06927
GACCATGTTGCTTCGAACTA	GACCATGTTGCTTCGAACTACGG	GACCATGTTGCTTCGAACTtCGG	M1:p1rAdA	LibT2	0.0681705	-2.54886	0.568188	0.223199
GACCATGTTGCTTCGAACTA	GACCATGTTGCTTCGAACTACGG	GACCATGTTGtTTCGAACTACGG	M1:p10rCdA	LibT2	0.0294639	-3.23237	0.531742	0.223199
GACCATGTTGCTTCGAACTA	GACCATGTTGCTTCGAACTACGG	aACCATGTTGCTTCGAACTACGG	M1:p20rGdT	LibT2	0.75811	-0.263823	1.12798	0.223199
AGACTTGGAACAACGAAGAG	AGACTTGGAACAACGAAGAGGGG	AGACTTGGAACAACGcAGAGGGG	M1:p5rAdG	LibT2	0.0425158	-2.94664	0.0908897	0.641611
AGACTTGGAACAACGAAGAG	AGACTTGGAACAACGAAGAGGGG	AGACTTGtAACAACGAAGAGGGG	M1:p13rGdA	LibT2	0.67313	-0.381069	0.473795	0.641611
AGACTTGGAACAACGAAGAG	AGACTTGGAACAACGAAGAGGGG	AGACaTGGAACAACGAAGAGGGG	M1:p16rUdT	LibT2	0.901084	-0.0931205	0.945634	0.641611
GCACTATCGTCTTACCTATC	GCACTATCGTCTTACCTATCCGG	GCACTATCGTCTTACCTATgCGG	M1:p1rCdC	LibT2	0.100661	-2.20128	0.335404	0.505507
GCACTATCGTCTTACCTATC	GCACTATCGTCTTACCTATCCGG	GCACTATCGTCTTACCTAcCCGG	M1:p2rUdG	LibT2	0.125716	-1.99719	0.437599	0.505507
GCACTATCGTCTTACCTATC	GCACTATCGTCTTACCTATCCGG	cCACTATCGTCTTACCTATCCGG	M1:p20rGdG	LibT2	0.996553	0.00653131	1.04256	0.505507
GTCAGCACCCTAACCCGATT	GTCAGCACCCTAACCCGATTGGG	GTCAGCACCCTAACCCGAaTGGG	M1:p2rUdT	LibT2	0.0653069	-2.58618	0.501474	0.312463
GTCAGCACCCTAACCCGATT	GTCAGCACCCTAACCCGATTGGG	GTCgGCACCCTAACCCGATTGGG	M1:p17rAdC	LibT2	0.0996173	-2.21076	0.823645	0.312463
GTCAGCACCCTAACCCGATT	GTCAGCACCCTAACCCGATTGGG	GgCAGCACCCTAACCCGATTGGG	M1:p19rUdC	LibT2	0.91591	-0.0769779	0.995597	0.312463
AGTGAGCCCTCCTAAAATCC	AGTGAGCCCTCCTAAAATCCGGG	AGTGAGCCCTaCTAAAATCCGGG	M1:p10rCdT	LibT2	0.406996	-0.874679	0.712818	0.879892
AGTGAGCCCTCCTAAAATCC	AGTGAGCCCTCCTAAAATCCGGG	AGTGAGCaCTCCTAAAATCCGGG	M1:p13rCdT	LibT2	1.08793	0.0934303	0.809571	0.879892
AGTGAGCCCTCCTAAAATCC	AGTGAGCCCTCCTAAAATCCGGG	AGTGcGCCCTCCTAAAATCCGGG	M1:p16rAdG	LibT2	0.888095	-0.10748	0.638095	0.879892
GCGCAACGTGGTCTACATTC	GCGCAACGTGGTCTACATTCCGG	GCGCAACGTGGTCgACATTCCGG	M1:p7rUdC	LibT2	0.0461838	-2.87913	0.12091	0.476679
GCGCAACGTGGTCTACATTC	GCGCAACGTGGTCTACATTCCGG	GCGCAACGTGGTgTACATTCCGG	M1:p8rCdC	LibT2	0.0879187	-2.32362	0.136004	0.476679
GCGCAACGTGGTCTACATTC	GCGCAACGTGGTCTACATTCCGG	GtGCAACGTGGTCTACATTCCGG	M1:p19rCdA	LibT2	0.971178	-0.019001	0.961333	0.476679
CACCGTTCCCTACTCCGAGT	CACCGTTCCCTACTCCGAGTCGG	CACCGTTCCCTACTaCGAGTCGG	M1:p6rCdT	LibT2	0.116656	-2.06628	0.224028	0.548707
CACCGTTCCCTACTCCGAGT	CACCGTTCCCTACTCCGAGTCGG	CACCGTTCCgTACTCCGAGTCGG	M1:p11rCdC	LibT2	0.195119	-1.58416	0.309271	0.548707
CACCGTTCCCTACTCCGAGT	CACCGTTCCCTACTCCGAGTCGG	CACCGTcCCCTACTCCGAGTCGG	M1:p14rUdG	LibT2	1.00175	0.0116782	0.923217	0.548707
CGCCGACGCGAGTGCGGCAT	CGCCGACGCGAGTGCGGCATAGG	CGCCGACGCGAGTGCtGCATAGG	M1:p5rGdA	LibT2	0.0925296	-2.2776	0.0877664	0.365838
CGCCGACGCGAGTGCGGCAT	CGCCGACGCGAGTGCGGCATAGG	CGCCGACGCGAGTaCGGCATAGG	M1:p7rGdT	LibT2	0.394069	-0.906168	0.741316	0.365838
CGCCGACGCGAGTGCGGCAT	CGCCGACGCGAGTGCGGCATAGG	CGCCGACGCGtGTGCGGCATAGG	M1:p10rAdA	LibT2	0.151839	-1.82115	0.488255	0.365838
GAATTGACCGAGCAAAACGC	GAATTGACCGAGCAAAACGCAGG	GAATTGACCGAGCAAAAgGCAGG	M1:p3rCdC	LibT2	5.99917e-18	-4.60517	0.0949774	0.506945
GAATTGACCGAGCAAAACGC	GAATTGACCGAGCAAAACGCAGG	GAATTGACCGAGCtAAACGCAGG	M1:p7rAdA	LibT2	0.430093	-0.820768	0.549921	0.506945
GAATTGACCGAGCAAAACGC	GAATTGACCGAGCAAAACGCAGG	GAATTGACtGAGCAAAACGCAGG	M1:p12rCdA	LibT2	0.858171	-0.141367	0.937535	0.506945
CCTCGTACTGATAGCCGGGT	CCTCGTACTGATAGCCGGGTCGG	CCTCGTACTGATAGCCcGGTCGG	M1:p4rGdG	LibT2	0.103626	-2.17484	0.192806	0.750388
CCTCGTACTGATAGCCGGGT	CCTCGTACTGATAGCCGGGTCGG	CCTCGTACTGAaAGCCGGGTCGG	M1:p9rUdT	LibT2	0.927447	-0.0645946	0.779834	0.750388
CCTCGTACTGATAGCCGGGT	CCTCGTACTGATAGCCGGGTCGG	gCTCGTACTGATAGCCGGGTCGG	M1:p20rCdC	LibT2	0.960743	-0.0296933	1.13383	0.750388
CCTGCTGCAGATCCCGTACG	CCTGCTGCAGATCCCGTACGGGG	CCTGCTGCAGATCCCGTACcGGG	M1:p1rGdG	LibT2	0.896009	-0.0987062	0.643714	0.999606
CCTGCTGCAGATCCCGTACG	CCTGCTGCAGATCCCGTACGGGG	CCTGCTGCAGtTCCCGTACGGGG	M1:p10rAdA	LibT2	0.871331	-0.126322	0.488255	0.999606
CCTGCTGCAGATCCCGTACG	CCTGCTGCAGATCCCGTACGGGG	CaTGCTGCAGATCCCGTACGGGG	M1:p19rCdT	LibT2	0.986946	-0.00305849	0.946428	0.999606
CGGCGGATCAGCATTTAATA	CGGCGGATCAGCATTTAATAAGG	CGGCGGATCAGaATTTAATAAGG	M1:p9rCdT	LibT2	0.0485273	-2.83826	0.600251	0.0911267
CGGCGGATCAGCATTTAATA	CGGCGGATCAGCATTTAATAAGG	CGGCGGATgAGCATTTAATAAGG	M1:p12rCdC	LibT2	0.118684	-2.0504	0.762697	0.0911267
CGGCGGATCAGCATTTAATA	CGGCGGATCAGCATTTAATAAGG	CGcCGGATCAGCATTTAATAAGG	M1:p18rGdG	LibT2	0.0257538	-3.3311	0.618721	0.0911267
CCTAGCAGGCGGATACGTGT	CCTAGCAGGCGGATACGTGTGGG	CCTAGCAGGCGGATACGTGgGGG	M1:p1rUdC	LibT2	0.385139	-0.928517	0.38921	0.572827
CCTAGCAGGCGGATACGTGT	CCTAGCAGGCGGATACGTGTGGG	CCTAGCAGGCGGATcCGTGTGGG	M1:p6rAdG	LibT2	0.111213	-2.1102	0.227296	0.572827
CCTAGCAGGCGGATACGTGT	CCTAGCAGGCGGATACGTGTGGG	CCcAGCAGGCGGATACGTGTGGG	M1:p18rUdG	LibT2	0.853687	-0.146545	0.702331	0.572827
CCACTGTGGTCGATCGTAGT	CCACTGTGGTCGATCGTAGTGGG	CCACTGTGGTCGATCGTAaTGGG	M1:p2rGdT	LibT2	0.327395	-1.0865	0.782588	0.346475
CCACTGTGGTCGATCGTAGT	CCACTGTGGTCGATCGTAGTGGG	CCACTGgGGTCGATCGTAGTGGG	M1:p14rUdC	LibT2	0.393082	-0.908616	0.690629	0.346475
CCACTGTGGTCGATCGTAGT	CCACTGTGGTCGATCGTAGTGGG	CCACTtTGGTCGATCGTAGTGGG	M1:p15rGdA	LibT2	0.0535386	-2.75611	0.662424	0.346475
CAATTGGGGCCTGCTCACGA	CAATTGGGGCCTGCTCACGAGGG	CAATaGGGGCCTGCTCACGAGGG	M1:p16rUdT	LibT2	0.977474	-0.0126054	0.945634	1.04222
CAATTGGGGCCTGCTCACGA	CAATTGGGGCCTGCTCACGAGGG	CAAgTGGGGCCTGCTCACGAGGG	M1:p17rUdC	LibT2	1.00047	0.0104149	0.870604	1.04222
CAATTGGGGCCTGCTCACGA	CAATTGGGGCCTGCTCACGAGGG	tAATTGGGGCCTGCTCACGAGGG	M1:p20rCdA	LibT2	0.972307	-0.0178509	1.09063	1.04222
GCATAACTCCATGACTCCGT	GCATAACTCCATGACTCCGTCGG	GCATAACTCCATGAtTCCGTCGG	M1:p6rCdA	LibT2	0.0465552	-2.87254	0.259483	0.674057
GCATAACTCCATGACTCCGT	GCATAACTCCATGACTCCGTCGG	GCATAACTCCATGtCTCCGTCGG	M1:p7rAdA	LibT2	0.777118	-0.239377	0.549921	0.674057
GCATAACTCCATGACTCCGT	GCATAACTCCATGACTCCGTCGG	GCATAACTCtATGACTCCGTCGG	M1:p11rCdA	LibT2	0.932312	-0.0594191	0.803445	0.674057
CAGGTTTGGTGGGGGACACA	CAGGTTTGGTGGGGGACACAAGG	CAGGTTTGGTGGGGGAgACAAGG	M1:p4rCdC	LibT2	0.411866	-0.863067	0.136945	0.903146
CAGGTTTGGTGGGGGACACA	CAGGTTTGGTGGGGGACACAAGG	CAaGTTTGGTGGGGGACACAAGG	M1:p18rGdT	LibT2	1.00133	0.0112675	0.84053	0.903146
CAGGTTTGGTGGGGGACACA	CAGGTTTGGTGGGGGACACAAGG	CtGGTTTGGTGGGGGACACAAGG	M1:p19rAdA	LibT2	1.02503	0.0344352	1.02375	0.903146
CTGGCGAAACAGGACGCCCG	CTGGCGAAACAGGACGCCCGCGG	CTGGCGAAACAGGACGCCgGCGG	M1:p2rCdC	LibT2	0.102928	-2.18101	0.169773	0.714155
CTGGCGAAACAGGACGCCCG	CTGGCGAAACAGGACGCCCGCGG	CTGGCGAAACtGGACGCCCGCGG	M1:p10rAdA	LibT2	0.872578	-0.124908	0.488255	0.714155
CTGGCGAAACAGGACGCCCG	CTGGCGAAACAGGACGCCCGCGG	CTGGCGAAAaAGGACGCCCGCGG	M1:p11rCdT	LibT2	0.831808	-0.172203	0.514479	0.714155
ACATCACACCGAAGAGGGAT	ACATCACACCGAAGAGGGATCGG	ACATCcCACCGAAGAGGGATCGG	M1:p15rAdG	LibT2	0.697226	-0.346404	0.724867	0.926776
ACATCACACCGAAGAGGGAT	ACATCACACCGAAGAGGGATCGG	ACATaACACCGAAGAGGGATCGG	M1:p16rCdT	LibT2	0.920207	-0.0723485	0.803826	0.926776
ACATCACACCGAAGAGGGAT	ACATCACACCGAAGAGGGATCGG	ACAcCACACCGAAGAGGGATCGG	M1:p17rUdG	LibT2	0.910829	-0.0824804	0.669245	0.926776
CGCTCCTGATGGAGGCGCGT	CGCTCCTGATGGAGGCGCGTTGG	CGCTCCTGATGGAGGCGCtTTGG	M1:p2rGdA	LibT2	0.189597	-1.61146	0.727728	0.22589
CGCTCCTGATGGAGGCGCGT	CGCTCCTGATGGAGGCGCGTTGG	CGCTCCTGATGGAGGgGCGTTGG	M1:p5rCdC	LibT2	0.100621	-2.20165	0.277418	0.22589
CGCTCCTGATGGAGGCGCGT	CGCTCCTGATGGAGGCGCGTTGG	CGCTCCTGATGGAaGCGCGTTGG	M1:p7rGdT	LibT2	0.0589731	-2.67404	0.741316	0.22589
ATGTATACGGGGTGGGCCTG	ATGTATACGGGGTGGGCCTGCGG	ATGTATACGGGGTGtGCCTGCGG	M1:p6rGdA	LibT2	0.254291	-1.3307	0.222531	0.63992
ATGTATACGGGGTGGGCCTG	ATGTATACGGGGTGGGCCTGCGG	ATGTATACGGGGTcGGCCTGCGG	M1:p7rGdG	LibT2	0.269452	-1.27492	0.333058	0.63992
ATGTATACGGGGTGGGCCTG	ATGTATACGGGGTGGGCCTGCGG	ATGTATACGGGaTGGGCCTGCGG	M1:p9rGdT	LibT2	1.04257	0.051237	1.00031	0.63992
GCTGAAACATGTCACCTTCC	GCTGAAACATGTCACCTTCCGGG	GCTGAAACATGTCACCTcCCGGG	M1:p3rUdG	LibT2	0.319852	-1.10911	0.629519	0.522826
GCTGAAACATGTCACCTTCC	GCTGAAACATGTCACCTTCCGGG	GCTGAAACATaTCACCTTCCGGG	M1:p10rGdT	LibT2	0.83455	-0.168951	1.03071	0.522826
GCTGAAACATGTCACCTTCC	GCTGAAACATGTCACCTTCCGGG	GCTtAAACATGTCACCTTCCGGG	M1:p17rGdA	LibT2	0.1324	-1.94912	0.610906	0.522826
CAAGTCCAAAGCTTAAGTTG	CAAGTCCAAAGCTTAAGTTGTGG	CAAGTCCAAgGCTTAAGTTGTGG	M1:p11rAdC	LibT2	0.463268	-0.748094	0.641277	0.795646
CAAGTCCAAAGCTTAAGTTG	CAAGTCCAAAGCTTAAGTTGTGG	CAAGaCCAAAGCTTAAGTTGTGG	M1:p16rUdT	LibT2	0.650588	-0.414625	0.945634	0.795646
CAAGTCCAAAGCTTAAGTTG	CAAGTCCAAAGCTTAAGTTGTGG	CAcGTCCAAAGCTTAAGTTGTGG	M1:p18rAdG	LibT2	0.988413	-0.00158875	0.544393	0.795646
TCAACACACTGATCGTAGGC	TCAACACACTGATCGTAGGCGGG	TCAACACACTGATtGTAGGCGGG	M1:p7rCdA	LibT2	0.167693	-1.7277	0.615503	0.500876
TCAACACACTGATCGTAGGC	TCAACACACTGATCGTAGGCGGG	TCAACACACTGgTCGTAGGCGGG	M1:p9rAdC	LibT2	0.137533	-1.9137	0.505442	0.500876
TCAACACACTGATCGTAGGC	TCAACACACTGATCGTAGGCGGG	aCAACACACTGATCGTAGGCGGG	M1:p20rUdT	LibT2	1.02425	0.0336732	1.09169	0.500876
CCTATTAGGCAGTCTGAGGC	CCTATTAGGCAGTCTGAGGCAGG	CCTATTAGGCAGTCTGAcGCAGG	M1:p3rGdG	LibT2	0.0197766	-3.51403	0.497404	0.47117
CCTATTAGGCAGTCTGAGGC	CCTATTAGGCAGTCTGAGGCAGG	CCTATTgGGCAGTCTGAGGCAGG	M1:p14rAdC	LibT2	0.545067	-0.588666	0.818562	0.47117
CCTATTAGGCAGTCTGAGGC	CCTATTAGGCAGTCTGAGGCAGG	tCTATTAGGCAGTCTGAGGCAGG	M1:p20rCdA	LibT2	1.03311	0.0422066	1.09063	0.47117
GGGTAGCCGAGGGTAGTGCG	GGGTAGCCGAGGGTAGTGCGTGG	GGGTAGCCGAGGGTAGgGCGTGG	M1:p4rUdC	LibT2	0.907871	-0.0856987	0.311773	1.00256
GGGTAGCCGAGGGTAGTGCG	GGGTAGCCGAGGGTAGTGCGTGG	GGGTAGCCaAGGGTAGTGCGTGG	M1:p12rGdT	LibT2	0.862106	-0.136844	0.974134	1.00256
GGGTAGCCGAGGGTAGTGCG	GGGTAGCCGAGGGTAGTGCGTGG	GGGTAGaCGAGGGTAGTGCGTGG	M1:p14rCdT	LibT2	0.987177	-0.0028272	0.759948	1.00256
CCGGGGTCAAGTCCGCGAGA	CCGGGGTCAAGTCCGCGAGACGG	CCGGGGTCAAGcCCGCGAGACGG	M1:p9rUdG	LibT2	0.872488	-0.125011	0.942019	0.984822
CCGGGGTCAAGTCCGCGAGA	CCGGGGTCAAGTCCGCGAGACGG	CCGGGGTCgAGTCCGCGAGACGG	M1:p12rAdC	LibT2	0.865032	-0.133495	0.867032	0.984822
CCGGGGTCAAGTCCGCGAGA	CCGGGGTCAAGTCCGCGAGACGG	CCtGGGTCAAGTCCGCGAGACGG	M1:p18rGdA	LibT2	0.99132	0.00131921	0.711408	0.984822
CCATGAGACGGCTGGTAACG	CCATGAGACGGCTGGTAACGTGG	CCATGAGACGGCTGGcAACGTGG	M1:p5rUdG	LibT2	0.515941	-0.642565	0.529864	0.709424
CCATGAGACGGCTGGTAACG	CCATGAGACGGCTGGTAACGTGG	CCATGAGACtGCTGGTAACGTGG	M1:p11rGdA	LibT2	0.716934	-0.31892	0.909812	0.709424
CCATGAGACGGCTGGTAACG	CCATGAGACGGCTGGTAACGTGG	CCATGAcACGGCTGGTAACGTGG	M1:p14rGdG	LibT2	0.579173	-0.529035	0.631909	0.709424
ACTAGGCTCCGTAATTCCGA	ACTAGGCTCCGTAATTCCGAAGG	ACTAGGgTCCGTAATTCCGAAGG	M1:p14rCdC	LibT2	0.933652	-0.0579979	0.652258	0.915538
ACTAGGCTCCGTAATTCCGA	ACTAGGCTCCGTAATTCCGAAGG	ACaAGGCTCCGTAATTCCGAAGG	M1:p18rUdT	LibT2	0.504877	-0.663828	0.811077	0.915538
ACTAGGCTCCGTAATTCCGA	ACTAGGCTCCGTAATTCCGAAGG	AaTAGGCTCCGTAATTCCGAAGG	M1:p19rCdT	LibT2	1.06908	0.0761087	0.946428	0.915538
CCGGTTGAAGTGTTTGAGCG	CCGGTTGAAGTGTTTGAGCGGGG	CCGGTTGAAGTGTTaGAGCGGGG	M1:p6rUdT	LibT2	0.58002	-0.527599	0.493155	0.840662
CCGGTTGAAGTGTTTGAGCG	CCGGTTGAAGTGTTTGAGCGGGG	CCGGTTGAAGcGTTTGAGCGGGG	M1:p10rUdG	LibT2	0.711982	-0.325756	0.864975	0.840662
CCGGTTGAAGTGTTTGAGCG	CCGGTTGAAGTGTTTGAGCGGGG	gCGGTTGAAGTGTTTGAGCGGGG	M1:p20rCdC	LibT2	0.967942	-0.0223052	1.13383	0.840662
CGTACAGCGATTCAACTGTG	CGTACAGCGATTCAACTGTGGGG	CGTACAGCGATTCAACTGTcGGG	M1:p1rGdG	LibT2	0.248514	-1.3528	0.643714	0.640469
CGTACAGCGATTCAACTGTG	CGTACAGCGATTCAACTGTGGGG	CGTACAaCGATTCAACTGTGGGG	M1:p14rGdT	LibT2	0.965426	-0.0248811	0.958693	0.640469
CGTACAGCGATTCAACTGTG	CGTACAGCGATTCAACTGTGGGG	CGTACcGCGATTCAACTGTGGGG	M1:p15rAdG	LibT2	0.427965	-0.825617	0.724867	0.640469
GCGGTTATCTATCCACGCTC	GCGGTTATCTATCCACGCTCGGG	GCGGTTATCTATCCACGaTCGGG	M1:p3rCdT	LibT2	0.184054	-1.63962	0.625715	0.444579
GCGGTTATCTATCCACGCTC	GCGGTTATCTATCCACGCTCGGG	GCGGTTATCTATgCACGCTCGGG	M1:p8rCdC	LibT2	0.0516688	-2.78598	0.136004	0.444579
GCGGTTATCTATCCACGCTC	GCGGTTATCTATCCACGCTCGGG	GCGGTTATtTATCCACGCTCGGG	M1:p12rCdA	LibT2	0.788434	-0.225103	0.937535	0.444579
CAGGCAATCTTCGTCCGTGT	CAGGCAATCTTCGTCCGTGTGGG	CAGGCAATtTTCGTCCGTGTGGG	M1:p12rCdA	LibT2	0.447128	-0.782793	0.937535	0.793118
CAGGCAATCTTCGTCCGTGT	CAGGCAATCTTCGTCCGTGTGGG	CAtGCAATCTTCGTCCGTGTGGG	M1:p18rGdA	LibT2	0.676316	-0.376417	0.711408	0.793118
CAGGCAATCTTCGTCCGTGT	CAGGCAATCTTCGTCCGTGTGGG	gAGGCAATCTTCGTCCGTGTGGG	M1:p20rCdC	LibT2	1.01053	0.0203221	1.13383	0.793118
AGCGTAGTCATCGCGACCAC	AGCGTAGTCATCGCGACCACCGG	AGCGTAGTCATCGCGcCCACCGG	M1:p5rAdG	LibT2	0.0835287	-2.36949	0.0908897	0.57806
AGCGTAGTCATCGCGACCAC	AGCGTAGTCATCGCGACCACCGG	AGCGTAGTgATCGCGACCACCGG	M1:p12rCdC	LibT2	0.391396	-0.912806	0.762697	0.57806
AGCGTAGTCATCGCGACCAC	AGCGTAGTCATCGCGACCACCGG	gGCGTAGTCATCGCGACCACCGG	M1:p20rAdC	LibT2	0.940625	-0.0506355	1.07779	0.57806
TCTGAAGTGTTCGGGGCACC	TCTGAAGTGTTCGGGGCACCGGG	TCTGAAGTGTTCGGGGCACgGGG	M1:p1rCdC	LibT2	0.322674	-1.10059	0.335404	0.755187
TCTGAAGTGTTCGGGGCACC	TCTGAAGTGTTCGGGGCACCGGG	TCTGAAGTGTTCGGGaCACCGGG	M1:p5rGdT	LibT2	0.957642	-0.0328931	0.871284	0.755187
TCTGAAGTGTTCGGGGCACC	TCTGAAGTGTTCGGGGCACCGGG	TCTGAAGTGTTtGGGGCACCGGG	M1:p9rCdA	LibT2	0.681427	-0.368997	0.745878	0.755187
GCCTAGGGGGCCCAGCGGTG	GCCTAGGGGGCCCAGCGGTGAGG	GCCTAGGGGGCCCAGCGGTtAGG	M1:p1rGdA	LibT2	0.930615	-0.0612219	0.749021	1.01677
GCCTAGGGGGCCCAGCGGTG	GCCTAGGGGGCCCAGCGGTGAGG	GCCTAGGGGGCCaAGCGGTGAGG	M1:p8rCdT	LibT2	0.854183	-0.145971	0.510522	1.01677
GCCTAGGGGGCCCAGCGGTG	GCCTAGGGGGCCCAGCGGTGAGG	GCCTAGGGGcCCCAGCGGTGAGG	M1:p11rGdG	LibT2	1.02451	0.0339266	0.78216	1.01677
GGCTGGGTCTGAAATCCGCT	GGCTGGGTCTGAAATCCGCTTGG	GGCTGGGTCTGAAATCtGCTTGG	M1:p4rCdA	LibT2	0.19322	-1.59347	0.551931	0.503085
GGCTGGGTCTGAAATCCGCT	GGCTGGGTCTGAAATCCGCTTGG	GGCTGGGTCTGAAAgCCGCTTGG	M1:p6rUdC	LibT2	0.030014	-3.21853	0.247519	0.503085
GGCTGGGTCTGAAATCCGCT	GGCTGGGTCTGAAATCCGCTTGG	GGaTGGGTCTGAAATCCGCTTGG	M1:p18rCdT	LibT2	1.04155	0.0502648	0.890045	0.503085
GCGTGTAAAGTACCAACTTA	GCGTGTAAAGTACCAACTTACGG	GCGTGTAAAGTACCAACTTgCGG	M1:p1rAdC	LibT2	0.266599	-1.28519	0.576886	0.33867
GCGTGTAAAGTACCAACTTA	GCGTGTAAAGTACCAACTTACGG	GCGTGTAAAGTAaCAACTTACGG	M1:p8rCdT	LibT2	0.295196	-1.1868	0.510522	0.33867
GCGTGTAAAGTACCAACTTA	GCGTGTAAAGTACCAACTTACGG	GCGTGTAAAGTgCCAACTTACGG	M1:p9rAdC	LibT2	0.0802394	-2.40529	0.505442	0.33867
CAGTTGGCGAAACTTTGTCC	CAGTTGGCGAAACTTTGTCCTGG	CAGTTGGCGAAACTTTGTtCTGG	M1:p2rCdA	LibT2	0.118508	-2.05176	0.412216	0.279017
CAGTTGGCGAAACTTTGTCC	CAGTTGGCGAAACTTTGTCCTGG	CAGTTGGCGAAACTTcGTCCTGG	M1:p5rUdG	LibT2	0.179951	-1.66099	0.529864	0.279017
CAGTTGGCGAAACTTTGTCC	CAGTTGGCGAAACTTTGTCCTGG	CAGTTGGCGAAAaTTTGTCCTGG	M1:p8rCdT	LibT2	0.116971	-2.06379	0.510522	0.279017
TCCCCAACAAAATTGGCGAA	TCCCCAACAAAATTGGCGAACGG	TCCCCAACAAAATgGGCGAACGG	M1:p7rUdC	LibT2	0.0220399	-3.44077	0.12091	0.163267
TCCCCAACAAAATTGGCGAA	TCCCCAACAAAATTGGCGAACGG	TCCCCAACAgAATTGGCGAACGG	M1:p11rAdC	LibT2	0.138654	-1.90613	0.641277	0.163267
TCCCCAACAAAATTGGCGAA	TCCCCAACAAAATTGGCGAACGG	TCCCCAAaAAAATTGGCGAACGG	M1:p13rCdT	LibT2	0.0648058	-2.59286	0.809571	0.163267
ACCTGGTTGGTAGATCTGCT	ACCTGGTTGGTAGATCTGCTCGG	ACCTGGTTGGTAtATCTGCTCGG	M1:p8rGdA	LibT2	0.45545	-0.764751	0.429945	0.588608
ACCTGGTTGGTAGATCTGCT	ACCTGGTTGGTAGATCTGCTCGG	ACCTGGTTGGTtGATCTGCTCGG	M1:p9rAdA	LibT2	0.0523023	-2.77576	0.297234	0.588608
ACCTGGTTGGTAGATCTGCT	ACCTGGTTGGTAGATCTGCTCGG	AtCTGGTTGGTAGATCTGCTCGG	M1:p19rCdA	LibT2	0.970702	-0.0194867	0.961333	0.588608
CCGGCGTCGTGTATACTTTC	CCGGCGTCGTGTATACTTTCCGG	CCGGCGTCGTGTATgCTTTCCGG	M1:p6rAdC	LibT2	0.08552	-2.34842	0.79808	0.289742
CCGGCGTCGTGTATACTTTC	CCGGCGTCGTGTATACTTTCCGG	CCGGCGTCGTGTAaACTTTCCGG	M1:p7rUdT	LibT2	0.0535004	-2.75671	0.496702	0.289742
CCGGCGTCGTGTATACTTTC	CCGGCGTCGTGTATACTTTCCGG	CaGGCGTCGTGTATACTTTCCGG	M1:p19rCdT	LibT2	0.528966	-0.618102	0.946428	0.289742
GTACTTCTAGACCGGGTTGG	GTACTTCTAGACCGGGTTGGTGG	GTACTTCTAGACgGGGTTGGTGG	M1:p8rCdC	LibT2	0.136002	-1.92413	0.136004	0.786352
GTACTTCTAGACCGGGTTGG	GTACTTCTAGACCGGGTTGGTGG	GTACTTCgAGACCGGGTTGGTGG	M1:p13rUdC	LibT2	0.942438	-0.0487305	0.532988	0.786352
GTACTTCTAGACCGGGTTGG	GTACTTCTAGACCGGGTTGGTGG	cTACTTCTAGACCGGGTTGGTGG	M1:p20rGdG	LibT2	0.983322	-0.00670014	1.04256	0.786352
AGCGGCGGTCCCTCGGTGCG	AGCGGCGGTCCCTCGGTGCGAGG	AGCGGCtGTCCCTCGGTGCGAGG	M1:p14rGdA	LibT2	0.965175	-0.0251378	0.778371	0.965593
AGCGGCGGTCCCTCGGTGCG	AGCGGCGGTCCCTCGGTGCGAGG	AGCGtCGGTCCCTCGGTGCGAGG	M1:p16rGdA	LibT2	0.998543	0.00850712	0.655569	0.965593
AGCGGCGGTCCCTCGGTGCG	AGCGGCGGTCCCTCGGTGCGAGG	AGCtGCGGTCCCTCGGTGCGAGG	M1:p17rGdA	LibT2	0.682586	-0.367323	0.610906	0.965593
TCAGCCAGAATAGTACGCGG	TCAGCCAGAATAGTACGCGGAGG	TCAGtCAGAATAGTACGCGGAGG	M1:p16rCdA	LibT2	1	0.00995033	0.845175	1.07132
TCAGCCAGAATAGTACGCGG	TCAGCCAGAATAGTACGCGGAGG	TgAGCCAGAATAGTACGCGGAGG	M1:p19rCdC	LibT2	1.0005	0.0104468	0.942785	1.07132
TCAGCCAGAATAGTACGCGG	TCAGCCAGAATAGTACGCGGAGG	cCAGCCAGAATAGTACGCGGAGG	M1:p20rUdG	LibT2	1.01842	0.0280233	1.04724	1.07132
CCCCGCCCCACCGTTTCGCA	CCCCGCCCCACCGTTTCGCAGGG	CCCCGCCCCACCGTTTCGtAGGG	M1:p2rCdA	LibT2	0.100293	-2.20461	0.412216	0.481116
CCCCGCCCCACCGTTTCGCA	CCCCGCCCCACCGTTTCGCAGGG	CCCCGCCCCACCGTTTCtCAGGG	M1:p3rGdA	LibT2	0.129112	-1.97248	0.489336	0.481116
CCCCGCCCCACCGTTTCGCA	CCCCGCCCCACCGTTTCGCAGGG	CCCCcCCCCACCGTTTCGCAGGG	M1:p16rGdG	LibT2	0.924849	-0.0673697	0.701092	0.481116
GTAAGGTTGAAGGCCGATCG	GTAAGGTTGAAGGCCGATCGAGG	GTAAGGTTGAAGGCCGAaCGAGG	M1:p3rUdT	LibT2	0.745009	-0.281025	0.533892	0.907267
GTAAGGTTGAAGGCCGATCG	GTAAGGTTGAAGGCCGATCGAGG	GTAAGGTTGgAGGCCGATCGAGG	M1:p11rAdC	LibT2	0.790555	-0.22245	0.641277	0.907267
GTAAGGTTGAAGGCCGATCG	GTAAGGTTGAAGGCCGATCGAGG	cTAAGGTTGAAGGCCGATCGAGG	M1:p20rGdG	LibT2	0.925601	-0.0665665	1.04256	0.907267
TGTTCTATGCGTGGGGTAGT	TGTTCTATGCGTGGGGTAGTGGG	TGTTCTATGCtTGGGGTAGTGGG	M1:p10rGdA	LibT2	0.865474	-0.13299	0.643742	0.845202
TGTTCTATGCGTGGGGTAGT	TGTTCTATGCGTGGGGTAGTGGG	TGTcCTATGCGTGGGGTAGTGGG	M1:p17rUdG	LibT2	0.607123	-0.482687	0.669245	0.845202
TGTTCTATGCGTGGGGTAGT	TGTTCTATGCGTGGGGTAGTGGG	TGgTCTATGCGTGGGGTAGTGGG	M1:p18rUdC	LibT2	0.78859	-0.224908	0.839112	0.845202
GCCGAAGAGCACCCCAAACT	GCCGAAGAGCACCCCAAACTGGG	GCCGAAGAGCACCCgAAACTGGG	M1:p6rCdC	LibT2	0.0501956	-2.81016	0.105954	0.476129
GCCGAAGAGCACCCCAAACT	GCCGAAGAGCACCCCAAACTGGG	GCCGAAGAGCAgCCCAAACTGGG	M1:p9rCdC	LibT2	0.115494	-2.0755	0.165205	0.476129
GCCGAAGAGCACCCCAAACT	GCCGAAGAGCACCCCAAACTGGG	GCCGAAGgGCACCCCAAACTGGG	M1:p13rAdC	LibT2	0.870306	-0.127485	0.613416	0.476129
TCCCGTGTGGGAGAAAATCC	TCCCGTGTGGGAGAAAATCCAGG	TCCCGTGTGGGAGAtAATCCAGG	M1:p6rAdA	LibT2	0.780942	-0.234531	0.163793	0.712617
TCCCGTGTGGGAGAAAATCC	TCCCGTGTGGGAGAAAATCCAGG	TCCCGTGTGGGcGAAAATCCAGG	M1:p9rAdG	LibT2	0.13714	-1.91637	0.33735	0.712617
TCCCGTGTGGGAGAAAATCC	TCCCGTGTGGGAGAAAATCCAGG	TCCCcTGTGGGAGAAAATCCAGG	M1:p16rGdG	LibT2	0.876377	-0.120613	0.701092	0.712617
CGGTGCAACCTGTATTCTGC	CGGTGCAACCTGTATTCTGCGGG	CGGTGCAACCTtTATTCTGCGGG	M1:p9rGdA	LibT2	0.0419885	-2.95673	0.481816	0.178885
CGGTGCAACCTGTATTCTGC	CGGTGCAACCTGTATTCTGCGGG	CGGTGCAcCCTGTATTCTGCGGG	M1:p13rAdG	LibT2	0.0999011	-2.20817	0.564674	0.178885
CGGTGCAACCTGTATTCTGC	CGGTGCAACCTGTATTCTGCGGG	CGtTGCAACCTGTATTCTGCGGG	M1:p18rGdA	LibT2	0.145478	-1.86125	0.711408	0.178885
TTCGGTTCGATTCCTCAGGG	TTCGGTTCGATTCCTCAGGGCGG	TTCGGTTCGAcTCCTCAGGGCGG	M1:p10rUdG	LibT2	0.731604	-0.29894	0.864975	0.583111
TTCGGTTCGATTCCTCAGGG	TTCGGTTCGATTCCTCAGGGCGG	TTCGGTTCcATTCCTCAGGGCGG	M1:p12rGdG	LibT2	0.125196	-2.00103	0.517584	0.583111
TTCGGTTCGATTCCTCAGGG	TTCGGTTCGATTCCTCAGGGCGG	TTgGGTTCGATTCCTCAGGGCGG	M1:p18rCdC	LibT2	0.603099	-0.489228	0.726902	0.583111
TTCTCACGTCTACAAGGGGT	TTCTCACGTCTACAAGGGGTCGG	TTCTCACGTCTACAAcGGGTCGG	M1:p5rGdG	LibT2	0.0170578	-3.60978	0.1082	0.582529
TTCTCACGTCTACAAGGGGT	TTCTCACGTCTACAAGGGGTCGG	TTCTCACaTCTACAAGGGGTCGG	M1:p13rGdT	LibT2	0.880761	-0.115679	0.951483	0.582529
TTCTCACGTCTACAAGGGGT	TTCTCACGTCTACAAGGGGTCGG	TTgTCACGTCTACAAGGGGTCGG	M1:p18rCdC	LibT2	0.561389	-0.559686	0.726902	0.582529
GTGCGTAGGCTTCTGTATCT	GTGCGTAGGCTTCTGTATCTGGG	GTGCGcAGGCTTCTGTATCTGGG	M1:p15rUdG	LibT2	0.798297	-0.212826	1.01096	0.937963
GTGCGTAGGCTTCTGTATCT	GTGCGTAGGCTTCTGTATCTGGG	GTGtGTAGGCTTCTGTATCTGGG	M1:p17rCdA	LibT2	0.993262	0.00325681	0.966151	0.937963
GTGCGTAGGCTTCTGTATCT	GTGCGTAGGCTTCTGTATCTGGG	aTGCGTAGGCTTCTGTATCTGGG	M1:p20rGdT	LibT2	0.932217	-0.0595199	1.12798	0.937963
TAATACGGCGGTCATGTCGA	TAATACGGCGGTCATGTCGATGG	TAATACGGCGGTCATGTCaATGG	M1:p2rGdT	LibT2	0.823722	-0.181855	0.782588	0.890951
TAATACGGCGGTCATGTCGA	TAATACGGCGGTCATGTCGATGG	TAATACGGCGGTCATGcCGATGG	M1:p4rUdG	LibT2	0.596362	-0.500278	0.613685	0.890951
TAATACGGCGGTCATGTCGA	TAATACGGCGGTCATGTCGATGG	TAATACGGCGaTCATGTCGATGG	M1:p10rGdT	LibT2	1.00419	0.0140908	1.03071	0.890951
GTCGCGGCTTAGCTCTCTGG	GTCGCGGCTTAGCTCTCTGGAGG	GTCGCGGCTTAGCTCTCgGGAGG	M1:p3rUdC	LibT2	0.426498	-0.828971	0.303261	0.905826
GTCGCGGCTTAGCTCTCTGG	GTCGCGGCTTAGCTCTCTGGAGG	GTCGCGGgTTAGCTCTCTGGAGG	M1:p13rCdC	LibT2	0.977338	-0.0127429	0.616816	0.905826
GTCGCGGCTTAGCTCTCTGG	GTCGCGGCTTAGCTCTCTGGAGG	GTCGCGcCTTAGCTCTCTGGAGG	M1:p14rGdG	LibT2	1.01663	0.0262853	0.631909	0.905826
CTGGGGTTAACTAGCCGATG	CTGGGGTTAACTAGCCGATGAGG	CTGGGGTTAACTAGCCGATcAGG	M1:p1rGdG	LibT2	0.603312	-0.488882	0.643714	0.790129
CTGGGGTTAACTAGCCGATG	CTGGGGTTAACTAGCCGATGAGG	CTGGGGTgAACTAGCCGATGAGG	M1:p13rUdC	LibT2	0.871882	-0.125697	0.532988	0.790129
CTGGGGTTAACTAGCCGATG	CTGGGGTTAACTAGCCGATGAGG	CTcGGGTTAACTAGCCGATGAGG	M1:p18rGdG	LibT2	0.583697	-0.521386	0.618721	0.790129
CCGACTAGCCATGCTAAGGC	CCGACTAGCCATGCTAAGGCGGG	CCGACTAGCCtTGCTAAGGCGGG	M1:p10rAdA	LibT2	0.114005	-2.08744	0.488255	0.475162
CCGACTAGCCATGCTAAGGC	CCGACTAGCCATGCTAAGGCGGG	CCGACTgGCCATGCTAAGGCGGG	M1:p14rAdC	LibT2	0.572843	-0.539838	0.818562	0.475162
CCGACTAGCCATGCTAAGGC	CCGACTAGCCATGCTAAGGCGGG	CCaACTAGCCATGCTAAGGCGGG	M1:p18rGdT	LibT2	0.43854	-0.801758	0.84053	0.475162
ATTGATCGATCCTTGTCCCG	ATTGATCGATCCTTGTCCCGCGG	ATTGATCGAgCCTTGTCCCGCGG	M1:p11rUdC	LibT2	0.226691	-1.441	0.523534	0.808132
ATTGATCGATCCTTGTCCCG	ATTGATCGATCCTTGTCCCGCGG	ATTGAgCGATCCTTGTCCCGCGG	M1:p15rUdC	LibT2	0.986762	-0.00324354	0.7639	0.808132
ATTGATCGATCCTTGTCCCG	ATTGATCGATCCTTGTCCCGCGG	ATaGATCGATCCTTGTCCCGCGG	M1:p18rUdT	LibT2	0.945796	-0.0452105	0.811077	0.808132
CGGACGGCAAATGTACTCCC	CGGACGGCAAATGTACTCCCAGG	CGGACGGCgAATGTACTCCCAGG	M1:p12rAdC	LibT2	1.0037	0.0136026	0.867032	1.06367
CGGACGGCAAATGTACTCCC	CGGACGGCAAATGTACTCCCAGG	CGGAtGGCAAATGTACTCCCAGG	M1:p16rCdA	LibT2	0.977798	-0.0122769	0.845175	1.06367
CGGACGGCAAATGTACTCCC	CGGACGGCAAATGTACTCCCAGG	CtGACGGCAAATGTACTCCCAGG	M1:p19rGdA	LibT2	1.00763	0.0174729	0.971399	1.06367
TGGTGCGCTCTCCACAGACC	TGGTGCGCTCTCCACAGACCTGG	TGGTGCGCaCTCCACAGACCTGG	M1:p12rUdT	LibT2	1.01034	0.0201311	1.03392	0.721007
TGGTGCGCTCTCCACAGACC	TGGTGCGCTCTCCACAGACCTGG	TGGTGCGgTCTCCACAGACCTGG	M1:p13rCdC	LibT2	0.453232	-0.769527	0.616816	0.721007
TGGTGCGCTCTCCACAGACC	TGGTGCGCTCTCCACAGACCTGG	TGGTtCGCTCTCCACAGACCTGG	M1:p16rGdA	LibT2	0.41955	-0.845017	0.655569	0.721007
CGAGTGATCCGTACTGTGAC	CGAGTGATCCGTACTGTGACGGG	CGAGTGATCCGTACTGTtACGGG	M1:p3rGdA	LibT2	0.208019	-1.52317	0.489336	0.421704
CGAGTGATCCGTACTGTGAC	CGAGTGATCCGTACTGTGACGGG	CGAGTGATCCGTACTaTGACGGG	M1:p5rGdT	LibT2	0.720905	-0.313472	0.871284	0.421704
CGAGTGATCCGTACTGTGAC	CGAGTGATCCGTACTGTGACGGG	CGAGTGATCgGTACTGTGACGGG	M1:p11rCdC	LibT2	0.0427744	-2.94173	0.309271	0.421704
ACAGGCTAAAAGCCTTCCGG	ACAGGCTAAAAGCCTTCCGGGGG	ACAGGCTAAAAGCCcTCCGGGGG	M1:p6rUdG	LibT2	0.457832	-0.759646	0.421823	0.895133
ACAGGCTAAAAGCCTTCCGG	ACAGGCTAAAAGCCTTCCGGGGG	ACAGGCTAAcAGCCTTCCGGGGG	M1:p11rAdG	LibT2	1.03418	0.0432301	0.818686	0.895133
ACAGGCTAAAAGCCTTCCGG	ACAGGCTAAAAGCCTTCCGGGGG	ACAGGgTAAAAGCCTTCCGGGGG	M1:p15rCdC	LibT2	0.9266	-0.065499	0.780986	0.895133
CGGGGCAAGCCCTTTCACGT	CGGGGCAAGCCCTTTCACGTTGG	CGGGGCAAGaCCTTTCACGTTGG	M1:p11rCdT	LibT2	0.623891	-0.455878	0.514479	0.9434
CGGGGCAAGCCCTTTCACGT	CGGGGCAAGCCCTTTCACGTTGG	CGGGcCAAGCCCTTTCACGTTGG	M1:p16rGdG	LibT2	0.912266	-0.0809212	0.701092	0.9434
CGGGGCAAGCCCTTTCACGT	CGGGGCAAGCCCTTTCACGTTGG	CGcGGCAAGCCCTTTCACGTTGG	M1:p18rGdG	LibT2	1.02719	0.0365159	0.618721	0.9434
GAGTGACTGGATAAGACGGA	GAGTGACTGGATAAGACGGATGG	GAGTGACTGGATAAGAgGGATGG	M1:p4rCdC	LibT2	0.359943	-0.994406	0.136945	0.878357
GAGTGACTGGATAAGACGGA	GAGTGACTGGATAAGACGGATGG	GAGTGAgTGGATAAGACGGATGG	M1:p14rCdC	LibT2	0.990292	0.000291461	0.652258	0.878357
GAGTGACTGGATAAGACGGA	GAGTGACTGGATAAGACGGATGG	GAGTcACTGGATAAGACGGATGG	M1:p16rGdG	LibT2	0.985086	-0.00492589	0.701092	0.878357
CGAACATGGTGTGAGTTACA	CGAACATGGTGTGAGTTACAGGG	CGAACATGGTGTGAGTTAaAGGG	M1:p2rCdT	LibT2	0.21763	-1.48003	0.447756	0.546011
CGAACATGGTGTGAGTTACA	CGAACATGGTGTGAGTTACAGGG	CGAACATGGTGTGAGTTcCAGGG	M1:p3rAdG	LibT2	0.112425	-2.10026	0.274264	0.546011
CGAACATGGTGTGAGTTACA	CGAACATGGTGTGAGTTACAGGG	tGAACATGGTGTGAGTTACAGGG	M1:p20rCdA	LibT2	1	0.00995033	1.09063	0.546011
GGGAAGACACACGTAAGGAC	GGGAAGACACACGTAAGGACTGG	GGGAAGACACACGTAAaGACTGG	M1:p4rGdT	LibT2	0.888776	-0.106722	0.853948	1.05608
GGGAAGACACACGTAAGGAC	GGGAAGACACACGTAAGGACTGG	GGGAAaACACACGTAAGGACTGG	M1:p15rGdT	LibT2	0.954363	-0.0362875	1.09259	1.05608
GGGAAGACACACGTAAGGAC	GGGAAGACACACGTAAGGACTGG	GGtAAGACACACGTAAGGACTGG	M1:p18rGdA	LibT2	1.12081	0.12293	0.711408	1.05608
CCAACGGAAGTCAATTACGC	CCAACGGAAGTCAATTACGCTGG	CCAACGGAAGTCAATTACaCTGG	M1:p2rGdT	LibT2	0.864337	-0.134289	0.782588	0.549539
CCAACGGAAGTCAATTACGC	CCAACGGAAGTCAATTACGCTGG	CCAACGGAAGTgAATTACGCTGG	M1:p9rCdC	LibT2	0.00259865	-4.37417	0.165205	0.549539
CCAACGGAAGTCAATTACGC	CCAACGGAAGTCAATTACGCTGG	CCAACGaAAGTCAATTACGCTGG	M1:p14rGdT	LibT2	0.96941	-0.0208052	0.958693	0.549539
GCTCCGTAACCAAGTGATAG	GCTCCGTAACCAAGTGATAGCGG	GCTCCGTAACCAAGTGATAtCGG	M1:p1rGdA	LibT2	0.145868	-1.85874	0.749021	0.652898
GCTCCGTAACCAAGTGATAG	GCTCCGTAACCAAGTGATAGCGG	GCTCCGTAACCgAGTGATAGCGG	M1:p9rAdC	LibT2	0.557447	-0.566609	0.505442	0.652898
GCTCCGTAACCAAGTGATAG	GCTCCGTAACCAAGTGATAGCGG	cCTCCGTAACCAAGTGATAGCGG	M1:p20rGdG	LibT2	0.992114	0.00211206	1.04256	0.652898
ACGAGGTCGCCAAGGCCCCT	ACGAGGTCGCCAAGGCCCCTGGG	ACGAGGTCGCCAAGGCCgCTGGG	M1:p3rCdC	LibT2	0.0853952	-2.34973	0.0949774	0.597313
ACGAGGTCGCCAAGGCCCCT	ACGAGGTCGCCAAGGCCCCTGGG	ACGAGGTCGCCAAGGCtCCTGGG	M1:p4rCdA	LibT2	0.390423	-0.915234	0.551931	0.597313
ACGAGGTCGCCAAGGCCCCT	ACGAGGTCGCCAAGGCCCCTGGG	ACaAGGTCGCCAAGGCCCCTGGG	M1:p18rGdT	LibT2	0.961004	-0.0294242	0.84053	0.597313
GTGAAGGCGAACCCTTGCAT	GTGAAGGCGAACCCTTGCATCGG	GTGAAGGCGAACgCTTGCATCGG	M1:p8rCdC	LibT2	0.0696511	-2.5301	0.136004	0.763903
GTGAAGGCGAACCCTTGCAT	GTGAAGGCGAACCCTTGCATCGG	GTGAAGGCtAACCCTTGCATCGG	M1:p12rGdA	LibT2	0.948837	-0.0420343	0.646251	0.763903
GTGAAGGCGAACCCTTGCAT	GTGAAGGCGAACCCTTGCATCGG	GTGAAcGCGAACCCTTGCATCGG	M1:p15rGdG	LibT2	0.997707	0.00767727	0.835071	0.763903
ATAAGCGCGGGTTGAAGCCT	ATAAGCGCGGGTTGAAGCCTAGG	ATAAGCGCGGGTTGAAGCCaAGG	M1:p1rUdT	LibT2	0.296725	-1.1818	0.547107	0.576284
ATAAGCGCGGGTTGAAGCCT	ATAAGCGCGGGTTGAAGCCTAGG	ATAAGCGCGGGTTGAcGCCTAGG	M1:p5rAdG	LibT2	0.183479	-1.64258	0.0908897	0.576284
ATAAGCGCGGGTTGAAGCCT	ATAAGCGCGGGTTGAAGCCTAGG	ATAAGCGaGGGTTGAAGCCTAGG	M1:p13rCdT	LibT2	0.852042	-0.148451	0.809571	0.576284
ACCCAAGTGTCTAGGGCGTG	ACCCAAGTGTCTAGGGCGTGGGG	ACCCAAGTGTCTAGGGaGTGGGG	M1:p4rCdT	LibT2	0.434485	-0.810839	0.427272	0.459228
ACCCAAGTGTCTAGGGCGTG	ACCCAAGTGTCTAGGGCGTGGGG	ACCCAAGTGTCTAGGtCGTGGGG	M1:p5rGdA	LibT2	0.0208371	-3.47904	0.0877664	0.459228
ACCCAAGTGTCTAGGGCGTG	ACCCAAGTGTCTAGGGCGTGGGG	ACCCAAGTGTaTAGGGCGTGGGG	M1:p10rCdT	LibT2	0.552639	-0.575118	0.712818	0.459228
GAGAGATAGGCTGAGACTCC	GAGAGATAGGCTGAGACTCCGGG	GAGAGATAGGCTGAGAtTCCGGG	M1:p4rCdA	LibT2	0.790237	-0.222847	0.551931	0.969711
GAGAGATAGGCTGAGACTCC	GAGAGATAGGCTGAGACTCCGGG	GAGAGATAGGCgGAGACTCCGGG	M1:p9rUdC	LibT2	0.840855	-0.161514	0.418902	0.969711
GAGAGATAGGCTGAGACTCC	GAGAGATAGGCTGAGACTCCGGG	GAGAGATAtGCTGAGACTCCGGG	M1:p12rGdA	LibT2	1	0.00995033	0.646251	0.969711
TCGCTCCGTAAGTCCGATAG	TCGCTCCGTAAGTCCGATAGTGG	TCGCTCCGTAAGTCCGgTAGTGG	M1:p4rAdC	LibT2	0.172251	-1.70237	0.333872	0.625515
TCGCTCCGTAAGTCCGATAG	TCGCTCCGTAAGTCCGATAGTGG	TCGCTCCGTAgGTCCGATAGTGG	M1:p10rAdC	LibT2	0.860433	-0.138765	0.632246	0.625515
TCGCTCCGTAAGTCCGATAG	TCGCTCCGTAAGTCCGATAGTGG	TCGCTCCGTtAGTCCGATAGTGG	M1:p11rAdA	LibT2	0.509161	-0.65554	0.767122	0.625515
CCAGAGGAACCGCAGCCTTA	CCAGAGGAACCGCAGCCTTACGG	CCAGAGGAACCGCAGCaTTACGG	M1:p4rCdT	LibT2	0.164652	-1.74496	0.427272	0.244069
CCAGAGGAACCGCAGCCTTA	CCAGAGGAACCGCAGCCTTACGG	CCAGAGGAACCGCAtCCTTACGG	M1:p6rGdA	LibT2	3.18916e-15	-4.60517	0.222531	0.244069
CCAGAGGAACCGCAGCCTTA	CCAGAGGAACCGCAGCCTTACGG	CCAGAGGAtCCGCAGCCTTACGG	M1:p12rAdA	LibT2	0.345676	-1.03374	0.650084	0.244069
CACATTCCCCTGCACGGGTC	CACATTCCCCTGCACGGGTCTGG	CACATTCCCCTGCACaGGTCTGG	M1:p5rGdT	LibT2	0.595707	-0.501359	0.871284	0.630545
CACATTCCCCTGCACGGGTC	CACATTCCCCTGCACGGGTCTGG	CACATTCCCCcGCACGGGTCTGG	M1:p10rUdG	LibT2	0.769958	-0.248515	0.864975	0.630545
CACATTCCCCTGCACGGGTC	CACATTCCCCTGCACGGGTCTGG	CACATTtCCCTGCACGGGTCTGG	M1:p14rCdA	LibT2	0.241281	-1.38118	0.646151	0.630545
CGTAATGGCCAGAATTGCCA	CGTAATGGCCAGAATTGCCAGGG	CGTAATGGCCAGAATTGgCAGGG	M1:p3rCdC	LibT2	0.0312252	-3.18871	0.0949774	0.351428
CGTAATGGCCAGAATTGCCA	CGTAATGGCCAGAATTGCCAGGG	CGTAATGGCCcGAATTGCCAGGG	M1:p10rAdG	LibT2	0.220459	-1.46768	0.620167	0.351428
CGTAATGGCCAGAATTGCCA	CGTAATGGCCAGAATTGCCAGGG	CGTcATGGCCAGAATTGCCAGGG	M1:p17rAdG	LibT2	0.393554	-0.907445	0.576377	0.351428
ATGAGTCGCGGACGACTATG	ATGAGTCGCGGACGACTATGGGG	ATGAGTCGCGGACtACTATGGGG	M1:p7rGdA	LibT2	0.21952	-1.47176	0.271656	0.465693
ATGAGTCGCGGACGACTATG	ATGAGTCGCGGACGACTATGGGG	ATGAGTCGCGGtCGACTATGGGG	M1:p9rAdA	LibT2	0.274954	-1.25543	0.297234	0.465693
ATGAGTCGCGGACGACTATG	ATGAGTCGCGGACGACTATGGGG	ATtAGTCGCGGACGACTATGGGG	M1:p18rGdA	LibT2	0.455953	-0.76367	0.711408	0.465693
CGGCACGGTATGCCGCACGT	CGGCACGGTATGCCGCACGTAGG	CGGCACGGTATGCCGCACGcAGG	M1:p1rUdG	LibT2	0.0798937	-2.40913	0.366569	0.387844
CGGCACGGTATGCCGCACGT	CGGCACGGTATGCCGCACGTAGG	CGGCACGGTATGCCaCACGTAGG	M1:p6rGdT	LibT2	0.168516	-1.72308	0.78179	0.387844
CGGCACGGTATGCCGCACGT	CGGCACGGTATGCCGCACGTAGG	aGGCACGGTATGCCGCACGTAGG	M1:p20rCdT	LibT2	0.64461	-0.423715	1.09613	0.387844
CTTCTACAGACGCGGCAGGG	CTTCTACAGACGCGGCAGGGCGG	CTTCTACAGACGCGGCgGGGCGG	M1:p4rAdC	LibT2	0.344206	-1.03788	0.333872	0.841449
CTTCTACAGACGCGGCAGGG	CTTCTACAGACGCGGCAGGGCGG	CTTCTACAtACGCGGCAGGGCGG	M1:p12rGdA	LibT2	0.898833	-0.0955941	0.646251	0.841449
CTTCTACAGACGCGGCAGGG	CTTCTACAGACGCGGCAGGGCGG	CTaCTACAGACGCGGCAGGGCGG	M1:p18rUdT	LibT2	0.985697	-0.00431261	0.811077	0.841449
GCCCGGTGCTTCCAACAGCA	GCCCGGTGCTTCCAACAGCATGG	GCCCGGTGCTTCCAACgGCATGG	M1:p4rAdC	LibT2	0.0507597	-2.80083	0.333872	0.430183
GCCCGGTGCTTCCAACAGCA	GCCCGGTGCTTCCAACAGCATGG	GCCCGGTGgTTCCAACAGCATGG	M1:p12rCdC	LibT2	0.175311	-1.68572	0.762697	0.430183
GCCCGGTGCTTCCAACAGCA	GCCCGGTGCTTCCAACAGCATGG	GCCCGGTcCTTCCAACAGCATGG	M1:p13rGdG	LibT2	0.783565	-0.23122	0.760635	0.430183
TATCGGTAACACCAAGTGGC	TATCGGTAACACCAAGTGGCCGG	TATCGGTAACACCAAGTGGaCGG	M1:p1rCdT	LibT2	0.600034	-0.494241	0.384878	0.843489
TATCGGTAACACCAAGTGGC	TATCGGTAACACCAAGTGGCCGG	TATCGGTcACACCAAGTGGCCGG	M1:p13rAdG	LibT2	0.672541	-0.381932	0.564674	0.843489
TATCGGTAACACCAAGTGGC	TATCGGTAACACCAAGTGGCCGG	TATCcGTAACACCAAGTGGCCGG	M1:p16rGdG	LibT2	0.953779	-0.036893	0.701092	0.843489
ACCTTCAGTGGATATCCACT	ACCTTCAGTGGATATCCACTGGG	ACCTTCAGTGGATATCtACTGGG	M1:p4rCdA	LibT2	0.383127	-0.933622	0.551931	0.501001
ACCTTCAGTGGATATCCACT	ACCTTCAGTGGATATCCACTGGG	ACCTTCAGTGGAgATCCACTGGG	M1:p8rUdC	LibT2	0.125995	-1.99513	0.306832	0.501001
ACCTTCAGTGGATATCCACT	ACCTTCAGTGGATATCCACTGGG	ACCTTCAGTGGgTATCCACTGGG	M1:p9rAdC	LibT2	0.604398	-0.487113	0.505442	0.501001
TCCAGCAGCGTCGCAGATCC	TCCAGCAGCGTCGCAGATCCCGG	TCCAGCAGCGTCGCAGATaCCGG	M1:p2rCdT	LibT2	0.0547628	-2.73702	0.447756	0.243174
TCCAGCAGCGTCGCAGATCC	TCCAGCAGCGTCGCAGATCCCGG	TCCAGCAGCGTgGCAGATCCCGG	M1:p9rCdC	LibT2	0.073669	-2.48089	0.165205	0.243174
TCCAGCAGCGTCGCAGATCC	TCCAGCAGCGTCGCAGATCCCGG	TCCAGCAaCGTCGCAGATCCCGG	M1:p13rGdT	LibT2	0.242752	-1.37535	0.951483	0.243174
ACTCTCGCATCTTTCGCATG	ACTCTCGCATCTTTCGCATGCGG	ACTCTCGCATCTTTCGaATGCGG	M1:p4rCdT	LibT2	0.0189927	-3.54071	0.427272	0.0991572
ACTCTCGCATCTTTCGCATG	ACTCTCGCATCTTTCGCATGCGG	ACTCTCGCATCTaTCGCATGCGG	M1:p8rUdT	LibT2	0.0198378	-3.51198	0.642837	0.0991572
ACTCTCGCATCTTTCGCATG	ACTCTCGCATCTTTCGCATGCGG	ACTCTCGtATCTTTCGCATGCGG	M1:p13rCdA	LibT2	0.364693	-0.981649	0.76295	0.0991572
GCGCAGGATACATTATGCGA	GCGCAGGATACATTATGCGAGGG	GCGCAGGATACATTATGtGAGGG	M1:p3rCdA	LibT2	0.471023	-0.731841	0.508695	0.944403
GCGCAGGATACATTATGCGA	GCGCAGGATACATTATGCGAGGG	GCGCAGGAcACATTATGCGAGGG	M1:p12rUdG	LibT2	0.971522	-0.0186507	1.00013	0.944403
GCGCAGGATACATTATGCGA	GCGCAGGATACATTATGCGAGGG	GCGtAGGATACATTATGCGAGGG	M1:p17rCdA	LibT2	1.16134	0.158146	0.966151	0.944403
CTGGGTTGTATTCTATGGTC	CTGGGTTGTATTCTATGGTCCGG	CTGGGTTGTcTTCTATGGTCCGG	M1:p11rAdG	LibT2	0.73334	-0.296602	0.818686	1.09421
CTGGGTTGTATTCTATGGTC	CTGGGTTGTATTCTATGGTCCGG	CTGGGTaGTATTCTATGGTCCGG	M1:p14rUdT	LibT2	1.38539	0.333172	0.76349	1.09421
CTGGGTTGTATTCTATGGTC	CTGGGTTGTATTCTATGGTCCGG	CaGGGTTGTATTCTATGGTCCGG	M1:p19rUdT	LibT2	0.966193	-0.0240952	0.944411	1.09421
CCGATGGTAAGTCCGTAACA	CCGATGGTAAGTCCGTAACACGG	CCGATGGTAAGTCCGTAgCACGG	M1:p3rAdC	LibT2	0.465213	-0.743992	0.486203	0.877435
CCGATGGTAAGTCCGTAACA	CCGATGGTAAGTCCGTAACACGG	CCGATGGTAAcTCCGTAACACGG	M1:p10rGdG	LibT2	0.895142	-0.0996639	0.749632	0.877435
CCGATGGTAAGTCCGTAACA	CCGATGGTAAGTCCGTAACACGG	CCtATGGTAAGTCCGTAACACGG	M1:p18rGdA	LibT2	1	0.00995033	0.711408	0.877435
TCGTTGCCTGGGGGATGCGT	TCGTTGCCTGGGGGATGCGTCGG	TCGTTGCCTGGGGGATGaGTCGG	M1:p3rCdT	LibT2	0.853897	-0.146302	0.625715	1.00149
TCGTTGCCTGGGGGATGCGT	TCGTTGCCTGGGGGATGCGTCGG	TCGTTGCCTGGGGGAaGCGTCGG	M1:p5rUdT	LibT2	0.962473	-0.0279131	0.561323	1.00149
TCGTTGCCTGGGGGATGCGT	TCGTTGCCTGGGGGATGCGTCGG	TCcTTGCCTGGGGGATGCGTCGG	M1:p18rGdG	LibT2	0.927408	-0.0646367	0.618721	1.00149
CTACAGCCAGCCCACCGTAG	CTACAGCCAGCCCACCGTAGCGG	CTACAGCCAGCCCACCGcAGCGG	M1:p3rUdG	LibT2	0.705729	-0.334453	0.629519	0.79289
CTACAGCCAGCCCACCGTAG	CTACAGCCAGCCCACCGTAGCGG	CTACAGCCAGCCCcCCGTAGCGG	M1:p7rAdG	LibT2	0.385853	-0.926711	0.234912	0.79289
CTACAGCCAGCCCACCGTAG	CTACAGCCAGCCCACCGTAGCGG	CTACAGaCAGCCCACCGTAGCGG	M1:p14rCdT	LibT2	0.967909	-0.0223389	0.759948	0.79289
AACCTTGTTCGAGAGGGCCG	AACCTTGTTCGAGAGGGCCGAGG	AACCTTGTTCGAGAGGGaCGAGG	M1:p3rCdT	LibT2	0.849098	-0.151872	0.625715	0.597026
AACCTTGTTCGAGAGGGCCG	AACCTTGTTCGAGAGGGCCGAGG	AACCTTGTTCGAGtGGGCCGAGG	M1:p7rAdA	LibT2	0.255002	-1.32802	0.549921	0.597026
AACCTTGTTCGAGAGGGCCG	AACCTTGTTCGAGAGGGCCGAGG	AACCTTGTTCGAtAGGGCCGAGG	M1:p8rGdA	LibT2	0.339441	-1.05142	0.429945	0.597026
GCGAACTGAAGAGCAGAAGC	GCGAACTGAAGAGCAGAAGCTGG	GCGAACTGAAGAGCcGAAGCTGG	M1:p6rAdG	LibT2	0.163615	-1.75092	0.227296	0.320251
GCGAACTGAAGAGCAGAAGC	GCGAACTGAAGAGCAGAAGCTGG	GCGAACTGAAGtGCAGAAGCTGG	M1:p9rAdA	LibT2	0.128016	-1.98039	0.297234	0.320251
GCGAACTGAAGAGCAGAAGC	GCGAACTGAAGAGCAGAAGCTGG	GCGAACTGAgGAGCAGAAGCTGG	M1:p11rAdC	LibT2	0.166379	-1.73512	0.641277	0.320251
GAGGGCTGAAAAACGATGTT	GAGGGCTGAAAAACGATGTTCGG	GAGGtCTGAAAAACGATGTTCGG	M1:p16rGdA	LibT2	0.652608	-0.411571	0.655569	0.9767
GAGGGCTGAAAAACGATGTT	GAGGGCTGAAAAACGATGTTCGG	GgGGGCTGAAAAACGATGTTCGG	M1:p19rAdC	LibT2	1.06497	0.0722901	0.985362	0.9767
GAGGGCTGAAAAACGATGTT	GAGGGCTGAAAAACGATGTTCGG	aAGGGCTGAAAAACGATGTTCGG	M1:p20rGdT	LibT2	0.996027	0.00600883	1.12798	0.9767
GTATTCCCACAGCCGCCGTG	GTATTCCCACAGCCGCCGTGTGG	GTATTCCCACAGaCGCCGTGTGG	M1:p8rCdT	LibT2	0.294368	-1.18952	0.510522	0.608379
GTATTCCCACAGCCGCCGTG	GTATTCCCACAGCCGCCGTGTGG	GTATTCCaACAGCCGCCGTGTGG	M1:p13rCdT	LibT2	0.525158	-0.625192	0.809571	0.608379
GTATTCCCACAGCCGCCGTG	GTATTCCCACAGCCGCCGTGTGG	GTATTCgCACAGCCGCCGTGTGG	M1:p14rCdC	LibT2	0.67864	-0.373036	0.652258	0.608379
GACAACCCCACCTATGGATC	GACAACCCCACCTATGGATCCGG	GACAACCCCACCgATGGATCCGG	M1:p8rUdC	LibT2	0.101972	-2.1895	0.306832	0.588191
GACAACCCCACCTATGGATC	GACAACCCCACCTATGGATCCGG	GACAACCaCACCTATGGATCCGG	M1:p13rCdT	LibT2	0.692086	-0.3537	0.809571	0.588191
GACAACCCCACCTATGGATC	GACAACCCCACCTATGGATCCGG	GACAAgCCCACCTATGGATCCGG	M1:p15rCdC	LibT2	0.6668	-0.39038	0.780986	0.588191
GCGGACGGTGTCGATCACGG	GCGGACGGTGTCGATCACGGGGG	GCGGACGGTGTCGATCcCGGGGG	M1:p4rAdG	LibT2	0.85199	-0.148511	0.529485	1.00968
GCGGACGGTGTCGATCACGG	GCGGACGGTGTCGATCACGGGGG	GCGGACGGaGTCGATCACGGGGG	M1:p12rUdT	LibT2	0.97326	-0.0168817	1.03392	1.00968
GCGGACGGTGTCGATCACGG	GCGGACGGTGTCGATCACGGGGG	GCGtACGGTGTCGATCACGGGGG	M1:p17rGdA	LibT2	0.966383	-0.0238998	0.610906	1.00968
GGCCTAAATCGAGACCGAGC	GGCCTAAATCGAGACCGAGCGGG	GGCCTAAATCGAGtCCGAGCGGG	M1:p7rAdA	LibT2	0.0815056	-2.39136	0.549921	0.630188
GGCCTAAATCGAGACCGAGC	GGCCTAAATCGAGACCGAGCGGG	GGCCTAAAcCGAGACCGAGCGGG	M1:p12rUdG	LibT2	0.935216	-0.0563421	1.00013	0.630188
GGCCTAAATCGAGACCGAGC	GGCCTAAATCGAGACCGAGCGGG	GGCCTAgATCGAGACCGAGCGGG	M1:p14rAdC	LibT2	0.915844	-0.0770497	0.818562	0.630188
AGGAGATGTCGACCAAACCG	AGGAGATGTCGACCAAACCGCGG	AGGAGATGTCGACCAAACtGCGG	M1:p2rCdA	LibT2	0.807237	-0.201827	0.412216	0.650112
AGGAGATGTCGACCAAACCG	AGGAGATGTCGACCAAACCGCGG	AGGAGATGTCGACCAcACCGCGG	M1:p5rAdG	LibT2	0.21061	-1.51136	0.0908897	0.650112
AGGAGATGTCGACCAAACCG	AGGAGATGTCGACCAAACCGCGG	AGGAGATGTCGACCcAACCGCGG	M1:p6rAdG	LibT2	0.479273	-0.714835	0.227296	0.650112
CCCAAGCCCAATACAAGAAG	CCCAAGCCCAATACAAGAAGAGG	CCCAAGCCCgATACAAGAAGAGG	M1:p11rAdC	LibT2	0.601194	-0.492341	0.641277	0.258562
CCCAAGCCCAATACAAGAAG	CCCAAGCCCAATACAAGAAGAGG	CCCAAGgCCAATACAAGAAGAGG	M1:p14rCdC	LibT2	0.269743	-1.27389	0.652258	0.258562
CCCAAGCCCAATACAAGAAG	CCCAAGCCCAATACAAGAAGAGG	CCaAAGCCCAATACAAGAAGAGG	M1:p18rCdT	LibT2	0.0193443	-3.52866	0.890045	0.258562
CTGTTCTCATGAGGATCCTG	CTGTTCTCATGAGGATCCTGGGG	CTGTTCTCATGAtGATCCTGGGG	M1:p8rGdA	LibT2	0.123228	-2.01569	0.429945	0.614867
CTGTTCTCATGAGGATCCTG	CTGTTCTCATGAGGATCCTGGGG	CTGTTCTCtTGAGGATCCTGGGG	M1:p12rAdA	LibT2	0.862265	-0.136662	0.650084	0.614867
CTGTTCTCATGAGGATCCTG	CTGTTCTCATGAGGATCCTGGGG	CTGTTCTgATGAGGATCCTGGGG	M1:p13rCdC	LibT2	0.548006	-0.583385	0.616816	0.614867
ATAGCCTCATAGCGCCCCCG	ATAGCCTCATAGCGCCCCCGAGG	ATAGCCTCATAGaGCCCCCGAGG	M1:p8rCdT	LibT2	0.950325	-0.0404832	0.510522	1.03988
ATAGCCTCATAGCGCCCCCG	ATAGCCTCATAGCGCCCCCGAGG	ATAGCtTCATAGCGCCCCCGAGG	M1:p15rCdA	LibT2	0.994988	0.00497518	1.02683	1.03988
ATAGCCTCATAGCGCCCCCG	ATAGCCTCATAGCGCCCCCGAGG	ATAaCCTCATAGCGCCCCCGAGG	M1:p17rGdT	LibT2	0.958731	-0.0317683	1.01929	1.03988
GGGGCTTTAGCCCGTTCTTA	GGGGCTTTAGCCCGTTCTTAGGG	GGGGCTTTAGCCCGTTCaTAGGG	M1:p3rUdT	LibT2	0.182844	-1.64587	0.533892	0.261782
GGGGCTTTAGCCCGTTCTTA	GGGGCTTTAGCCCGTTCTTAGGG	GGGGCTTTAGCCCGTgCTTAGGG	M1:p5rUdC	LibT2	0.0763533	-2.44931	0.38303	0.261782
GGGGCTTTAGCCCGTTCTTA	GGGGCTTTAGCCCGTTCTTAGGG	GGGGCTTTtGCCCGTTCTTAGGG	M1:p12rAdA	LibT2	0.157028	-1.78959	0.650084	0.261782
GCATTTACCGCCTGGAGTGC	GCATTTACCGCCTGGAGTGCCGG	GCATTTACCGCCgGGAGTGCCGG	M1:p8rUdC	LibT2	0.0606978	-2.64934	0.306832	0.668767
GCATTTACCGCCTGGAGTGC	GCATTTACCGCCTGGAGTGCCGG	GCATTcACCGCCTGGAGTGCCGG	M1:p15rUdG	LibT2	0.96791	-0.0223372	1.01096	0.668767
GCATTTACCGCCTGGAGTGC	GCATTTACCGCCTGGAGTGCCGG	GtATTTACCGCCTGGAGTGCCGG	M1:p19rCdA	LibT2	0.821648	-0.184346	0.961333	0.668767
GGATGAATTTGCAGGCAACG	GGATGAATTTGCAGGCAACGAGG	GGATGAATTTGCAGGCAgCGAGG	M1:p3rAdC	LibT2	0.327164	-1.08719	0.486203	0.394817
GGATGAATTTGCAGGCAACG	GGATGAATTTGCAGGCAACGAGG	GGATGAATTTGCAGGgAACGAGG	M1:p5rCdC	LibT2	0.096852	-2.23631	0.277418	0.394817
GGATGAATTTGCAGGCAACG	GGATGAATTTGCAGGCAACGAGG	GGgTGAATTTGCAGGCAACGAGG	M1:p18rAdC	LibT2	0.364753	-0.981488	0.828385	0.394817
CCTGAATATCCCGATTCCAT	CCTGAATATCCCGATTCCATGGG	CCTGAATATCCCGATTCCAgGGG	M1:p1rUdC	LibT2	0.0581065	-2.68668	0.38921	0.572509
CCTGAATATCCCGATTCCAT	CCTGAATATCCCGATTCCATGGG	CCTGAATATCCCGATaCCATGGG	M1:p5rUdT	LibT2	0.378346	-0.945859	0.561323	0.572509
CCTGAATATCCCGATTCCAT	CCTGAATATCCCGATTCCATGGG	CCTGAAcATCCCGATTCCATGGG	M1:p14rUdG	LibT2	1	0.00995033	0.923217	0.572509
GAGCTTGATAGTGCATCCGC	GAGCTTGATAGTGCATCCGCAGG	GAGCTTGATAGTGCgTCCGCAGG	M1:p6rAdC	LibT2	0.203118	-1.54591	0.79808	0.342852
GAGCTTGATAGTGCATCCGC	GAGCTTGATAGTGCATCCGCAGG	GAGCTTGATAGTGtATCCGCAGG	M1:p7rCdA	LibT2	0.231196	-1.42214	0.615503	0.342852
GAGCTTGATAGTGCATCCGC	GAGCTTGATAGTGCATCCGCAGG	GAGCTTGATAtTGCATCCGCAGG	M1:p10rGdA	LibT2	0.248496	-1.35287	0.643742	0.342852
CACCACCAGCATGCCGCCGC	CACCACCAGCATGCCGCCGCCGG	CACCACCAGCATGaCGCCGCCGG	M1:p7rCdT	LibT2	0.0778954	-2.43161	0.256935	0.61712
CACCACCAGCATGCCGCCGC	CACCACCAGCATGCCGCCGCCGG	CACCACCAGCAaGCCGCCGCCGG	M1:p9rUdT	LibT2	0.486664	-0.699842	0.779834	0.61712
CACCACCAGCATGCCGCCGC	CACCACCAGCATGCCGCCGCCGG	CAgCACCAGCATGCCGCCGCCGG	M1:p18rCdC	LibT2	0.99113	0.001129	0.726902	0.61712
TTCGGCACGGGAACTGCCTG	TTCGGCACGGGAACTGCCTGGGG	TTCGGCACGGGAACTGtCTGGGG	M1:p4rCdA	LibT2	0.867712	-0.130437	0.551931	0.805425
TTCGGCACGGGAACTGCCTG	TTCGGCACGGGAACTGCCTGGGG	TTCGGCACGGGtACTGCCTGGGG	M1:p9rAdA	LibT2	0.367937	-0.973029	0.297234	0.805425
TTCGGCACGGGAACTGCCTG	TTCGGCACGGGAACTGCCTGGGG	TTCGGgACGGGAACTGCCTGGGG	M1:p15rCdC	LibT2	0.867343	-0.130858	0.780986	0.805425
GCAGACAACGACAACGCAGA	GCAGACAACGACAACGCAGACGG	GCAGAaAACGACAACGCAGACGG	M1:p15rCdT	LibT2	0.87804	-0.118739	0.99835	0.932605
GCAGACAACGACAACGCAGA	GCAGACAACGACAACGCAGACGG	GCAGcCAACGACAACGCAGACGG	M1:p16rAdG	LibT2	0.767643	-0.251487	0.638095	0.932605
GCAGACAACGACAACGCAGA	GCAGACAACGACAACGCAGACGG	GCAaACAACGACAACGCAGACGG	M1:p17rGdT	LibT2	0.922118	-0.0702962	1.01929	0.932605
ATCGCCGATCAACAAGCAAT	ATCGCCGATCAACAAGCAATGGG	ATCGCCGATCAACAAGCgATGGG	M1:p3rAdC	LibT2	0.0839045	-2.36548	0.486203	0.20144
ATCGCCGATCAACAAGCAAT	ATCGCCGATCAACAAGCAATGGG	ATCGCCGATCAACAAcCAATGGG	M1:p5rGdG	LibT2	0.00135895	-4.47775	0.1082	0.20144
ATCGCCGATCAACAAGCAAT	ATCGCCGATCAACAAGCAATGGG	ATCGCCGATaAACAAGCAATGGG	M1:p11rCdT	LibT2	0.161426	-1.7636	0.514479	0.20144
TTCGTCCCAATTATGACCCT	TTCGTCCCAATTATGACCCTCGG	TTCGTCCCAATTATGACCgTCGG	M1:p2rCdC	LibT2	0.36165	-0.989804	0.169773	0.471599
TTCGTCCCAATTATGACCCT	TTCGTCCCAATTATGACCCTCGG	TTCGTCCCAATTAaGACCCTCGG	M1:p7rUdT	LibT2	0.317762	-1.11547	0.496702	0.471599
TTCGTCCCAATTATGACCCT	TTCGTCCCAATTATGACCCTCGG	TTCGTCCCAATaATGACCCTCGG	M1:p9rUdT	LibT2	0.291521	-1.19891	0.779834	0.471599
ATCCGGAGGCATATACGCAG	ATCCGGAGGCATATACGCAGCGG	ATCCGGAGGCATATAgGCAGCGG	M1:p5rCdC	LibT2	0.358981	-0.997009	0.277418	0.827794
ATCCGGAGGCATATACGCAG	ATCCGGAGGCATATACGCAGCGG	ATCCGGAGGCAaATACGCAGCGG	M1:p9rUdT	LibT2	0.811992	-0.196025	0.779834	0.827794
ATCCGGAGGCATATACGCAG	ATCCGGAGGCATATACGCAGCGG	ATCaGGAGGCATATACGCAGCGG	M1:p17rCdT	LibT2	1.0268	0.0361423	0.929201	0.827794
GTGCACTCTTAGGGGGCACA	GTGCACTCTTAGGGGGCACATGG	GTGCACTCTTAaGGGGCACATGG	M1:p9rGdT	LibT2	0.982824	-0.0072017	1.00031	0.869351
GTGCACTCTTAGGGGGCACA	GTGCACTCTTAGGGGGCACATGG	GTGgACTCTTAGGGGGCACATGG	M1:p17rCdC	LibT2	0.365285	-0.98007	0.483005	0.869351
GTGCACTCTTAGGGGGCACA	GTGCACTCTTAGGGGGCACATGG	GaGCACTCTTAGGGGGCACATGG	M1:p19rUdT	LibT2	1.01688	0.0265255	0.944411	0.869351
CCGTTGTGACTTGCAGCGAC	CCGTTGTGACTTGCAGCGACCGG	CCGTTGTGACTTGaAGCGACCGG	M1:p7rCdT	LibT2	0.0350238	-3.10056	0.256935	0.0895413
CCGTTGTGACTTGCAGCGAC	CCGTTGTGACTTGCAGCGACCGG	CCGTTGTGACTTcCAGCGACCGG	M1:p8rGdG	LibT2	0.0143812	-3.71394	0.488749	0.0895413
CCGTTGTGACTTGCAGCGAC	CCGTTGTGACTTGCAGCGACCGG	CCtTTGTGACTTGCAGCGACCGG	M1:p18rGdA	LibT2	0.0778818	-2.43176	0.711408	0.0895413
TATTGCATGTCGTGATGTAC	TATTGCATGTCGTGATGTACGGG	TATTGCATGTCGTcATGTACGGG	M1:p7rGdG	LibT2	0.0550804	-2.73213	0.333058	0.166294
TATTGCATGTCGTGATGTAC	TATTGCATGTCGTGATGTACGGG	TATTGCATGTgGTGATGTACGGG	M1:p10rCdC	LibT2	0	-4.60517	0.196597	0.166294
TATTGCATGTCGTGATGTAC	TATTGCATGTCGTGATGTACGGG	TAgTGCATGTCGTGATGTACGGG	M1:p18rUdC	LibT2	0.297542	-1.17914	0.839112	0.166294
TTGAATCCGCGAACCTTGGT	TTGAATCCGCGAACCTTGGTAGG	TTGAATCCGCGAACCTTaGTAGG	M1:p3rGdT	LibT2	0.916739	-0.0760838	0.841878	0.415847
TTGAATCCGCGAACCTTGGT	TTGAATCCGCGAACCTTGGTAGG	TTGAATCCGCGAACgTTGGTAGG	M1:p6rCdC	LibT2	0.0405293	-2.9852	0.105954	0.415847
TTGAATCCGCGAACCTTGGT	TTGAATCCGCGAACCTTGGTAGG	TTGcATCCGCGAACCTTGGTAGG	M1:p17rAdG	LibT2	0.0479883	-2.84751	0.576377	0.415847
AGAAGCCTTCTGGTCGTATC	AGAAGCCTTCTGGTCGTATCCGG	AGAAGCCTTCTGGTCGTgTCCGG	M1:p3rAdC	LibT2	0.10355	-2.17551	0.486203	0.580145
AGAAGCCTTCTGGTCGTATC	AGAAGCCTTCTGGTCGTATCCGG	AGAAGCCTTCTaGTCGTATCCGG	M1:p9rGdT	LibT2	0.616327	-0.467882	1.00031	0.580145
AGAAGCCTTCTGGTCGTATC	AGAAGCCTTCTGGTCGTATCCGG	AGAAGCCcTCTGGTCGTATCCGG	M1:p13rUdG	LibT2	1.02523	0.0346221	1.10767	0.580145
GCCCACCTTCAGATGATTGA	GCCCACCTTCAGATGATTGAAGG	GCCCACCTTCAGATGATTGtAGG	M1:p1rAdA	LibT2	0.506645	-0.6604	0.568188	0.444796
GCCCACCTTCAGATGATTGA	GCCCACCTTCAGATGATTGAAGG	GCCCACCTTCAGAaGATTGAAGG	M1:p7rUdT	LibT2	0.11657	-2.06696	0.496702	0.444796
GCCCACCTTCAGATGATTGA	GCCCACCTTCAGATGATTGAAGG	GCCCACCTTCAGcTGATTGAAGG	M1:p8rAdG	LibT2	0.275153	-1.25473	0.253491	0.444796
CGGGAAATTAACGGGGGGTC	CGGGAAATTAACGGGGGGTCCGG	CGGGAAATTAACGGGGGGgCCGG	M1:p2rUdC	LibT2	0.138741	-1.90555	0.24821	0.693884
CGGGAAATTAACGGGGGGTC	CGGGAAATTAACGGGGGGTCCGG	CGGGAAATTAACGGGtGGTCCGG	M1:p5rGdA	LibT2	0.0221498	-3.43735	0.0877664	0.693884
CGGGAAATTAACGGGGGGTC	CGGGAAATTAACGGGGGGTCCGG	CGGGAAATTAACaGGGGGTCCGG	M1:p8rGdT	LibT2	1.69146	0.531489	0.997599	0.693884
AGGCAGGAATCGGAACTCCG	AGGCAGGAATCGGAACTCCGCGG	AGGCAGGAATCGGAAgTCCGCGG	M1:p5rCdC	LibT2	0.301312	-1.16696	0.277418	0.86448
AGGCAGGAATCGGAACTCCG	AGGCAGGAATCGGAACTCCGCGG	AGGtAGGAATCGGAACTCCGCGG	M1:p17rCdA	LibT2	1.01712	0.0267566	0.966151	0.86448
AGGCAGGAATCGGAACTCCG	AGGCAGGAATCGGAACTCCGCGG	AtGCAGGAATCGGAACTCCGCGG	M1:p19rGdA	LibT2	1.01511	0.0247981	0.971399	0.86448
ACACACGACCCCGGCGACGC	ACACACGACCCCGGCGACGCTGG	ACACACGACCCCGGCGACGaTGG	M1:p1rCdT	LibT2	0.277973	-1.24489	0.384878	0.685503
ACACACGACCCCGGCGACGC	ACACACGACCCCGGCGACGCTGG	ACACACGACgCCGGCGACGCTGG	M1:p11rCdC	LibT2	0.495888	-0.68144	0.309271	0.685503
ACACACGACCCCGGCGACGC	ACACACGACCCCGGCGACGCTGG	ACACAaGACCCCGGCGACGCTGG	M1:p15rCdT	LibT2	0.943996	-0.0470953	0.99835	0.685503
GAACGTCTACCAGCCTTTGG	GAACGTCTACCAGCCTTTGGTGG	GAACGTCTACCAGCgTTTGGTGG	M1:p6rCdC	LibT2	0.0380699	-3.0351	0.105954	0.341078
GAACGTCTACCAGCCTTTGG	GAACGTCTACCAGCCTTTGGTGG	GAACGTCTACCcGCCTTTGGTGG	M1:p9rAdG	LibT2	0.271801	-1.26655	0.33735	0.341078
GAACGTCTACCAGCCTTTGG	GAACGTCTACCAGCCTTTGGTGG	GAcCGTCTACCAGCCTTTGGTGG	M1:p18rAdG	LibT2	0.242673	-1.37566	0.544393	0.341078
GCCCGAACAGACATTTGGTG	GCCCGAACAGACATTTGGTGAGG	GCCCGAACAGcCATTTGGTGAGG	M1:p10rAdG	LibT2	0.266174	-1.28672	0.620167	0.818428
GCCCGAACAGACATTTGGTG	GCCCGAACAGACATTTGGTGAGG	GCCCGAgCAGACATTTGGTGAGG	M1:p14rAdC	LibT2	1.00702	0.0168749	0.818562	0.818428
GCCCGAACAGACATTTGGTG	GCCCGAACAGACATTTGGTGAGG	GCtCGAACAGACATTTGGTGAGG	M1:p18rCdA	LibT2	0.938214	-0.0531747	0.970705	0.818428
TCATGCGGTTTAGGAGGCTA	TCATGCGGTTTAGGAGGCTAGGG	TCATGCGGTTTAGGAGGgTAGGG	M1:p3rCdC	LibT2	0.176934	-1.677	0.0949774	0.493619
TCATGCGGTTTAGGAGGCTA	TCATGCGGTTTAGGAGGCTAGGG	TCATGCGGTTTAGGgGGCTAGGG	M1:p6rAdC	LibT2	0.869109	-0.128846	0.79808	0.493619
TCATGCGGTTTAGGAGGCTA	TCATGCGGTTTAGGAGGCTAGGG	TCATGCGGTTTtGGAGGCTAGGG	M1:p9rAdA	LibT2	0.052305	-2.77571	0.297234	0.493619
GGTTATCAGAGTCTGCGCCC	GGTTATCAGAGTCTGCGCCCAGG	GGTTATCAGAGTCTGCtCCCAGG	M1:p4rGdA	LibT2	0.716291	-0.319805	0.407558	0.629279
GGTTATCAGAGTCTGCGCCC	GGTTATCAGAGTCTGCGCCCAGG	GGTTATCAGAGTgTGCGCCCAGG	M1:p8rCdC	LibT2	0.0718611	-2.50273	0.136004	0.629279
GGTTATCAGAGTCTGCGCCC	GGTTATCAGAGTCTGCGCCCAGG	GGTTcTCAGAGTCTGCGCCCAGG	M1:p16rAdG	LibT2	0.749415	-0.275207	0.638095	0.629279
CCGAACGATCTTGTTCCCTC	CCGAACGATCTTGTTCCCTCAGG	CCGAACGATCTTGTTaCCTCAGG	M1:p5rCdT	LibT2	0.0340528	-3.12237	0.686108	0.283735
CCGAACGATCTTGTTCCCTC	CCGAACGATCTTGTTCCCTCAGG	CCGgACGATCTTGTTCCCTCAGG	M1:p17rAdC	LibT2	0.782523	-0.232534	0.823645	0.283735
CCGAACGATCTTGTTCCCTC	CCGAACGATCTTGTTCCCTCAGG	CCaAACGATCTTGTTCCCTCAGG	M1:p18rGdT	LibT2	0.181241	-1.65422	0.84053	0.283735
ATCTAAAGTGCTCGGCGTGG	ATCTAAAGTGCTCGGCGTGGGGG	ATCTAAAGTGCTCGcCGTGGGGG	M1:p6rGdG	LibT2	0.035149	-3.09779	0.220449	0.352271
ATCTAAAGTGCTCGGCGTGG	ATCTAAAGTGCTCGGCGTGGGGG	ATCTAgAGTGCTCGGCGTGGGGG	M1:p15rAdC	LibT2	0.529857	-0.616451	0.798886	0.352271
ATCTAAAGTGCTCGGCGTGG	ATCTAAAGTGCTCGGCGTGGGGG	ATCcAAAGTGCTCGGCGTGGGGG	M1:p17rUdG	LibT2	0.179133	-1.66531	0.669245	0.352271
TCGACGCCAGTGAACGGACA	TCGACGCCAGTGAACGGACACGG	TCGACGCCAGTGAAtGGACACGG	M1:p6rCdA	LibT2	0.334023	-1.06705	0.259483	0.643213
TCGACGCCAGTGAACGGACA	TCGACGCCAGTGAACGGACACGG	TCGACGCCAGTGgACGGACACGG	M1:p8rAdC	LibT2	1.03741	0.0463165	0.725936	0.643213
TCGACGCCAGTGAACGGACA	TCGACGCCAGTGAACGGACACGG	TCGACGaCAGTGAACGGACACGG	M1:p14rCdT	LibT2	0.238794	-1.39113	0.759948	0.643213
GCAGCCTGGTTAACTTTGAC	GCAGCCTGGTTAACTTTGACTGG	GCAGCCTGGTTcACTTTGACTGG	M1:p9rAdG	LibT2	0.0188218	-3.54662	0.33735	0.313159
GCAGCCTGGTTAACTTTGAC	GCAGCCTGGTTAACTTTGACTGG	GCAGCCTGGgTAACTTTGACTGG	M1:p11rUdC	LibT2	0.484186	-0.704843	0.523534	0.313159
GCAGCCTGGTTAACTTTGAC	GCAGCCTGGTTAACTTTGACTGG	GCgGCCTGGTTAACTTTGACTGG	M1:p18rAdC	LibT2	0.183052	-1.6448	0.828385	0.313159
CATGAGTTCACGTCTGGCTG	CATGAGTTCACGTCTGGCTGAGG	CATGAGTTCACGTCTGGCcGAGG	M1:p2rUdG	LibT2	0.531483	-0.613444	0.437599	0.427608
CATGAGTTCACGTCTGGCTG	CATGAGTTCACGTCTGGCTGAGG	CATGAGTTCAaGTCTGGCTGAGG	M1:p10rCdT	LibT2	0.372629	-0.960688	0.712818	0.427608
CATGAGTTCACGTCTGGCTG	CATGAGTTCACGTCTGGCTGAGG	CATGAtTTCACGTCTGGCTGAGG	M1:p15rGdA	LibT2	0.0570112	-2.7029	0.662424	0.427608
CTGGGGTTGTTTAAAGTCTG	CTGGGGTTGTTTAAAGTCTGGGG	CTGGGGTTGaTTAAAGTCTGGGG	M1:p11rUdT	LibT2	0.709121	-0.329725	0.701298	0.517926
CTGGGGTTGTTTAAAGTCTG	CTGGGGTTGTTTAAAGTCTGGGG	CTGGGGTgGTTTAAAGTCTGGGG	M1:p13rUdC	LibT2	0.20174	-1.5524	0.532988	0.517926
CTGGGGTTGTTTAAAGTCTG	CTGGGGTTGTTTAAAGTCTGGGG	CTGGtGTTGTTTAAAGTCTGGGG	M1:p16rGdA	LibT2	0.297311	-1.17989	0.655569	0.517926
TCAGATGTACTGTGTCGAGA	TCAGATGTACTGTGTCGAGATGG	TCAGATGTACTGTGTCcAGATGG	M1:p4rGdG	LibT2	0.00910307	-3.95791	0.192806	0.282173
TCAGATGTACTGTGTCGAGA	TCAGATGTACTGTGTCGAGATGG	TCAGATGTACTGTGTtGAGATGG	M1:p5rCdA	LibT2	0.29458	-1.18882	0.430992	0.282173
TCAGATGTACTGTGTCGAGA	TCAGATGTACTGTGTCGAGATGG	TCAGATGTAaTGTGTCGAGATGG	M1:p11rCdT	LibT2	0.207031	-1.52772	0.514479	0.282173
TCGGTCTGAGTCCGCATCAC	TCGGTCTGAGTCCGCATCACGGG	TCGGTCTGAGTCCGCAgCACGGG	M1:p4rUdC	LibT2	0.16415	-1.74784	0.311773	0.624341
TCGGTCTGAGTCCGCATCAC	TCGGTCTGAGTCCGCATCACGGG	TCGGTCTGAGTCCtCATCACGGG	M1:p7rGdA	LibT2	0.318835	-1.1122	0.271656	0.624341
TCGGTCTGAGTCCGCATCAC	TCGGTCTGAGTCCGCATCACGGG	aCGGTCTGAGTCCGCATCACGGG	M1:p20rUdT	LibT2	1.06353	0.0709479	1.09169	0.624341
AGTCTCGCGCAGTGGTAACG	AGTCTCGCGCAGTGGTAACGGGG	AGTCTCGCGCAGaGGTAACGGGG	M1:p8rUdT	LibT2	0.924424	-0.0678246	0.642837	1.03075
AGTCTCGCGCAGTGGTAACG	AGTCTCGCGCAGTGGTAACGGGG	AGTCTCGaGCAGTGGTAACGGGG	M1:p13rCdT	LibT2	0.979567	-0.0104877	0.809571	1.03075
AGTCTCGCGCAGTGGTAACG	AGTCTCGCGCAGTGGTAACGGGG	AtTCTCGCGCAGTGGTAACGGGG	M1:p19rGdA	LibT2	0.96906	-0.0211625	0.971399	1.03075
CCGTTCTGATACTGTTCCAC	CCGTTCTGATACTGTTCCACCGG	CCGTTCTGAaACTGTTCCACCGG	M1:p11rUdT	LibT2	0.541065	-0.595903	0.701298	0.810824
CCGTTCTGATACTGTTCCAC	CCGTTCTGATACTGTTCCACCGG	CCaTTCTGATACTGTTCCACCGG	M1:p18rGdT	LibT2	0.646166	-0.421342	0.84053	0.810824
CCGTTCTGATACTGTTCCAC	CCGTTCTGATACTGTTCCACCGG	gCGTTCTGATACTGTTCCACCGG	M1:p20rCdC	LibT2	0.990128	0.000127685	1.13383	0.810824
GACCCCGCTTCTGCCCTCAT	GACCCCGCTTCTGCCCTCATCGG	GACCCCcCTTCTGCCCTCATCGG	M1:p14rGdG	LibT2	0.449061	-0.778573	0.631909	0.622519
GACCCCGCTTCTGCCCTCAT	GACCCCGCTTCTGCCCTCATCGG	GACgCCGCTTCTGCCCTCATCGG	M1:p17rCdC	LibT2	0.13688	-1.91814	0.483005	0.622519
GACCCCGCTTCTGCCCTCAT	GACCCCGCTTCTGCCCTCATCGG	GAtCCCGCTTCTGCCCTCATCGG	M1:p18rCdA	LibT2	1.00194	0.0118742	0.970705	0.622519
GAGCCTCCGCATGGATGGTC	GAGCCTCCGCATGGATGGTCAGG	GAGCCTCCGCATGGAaGGTCAGG	M1:p5rUdT	LibT2	0.523277	-0.628715	0.561323	0.821523
GAGCCTCCGCATGGATGGTC	GAGCCTCCGCATGGATGGTCAGG	GAGCCTCCGCATGaATGGTCAGG	M1:p7rGdT	LibT2	0.652779	-0.411314	0.741316	0.821523
GAGCCTCCGCATGGATGGTC	GAGCCTCCGCATGGATGGTCAGG	aAGCCTCCGCATGGATGGTCAGG	M1:p20rGdT	LibT2	1.02138	0.0308955	1.12798	0.821523
CACCTGTCAAAAGCGCCGGT	CACCTGTCAAAAGCGCCGGTCGG	CACCTGTCtAAAGCGCCGGTCGG	M1:p12rAdA	LibT2	0.235589	-1.4041	0.650084	0.675659
CACCTGTCAAAAGCGCCGGT	CACCTGTCAAAAGCGCCGGTCGG	CACCTcTCAAAAGCGCCGGTCGG	M1:p15rGdG	LibT2	0.553652	-0.573318	0.835071	0.675659
CACCTGTCAAAAGCGCCGGT	CACCTGTCAAAAGCGCCGGTCGG	gACCTGTCAAAAGCGCCGGTCGG	M1:p20rCdC	LibT2	0.980374	-0.00967286	1.13383	0.675659
AAGGGCCTTACCGAGATTCG	AAGGGCCTTACCGAGATTCGGGG	AAGGGCCTTACCGAGATaCGGGG	M1:p3rUdT	LibT2	0.946076	-0.0449184	0.533892	0.92073
AAGGGCCTTACCGAGATTCG	AAGGGCCTTACCGAGATTCGGGG	AAGGGCCTTAgCGAGATTCGGGG	M1:p10rCdC	LibT2	0.525033	-0.625427	0.196597	0.92073
AAGGGCCTTACCGAGATTCG	AAGGGCCTTACCGAGATTCGGGG	AAGGGtCTTACCGAGATTCGGGG	M1:p15rCdA	LibT2	1.00576	0.0156413	1.02683	0.92073
TGTATCCGGCCCATGTCAGC	TGTATCCGGCCCATGTCAGCCGG	TGTATCCGGgCCATGTCAGCCGG	M1:p11rCdC	LibT2	0.184314	-1.63828	0.309271	0.559299
TGTATCCGGCCCATGTCAGC	TGTATCCGGCCCATGTCAGCCGG	TGTtTCCGGCCCATGTCAGCCGG	M1:p17rAdA	LibT2	0.441958	-0.794166	0.591939	0.559299
TGTATCCGGCCCATGTCAGC	TGTATCCGGCCCATGTCAGCCGG	TGcATCCGGCCCATGTCAGCCGG	M1:p18rUdG	LibT2	0.686688	-0.361418	0.702331	0.559299
AGGACTCCTCCTCAGCACAA	AGGACTCCTCCTCAGCACAAGGG	AGGACTCCTCCTCAGCACAtGGG	M1:p1rAdA	LibT2	0.140757	-1.89209	0.568188	0.606877
AGGACTCCTCCTCAGCACAA	AGGACTCCTCCTCAGCACAAGGG	AGGACTCCTtCTCAGCACAAGGG	M1:p11rCdA	LibT2	0.794796	-0.217167	0.803445	0.606877
AGGACTCCTCCTCAGCACAA	AGGACTCCTCCTCAGCACAAGGG	AGGACTCgTCCTCAGCACAAGGG	M1:p13rCdC	LibT2	0.585911	-0.517665	0.616816	0.606877
CAGGACGCCGCATAGAGAGA	CAGGACGCCGCATAGAGAGACGG	CAGGACGCCGCATAGAGAcACGG	M1:p2rGdG	LibT2	0.625806	-0.452862	0.709793	0.743444
CAGGACGCCGCATAGAGAGA	CAGGACGCCGCATAGAGAGACGG	CAGGAgGCCGCATAGAGAGACGG	M1:p15rCdC	LibT2	1.00283	0.0127496	0.780986	0.743444
CAGGACGCCGCATAGAGAGA	CAGGACGCCGCATAGAGAGACGG	CAGGtCGCCGCATAGAGAGACGG	M1:p16rAdA	LibT2	0.321345	-1.10459	0.617177	0.743444
GGGGTGATAGAAACTGGCCT	GGGGTGATAGAAACTGGCCTCGG	GGGGTGATAGAAACTcGCCTCGG	M1:p5rGdG	LibT2	0.527674	-0.620503	0.1082	0.961314
GGGGTGATAGAAACTGGCCT	GGGGTGATAGAAACTGGCCTCGG	GGGGTGATAGAAtCTGGCCTCGG	M1:p8rAdA	LibT2	0.166288	-1.73564	0.524108	0.961314
GGGGTGATAGAAACTGGCCT	GGGGTGATAGAAACTGGCCTCGG	aGGGTGATAGAAACTGGCCTCGG	M1:p20rGdT	LibT2	1.92528	0.66025	1.12798	0.961314
CCGATGACCCGACTATCTTC	CCGATGACCCGACTATCTTCCGG	CCGATGACCCGACTATCcTCCGG	M1:p3rUdG	LibT2	0.303985	-1.15841	0.629519	0.623448
CCGATGACCCGACTATCTTC	CCGATGACCCGACTATCTTCCGG	CCGATGACCCcACTATCTTCCGG	M1:p10rGdG	LibT2	0.454708	-0.766346	0.749632	0.623448
CCGATGACCCGACTATCTTC	CCGATGACCCGACTATCTTCCGG	CCGATGAtCCGACTATCTTCCGG	M1:p13rCdA	LibT2	0.801776	-0.208531	0.76295	0.623448
CCAACAGCTTGCGCTAAAGT	CCAACAGCTTGCGCTAAAGTGGG	CCAACAGCTcGCGCTAAAGTGGG	M1:p11rUdG	LibT2	0.106304	-2.15155	0.825612	0.179383
CCAACAGCTTGCGCTAAAGT	CCAACAGCTTGCGCTAAAGTGGG	CCAACAcCTTGCGCTAAAGTGGG	M1:p14rGdG	LibT2	0.105463	-2.1588	0.631909	0.179383
CCAACAGCTTGCGCTAAAGT	CCAACAGCTTGCGCTAAAGTGGG	CCAAgAGCTTGCGCTAAAGTGGG	M1:p16rCdC	LibT2	0.0996547	-2.21042	0.720332	0.179383
GCCTCCAACCCAACTACCTG	GCCTCCAACCCAACTACCTGTGG	GCCTCCAACCCAACTACCTtTGG	M1:p1rGdA	LibT2	0.713312	-0.323915	0.749021	0.642856
GCCTCCAACCCAACTACCTG	GCCTCCAACCCAACTACCTGTGG	GCCTCCAACCCAACTAgCTGTGG	M1:p4rCdC	LibT2	0.0905253	-2.29735	0.136945	0.642856
GCCTCCAACCCAACTACCTG	GCCTCCAACCCAACTACCTGTGG	GCCTaCAACCCAACTACCTGTGG	M1:p16rCdT	LibT2	0.817196	-0.189713	0.803826	0.642856
CTAGAGTCCCGGGGGCTGTG	CTAGAGTCCCGGGGGCTGTGAGG	CTAGAGTCCCGGGGGtTGTGAGG	M1:p5rCdA	LibT2	0.988889	-0.00111144	0.430992	1.06867
CTAGAGTCCCGGGGGCTGTG	CTAGAGTCCCGGGGGCTGTGAGG	CTAGtGTCCCGGGGGCTGTGAGG	M1:p16rAdA	LibT2	0.991653	0.00165197	0.617177	1.06867
CTAGAGTCCCGGGGGCTGTG	CTAGAGTCCCGGGGGCTGTGAGG	CcAGAGTCCCGGGGGCTGTGAGG	M1:p19rUdG	LibT2	0.995561	0.00554528	1.04688	1.06867
CACACACGGTGAGCGTGGGG	CACACACGGTGAGCGTGGGGGGG	CACACACGGTGcGCGTGGGGGGG	M1:p9rAdG	LibT2	0.555766	-0.569575	0.33735	0.924657
CACACACGGTGAGCGTGGGG	CACACACGGTGAGCGTGGGGGGG	CcCACACGGTGAGCGTGGGGGGG	M1:p19rAdG	LibT2	0.941426	-0.0497929	1.00588	0.924657
CACACACGGTGAGCGTGGGG	CACACACGGTGAGCGTGGGGGGG	aACACACGGTGAGCGTGGGGGGG	M1:p20rCdT	LibT2	1.03608	0.0450484	1.09613	0.924657
GCGAGTACCTTATGGGTTAT	GCGAGTACCTTATGGGTTATAGG	GCGAGTACCTTATGGGTTAcAGG	M1:p1rUdG	LibT2	0.0264892	-3.31074	0.366569	0.0373614
GCGAGTACCTTATGGGTTAT	GCGAGTACCTTATGGGTTATAGG	GCGAGTAaCTTATGGGTTATAGG	M1:p13rCdT	LibT2	3.64357e-14	-4.60517	0.809571	0.0373614
GCGAGTACCTTATGGGTTAT	GCGAGTACCTTATGGGTTATAGG	GCGAGcACCTTATGGGTTATAGG	M1:p15rUdG	LibT2	0.0988666	-2.21763	1.01096	0.0373614
ATGAGAATGCGAGAGCCTTA	ATGAGAATGCGAGAGCCTTAGGG	ATGAGAATGCGAGtGCCTTAGGG	M1:p7rAdA	LibT2	0.209159	-1.51796	0.549921	0.618949
ATGAGAATGCGAGAGCCTTA	ATGAGAATGCGAGAGCCTTAGGG	ATGcGAATGCGAGAGCCTTAGGG	M1:p17rAdG	LibT2	0.34592	-1.03305	0.576377	0.618949
ATGAGAATGCGAGAGCCTTA	ATGAGAATGCGAGAGCCTTAGGG	AcGAGAATGCGAGAGCCTTAGGG	M1:p19rUdG	LibT2	1.01674	0.0263898	1.04688	0.618949
GCGGCACATCTGTTCTTTCA	GCGGCACATCTGTTCTTTCACGG	GCGGCACATCTGTTCTTTtACGG	M1:p2rCdA	LibT2	0.0956797	-2.24734	0.412216	0.145872
GCGGCACATCTGTTCTTTCA	GCGGCACATCTGTTCTTTCACGG	GCGGCACATCTGTTCTcTCACGG	M1:p4rUdG	LibT2	0.0288736	-3.24744	0.613685	0.145872
GCGGCACATCTGTTCTTTCA	GCGGCACATCTGTTCTTTCACGG	GCGGaACATCTGTTCTTTCACGG	M1:p16rCdT	LibT2	0.121608	-2.02792	0.803826	0.145872
TGGCGGGCCTACCGGCAATC	TGGCGGGCCTACCGGCAATCGGG	TGGCGGGCCTACCGGCAAgCGGG	M1:p2rUdC	LibT2	0.103154	-2.17901	0.24821	0.735125
TGGCGGGCCTACCGGCAATC	TGGCGGGCCTACCGGCAATCGGG	TGtCGGGCCTACCGGCAATCGGG	M1:p18rGdA	LibT2	0.866854	-0.131415	0.711408	0.735125
TGGCGGGCCTACCGGCAATC	TGGCGGGCCTACCGGCAATCGGG	TaGCGGGCCTACCGGCAATCGGG	M1:p19rGdT	LibT2	0.972122	-0.0180395	1.03936	0.735125
GAATTTAGGTCGCCATTGCG	GAATTTAGGTCGCCATTGCGAGG	GAATTTAGGTCGCCATTtCGAGG	M1:p3rGdA	LibT2	0.0781126	-2.42914	0.489336	0.50189
GAATTTAGGTCGCCATTGCG	GAATTTAGGTCGCCATTGCGAGG	GAATTTAGGTCGCCATcGCGAGG	M1:p4rUdG	LibT2	0.595427	-0.501821	0.613685	0.50189
GAATTTAGGTCGCCATTGCG	GAATTTAGGTCGCCATTGCGAGG	GAATTTAcGTCGCCATTGCGAGG	M1:p13rGdG	LibT2	0.521517	-0.63202	0.760635	0.50189
AAGGCAAAGGATGGACCTGG	AAGGCAAAGGATGGACCTGGTGG	AAGGCAAAGGATGGgCCTGGTGG	M1:p6rAdC	LibT2	1.00045	0.0103935	0.79808	1.10182
AAGGCAAAGGATGGACCTGG	AAGGCAAAGGATGGACCTGGTGG	AAGGCtAAGGATGGACCTGGTGG	M1:p15rAdA	LibT2	1.07756	0.0839347	0.678827	1.10182
AAGGCAAAGGATGGACCTGG	AAGGCAAAGGATGGACCTGGTGG	AcGGCAAAGGATGGACCTGGTGG	M1:p19rAdG	LibT2	1.02591	0.0352811	1.00588	1.10182
AAGCATTTCCTCAAGGCCCC	AAGCATTTCCTCAAGGCCCCAGG	AAGCATTTCCTCAAGGgCCCAGG	M1:p4rCdC	LibT2	0.0585017	-2.6809	0.136945	0.350379
AAGCATTTCCTCAAGGCCCC	AAGCATTTCCTCAAGGCCCCAGG	AAGCcTTTCCTCAAGGCCCCAGG	M1:p16rAdG	LibT2	0.110262	-2.11808	0.638095	0.350379
AAGCATTTCCTCAAGGCCCC	AAGCATTTCCTCAAGGCCCCAGG	AAGtATTTCCTCAAGGCCCCAGG	M1:p17rCdA	LibT2	0.585672	-0.518065	0.966151	0.350379
GTGATAGGGCAACTCAATGC	GTGATAGGGCAACTCAATGCAGG	GTGATAGGGCAAtTCAATGCAGG	M1:p8rCdA	LibT2	0.863905	-0.134783	0.778656	1.02227
GTGATAGGGCAACTCAATGC	GTGATAGGGCAACTCAATGCAGG	GcGATAGGGCAACTCAATGCAGG	M1:p19rUdG	LibT2	1.02244	0.0319271	1.04688	1.02227
GTGATAGGGCAACTCAATGC	GTGATAGGGCAACTCAATGCAGG	tTGATAGGGCAACTCAATGCAGG	M1:p20rGdA	LibT2	0.980312	-0.00973555	1.05019	1.02227
ACAACTCTGCTCCGCTCGTC	ACAACTCTGCTCCGCTCGTCTGG	ACAACTCTGCTtCGCTCGTCTGG	M1:p9rCdA	LibT2	0.0895428	-2.30717	0.745878	0.401475
ACAACTCTGCTCCGCTCGTC	ACAACTCTGCTCCGCTCGTCTGG	ACAACTCaGCTCCGCTCGTCTGG	M1:p13rUdT	LibT2	0.693988	-0.350994	1.02846	0.401475
ACAACTCTGCTCCGCTCGTC	ACAACTCTGCTCCGCTCGTCTGG	ACAAtTCTGCTCCGCTCGTCTGG	M1:p16rCdA	LibT2	0.442722	-0.792477	0.845175	0.401475
GACGTGAAGCAGGAGAAGAC	GACGTGAAGCAGGAGAAGACAGG	GACGTGAAGCAGGAGAAGAgAGG	M1:p1rCdC	LibT2	0.627973	-0.449459	0.335404	0.92159
GACGTGAAGCAGGAGAAGAC	GACGTGAAGCAGGAGAAGACAGG	GACGTGAAGCAGtAGAAGACAGG	M1:p8rGdA	LibT2	0.849559	-0.151336	0.429945	0.92159
GACGTGAAGCAGGAGAAGAC	GACGTGAAGCAGGAGAAGACAGG	GACGTGAAGCAaGAGAAGACAGG	M1:p9rGdT	LibT2	1	0.00995033	1.00031	0.92159
GGGTCAAATCCCGGCGTCTA	GGGTCAAATCCCGGCGTCTACGG	GGGTCAAATCCCGGCGTCaACGG	M1:p2rUdT	LibT2	0.0869563	-2.33349	0.501474	0.26804
GGGTCAAATCCCGGCGTCTA	GGGTCAAATCCCGGCGTCTACGG	GGGTCAAATCCCGGCGTgTACGG	M1:p3rCdC	LibT2	0.051789	-2.78403	0.0949774	0.26804
GGGTCAAATCCCGGCGTCTA	GGGTCAAATCCCGGCGTCTACGG	GGGTCAAATCCCGGCGaCTACGG	M1:p4rUdT	LibT2	0.107758	-2.13913	0.354125	0.26804
CTCCCTTCGCGGATCCTCAC	CTCCCTTCGCGGATCCTCACAGG	CTCCCTTCGCGGATCCTgACAGG	M1:p3rCdC	LibT2	0.0500455	-2.81265	0.0949774	0.465
CTCCCTTCGCGGATCCTCAC	CTCCCTTCGCGGATCCTCACAGG	CTCCCTTCGCGGATCgTCACAGG	M1:p5rCdC	LibT2	0.0593588	-2.66846	0.277418	0.465
CTCCCTTCGCGGATCCTCAC	CTCCCTTCGCGGATCCTCACAGG	CTCCCTcCGCGGATCCTCACAGG	M1:p14rUdG	LibT2	0.969096	-0.0211255	0.923217	0.465
AATAGGTCTAGCCGCCACTG	AATAGGTCTAGCCGCCACTGCGG	AATAGGTCTAGCtGCCACTGCGG	M1:p8rCdA	LibT2	0.418899	-0.846533	0.778656	0.645021
AATAGGTCTAGCCGCCACTG	AATAGGTCTAGCCGCCACTGCGG	AATAGGTCaAGCCGCCACTGCGG	M1:p12rUdT	LibT2	0.949584	-0.0412559	1.03392	0.645021
AATAGGTCTAGCCGCCACTG	AATAGGTCTAGCCGCCACTGCGG	AATcGGTCTAGCCGCCACTGCGG	M1:p17rAdG	LibT2	0.287451	-1.21251	0.576377	0.645021
CTCTGCCGCGGCAGAGGTCT	CTCTGCCGCGGCAGAGGTCTGGG	CTCTGCCGCGGCAGAGGTgTGGG	M1:p2rCdC	LibT2	0.101299	-2.19554	0.169773	0.284099
CTCTGCCGCGGCAGAGGTCT	CTCTGCCGCGGCAGAGGTCTGGG	CTCTGCaGCGGCAGAGGTCTGGG	M1:p14rCdT	LibT2	0.173719	-1.69435	0.759948	0.284099
CTCTGCCGCGGCAGAGGTCT	CTCTGCCGCGGCAGAGGTCTGGG	CTCTGgCGCGGCAGAGGTCTGGG	M1:p15rCdC	LibT2	0.18282	-1.646	0.780986	0.284099
TCCAAGTCCACCTGCGCGTG	TCCAAGTCCACCTGCGCGTGAGG	TCCAAGTCCACCTtCGCGTGAGG	M1:p7rGdA	LibT2	0.0267447	-3.30376	0.271656	0.169556
TCCAAGTCCACCTGCGCGTG	TCCAAGTCCACCTGCGCGTGAGG	TCCAAGTCCACtTGCGCGTGAGG	M1:p9rCdA	LibT2	0.14472	-1.86614	0.745878	0.169556
TCCAAGTCCACCTGCGCGTG	TCCAAGTCCACCTGCGCGTGAGG	TCgAAGTCCACCTGCGCGTGAGG	M1:p18rCdC	LibT2	0.104694	-2.16548	0.726902	0.169556
ATGGGATGCTCTGCCGACAT	ATGGGATGCTCTGCCGACATAGG	ATGGGATGCTCTGCCGACgTAGG	M1:p2rAdC	LibT2	0.700221	-0.34218	0.385899	0.969192
ATGGGATGCTCTGCCGACAT	ATGGGATGCTCTGCCGACATAGG	ATGGGATGCTCcGCCGACATAGG	M1:p9rUdG	LibT2	1.01128	0.0210532	0.942019	0.969192
ATGGGATGCTCTGCCGACAT	ATGGGATGCTCTGCCGACATAGG	AgGGGATGCTCTGCCGACATAGG	M1:p19rUdC	LibT2	0.948547	-0.0423368	0.995597	0.969192
TTCGGGTTGCCAGTTACGGT	TTCGGGTTGCCAGTTACGGTCGG	TTCGGGTTGCCAGTTAgGGTCGG	M1:p4rCdC	LibT2	0.113967	-2.08774	0.136945	0.514805
TTCGGGTTGCCAGTTACGGT	TTCGGGTTGCCAGTTACGGTCGG	TTCGGGTTGCCAGgTACGGTCGG	M1:p7rUdC	LibT2	0.0872348	-2.33063	0.12091	0.514805
TTCGGGTTGCCAGTTACGGT	TTCGGGTTGCCAGTTACGGTCGG	TTCGGaTTGCCAGTTACGGTCGG	M1:p15rGdT	LibT2	1.00391	0.0138112	1.09259	0.514805
GTGCGATTGACTAAGCCGGA	GTGCGATTGACTAAGCCGGAAGG	GTGCGATTGACgAAGCCGGAAGG	M1:p9rUdC	LibT2	0.157751	-1.78527	0.418902	0.781762
GTGCGATTGACTAAGCCGGA	GTGCGATTGACTAAGCCGGAAGG	GTGCGATTaACTAAGCCGGAAGG	M1:p12rGdT	LibT2	1.03402	0.0430746	0.974134	0.781762
GTGCGATTGACTAAGCCGGA	GTGCGATTGACTAAGCCGGAAGG	GTGaGATTGACTAAGCCGGAAGG	M1:p17rCdT	LibT2	0.907069	-0.0865724	0.929201	0.781762
CAGTGTCAGGGGACATCAAC	CAGTGTCAGGGGACATCAACAGG	CAGTGTCAGGGGAaATCAACAGG	M1:p7rCdT	LibT2	0.590311	-0.510307	0.256935	0.61654
CAGTGTCAGGGGACATCAAC	CAGTGTCAGGGGACATCAACAGG	CAtTGTCAGGGGACATCAACAGG	M1:p18rGdA	LibT2	0.0657656	-2.58011	0.711408	0.61654
CAGTGTCAGGGGACATCAAC	CAGTGTCAGGGGACATCAACAGG	tAGTGTCAGGGGACATCAACAGG	M1:p20rCdA	LibT2	0.91996	-0.0726132	1.09063	0.61654
CGACCGCCTACGAACATGAA	CGACCGCCTACGAACATGAAAGG	CGACCGCCTACGAACATGtAAGG	M1:p2rAdA	LibT2	0.407414	-0.873676	0.587598	0.711437
CGACCGCCTACGAACATGAA	CGACCGCCTACGAACATGAAAGG	CGACCGCgTACGAACATGAAAGG	M1:p13rCdC	LibT2	0.44595	-0.785373	0.616816	0.711437
CGACCGCCTACGAACATGAA	CGACCGCCTACGAACATGAAAGG	aGACCGCCTACGAACATGAAAGG	M1:p20rCdT	LibT2	0.993612	0.00360576	1.09613	0.711437
TAATGCACGAACAGGAGTGA	TAATGCACGAACAGGAGTGATGG	TAATGCACGAACAcGAGTGATGG	M1:p7rGdG	LibT2	0.199699	-1.56208	0.333058	0.335918
TAATGCACGAACAGGAGTGA	TAATGCACGAACAGGAGTGATGG	TAATGCACGAAgAGGAGTGATGG	M1:p9rCdC	LibT2	0.0877521	-2.32532	0.165205	0.335918
TAATGCACGAACAGGAGTGA	TAATGCACGAACAGGAGTGATGG	TAAcGCACGAACAGGAGTGATGG	M1:p17rUdG	LibT2	0.215826	-1.48799	0.669245	0.335918
GTAGGTAACGAGCCCTTGTT	GTAGGTAACGAGCCCTTGTTCGG	GTAGGTAAtGAGCCCTTGTTCGG	M1:p12rCdA	LibT2	1.20925	0.198239	0.937535	1.11015
GTAGGTAACGAGCCCTTGTT	GTAGGTAACGAGCCCTTGTTCGG	GTAGGTtACGAGCCCTTGTTCGG	M1:p14rAdA	LibT2	0.756085	-0.266463	0.561768	1.11015
GTAGGTAACGAGCCCTTGTT	GTAGGTAACGAGCCCTTGTTCGG	GcAGGTAACGAGCCCTTGTTCGG	M1:p19rUdG	LibT2	1.16523	0.161461	1.04688	1.11015
CCTGCACGCGCCTGTAGCTG	CCTGCACGCGCCTGTAGCTGCGG	CCTGCACGCGCCTGTAGgTGCGG	M1:p3rCdC	LibT2	0.0608481	-2.64722	0.0949774	0.462969
CCTGCACGCGCCTGTAGCTG	CCTGCACGCGCCTGTAGCTGCGG	CCTGCACGCGCtTGTAGCTGCGG	M1:p9rCdA	LibT2	0.287693	-1.21169	0.745878	0.462969
CCTGCACGCGCCTGTAGCTG	CCTGCACGCGCCTGTAGCTGCGG	CCTGCAaGCGCCTGTAGCTGCGG	M1:p14rCdT	LibT2	0.667897	-0.388761	0.759948	0.462969
TTTAGCCTACTCTGGCCGAC	TTTAGCCTACTCTGGCCGACGGG	TTTAGCCTACTCTGGCCGAgGGG	M1:p1rCdC	LibT2	0.0231331	-3.40722	0.335404	0.127725
TTTAGCCTACTCTGGCCGAC	TTTAGCCTACTCTGGCCGACGGG	TTTgGCCTACTCTGGCCGACGGG	M1:p17rAdC	LibT2	0.0611538	-2.64291	0.823645	0.127725
TTTAGCCTACTCTGGCCGAC	TTTAGCCTACTCTGGCCGACGGG	TTaAGCCTACTCTGGCCGACGGG	M1:p18rUdT	LibT2	0.150842	-1.82733	0.811077	0.127725
GACGCTCATGGGCTCAGTGT	GACGCTCATGGGCTCAGTGTCGG	GACGCTCATGGGCTCgGTGTCGG	M1:p5rAdC	LibT2	0.638805	-0.432624	0.360958	0.935703
GACGCTCATGGGCTCAGTGT	GACGCTCATGGGCTCAGTGTCGG	GACGCTCATGaGCTCAGTGTCGG	M1:p10rGdT	LibT2	0.958843	-0.0316526	1.03071	0.935703
GACGCTCATGGGCTCAGTGT	GACGCTCATGGGCTCAGTGTCGG	GACGCTCATtGGCTCAGTGTCGG	M1:p11rGdA	LibT2	0.961216	-0.0292059	0.909812	0.935703
CATGCTCAATTTGTTCGATG	CATGCTCAATTTGTTCGATGCGG	CATGCTCcATTTGTTCGATGCGG	M1:p13rAdG	LibT2	0.0412163	-2.9717	0.564674	0.239819
CATGCTCAATTTGTTCGATG	CATGCTCAATTTGTTCGATGCGG	CATGCTgAATTTGTTCGATGCGG	M1:p14rCdC	LibT2	0.0284059	-3.25954	0.652258	0.239819
CATGCTCAATTTGTTCGATG	CATGCTCAATTTGTTCGATGCGG	tATGCTCAATTTGTTCGATGCGG	M1:p20rCdA	LibT2	0.926698	-0.065394	1.09063	0.239819
CGTGCAGTCTCCTCATGTTG	CGTGCAGTCTCCTCATGTTGCGG	CGTGCAGTCTCCTCAcGTTGCGG	M1:p5rUdG	LibT2	0.539259	-0.599185	0.529864	0.479251
CGTGCAGTCTCCTCATGTTG	CGTGCAGTCTCCTCATGTTGCGG	CGTGCAGTCTgCTCATGTTGCGG	M1:p10rCdC	LibT2	0.0653336	-2.58583	0.196597	0.479251
CGTGCAGTCTCCTCATGTTG	CGTGCAGTCTCCTCATGTTGCGG	CGTGCAGTgTCCTCATGTTGCGG	M1:p12rCdC	LibT2	0.464565	-0.745357	0.762697	0.479251
GCGAGTGGAGAGCCAAGATC	GCGAGTGGAGAGCCAAGATCTGG	GCGAGTGGAGAcCCAAGATCTGG	M1:p9rGdG	LibT2	1.03326	0.042346	0.639621	1.08711
GCGAGTGGAGAGCCAAGATC	GCGAGTGGAGAGCCAAGATCTGG	GCGAGcGGAGAGCCAAGATCTGG	M1:p15rUdG	LibT2	1.10462	0.108513	1.01096	1.08711
GCGAGTGGAGAGCCAAGATC	GCGAGTGGAGAGCCAAGATCTGG	GCGcGTGGAGAGCCAAGATCTGG	M1:p17rAdG	LibT2	0.905216	-0.0885949	0.576377	1.08711
AGGGACGTGGCCACTGCGGC	AGGGACGTGGCCACTGCGGCAGG	AGGGACGTGGgCACTGCGGCAGG	M1:p10rCdC	LibT2	0.251168	-1.34259	0.196597	0.770259
AGGGACGTGGCCACTGCGGC	AGGGACGTGGCCACTGCGGCAGG	AGGGtCGTGGCCACTGCGGCAGG	M1:p16rAdA	LibT2	0.720537	-0.313976	0.617177	0.770259
AGGGACGTGGCCACTGCGGC	AGGGACGTGGCCACTGCGGCAGG	gGGGACGTGGCCACTGCGGCAGG	M1:p20rAdC	LibT2	1.04503	0.0535699	1.07779	0.770259
TTTAGGCTCAACGTGAGACA	TTTAGGCTCAACGTGAGACAAGG	TTTAGGCTCAcCGTGAGACAAGG	M1:p10rAdG	LibT2	0.457735	-0.759854	0.620167	0.530361
TTTAGGCTCAACGTGAGACA	TTTAGGCTCAACGTGAGACAAGG	TTTAGGCTaAACGTGAGACAAGG	M1:p12rCdT	LibT2	0.107575	-2.14068	0.781622	0.530361
TTTAGGCTCAACGTGAGACA	TTTAGGCTCAACGTGAGACAAGG	aTTAGGCTCAACGTGAGACAAGG	M1:p20rUdT	LibT2	1.09495	0.0998015	1.09169	0.530361
GGTATACGACCTGTACGCAG	GGTATACGACCTGTACGCAGGGG	GGTATACcACCTGTACGCAGGGG	M1:p13rGdG	LibT2	1.03686	0.0457941	0.760635	1.09816
GGTATACGACCTGTACGCAG	GGTATACGACCTGTACGCAGGGG	GGTAaACGACCTGTACGCAGGGG	M1:p16rUdT	LibT2	1.06284	0.0703122	0.945634	1.09816
GGTATACGACCTGTACGCAG	GGTATACGACCTGTACGCAGGGG	GGTgTACGACCTGTACGCAGGGG	M1:p17rAdC	LibT2	0.99346	0.00345367	0.823645	1.09816
GCGAGCAACCTTGTGTGGGT	GCGAGCAACCTTGTGTGGGTGGG	GCGAGCAACCTTGTGTGtGTGGG	M1:p3rGdA	LibT2	0.527665	-0.620519	0.489336	0.459795
GCGAGCAACCTTGTGTGGGT	GCGAGCAACCTTGTGTGGGTGGG	GCGAGCAACCTTGTGgGGGTGGG	M1:p5rUdC	LibT2	0.345294	-1.03481	0.38303	0.459795
GCGAGCAACCTTGTGTGGGT	GCGAGCAACCTTGTGTGGGTGGG	GCcAGCAACCTTGTGTGGGTGGG	M1:p18rGdG	LibT2	0.124569	-2.00568	0.618721	0.459795
CCACCAATGGTGCCAGCGGG	CCACCAATGGTGCCAGCGGGAGG	CCACCAATGGTGCCAGCGcGAGG	M1:p2rGdG	LibT2	0.714931	-0.321679	0.709793	0.773463
CCACCAATGGTGCCAGCGGG	CCACCAATGGTGCCAGCGGGAGG	CCACCAtTGGTGCCAGCGGGAGG	M1:p14rAdA	LibT2	0.210976	-1.5097	0.561768	0.773463
CCACCAATGGTGCCAGCGGG	CCACCAATGGTGCCAGCGGGAGG	aCACCAATGGTGCCAGCGGGAGG	M1:p20rCdT	LibT2	1.14119	0.140792	1.09613	0.773463
GAGGACTGCGGTTACATTAG	GAGGACTGCGGTTACATTAGCGG	GAGGACTGCGGTTAaATTAGCGG	M1:p6rCdT	LibT2	0.108254	-2.13492	0.224028	0.788094
GAGGACTGCGGTTACATTAG	GAGGACTGCGGTTACATTAGCGG	GAGGACTGCGGTcACATTAGCGG	M1:p8rUdG	LibT2	0.943922	-0.0471731	0.957229	0.788094
GAGGACTGCGGTTACATTAG	GAGGACTGCGGTTACATTAGCGG	GAGGACTcCGGTTACATTAGCGG	M1:p13rGdG	LibT2	1.05736	0.0651923	0.760635	0.788094
TGGGAAGTTATGGCGTTACT	TGGGAAGTTATGGCGTTACTGGG	TGGGAAGTTATGGCGTTACcGGG	M1:p1rUdG	LibT2	0.172354	-1.7018	0.366569	0.312321
TGGGAAGTTATGGCGTTACT	TGGGAAGTTATGGCGTTACTGGG	TGGcAAGTTATGGCGTTACTGGG	M1:p17rGdG	LibT2	0.0672476	-2.56074	0.589285	0.312321
TGGGAAGTTATGGCGTTACT	TGGGAAGTTATGGCGTTACTGGG	TcGGAAGTTATGGCGTTACTGGG	M1:p19rGdG	LibT2	0.356133	-1.00476	0.843665	0.312321
CCGCATCGGATTCTACGATC	CCGCATCGGATTCTACGATCAGG	CCGCATCGGATTCTtCGATCAGG	M1:p6rAdA	LibT2	0.022441	-3.42833	0.163793	0.153733
CCGCATCGGATTCTACGATC	CCGCATCGGATTCTACGATCAGG	CCGCATCGtATTCTACGATCAGG	M1:p12rGdA	LibT2	0.252042	-1.33925	0.646251	0.153733
CCGCATCGGATTCTACGATC	CCGCATCGGATTCTACGATCAGG	CCGCATCtGATTCTACGATCAGG	M1:p13rGdA	LibT2	0.0130099	-3.77183	0.473795	0.153733
TGAGTAGAGAGGTCCGGACG	TGAGTAGAGAGGTCCGGACGCGG	TGAGTAGAGAGGTCCGGACcCGG	M1:p1rGdG	LibT2	0.816816	-0.190173	0.643714	1.00324
TGAGTAGAGAGGTCCGGACG	TGAGTAGAGAGGTCCGGACGCGG	TGAGTAGAGAGtTCCGGACGCGG	M1:p9rGdA	LibT2	1.01396	0.0236797	0.481816	1.00324
TGAGTAGAGAGGTCCGGACG	TGAGTAGAGAGGTCCGGACGCGG	TGAGTcGAGAGGTCCGGACGCGG	M1:p15rAdG	LibT2	0.925179	-0.0670169	0.724867	1.00324
ACACGCAAATGCAACAGCCT	ACACGCAAATGCAACAGCCTAGG	ACACGCAAATGCAcCAGCCTAGG	M1:p7rAdG	LibT2	0.127679	-1.98283	0.234912	0.541651
ACACGCAAATGCAACAGCCT	ACACGCAAATGCAACAGCCTAGG	ACACGCAAAaGCAACAGCCTAGG	M1:p11rUdT	LibT2	0.428004	-0.825528	0.701298	0.541651
ACACGCAAATGCAACAGCCT	ACACGCAAATGCAACAGCCTAGG	ACACGCAAtTGCAACAGCCTAGG	M1:p12rAdA	LibT2	0.709972	-0.328542	0.650084	0.541651
CTGCGGCAGACTAGGATAGG	CTGCGGCAGACTAGGATAGGTGG	CTGCGGCAGACTAGGATAcGTGG	M1:p2rGdG	LibT2	0.933098	-0.0585852	0.709793	0.984815
CTGCGGCAGACTAGGATAGG	CTGCGGCAGACTAGGATAGGTGG	CTGCGGCAGACTAGGATtGGTGG	M1:p3rAdA	LibT2	0.73995	-0.287749	0.383261	0.984815
CTGCGGCAGACTAGGATAGG	CTGCGGCAGACTAGGATAGGTGG	CTGtGGCAGACTAGGATAGGTGG	M1:p17rCdA	LibT2	1.03116	0.0403377	0.966151	0.984815
TCGTCCCGTGGTTGTTTGCC	TCGTCCCGTGGTTGTTTGCCGGG	TCGTCCCtTGGTTGTTTGCCGGG	M1:p13rGdA	LibT2	0.116182	-2.07003	0.473795	0.329617
TCGTCCCGTGGTTGTTTGCC	TCGTCCCGTGGTTGTTTGCCGGG	TCGTCaCGTGGTTGTTTGCCGGG	M1:p15rCdT	LibT2	0.41931	-0.845575	0.99835	0.329617
TCGTCCCGTGGTTGTTTGCC	TCGTCCCGTGGTTGTTTGCCGGG	TCGTtCCGTGGTTGTTTGCCGGG	M1:p16rCdA	LibT2	0.169465	-1.71778	0.845175	0.329617
CACCGGTTGTCGGAGACTCA	CACCGGTTGTCGGAGACTCAAGG	CACCGGTTGTCGGAGACTgAAGG	M1:p2rCdC	LibT2	0.0388519	-3.01896	0.169773	0.655968
CACCGGTTGTCGGAGACTCA	CACCGGTTGTCGGAGACTCAAGG	CACCGGTTGaCGGAGACTCAAGG	M1:p11rUdT	LibT2	0.891052	-0.104192	0.701298	0.655968
CACCGGTTGTCGGAGACTCA	CACCGGTTGTCGGAGACTCAAGG	CAtCGGTTGTCGGAGACTCAAGG	M1:p18rCdA	LibT2	0.772827	-0.244844	0.970705	0.655968
GCGGGGAGACCGCTAGGGGG	GCGGGGAGACCGCTAGGGGGAGG	GCGGGGAGgCCGCTAGGGGGAGG	M1:p12rAdC	LibT2	0.972993	-0.0171532	0.867032	1.03463
GCGGGGAGACCGCTAGGGGG	GCGGGGAGACCGCTAGGGGGAGG	GCGGGGgGACCGCTAGGGGGAGG	M1:p14rAdC	LibT2	0.929331	-0.0625874	0.818562	1.03463
GCGGGGAGACCGCTAGGGGG	GCGGGGAGACCGCTAGGGGGAGG	GCGGGaAGACCGCTAGGGGGAGG	M1:p15rGdT	LibT2	0.997222	0.0071963	1.09259	1.03463
GTGGTCTTACTGTGAGCAAC	GTGGTCTTACTGTGAGCAACGGG	GTGGTCTTACTGTGAGCAAaGGG	M1:p1rCdT	LibT2	0.0551813	-2.73058	0.384878	0.212977
GTGGTCTTACTGTGAGCAAC	GTGGTCTTACTGTGAGCAACGGG	GTGGTCTTAgTGTGAGCAACGGG	M1:p11rCdC	LibT2	0.0438585	-2.92139	0.309271	0.212977
GTGGTCTTACTGTGAGCAAC	GTGGTCTTACTGTGAGCAACGGG	GTGGTCcTACTGTGAGCAACGGG	M1:p14rUdG	LibT2	0.246928	-1.35896	0.923217	0.212977
AGCGACGTGAGGTGATGTAG	AGCGACGTGAGGTGATGTAGGGG	AGCGACGTGAGGTGATGTAcGGG	M1:p1rGdG	LibT2	0.786148	-0.22797	0.643714	0.777397
AGCGACGTGAGGTGATGTAG	AGCGACGTGAGGTGATGTAGGGG	AGCGACGTGAGGTGATcTAGGGG	M1:p4rGdG	LibT2	0.27379	-1.25952	0.192806	0.777397
AGCGACGTGAGGTGATGTAG	AGCGACGTGAGGTGATGTAGGGG	AGCGACGTGAGGgGATGTAGGGG	M1:p8rUdC	LibT2	0.915336	-0.0775988	0.306832	0.777397
TATTTAGGTGCCGGCTAGGT	TATTTAGGTGCCGGCTAGGTGGG	TATTTAGGTGCCGGCcAGGTGGG	M1:p5rUdG	LibT2	0.275293	-1.25424	0.529864	0.594128
TATTTAGGTGCCGGCTAGGT	TATTTAGGTGCCGGCTAGGTGGG	TATTTAGGaGCCGGCTAGGTGGG	M1:p12rUdT	LibT2	0.946915	-0.0440406	1.03392	0.594128
TATTTAGGTGCCGGCTAGGT	TATTTAGGTGCCGGCTAGGTGGG	TATTTAGcTGCCGGCTAGGTGGG	M1:p13rGdG	LibT2	0.266462	-1.28568	0.760635	0.594128
CGAATACGACCTTTGCACAT	CGAATACGACCTTTGCACATCGG	CGAATACGACCTTTGCACAcCGG	M1:p1rUdG	LibT2	0.0750007	-2.4651	0.366569	0.291423
CGAATACGACCTTTGCACAT	CGAATACGACCTTTGCACATCGG	CGAATACGACCTTTGtACATCGG	M1:p5rCdA	LibT2	0.0667866	-2.56673	0.430992	0.291423
CGAATACGACCTTTGCACAT	CGAATACGACCTTTGCACATCGG	CGAATACGgCCTTTGCACATCGG	M1:p12rAdC	LibT2	0.41688	-0.851252	0.867032	0.291423
GAGGTGATCGAAGGATGCTG	GAGGTGATCGAAGGATGCTGCGG	GAGGTGATCGAAGGATGaTGCGG	M1:p3rCdT	LibT2	0.405992	-0.877089	0.625715	0.958354
GAGGTGATCGAAGGATGCTG	GAGGTGATCGAAGGATGCTGCGG	GAGGTGgTCGAAGGATGCTGCGG	M1:p14rAdC	LibT2	1.19615	0.187436	0.818562	0.958354
GAGGTGATCGAAGGATGCTG	GAGGTGATCGAAGGATGCTGCGG	cAGGTGATCGAAGGATGCTGCGG	M1:p20rGdG	LibT2	1.05041	0.0586576	1.04256	0.958354
GAACCATGGCAGGCCCTATG	GAACCATGGCAGGCCCTATGAGG	GAACCATGGCAGGCCgTATGAGG	M1:p5rCdC	LibT2	0.751925	-0.271907	0.277418	0.939684
GAACCATGGCAGGCCCTATG	GAACCATGGCAGGCCCTATGAGG	GAACCATGGCAGGCtCTATGAGG	M1:p6rCdA	LibT2	0.800477	-0.210132	0.259483	0.939684
GAACCATGGCAGGCCCTATG	GAACCATGGCAGGCCCTATGAGG	GAACCATGGCtGGCCCTATGAGG	M1:p10rAdA	LibT2	0.941213	-0.0500175	0.488255	0.939684
CCAGGGCATGCCTGGCTCCG	CCAGGGCATGCCTGGCTCCGGGG	CCAGGGCATGCCTGGCcCCGGGG	M1:p4rUdG	LibT2	0.659632	-0.401027	0.613685	0.733955
CCAGGGCATGCCTGGCTCCG	CCAGGGCATGCCTGGCTCCGGGG	CCAGGGCATGCCTaGCTCCGGGG	M1:p7rGdT	LibT2	0.414558	-0.856708	0.741316	0.733955
CCAGGGCATGCCTGGCTCCG	CCAGGGCATGCCTGGCTCCGGGG	gCAGGGCATGCCTGGCTCCGGGG	M1:p20rCdC	LibT2	0.85088	-0.1498	1.13383	0.733955
ACGGCGGCCTGTGTGCGCCG	ACGGCGGCCTGTGTGCGCCGCGG	ACGGCGGCCTGTGTGCGgCGCGG	M1:p3rCdC	LibT2	0.158296	-1.78203	0.0949774	0.81757
ACGGCGGCCTGTGTGCGCCG	ACGGCGGCCTGTGTGCGCCGCGG	ACGGtGGCCTGTGTGCGCCGCGG	M1:p16rCdA	LibT2	0.982563	-0.00746443	0.845175	0.81757
ACGGCGGCCTGTGTGCGCCG	ACGGCGGCCTGTGTGCGCCGCGG	gCGGCGGCCTGTGTGCGCCGCGG	M1:p20rAdC	LibT2	1.02433	0.0337548	1.07779	0.81757
AAGACGAACTATCGTCAGTC	AAGACGAACTATCGTCAGTCGGG	AAGACGAACTATCGTCgGTCGGG	M1:p4rAdC	LibT2	0.148799	-1.84012	0.333872	0.380294
AAGACGAACTATCGTCAGTC	AAGACGAACTATCGTCAGTCGGG	AAGACGAAaTATCGTCAGTCGGG	M1:p12rCdT	LibT2	0.471285	-0.731295	0.781622	0.380294
AAGACGAACTATCGTCAGTC	AAGACGAACTATCGTCAGTCGGG	AAtACGAACTATCGTCAGTCGGG	M1:p18rGdA	LibT2	0.153782	-1.80922	0.711408	0.380294
TTTGCTCACACCCACATGAG	TTTGCTCACACCCACATGAGCGG	TTTGCTCACACCCACAaGAGCGG	M1:p4rUdT	LibT2	0.621826	-0.459141	0.354125	0.957395
TTTGCTCACACCCACATGAG	TTTGCTCACACCCACATGAGCGG	TTTGCTCAgACCCACATGAGCGG	M1:p12rCdC	LibT2	1.01194	0.021707	0.762697	0.957395
TTTGCTCACACCCACATGAG	TTTGCTCACACCCACATGAGCGG	TTTaCTCACACCCACATGAGCGG	M1:p17rGdT	LibT2	0.983651	-0.00636925	1.01929	0.957395
AAGTGAAGCACGCTAAAACG	AAGTGAAGCACGCTAAAACGGGG	AAGTGAAGCACtCTAAAACGGGG	M1:p9rGdA	LibT2	0.6816	-0.368748	0.481816	0.96334
AAGTGAAGCACGCTAAAACG	AAGTGAAGCACGCTAAAACGGGG	AAGTGAAtCACGCTAAAACGGGG	M1:p13rGdA	LibT2	0.952901	-0.0378046	0.473795	0.96334
AAGTGAAGCACGCTAAAACG	AAGTGAAGCACGCTAAAACGGGG	AAGgGAAGCACGCTAAAACGGGG	M1:p17rUdC	LibT2	0.991104	0.00110308	0.870604	0.96334
GACCAATATAGCGCATTGCA	GACCAATATAGCGCATTGCAGGG	GACCAATATAGCcCATTGCAGGG	M1:p8rGdG	LibT2	0.440421	-0.797573	0.488749	0.746033
GACCAATATAGCGCATTGCA	GACCAATATAGCGCATTGCAGGG	GACCAATcTAGCGCATTGCAGGG	M1:p13rAdG	LibT2	0.480373	-0.712589	0.564674	0.746033
GACCAATATAGCGCATTGCA	GACCAATATAGCGCATTGCAGGG	tACCAATATAGCGCATTGCAGGG	M1:p20rGdA	LibT2	1.03085	0.0400338	1.05019	0.746033
CATGGTCGGGACCTTATGTC	CATGGTCGGGACCTTATGTCCGG	CATGGTCGGGACCTTATcTCCGG	M1:p3rGdG	LibT2	0.436272	-0.806827	0.497404	0.90484
CATGGTCGGGACCTTATGTC	CATGGTCGGGACCTTATGTCCGG	CATGGTCGGGAtCTTATGTCCGG	M1:p9rCdA	LibT2	1.01543	0.0251161	0.745878	0.90484
CATGGTCGGGACCTTATGTC	CATGGTCGGGACCTTATGTCCGG	CATGGaCGGGACCTTATGTCCGG	M1:p15rUdT	LibT2	1.01511	0.0247965	1.02319	0.90484
GTAAGAGTCTAGCGCCCCCG	GTAAGAGTCTAGCGCCCCCGAGG	GTgAGAGTCTAGCGCCCCCGAGG	M1:p18rAdC	LibT2	0.961937	-0.0284647	0.828385	1.04865
GTAAGAGTCTAGCGCCCCCG	GTAAGAGTCTAGCGCCCCCGAGG	GcAAGAGTCTAGCGCCCCCGAGG	M1:p19rUdG	LibT2	1.00584	0.0157154	1.04688	1.04865
GTAAGAGTCTAGCGCCCCCG	GTAAGAGTCTAGCGCCCCCGAGG	cTAAGAGTCTAGCGCCCCCGAGG	M1:p20rGdG	LibT2	1.0165	0.0261556	1.04256	1.04865
AGCCGAATATGCCTAAGGAG	AGCCGAATATGCCTAAGGAGCGG	AGCCGAATATGCCTAAGGtGCGG	M1:p2rAdA	LibT2	0.80997	-0.198487	0.587598	0.434927
AGCCGAATATGCCTAAGGAG	AGCCGAATATGCCTAAGGAGCGG	AGCCGAATATGCCTAAcGAGCGG	M1:p4rGdG	LibT2	0.00233053	-4.39568	0.192806	0.434927
AGCCGAATATGCCTAAGGAG	AGCCGAATATGCCTAAGGAGCGG	AGCCGAATATGCgTAAGGAGCGG	M1:p8rCdC	LibT2	0.197772	-1.57132	0.136004	0.434927
TCCGGACTATTGCTCCACGG	TCCGGACTATTGCTCCACGGTGG	TCCGGACTATTGCTCCAaGGTGG	M1:p3rCdT	LibT2	0.680966	-0.369665	0.625715	0.896706
TCCGGACTATTGCTCCACGG	TCCGGACTATTGCTCCACGGTGG	TCCGGACTATTGCcCCACGGTGG	M1:p7rUdG	LibT2	0.767646	-0.251484	0.44171	0.896706
TCCGGACTATTGCTCCACGG	TCCGGACTATTGCTCCACGGTGG	TCCGGAgTATTGCTCCACGGTGG	M1:p14rCdC	LibT2	0.953762	-0.0369109	0.652258	0.896706
GTATACGAACCCGCCACAAC	GTATACGAACCCGCCACAACCGG	GTATACGAACCCGCCACgACCGG	M1:p3rAdC	LibT2	0.475944	-0.721662	0.486203	0.513993
GTATACGAACCCGCCACAAC	GTATACGAACCCGCCACAACCGG	GTATACGAACCgGCCACAACCGG	M1:p9rCdC	LibT2	0.075872	-2.4549	0.165205	0.513993
GTATACGAACCCGCCACAAC	GTATACGAACCCGCCACAACCGG	GTATACGAcCCCGCCACAACCGG	M1:p12rAdG	LibT2	0.567725	-0.548657	0.361596	0.513993
CGAATCGCGTAACGAAAGCA	CGAATCGCGTAACGAAAGCAAGG	CGAATCGCGTAACGcAAGCAAGG	M1:p6rAdG	LibT2	0.0354681	-3.09074	0.227296	0.170233
CGAATCGCGTAACGAAAGCA	CGAATCGCGTAACGAAAGCAAGG	CGAATCGCGTAAtGAAAGCAAGG	M1:p8rCdA	LibT2	0.30992	-1.13968	0.778656	0.170233
CGAATCGCGTAACGAAAGCA	CGAATCGCGTAACGAAAGCAAGG	CGAATgGCGTAACGAAAGCAAGG	M1:p15rCdC	LibT2	0.0235158	-3.39574	0.780986	0.170233
CGGATCGTAAGGACCCGTCG	CGGATCGTAAGGACCCGTCGAGG	CGGATCGTAAGGACtCGTCGAGG	M1:p6rCdA	LibT2	0.579227	-0.528943	0.259483	0.886979
CGGATCGTAAGGACCCGTCG	CGGATCGTAAGGACCCGTCGAGG	CGGATCGTAAGGAaCCGTCGAGG	M1:p7rCdT	LibT2	0.802988	-0.207038	0.256935	0.886979
CGGATCGTAAGGACCCGTCG	CGGATCGTAAGGACCCGTCGAGG	CGGATtGTAAGGACCCGTCGAGG	M1:p15rCdA	LibT2	0.963766	-0.0265838	1.02683	0.886979
GATTGAACATACTCCCTGGG	GATTGAACATACTCCCTGGGAGG	GATTGAACATACTCCCTGGtAGG	M1:p1rGdA	LibT2	1	0.00995033	0.749021	0.871596
GATTGAACATACTCCCTGGG	GATTGAACATACTCCCTGGGAGG	GATTGAACATcCTCCCTGGGAGG	M1:p10rAdG	LibT2	0.437861	-0.803273	0.620167	0.871596
GATTGAACATACTCCCTGGG	GATTGAACATACTCCCTGGGAGG	GAaTGAACATACTCCCTGGGAGG	M1:p18rUdT	LibT2	0.920292	-0.0722569	0.811077	0.871596
CTCTTTACGGTTGTGGCGAC	CTCTTTACGGTTGTGGCGACTGG	CTCTTTACGGTTGTGGCcACTGG	M1:p3rGdG	LibT2	0.136207	-1.92273	0.497404	0.0731191
CTCTTTACGGTTGTGGCGAC	CTCTTTACGGTTGTGGCGACTGG	CTCTTTACGaTTGTGGCGACTGG	M1:p11rGdT	LibT2	0.0182997	-3.5649	0.918463	0.0731191
CTCTTTACGGTTGTGGCGAC	CTCTTTACGGTTGTGGCGACTGG	CTCTTTAgGGTTGTGGCGACTGG	M1:p13rCdC	LibT2	0.0397717	-3.00031	0.616816	0.0731191
TCTGCCTCGCCGCCTTCGAA	TCTGCCTCGCCGCCTTCGAAAGG	TCTGCCTCGCCGCCTTCtAAAGG	M1:p3rGdA	LibT2	0.800218	-0.210452	0.489336	0.657664
TCTGCCTCGCCGCCTTCGAA	TCTGCCTCGCCGCCTTCGAAAGG	TCTGCCTCGCCGCCTaCGAAAGG	M1:p5rUdT	LibT2	0.489666	-0.693815	0.561323	0.657664
TCTGCCTCGCCGCCTTCGAA	TCTGCCTCGCCGCCTTCGAAAGG	TCTGgCTCGCCGCCTTCGAAAGG	M1:p16rCdC	LibT2	0.341718	-1.04493	0.720332	0.657664
GTGTTGAGCGCCGGCAAACT	GTGTTGAGCGCCGGCAAACTTGG	GTGTTGAaCGCCGGCAAACTTGG	M1:p13rGdT	LibT2	0.401985	-0.886769	0.951483	0.546445
[truncated: 1,808 more rows]
