# Supplementary material for: Systematic decomposition of sequence determinants governing CRISPR/Cas9 specificity
Source: Nat Commun. 2022 Jan 25;13:474. doi: 10.1038/s41467-022-28028-x (PMC8789861; doi:10.1038/s41467-022-28028-x)
Supplement: Supplementary file 8 — Supplementary Data 5 [file 41467_2022_28028_MOESM8_ESM.xlsx]

## Sheet: ReadCounts_Allele library
Gene	Hotspot mutation	sgRNA sequence	Wildtype-allele sequence	Mutant-allele sequence	Mismatch type (wildtype)	Mismatch type (mutant)	sgRNA length	Read counts of five editing types					Estimated reads for four cleavage states				Indel rate (wildtype)	Indel rate (mutant)	Indel rate relative to perfect gRNA targeting mutant (wildtype)	Indel rate relative to perfect gRNA tageting mutant (mutant)	wildtype-mutant-ratio
								WT+WT	Indel+WT	Indel+Indel	WT+Indel	Large deletion	No cleavage	Left cleavage	Right cleavage	Both cleavage
BRAF	V600E	CTACAGAGAAATCTCGA	TAGCTACAGTGAAATCTCGATGG	TAGCTACAGAGAAATCTCGATGG	M1:p11rAdA	M0	17	44766	191	1696	5459	707	45598.4	0	5298.21	911.207	0.0175882	0.119855	0.499204	3.40182	0.146746
BRAF	V600E	GCTACAGAGAAATCTCGA	TAGCTACAGTGAAATCTCGATGG	TAGCTACAGAGAAATCTCGATGG	M1:p11rAdA	M0	18	8776	34	496	503	61	8938.97	0	471.478	145.693	0.0152461	0.0645838	0.432726	1.83307	0.236066
BRAF	V600E	AGCTACAGAGAAATCTCGA	TAGCTACAGTGAAATCTCGATGG	TAGCTACAGAGAAATCTCGATGG	M1:p11rAdA	M0	19	9313	60	569	298	264	9486.05	0	264.549	408.14	0.0401763	0.0662179	1.14032	1.87945	0.606729
BRAF	V600E	TAGCTACAGAGAAATCTCGA	TAGCTACAGTGAAATCTCGATGG	TAGCTACAGAGAAATCTCGATGG	M1:p11rAdA	M0	20	4216	7	0	64	134	4294.56	3.82674e-14	48.8561	107.978	0.0242571	0.0352326	0.688485	1	0.688485
BRAF	V600E	GAGAAATCTCGATGGAG	ACAGTGAAATCTCGATGGAGTGG	ACAGAGAAATCTCGATGGAGTGG	M1:p16rAdA	M0	17	13906	103	41	2152	217	14165.1	75.6619	2102.05	78.2097	0.00937042	0.132773	0.0379806	0.53816	0.0705749
BRAF	V600E	AGAGAAATCTCGATGGAG	ACAGTGAAATCTCGATGGAGTGG	ACAGAGAAATCTCGATGGAGTGG	M1:p16rAdA	M0	18	11350	45	27	3068	308	11561.5	15.4077	3027.23	232.627	0.0167176	0.219715	0.0677605	0.890558	0.0760877
BRAF	V600E	CAGAGAAATCTCGATGGAG	ACAGTGAAATCTCGATGGAGTGG	ACAGAGAAATCTCGATGGAGTGG	M1:p16rAdA	M0	19	7916	41	282	459	313	8063.3	2.74221e-14	430.566	379.065	0.0427215	0.0912473	0.173161	0.369847	0.468195
BRAF	V600E	ACAGAGAAATCTCGATGGAG	ACAGTGAAATCTCGATGGAGTGG	ACAGAGAAATCTCGATGGAGTGG	M1:p16rAdA	M0	20	5858	11	628	1553	222	5966.47	1.88891e-10	1531.96	422.184	0.0533018	0.246716	0.216045	1	0.216045
BRAF	V600E	AGAAATCTCGATGGAGT	CAGTGAAATCTCGATGGAGTGGG	CAGAGAAATCTCGATGGAGTGGG	M1:p17rAdA	M0	17	76375	337	1578	34704	3081	77797.3	5.76533e-16	34429.7	3312.86	0.0286729	0.326662	0.105639	1.20352	0.0877752
BRAF	V600E	GAGAAATCTCGATGGAGT	CAGTGAAATCTCGATGGAGTGGG	CAGAGAAATCTCGATGGAGTGGG	M1:p17rAdA	M0	18	20553	102	222	11485	750	20935.9	39.7679	11411.2	710.265	0.0226616	0.366239	0.0834918	1.34933	0.0618766
BRAF	V600E	AGAGAAATCTCGATGGAGT	CAGTGAAATCTCGATGGAGTGGG	CAGAGAAATCTCGATGGAGTGGG	M1:p17rAdA	M0	19	13996	74	386	5749	431	14256.5	0	5698.73	482.917	0.0236282	0.302456	0.0870529	1.11433	0.0781211
BRAF	V600E	CAGAGAAATCTCGATGGAGT	CAGTGAAATCTCGATGGAGTGGG	CAGAGAAATCTCGATGGAGTGGG	M1:p17rAdA	M0	20	5837	41	695	1556	417	5945.18	2.17307e-11	1535.04	679.773	0.0833056	0.271423	0.306922	1	0.306922
BRAF	V600E	TAGCTACAGAAAAATCTCGA	TAGCTACAGTGAAATCTCGATGG	TAGCTACAGAGAAATCTCGATGG	M2:p11rAdA|p10rAdC	M1:p10rAdC	20	3686	12	0	46	26	3754.55	1.13844e-13	32.7599	1.24836e-12	3.59674e-16	0.00864992	1.02086e-14	0.245509	4.15813e-14
BRAF	V600E	TAGCTACAGACAAATCTCGA	TAGCTACAGTGAAATCTCGATGG	TAGCTACAGAGAAATCTCGATGG	M2:p11rAdA|p10rCdC	M1:p10rCdC	20	4611	67	2	273	30	4696.63	54.8945	256.438	3.32666e-12	0.0109615	0.0512061	0.311117	1.45337	0.214065
BRAF	V600E	TAGCTACAGATAAATCTCGA	TAGCTACAGTGAAATCTCGATGG	TAGCTACAGAGAAATCTCGATGG	M2:p11rAdA|p10rUdC	M1:p10rUdC	20	3457	17	0	116	0	3521.07	4.78736e-12	103.584	0	1.32078e-15	0.0285775	3.74874e-14	0.811111	4.62174e-14
BRAF	V600E	TAGCTACAGAGAAATCTCGC	TAGCTACAGTGAAATCTCGATGG	TAGCTACAGAGAAATCTCGATGG	M2:p11rAdA|p1rCdT	M1:p1rCdT	20	5164	0	43	569	61	5260.11	0	550.451	24.8111	0.00425185	0.098582	0.12068	2.79804	0.0431301
BRAF	V600E	TAGCTACAGAGAAATCTCGG	TAGCTACAGTGAAATCTCGATGG	TAGCTACAGAGAAATCTCGATGG	M2:p11rAdA|p1rGdT	M1:p1rGdT	20	3771	14	12	62	49	3841.25	1.15132	48.4545	15.9819	0.00438543	0.0164932	0.124471	0.468125	0.265893
BRAF	V600E	TAGCTACAGAGAAATCTCGT	TAGCTACAGTGAAATCTCGATGG	TAGCTACAGAGAAATCTCGATGG	M2:p11rAdA|p1rUdT	M1:p1rUdT	20	5973	25	19	806	76	6084.27	5.57359	784.545	22.1838	0.00402481	0.116975	0.114236	3.32009	0.0344074
BRAF	V600E	TAGCTACAGAGAAATCTCAA	TAGCTACAGTGAAATCTCGATGG	TAGCTACAGAGAAATCTCGATGG	M2:p11rAdA|p2rAdC	M1:p2rAdC	20	3717	1	22	88	80	3786.2	0	74.6487	57.6891	0.0147221	0.0337722	0.417855	0.958551	0.435923
BRAF	V600E	TAGCTACAGAGAAATCTCCA	TAGCTACAGTGAAATCTCGATGG	TAGCTACAGAGAAATCTCGATGG	M2:p11rAdA|p2rCdC	M1:p2rCdC	20	5742	1	89	138	176	5848.86	0	117.375	171.806	0.0279904	0.0471129	0.794446	1.3372	0.594112
BRAF	V600E	TAGCTACAGAGAAATCTCTA	TAGCTACAGTGAAATCTCGATGG	TAGCTACAGAGAAATCTCGATGG	M2:p11rAdA|p2rUdC	M1:p2rUdC	20	4555	50	4	65	33	4639.67	36.2145	48.6391	6.73931e-12	0.00766522	0.010295	0.217561	0.292202	0.744555
BRAF	V600E	TAGCTACAGAGAAATCTAGA	TAGCTACAGTGAAATCTCGATGG	TAGCTACAGAGAAATCTCGATGG	M2:p11rAdA|p3rAdG	M1:p3rAdG	20	3041	26	19	68	0	3097.41	5.54753	57.0775	1.53552e-11	0.00175553	0.0180623	0.0498269	0.51266	0.097193
BRAF	V600E	TAGCTACAGAGAAATCTGGA	TAGCTACAGTGAAATCTCGATGG	TAGCTACAGAGAAATCTCGATGG	M2:p11rAdA|p3rGdG	M1:p3rGdG	20	5940	7	0	342	104	6050.64	0	320.664	50.8743	0.00792167	0.0578523	0.224839	1.64201	0.136929
BRAF	V600E	TAGCTACAGAGAAATCTTGA	TAGCTACAGTGAAATCTCGATGG	TAGCTACAGAGAAATCTCGATGG	M2:p11rAdA|p3rUdG	M1:p3rUdG	20	5838	16	6	218	61	5946.75	2.02973e-14	197.03	2.97595	0.000484149	0.0325385	0.0137415	0.923534	0.0148793
BRAF	V600E	TAGCTACAGAGAAATCACGA	TAGCTACAGTGAAATCTCGATGG	TAGCTACAGAGAAATCTCGATGG	M2:p11rAdA|p4rAdA	M1:p4rAdA	20	5308	72	0	182	61	5406.79	68.7136	162.934	3.38443e-12	0.0121866	0.028897	0.345891	0.820179	0.421727
BRAF	V600E	TAGCTACAGAGAAATCCCGA	TAGCTACAGTGAAATCTCGATGG	TAGCTACAGAGAAATCTCGATGG	M2:p11rAdA|p4rCdA	M1:p4rCdA	20	2825	1	13	129	15	2877.49	5.19965e-13	118.853	4.24209e-13	3.15109e-16	0.039666	8.94369e-15	1.12583	7.94406e-15
BRAF	V600E	TAGCTACAGAGAAATCGCGA	TAGCTACAGTGAAATCTCGATGG	TAGCTACAGAGAAATCTCGATGG	M2:p11rAdA|p4rGdA	M1:p4rGdA	20	6180	15	8	548	96	6295.12	0	525.801	41.2807	0.00601566	0.0826385	0.170742	2.34551	0.072795
BRAF	V600E	TAGCTACAGAGAAATATCGA	TAGCTACAGTGAAATCTCGATGG	TAGCTACAGAGAAATCTCGATGG	M2:p11rAdA|p5rAdG	M1:p5rAdG	20	2712	13	0	35	48	2762.53	6.52807	25.2585	21.7522	0.0100425	0.0166937	0.285033	0.473815	0.601571
BRAF	V600E	TAGCTACAGAGAAATGTCGA	TAGCTACAGTGAAATCTCGATGG	TAGCTACAGAGAAATCTCGATGG	M2:p11rAdA|p5rGdG	M1:p5rGdG	20	5546	11	5	78	65	5649.3	0	58.0788	10.9919	0.00192221	0.0120787	0.0545579	0.342829	0.15914
BRAF	V600E	TAGCTACAGAGAAATTTCGA	TAGCTACAGTGAAATCTCGATGG	TAGCTACAGAGAAATCTCGATGG	M2:p11rAdA|p5rUdG	M1:p5rUdG	20	3640	36	27	153	49	3707.8	29.4329	139.925	14.0117	0.0111649	0.0395606	0.316893	1.12284	0.282224
BRAF	V600E	TAGCTACAGAGAAAACTCGA	TAGCTACAGTGAAATCTCGATGG	TAGCTACAGAGAAATCTCGATGG	M2:p11rAdA|p6rAdA	M1:p6rAdA	20	6176	7	11	128	41	6290.81	0	105.817	0	0	0.0165426	0	0.469525	0
BRAF	V600E	TAGCTACAGAGAAACCTCGA	TAGCTACAGTGAAATCTCGATGG	TAGCTACAGAGAAATCTCGATGG	M2:p11rAdA|p6rCdA	M1:p6rCdA	20	3205	0	0	63	81	3264.69	7.73258e-13	51.4877	57.1669	0.0169467	0.0322097	0.480994	0.914204	0.526135
BRAF	V600E	TAGCTACAGAGAAAGCTCGA	TAGCTACAGTGAAATCTCGATGG	TAGCTACAGAGAAATCTCGATGG	M2:p11rAdA|p6rGdA	M1:p6rGdA	20	5966	17	1	87	67	6077.15	0	65.5701	6.73488	0.0010952	0.011758	0.0310849	0.333724	0.0931455
BRAF	V600E	TAGCTACAGAGAACTCTCGA	TAGCTACAGTGAAATCTCGATGG	TAGCTACAGAGAAATCTCGATGG	M2:p11rAdA|p7rCdT	M1:p7rCdT	20	3322	11	6	93	32	3383.88	1.73935e-16	81.0674	7.50897e-18	5.23654e-20	0.0233964	1.48628e-18	0.664057	2.23818e-18
BRAF	V600E	TAGCTACAGAGAAGTCTCGA	TAGCTACAGTGAAATCTCGATGG	TAGCTACAGAGAAATCTCGATGG	M2:p11rAdA|p7rGdT	M1:p7rGdT	20	2811	9	15	174	61	2863.37	0	163.903	43.6259	0.0142062	0.0675792	0.403213	1.91809	0.210216
BRAF	V600E	TAGCTACAGAGAATTCTCGA	TAGCTACAGTGAAATCTCGATGG	TAGCTACAGAGAAATCTCGATGG	M2:p11rAdA|p7rUdT	M1:p7rUdT	20	3722	4	9	75	106	3791.33	3.182e-13	61.6306	83.9266	0.021318	0.0369727	0.605066	1.04939	0.576588
BRAF	V600E	TAGCTACAGAGACATCTCGA	TAGCTACAGTGAAATCTCGATGG	TAGCTACAGAGAAATCTCGATGG	M2:p11rAdA|p8rCdT	M1:p8rCdT	20	3317	1	0	93	107	3378.79	3.0092e-13	81.0853	86.8323	0.0244825	0.0473446	0.694883	1.34378	0.517112
BRAF	V600E	TAGCTACAGAGAGATCTCGA	TAGCTACAGTGAAATCTCGATGG	TAGCTACAGAGAAATCTCGATGG	M2:p11rAdA|p8rGdT	M1:p8rGdT	20	4200	3	43	167	77	4278.18	0	151.914	55.8158	0.0124425	0.0463072	0.353153	1.31433	0.268694
BRAF	V600E	TAGCTACAGAGATATCTCGA	TAGCTACAGTGAAATCTCGATGG	TAGCTACAGAGAAATCTCGATGG	M2:p11rAdA|p8rUdT	M1:p8rUdT	20	3445	6	4	178	18	3509	7.38113e-14	165.626	1.46233e-13	5.9882e-17	0.045073	1.69962e-15	1.2793	1.32856e-15
BRAF	V600E	TAGCTACAGAGCAATCTCGA	TAGCTACAGTGAAATCTCGATGG	TAGCTACAGAGAAATCTCGATGG	M2:p11rAdA|p9rCdT	M1:p9rCdT	20	3317	5	9	139	72	3378.78	0	127.085	48.3245	0.0135965	0.0493529	0.385906	1.40078	0.275495
BRAF	V600E	TAGCTACAGAGGAATCTCGA	TAGCTACAGTGAAATCTCGATGG	TAGCTACAGAGAAATCTCGATGG	M2:p11rAdA|p9rGdT	M1:p9rGdT	20	5648	97	282	818	404	5753.09	81.8778	797.713	489.479	0.0802224	0.180731	2.27694	5.12965	0.443879
BRAF	V600E	TAGCTACAGAGTAATCTCGA	TAGCTACAGTGAAATCTCGATGG	TAGCTACAGAGAAATCTCGATGG	M2:p11rAdA|p9rUdT	M1:p9rUdT	20	3701	9	60	90	47	3769.88	7.83335e-13	76.7062	32.3597	0.00834239	0.0281174	0.236781	0.798052	0.296698
BRAF	V600E	TAGCTACAAAGAAATCTCGA	TAGCTACAGTGAAATCTCGATGG	TAGCTACAGAGAAATCTCGATGG	M2:p12rAdC|p11rAdA	M1:p12rAdC	20	4194	42	11	325	108	4272.14	39.5922	309.935	68.5274	0.0230523	0.0806922	0.654289	2.29027	0.285681
BRAF	V600E	TAGCTACACAGAAATCTCGA	TAGCTACAGTGAAATCTCGATGG	TAGCTACAGAGAAATCTCGATGG	M2:p12rCdC|p11rAdA	M1:p12rCdC	20	5365	10	18	479	84	5464.92	0	459.729	40.6633	0.00681662	0.0838837	0.193475	2.38086	0.0812628
BRAF	V600E	TAGCTACATAGAAATCTCGA	TAGCTACAGTGAAATCTCGATGG	TAGCTACAGAGAAATCTCGATGG	M2:p12rUdC|p11rAdA	M1:p12rUdC	20	3348	23	11	69	19	3410.24	7.72931	56.9743	0	0.0022243	0.0163957	0.0631318	0.465358	0.135663
BRAF	V600E	TAGCTACCGAGAAATCTCGA	TAGCTACAGTGAAATCTCGATGG	TAGCTACAGAGAAATCTCGATGG	M2:p13rCdT|p11rAdA	M1:p13rCdT	20	5605	37	0	493	72	5709.43	26.0303	472.867	8.45182	0.00554661	0.0774225	0.157429	2.19747	0.0716408
BRAF	V600E	TAGCTACGGAGAAATCTCGA	TAGCTACAGTGAAATCTCGATGG	TAGCTACAGAGAAATCTCGATGG	M2:p13rGdT|p11rAdA	M1:p13rGdT	20	3394	0	25	228	48	3457.17	5.36667e-13	215.809	24.5592	0.00664203	0.0650076	0.18852	1.8451	0.102173
BRAF	V600E	TAGCTACTGAGAAATCTCGA	TAGCTACAGTGAAATCTCGATGG	TAGCTACAGAGAAATCTCGATGG	M2:p13rUdT|p11rAdA	M1:p13rUdT	20	5303	33	51	1087	52	5401.76	14.1589	1067.95	10.7304	0.0038323	0.166089	0.108772	4.71408	0.0230738
BRAF	V600E	TAGCTAAAGAGAAATCTCGA	TAGCTACAGTGAAATCTCGATGG	TAGCTACAGAGAAATCTCGATGG	M2:p14rAdG|p11rAdA	M1:p14rAdG	20	3055	25	9	60	32	3111.9	18.3682	49.0264	0	0.00577746	0.0154206	0.163981	0.437679	0.37466
BRAF	V600E	TAGCTAGAGAGAAATCTCGA	TAGCTACAGTGAAATCTCGATGG	TAGCTACAGAGAAATCTCGATGG	M2:p14rGdG|p11rAdA	M1:p14rGdG	20	3882	15	0	197	111	3954.34	6.26147	183.056	82.6276	0.0210324	0.0628645	0.59696	1.78427	0.334568
BRAF	V600E	TAGCTATAGAGAAATCTCGA	TAGCTACAGTGAAATCTCGATGG	TAGCTACAGAGAAATCTCGATGG	M2:p14rUdG|p11rAdA	M1:p14rUdG	20	4956	5	1	821	44	5048.23	0	803.198	0	0	0.137265	0	3.89598	0
BRAF	V600E	TAGCTCCAGAGAAATCTCGA	TAGCTACAGTGAAATCTCGATGG	TAGCTACAGAGAAATCTCGATGG	M2:p15rCdT|p11rAdA	M1:p15rCdT	20	3661	11	8	192	68	3729.21	6.40274e-18	178.85	38.9365	0.00986486	0.0551777	0.279993	1.5661	0.178783
BRAF	V600E	TAGCTGCAGAGAAATCTCGA	TAGCTACAGTGAAATCTCGATGG	TAGCTACAGAGAAATCTCGATGG	M2:p15rGdT|p11rAdA	M1:p15rGdT	20	4082	13	50	186	71	4158.01	4.20265e-14	171.338	52.6639	0.0120182	0.0511185	0.341111	1.45089	0.235105
BRAF	V600E	TAGCTTCAGAGAAATCTCGA	TAGCTACAGTGAAATCTCGATGG	TAGCTACAGAGAAATCTCGATGG	M2:p15rUdT|p11rAdA	M1:p15rUdT	20	5559	15	33	836	109	5662.54	0	816.032	73.6012	0.0112331	0.135777	0.318827	3.85373	0.0827321
BRAF	V600E	ACAGAGAAATATCGATGGAG	ACAGTGAAATCTCGATGGAGTGG	ACAGAGAAATCTCGATGGAGTGG	M2:p16rAdA|p10rAdG	M1:p10rAdG	20	3259	45	8	139	82	3319.72	47.4676	127.294	45.4	0.0262347	0.0487851	0.106335	0.197738	0.53776
BRAF	V600E	ACAGAGAAATGTCGATGGAG	ACAGTGAAATCTCGATGGAGTGG	ACAGAGAAATCTCGATGGAGTGG	M2:p16rAdA|p10rGdG	M1:p10rGdG	20	2851	0	0	87	48	2904.09	0	76.7593	22.1295	0.00736919	0.0329302	0.0298691	0.133474	0.223782
BRAF	V600E	ACAGAGAAATTTCGATGGAG	ACAGTGAAATCTCGATGGAGTGG	ACAGAGAAATCTCGATGGAGTGG	M2:p16rAdA|p10rUdG	M1:p10rUdG	20	2271	9	18	83	34	2313.3	0.158319	74.8425	19.094	0.00799718	0.03902	0.0324145	0.158158	0.204951
BRAF	V600E	ACAGAGAAAACTCGATGGAG	ACAGTGAAATCTCGATGGAGTGG	ACAGAGAAATCTCGATGGAGTGG	M2:p16rAdA|p11rAdA	M1:p11rAdA	20	5075	39	52	1446	172	5169.54	28.3193	1427.77	152.668	0.0267009	0.233162	0.108225	0.94506	0.114517
BRAF	V600E	ACAGAGAAAACTCGATGGAG	ACAGTGAAATCTCGATGGAGTGG	ACAGAGAAATCTCGATGGAGTGG	M2:p16rAdA|p11rAdA	M1:p11rAdA	20	5075	39	52	1446	172	5169.54	28.3193	1427.77	152.668	0.0267009	0.233162	0.757849	6.61779	0.114517
BRAF	V600E	TAGCAACAGAGAAATCTCGA	TAGCTACAGTGAAATCTCGATGG	TAGCTACAGAGAAATCTCGATGG	M2:p16rAdA|p11rAdA	M1:p16rAdA	20	6183	5	23	1500	33	6297.88	0	1477.79	0	0	0.190053	0	0.770332	0
BRAF	V600E	TAGCAACAGAGAAATCTCGA	TAGCTACAGTGAAATCTCGATGG	TAGCTACAGAGAAATCTCGATGG	M2:p16rAdA|p11rAdA	M1:p16rAdA	20	6183	5	23	1500	33	6297.88	0	1477.79	0	0	0.190053	0	5.39425	0
BRAF	V600E	ACAGAGAAACCTCGATGGAG	ACAGTGAAATCTCGATGGAGTGG	ACAGAGAAATCTCGATGGAGTGG	M2:p16rAdA|p11rCdA	M1:p11rCdA	20	6174	43	22	2096	105	6289.02	29.7437	2073.82	47.6809	0.00917324	0.251355	0.0371814	1.0188	0.0364952
BRAF	V600E	ACAGAGAAAGCTCGATGGAG	ACAGTGAAATCTCGATGGAGTGG	ACAGAGAAATCTCGATGGAGTGG	M2:p16rAdA|p11rGdA	M1:p11rGdA	20	4286	5	6	398	71	4365.82	5.12659e-13	382.605	34.0743	0.00712478	0.0871257	0.0288785	0.353142	0.0817759
BRAF	V600E	ACAGAGAACTCTCGATGGAG	ACAGTGAAATCTCGATGGAGTGG	ACAGAGAAATCTCGATGGAGTGG	M2:p16rAdA|p12rCdT	M1:p12rCdT	20	9690	2	24	3622	247	9870.46	1.29311e-11	3587.19	184.118	0.0134966	0.276453	0.0547052	1.12053	0.0488207
BRAF	V600E	ACAGAGAAGTCTCGATGGAG	ACAGTGAAATCTCGATGGAGTGG	ACAGAGAAATCTCGATGGAGTGG	M2:p16rAdA|p12rGdT	M1:p12rGdT	20	8164	25	18	4112	265	8316.13	3.16634	4082.67	221.24	0.0177773	0.340952	0.0720557	1.38196	0.0521402
BRAF	V600E	ACAGAGAATTCTCGATGGAG	ACAGTGAAATCTCGATGGAGTGG	ACAGAGAAATCTCGATGGAGTGG	M2:p16rAdA|p12rUdT	M1:p12rUdT	20	4160	38	0	263	69	4237.51	34.2218	248.057	20.079	0.0119609	0.0590626	0.0484803	0.239395	0.202512
BRAF	V600E	ACAGAGACATCTCGATGGAG	ACAGTGAAATCTCGATGGAGTGG	ACAGAGAAATCTCGATGGAGTGG	M2:p16rAdA|p13rCdT	M1:p13rCdT	20	3562	29	79	80	21	3628.3	11.9491	67.2054	6.13681	0.00487019	0.0197497	0.01974	0.0800502	0.246596
BRAF	V600E	ACAGAGAGATCTCGATGGAG	ACAGTGAAATCTCGATGGAGTGG	ACAGAGAAATCTCGATGGAGTGG	M2:p16rAdA|p13rGdT	M1:p13rGdT	20	4983	10	32	1611	189	5075.83	0	1593.1	175.877	0.025695	0.258441	0.104148	1.04752	0.0994231
BRAF	V600E	ACAGAGATATCTCGATGGAG	ACAGTGAAATCTCGATGGAGTGG	ACAGAGAAATCTCGATGGAGTGG	M2:p16rAdA|p13rUdT	M1:p13rUdT	20	4418	14	0	314	15	4500.01	0	298.131	0	0	0.0621348	0	0.251847	0
BRAF	V600E	ACAGAGCAATCTCGATGGAG	ACAGTGAAATCTCGATGGAGTGG	ACAGAGAAATCTCGATGGAGTGG	M2:p16rAdA|p14rCdT	M1:p14rCdT	20	8800	6	70	3409	207	8963.84	1.86627e-12	3377.39	164.14	0.0131255	0.283201	0.053201	1.14788	0.0463471
BRAF	V600E	ACAGAGGAATCTCGATGGAG	ACAGTGAAATCTCGATGGAGTGG	ACAGAGAAATCTCGATGGAGTGG	M2:p16rAdA|p14rGdT	M1:p14rGdT	20	4997	2	27	1109	121	5090.04	2.77762e-12	1091.05	92.6766	0.0147721	0.188679	0.0598748	0.764761	0.0782921
BRAF	V600E	ACAGAGTAATCTCGATGGAG	ACAGTGAAATCTCGATGGAGTGG	ACAGAGAAATCTCGATGGAGTGG	M2:p16rAdA|p14rUdT	M1:p14rUdT	20	7184	7	57	2108	240	7317.78	2.24396e-12	2082.2	218.744	0.0227415	0.239215	0.0921767	0.969595	0.0950672
BRAF	V600E	ACAGAAAAATCTCGATGGAG	ACAGTGAAATCTCGATGGAGTGG	ACAGAGAAATCTCGATGGAGTGG	M2:p16rAdA|p15rAdC	M1:p15rAdC	20	5465	24	16	891	82	5566.81	7.34228	871.37	33.9562	0.00637373	0.139722	0.0258343	0.566327	0.0456172
BRAF	V600E	ACAGACAAATCTCGATGGAG	ACAGTGAAATCTCGATGGAGTGG	ACAGAGAAATCTCGATGGAGTGG	M2:p16rAdA|p15rCdC	M1:p15rCdC	20	8203	71	14	1804	125	8355.83	59.7577	1774.53	33.9762	0.00916794	0.176887	0.0371599	0.716966	0.0518293
BRAF	V600E	ACAGATAAATCTCGATGGAG	ACAGTGAAATCTCGATGGAGTGG	ACAGAGAAATCTCGATGGAGTGG	M2:p16rAdA|p15rUdC	M1:p15rUdC	20	7125	7	58	921	197	7257.67	5.19317e-12	895.407	168.489	0.0202473	0.127848	0.0820672	0.518199	0.15837
BRAF	V600E	ACAGAGAAATCTCGATGGAA	ACAGTGAAATCTCGATGGAGTGG	ACAGAGAAATCTCGATGGAGTGG	M2:p16rAdA|p1rAdC	M1:p1rAdC	20	5470	17	4	219	21	5571.56	1.24894e-12	199.353	7.53721e-12	1.52249e-15	0.0345444	6.17101e-15	0.140017	4.40733e-14
BRAF	V600E	ACAGAGAAATCTCGATGGAC	ACAGTGAAATCTCGATGGAGTGG	ACAGAGAAATCTCGATGGAGTGG	M2:p16rAdA|p1rCdC	M1:p1rCdC	20	5174	18	17	105	128	5270.4	2.45005	86.4149	94.4122	0.0177609	0.0331569	0.0719893	0.134393	0.535662
BRAF	V600E	ACAGAGAAATCTCGATGGAT	ACAGTGAAATCTCGATGGAGTGG	ACAGAGAAATCTCGATGGAGTGG	M2:p16rAdA|p1rUdC	M1:p1rUdC	20	7581	44	67	167	100	7722.2	17.8574	139.769	44.5908	0.00788047	0.0232648	0.0319415	0.0942979	0.338729
BRAF	V600E	ACAGAGAAATCTCGATGGCG	ACAGTGAAATCTCGATGGAGTGG	ACAGAGAAATCTCGATGGAGTGG	M2:p16rAdA|p2rCdT	M1:p2rCdT	20	7648	100	0	486	75	7790.25	88.7995	458.529	2.30039e-11	0.0106505	0.0549955	0.0431691	0.22291	0.193662
BRAF	V600E	ACAGAGAAATCTCGATGGGG	ACAGTGAAATCTCGATGGAGTGG	ACAGAGAAATCTCGATGGAGTGG	M2:p16rAdA|p2rGdT	M1:p2rGdT	20	2997	23	21	90	61	3052.83	16.3071	79.2348	38.2937	0.0171342	0.0368814	0.0694489	0.149489	0.464575
BRAF	V600E	ACAGAGAAATCTCGATGGTG	ACAGTGAAATCTCGATGGAGTGG	ACAGAGAAATCTCGATGGAGTGG	M2:p16rAdA|p2rUdT	M1:p2rUdT	20	5224	5	16	836	102	5321.29	0	817.235	63.1679	0.0101856	0.141962	0.0412847	0.575406	0.0717488
BRAF	V600E	ACAGAGAAATCTCGATGAAG	ACAGTGAAATCTCGATGGAGTGG	ACAGAGAAATCTCGATGGAGTGG	M2:p16rAdA|p3rAdC	M1:p3rAdC	20	4091	1	0	98	94	4167.19	6.86227e-13	83.3052	61.755	0.0143208	0.0336391	0.0580458	0.136347	0.42572
BRAF	V600E	ACAGAGAAATCTCGATGCAG	ACAGTGAAATCTCGATGGAGTGG	ACAGAGAAATCTCGATGGAGTGG	M2:p16rAdA|p3rCdC	M1:p3rCdC	20	7752	66	0	138	99	7896.43	56.0138	110.155	4.58178	0.00751137	0.0142226	0.0304454	0.0576478	0.528128
BRAF	V600E	ACAGAGAAATCTCGATGTAG	ACAGTGAAATCTCGATGGAGTGG	ACAGAGAAATCTCGATGGAGTGG	M2:p16rAdA|p3rUdC	M1:p3rUdC	20	7201	24	13	129	171	7335.17	3.16388	103.134	119.051	0.0161649	0.0293876	0.0655204	0.119115	0.55006
BRAF	V600E	ACAGAGAAATCTCGATAGAG	ACAGTGAAATCTCGATGGAGTGG	ACAGAGAAATCTCGATGGAGTGG	M2:p16rAdA|p4rAdC	M1:p4rAdC	20	7958	38	0	284	65	8106.1	7.05702	255.415	3.04317e-12	0.000843276	0.0305208	0.003418	0.123708	0.0276296
BRAF	V600E	ACAGAGAAATCTCGATCGAG	ACAGTGAAATCTCGATGGAGTGG	ACAGAGAAATCTCGATGGAGTGG	M2:p16rAdA|p4rCdC	M1:p4rCdC	20	8480	14	0	219	230	8637.99	3.53567e-13	188.54	169.986	0.0188946	0.0398516	0.0765844	0.161528	0.474124
BRAF	V600E	ACAGAGAAATCTCGATTGAG	ACAGTGAAATCTCGATGGAGTGG	ACAGAGAAATCTCGATGGAGTGG	M2:p16rAdA|p4rUdC	M1:p4rUdC	20	5711	54	3	119	74	5817.4	48.1622	98.4861	3.53235	0.00866256	0.0170954	0.0351115	0.0692919	0.506718
BRAF	V600E	ACAGAGAAATCTCGAAGGAG	ACAGTGAAATCTCGATGGAGTGG	ACAGAGAAATCTCGATGGAGTGG	M2:p16rAdA|p5rAdA	M1:p5rAdA	20	3987	1	0	135	91	4061.26	5.65928e-13	120.679	59.4563	0.0140181	0.0424707	0.0568188	0.172144	0.330065
BRAF	V600E	ACAGAGAAATCTCGACGGAG	ACAGTGAAATCTCGATGGAGTGG	ACAGAGAAATCTCGATGGAGTGG	M2:p16rAdA|p5rCdA	M1:p5rCdA	20	4795	2	8	218	34	4884.15	0	200.777	0	0	0.0394847	0	0.160041	0
BRAF	V600E	ACAGAGAAATCTCGAGGGAG	ACAGTGAAATCTCGATGGAGTGG	ACAGAGAAATCTCGATGGAGTGG	M2:p16rAdA|p5rGdA	M1:p5rGdA	20	10478	29	0	172	251	10673.2	5.63956e-19	134.363	170.401	0.015522	0.0277613	0.0629145	0.112523	0.559125
BRAF	V600E	ACAGAGAAATCTCGCTGGAG	ACAGTGAAATCTCGATGGAGTGG	ACAGAGAAATCTCGATGGAGTGG	M2:p16rAdA|p6rCdT	M1:p6rCdT	20	4591	73	13	107	48	4676.4	70.2492	90.5095	0	0.0145228	0.0187113	0.0588645	0.0758414	0.776153
BRAF	V600E	ACAGAGAAATCTCGGTGGAG	ACAGTGAAATCTCGATGGAGTGG	ACAGAGAAATCTCGATGGAGTGG	M2:p16rAdA|p6rGdT	M1:p6rGdT	20	4829	10	20	966	149	4918.96	0	948.654	125.629	0.0209618	0.179249	0.0849631	0.72654	0.116942
BRAF	V600E	ACAGAGAAATCTCGTTGGAG	ACAGTGAAATCTCGATGGAGTGG	ACAGAGAAATCTCGATGGAGTGG	M2:p16rAdA|p6rUdT	M1:p6rUdT	20	7329	2	32	239	51	7465.28	0	212.675	0	0	0.0276994	0	0.112272	0
BRAF	V600E	ACAGAGAAATCTCAATGGAG	ACAGTGAAATCTCGATGGAGTGG	ACAGAGAAATCTCGATGGAGTGG	M2:p16rAdA|p7rAdC	M1:p7rAdC	20	9113	47	34	734	201	9282.78	23.3869	701.266	132.464	0.01537	0.0822227	0.0622985	0.333269	0.186932
BRAF	V600E	ACAGAGAAATCTCCATGGAG	ACAGTGAAATCTCGATGGAGTGG	ACAGAGAAATCTCGATGGAGTGG	M2:p16rAdA|p7rCdC	M1:p7rCdC	20	7762	32	30	175	114	7906.6	6.494	147.119	49.2026	0.00686814	0.0242091	0.0278382	0.0981253	0.283701
BRAF	V600E	ACAGAGAAATCTCTATGGAG	ACAGTGAAATCTCGATGGAGTGG	ACAGAGAAATCTCGATGGAGTGG	M2:p16rAdA|p7rUdC	M1:p7rUdC	20	11203	42	37	240	121	11411.7	2.74261	199.759	18.8488	0.00185604	0.0187919	0.00752298	0.0761682	0.0987679
BRAF	V600E	ACAGAGAAATCTAGATGGAG	ACAGTGAAATCTCGATGGAGTGG	ACAGAGAAATCTCGATGGAGTGG	M2:p16rAdA|p8rAdG	M1:p8rAdG	20	6701	36	41	153	99	6825.82	14.8532	128.93	45.7246	0.00863506	0.0248961	0.035	0.10091	0.346843
BRAF	V600E	ACAGAGAAATCTGGATGGAG	ACAGTGAAATCTCGATGGAGTGG	ACAGAGAAATCTCGATGGAGTGG	M2:p16rAdA|p8rGdG	M1:p8rGdG	20	4249	15	11	394	77	4328.16	1.52451	378.738	43.0331	0.00937768	0.0887666	0.03801	0.359792	0.105644
BRAF	V600E	ACAGAGAAATCTTGATGGAG	ACAGTGAAATCTCGATGGAGTGG	ACAGAGAAATCTCGATGGAGTGG	M2:p16rAdA|p8rUdG	M1:p8rUdG	20	8379	73	20	2585	216	8535.12	64.6402	2554.9	141.098	0.0182137	0.238674	0.0738246	0.967402	0.0763123
BRAF	V600E	ACAGAGAAATCACGATGGAG	ACAGTGAAATCTCGATGGAGTGG	ACAGAGAAATCTCGATGGAGTGG	M2:p16rAdA|p9rAdA	M1:p9rAdA	20	4285	28	11	337	90	4364.84	19.4712	321.608	52.3593	0.0150959	0.0785931	0.0611874	0.318557	0.192077
BRAF	V600E	ACAGAGAAATCCCGATGGAG	ACAGTGAAATCTCGATGGAGTGG	ACAGAGAAATCTCGATGGAGTGG	M2:p16rAdA|p9rCdA	M1:p9rCdA	20	5935	39	96	1500	149	6045.52	17.0933	1478.68	134.258	0.0197186	0.21014	0.0799243	0.851747	0.0938357
BRAF	V600E	ACAGAGAAATCGCGATGGAG	ACAGTGAAATCTCGATGGAGTGG	ACAGAGAAATCTCGATGGAGTGG	M2:p16rAdA|p9rGdA	M1:p9rGdA	20	4383	45	8	239	84	4464.66	42.133	223.256	35.6248	0.0163162	0.054322	0.0661336	0.22018	0.300361
BRAF	V600E	TAGCCACAGAGAAATCTCGA	TAGCTACAGTGAAATCTCGATGG	TAGCTACAGAGAAATCTCGATGG	M2:p16rCdA|p11rAdA	M1:p16rCdA	20	2957	0	52	124	25	3012	3.26088e-12	113.379	12.3498	0.0039359	0.0400699	0.111712	1.1373	0.0982258
BRAF	V600E	TAGCGACAGAGAAATCTCGA	TAGCTACAGTGAAATCTCGATGG	TAGCTACAGAGAAATCTCGATGG	M2:p16rGdA|p11rAdA	M1:p16rGdA	20	5109	18	45	1209	23	5203.98	0	1190.65	0	0	0.186195	0	5.28475	0
BRAF	V600E	CAGAGAAATCACGATGGAGT	CAGTGAAATCTCGATGGAGTGGG	CAGAGAAATCTCGATGGAGTGGG	M2:p17rAdA|p10rAdA	M1:p10rAdA	20	10225	60	53	2537	362	10415.5	39.7878	2500.27	312.679	0.0265646	0.212006	0.0978717	0.781091	0.125301
BRAF	V600E	CAGAGAAATCCCGATGGAGT	CAGTGAAATCTCGATGGAGTGGG	CAGAGAAATCTCGATGGAGTGGG	M2:p17rAdA|p10rCdA	M1:p10rCdA	20	7818	14	36	3908	172	7963.61	1.87003e-12	3879.92	122.046	0.0101997	0.334456	0.0375788	1.23223	0.0304965
BRAF	V600E	CAGAGAAATCGCGATGGAGT	CAGTGAAATCTCGATGGAGTGGG	CAGAGAAATCTCGATGGAGTGGG	M2:p17rAdA|p10rGdA	M1:p10rGdA	20	8962	29	61	2353	293	9128.97	0	2320.81	261.548	0.0223329	0.220501	0.0822809	0.812388	0.101283
BRAF	V600E	CAGAGAAATATCGATGGAGT	CAGTGAAATCTCGATGGAGTGGG	CAGAGAAATCTCGATGGAGTGGG	M2:p17rAdA|p11rAdG	M1:p11rAdG	20	9755	42	63	2949	294	9936.74	13.4573	2913.96	249.371	0.0200425	0.241226	0.0738424	0.888748	0.0830859
BRAF	V600E	CAGAGAAATGTCGATGGAGT	CAGTGAAATCTCGATGGAGTGGG	CAGAGAAATCTCGATGGAGTGGG	M2:p17rAdA|p11rGdG	M1:p11rGdG	20	12006	46	152	6153	567	12229.7	7.24611	6109.87	582.089	0.0311342	0.353532	0.114707	1.30251	0.0880661
BRAF	V600E	CAGAGAAATTTCGATGGAGT	CAGTGAAATCTCGATGGAGTGGG	CAGAGAAATCTCGATGGAGTGGG	M2:p17rAdA|p11rUdG	M1:p11rUdG	20	5664	7	17	1898	123	5769.49	1.43356e-12	1877.65	83.1793	0.0107601	0.253655	0.0396434	0.934537	0.0424204
BRAF	V600E	CAGAGAAAACTCGATGGAGT	CAGTGAAATCTCGATGGAGTGGG	CAGAGAAATCTCGATGGAGTGGG	M2:p17rAdA|p12rAdA	M1:p12rAdA	20	8973	74	50	1003	107	9140.14	54.3422	970.769	17.8631	0.00709069	0.0970854	0.0261241	0.357691	0.0730356
BRAF	V600E	CAGAGAAACCTCGATGGAGT	CAGTGAAATCTCGATGGAGTGGG	CAGAGAAATCTCGATGGAGTGGG	M2:p17rAdA|p12rCdA	M1:p12rCdA	20	4610	17	20	1151	98	4695.89	2.12928	1134.44	66.7479	0.0116757	0.203619	0.0430165	0.75019	0.0573408
BRAF	V600E	CAGAGAAAGCTCGATGGAGT	CAGTGAAATCTCGATGGAGTGGG	CAGAGAAATCTCGATGGAGTGGG	M2:p17rAdA|p12rGdA	M1:p12rGdA	20	13167	61	33	4840	175	13412.3	21.7947	4792.7	51.5227	0.00401117	0.265026	0.0147783	0.976431	0.015135
BRAF	V600E	CAGAGAACTCTCGATGGAGT	CAGTGAAATCTCGATGGAGTGGG	CAGAGAAATCTCGATGGAGTGGG	M2:p17rAdA|p13rCdT	M1:p13rCdT	20	9820	19	94	3722	399	10002.9	0	3686.73	389.592	0.0276714	0.289527	0.101949	1.0667	0.0955744
BRAF	V600E	CAGAGAAGTCTCGATGGAGT	CAGTGAAATCTCGATGGAGTGGG	CAGAGAAATCTCGATGGAGTGGG	M2:p17rAdA|p13rGdT	M1:p13rGdT	20	8711	31	385	5217	359	8872.97	0	5185.71	461.807	0.0318038	0.388934	0.117174	1.43295	0.0817716
BRAF	V600E	CAGAGAATTCTCGATGGAGT	CAGTGAAATCTCGATGGAGTGGG	CAGAGAAATCTCGATGGAGTGGG	M2:p17rAdA|p13rUdT	M1:p13rUdT	20	8671	51	54	2261	193	8832.53	27.8102	2229.85	134.254	0.0144385	0.210621	0.0531954	0.775989	0.0685518
BRAF	V600E	CAGAGACATCTCGATGGAGT	CAGTGAAATCTCGATGGAGTGGG	CAGAGAAATCTCGATGGAGTGGG	M2:p17rAdA|p14rCdT	M1:p14rCdT	20	9766	13	17	3213	229	9947.91	3.59683e-12	3177.92	159.128	0.0119781	0.25119	0.0441306	0.925456	0.0476853
BRAF	V600E	CAGAGAGATCTCGATGGAGT	CAGTGAAATCTCGATGGAGTGGG	CAGAGAAATCTCGATGGAGTGGG	M2:p17rAdA|p14rGdT	M1:p14rGdT	20	5942	51	190	1812	246	6052.61	24.3539	1790.66	282.011	0.0375925	0.254327	0.138502	0.937013	0.147812
BRAF	V600E	CAGAGATATCTCGATGGAGT	CAGTGAAATCTCGATGGAGTGGG	CAGAGAAATCTCGATGGAGTGGG	M2:p17rAdA|p14rUdT	M1:p14rUdT	20	15201	72	104	8842	565	15484.2	33.5506	8787.4	514.299	0.0220734	0.374774	0.0813247	1.38078	0.0588979
BRAF	V600E	CAGAGCAATCTCGATGGAGT	CAGTGAAATCTCGATGGAGTGGG	CAGAGAAATCTCGATGGAGTGGG	M2:p17rAdA|p15rCdT	M1:p15rCdT	20	10110	51	171	3282	203	10298.3	5.06832	3245.68	178.46	0.0133694	0.249437	0.0492567	0.918999	0.0535982
BRAF	V600E	CAGAGGAATCTCGATGGAGT	CAGTGAAATCTCGATGGAGTGGG	CAGAGAAATCTCGATGGAGTGGG	M2:p17rAdA|p15rGdT	M1:p15rGdT	20	5820	41	216	1973	141	5928.29	3.36783	1952.09	174.356	0.0220553	0.26389	0.081258	0.972245	0.0835777
BRAF	V600E	CAGAGTAATCTCGATGGAGT	CAGTGAAATCTCGATGGAGTGGG	CAGAGAAATCTCGATGGAGTGGG	M2:p17rAdA|p15rUdT	M1:p15rUdT	20	10074	59	45	3143	192	10261.7	33.0623	3106.81	110.771	0.0106446	0.238122	0.0392178	0.877311	0.0447023
BRAF	V600E	CAGAAAAATCTCGATGGAGT	CAGTGAAATCTCGATGGAGTGGG	CAGAGAAATCTCGATGGAGTGGG	M2:p17rAdA|p16rAdC	M1:p16rAdC	20	11581	22	22	2436	190	11796.7	3.07877e-12	2394.4	91.9802	0.00643979	0.174079	0.023726	0.641356	0.0369936
BRAF	V600E	CAGACAAATCTCGATGGAGT	CAGTGAAATCTCGATGGAGTGGG	CAGAGAAATCTCGATGGAGTGGG	M2:p17rAdA|p16rCdC	M1:p16rCdC	20	10743	8	24	1979	135	10943	0	1940.41	37.3766	0.00289274	0.15307	0.0106577	0.563953	0.0188982
BRAF	V600E	CAGATAAATCTCGATGGAGT	CAGTGAAATCTCGATGGAGTGGG	CAGAGAAATCTCGATGGAGTGGG	M2:p17rAdA|p16rUdC	M1:p16rUdC	20	7931	32	51	1674	291	8078.77	10.2752	1645.51	264.939	0.0275228	0.191055	0.101402	0.7039	0.144057
BRAF	V600E	CAGAGAAATCTCGATGGAGA	CAGTGAAATCTCGATGGAGTGGG	CAGAGAAATCTCGATGGAGTGGG	M2:p17rAdA|p1rAdA	M1:p1rAdA	20	7863	57	149	2894	169	8009.4	25.6198	2865.76	150.969	0.0159784	0.272964	0.058869	1.00568	0.0585367
BRAF	V600E	CAGAGAAATCTCGATGGAGC	CAGTGAAATCTCGATGGAGTGGG	CAGAGAAATCTCGATGGAGTGGG	M2:p17rAdA|p1rCdA	M1:p1rCdA	20	9366	43	56	1004	133	9540.46	10.8254	970.357	60.2016	0.00671215	0.0973893	0.0247295	0.35881	0.0689208
BRAF	V600E	CAGAGAAATCTCGATGGAGG	CAGTGAAATCTCGATGGAGTGGG	CAGAGAAATCTCGATGGAGTGGG	M2:p17rAdA|p1rGdA	M1:p1rGdA	20	9058	146	328	4173	1139	9226.74	156.455	4140.46	1317.98	0.0993446	0.367779	0.366014	1.355	0.27012
BRAF	V600E	CAGAGAAATCTCGATGGAAT	CAGTGAAATCTCGATGGAGTGGG	CAGAGAAATCTCGATGGAGTGGG	M2:p17rAdA|p2rAdC	M1:p2rAdC	20	13993	2	13	465	181	14253.6	7.59874e-11	414.738	48.1753	0.00327357	0.0314554	0.0120608	0.115891	0.10407
BRAF	V600E	CAGAGAAATCTCGATGGACT	CAGTGAAATCTCGATGGAGTGGG	CAGAGAAATCTCGATGGAGTGGG	M2:p17rAdA|p2rCdC	M1:p2rCdC	20	9104	26	21	260	77	9273.47	5.18327e-13	227.299	6.0315e-13	1.18041e-16	0.0239242	4.34896e-16	0.0881438	4.93393e-15
BRAF	V600E	CAGAGAAATCTCGATGGATT	CAGTGAAATCTCGATGGAGTGGG	CAGAGAAATCTCGATGGAGTGGG	M2:p17rAdA|p2rUdC	M1:p2rUdC	20	15768	26	66	387	245	16061.6	0	330.362	122.05	0.00739069	0.0273956	0.0272294	0.100933	0.269777
BRAF	V600E	CAGAGAAATCTCGATGGCGT	CAGTGAAATCTCGATGGAGTGGG	CAGAGAAATCTCGATGGAGTGGG	M2:p17rAdA|p3rCdT	M1:p3rCdT	20	9329	93	197	2331	571	9502.77	77.5981	2297.49	613.792	0.0553482	0.233058	0.203919	0.858654	0.237486
BRAF	V600E	CAGAGAAATCTCGATGGGGT	CAGTGAAATCTCGATGGAGTGGG	CAGAGAAATCTCGATGGAGTGGG	M2:p17rAdA|p3rGdT	M1:p3rGdT	20	5904	74	66	1118	96	6013.95	66.454	1096.79	44.5698	0.0153735	0.158045	0.0566403	0.582282	0.097273
BRAF	V600E	CAGAGAAATCTCGATGGTGT	CAGTGAAATCTCGATGGAGTGGG	CAGAGAAATCTCGATGGAGTGGG	M2:p17rAdA|p3rUdT	M1:p3rUdT	20	7479	37	17	511	197	7618.36	19.9397	484.135	142.751	0.0196839	0.0758467	0.0725211	0.279441	0.259522
BRAF	V600E	CAGAGAAATCTCGATGAAGT	CAGTGAAATCTCGATGGAGTGGG	CAGAGAAATCTCGATGGAGTGGG	M2:p17rAdA|p4rAdC	M1:p4rAdC	20	11027	12	36	286	31	11231.6	0	246.394	0	0	0.0214666	0	0.0790892	0
BRAF	V600E	CAGAGAAATCTCGATGCAGT	CAGTGAAATCTCGATGGAGTGGG	CAGAGAAATCTCGATGGAGTGGG	M2:p17rAdA|p4rCdC	M1:p4rCdC	20	9661	67	2	127	199	9841.01	52.1256	92.2975	102.411	0.0153191	0.0193013	0.0564398	0.0711114	0.793681
BRAF	V600E	CAGAGAAATCTCGATGTAGT	CAGTGAAATCTCGATGGAGTGGG	CAGAGAAATCTCGATGGAGTGGG	M2:p17rAdA|p4rUdC	M1:p4rUdC	20	15659	26	1	204	243	15950.7	0	147.753	97.265	0.0060056	0.0151286	0.0221264	0.055738	0.396971
BRAF	V600E	CAGAGAAATCTCGATAGAGT	CAGTGAAATCTCGATGGAGTGGG	CAGAGAAATCTCGATGGAGTGGG	M2:p17rAdA|p5rAdC	M1:p5rAdC	20	13954	34	0	590	257	14214	2.19173e-13	539.877	134.662	0.00904469	0.045306	0.0333232	0.16692	0.199636
BRAF	V600E	CAGAGAAATCTCGATCGAGT	CAGTGAAATCTCGATGGAGTGGG	CAGAGAAATCTCGATGGAGTGGG	M2:p17rAdA|p5rCdC	M1:p5rCdC	20	11975	50	29	592	239	12198.1	15.9467	548.986	143.075	0.0123214	0.0536226	0.0453955	0.197561	0.229779
BRAF	V600E	CAGAGAAATCTCGATTGAGT	CAGTGAAATCTCGATGGAGTGGG	CAGAGAAATCTCGATGGAGTGGG	M2:p17rAdA|p5rUdC	M1:p5rUdC	20	11944	25	4	269	255	12166.5	6.60456e-13	226.097	158.544	0.0126318	0.0306459	0.0465393	0.112908	0.412187
BRAF	V600E	CAGAGAAATCTCGAAGGAGT	CAGTGAAATCTCGATGGAGTGGG	CAGAGAAATCTCGATGGAGTGGG	M2:p17rAdA|p6rAdA	M1:p6rAdA	20	12202	107	36	618	140	12429.3	86.7105	574.17	1.92461	0.00677012	0.0440032	0.024943	0.16212	0.153855
BRAF	V600E	CAGAGAAATCTCGACGGAGT	CAGTGAAATCTCGATGGAGTGGG	CAGAGAAATCTCGATGGAGTGGG	M2:p17rAdA|p6rCdA	M1:p6rCdA	20	11560	43	48	1238	167	11775.4	2.79849	1196.48	73.3731	0.0058378	0.0973214	0.0215081	0.35856	0.0599847
BRAF	V600E	CAGAGAAATCTCGAGGGAGT	CAGTGAAATCTCGATGGAGTGGG	CAGAGAAATCTCGATGGAGTGGG	M2:p17rAdA|p6rGdA	M1:p6rGdA	20	10098	57	62	378	242	10286.1	30.0074	341.728	177.371	0.0191393	0.0479085	0.0705146	0.176509	0.399497
BRAF	V600E	CAGAGAAATCTCGCTGGAGT	CAGTGAAATCTCGATGGAGTGGG	CAGAGAAATCTCGATGGAGTGGG	M2:p17rAdA|p7rCdT	M1:p7rCdT	20	15459	43	0	816	151	15746.9	0	760.471	0	0	0.0460686	0	0.16973	0
BRAF	V600E	CAGAGAAATCTCGGTGGAGT	CAGTGAAATCTCGATGGAGTGGG	CAGAGAAATCTCGATGGAGTGGG	M2:p17rAdA|p7rGdT	M1:p7rGdT	20	7233	26	43	1181	212	7367.76	3.29078	1155.02	178.534	0.0208883	0.153201	0.0769586	0.564436	0.136346
BRAF	V600E	CAGAGAAATCTCGTTGGAGT	CAGTGAAATCTCGATGGAGTGGG	CAGAGAAATCTCGATGGAGTGGG	M2:p17rAdA|p7rUdT	M1:p7rUdT	20	11087	30	13	526	138	11293.5	0	486.175	32.6942	0.00276779	0.0439258	0.0101973	0.161835	0.0630105
BRAF	V600E	CAGAGAAATCTCAATGGAGT	CAGTGAAATCTCGATGGAGTGGG	CAGAGAAATCTCGATGGAGTGGG	M2:p17rAdA|p8rAdC	M1:p8rAdC	20	11822	42	20	964	173	12042.3	4.32192	921.535	66.5884	0.00544012	0.0758072	0.020043	0.279295	0.0717626
BRAF	V600E	CAGAGAAATCTCCATGGAGT	CAGTGAAATCTCGATGGAGTGGG	CAGAGAAATCTCGATGGAGTGGG	M2:p17rAdA|p8rCdC	M1:p8rCdC	20	13135	50	4	167	131	13379.7	6.80496	119.819	8.52584e-14	0.000503836	0.00887135	0.00185628	0.0326846	0.0567936
BRAF	V600E	CAGAGAAATCTCTATGGAGT	CAGTGAAATCTCGATGGAGTGGG	CAGAGAAATCTCGATGGAGTGGG	M2:p17rAdA|p8rUdC	M1:p8rUdC	20	9494	32	1	220	194	9670.9	5.55903	185.897	113.063	0.0118915	0.0299697	0.0438116	0.110417	0.396782
BRAF	V600E	CAGAGAAATCTAGATGGAGT	CAGTGAAATCTCGATGGAGTGGG	CAGAGAAATCTCGATGGAGTGGG	M2:p17rAdA|p9rAdG	M1:p9rAdG	20	8696	11	2	367	66	8857.72	0	335.765	0	0	0.036522	0	0.134558	0
BRAF	V600E	CAGAGAAATCTGGATGGAGT	CAGTGAAATCTCGATGGAGTGGG	CAGAGAAATCTCGATGGAGTGGG	M2:p17rAdA|p9rGdG	M1:p9rGdG	20	8116	28	54	1878	213	8267.2	0.253384	1848.85	173.82	0.0169166	0.196564	0.0623255	0.724198	0.0860614
BRAF	V600E	CAGAGAAATCTTGATGGAGT	CAGTGAAATCTCGATGGAGTGGG	CAGAGAAATCTCGATGGAGTGGG	M2:p17rAdA|p9rUdG	M1:p9rUdG	20	6283	68	966	2050	967	6399.46	0	2027.43	1430.03	0.145079	0.350765	0.534513	1.29232	0.413608
BRAF	V600E	ACAAAGAAATCTCGATGGAG	ACAGTGAAATCTCGATGGAGTGG	ACAGAGAAATCTCGATGGAGTGG	M2:p17rAdC|p16rAdA	M1:p17rAdC	20	6708	63	9	647	71	6832.89	50.4239	622.905	1.58264e-13	0.00671762	0.0829852	0.0272281	0.336359	0.0809497
BRAF	V600E	TAGATACAGAGAAATCTCGA	TAGCTACAGTGAAATCTCGATGG	TAGCTACAGAGAAATCTCGATGG	M2:p17rAdG|p11rAdA	M1:p17rAdG	20	4400	35	3	271	48	4481.94	26.087	255.195	1.24813e-14	0.00547674	0.0535762	0.155445	1.52064	0.102223
BRAF	V600E	ACACAGAAATCTCGATGGAG	ACAGTGAAATCTCGATGGAGTGG	ACAGAGAAATCTCGATGGAGTGG	M2:p17rCdC|p16rAdA	M1:p17rCdC	20	7901	12	2	860	229	8048.2	1.35792e-12	831.62	176.669	0.0195074	0.111333	0.0790682	0.45126	0.175216
BRAF	V600E	TAGGTACAGAGAAATCTCGA	TAGCTACAGTGAAATCTCGATGG	TAGCTACAGAGAAATCTCGATGG	M2:p17rGdG|p11rAdA	M1:p17rGdG	20	3872	18	0	635	74	3944.15	8.7949	621.092	37.7555	0.0100938	0.142862	0.28649	4.05482	0.0706543
BRAF	V600E	ACATAGAAATCTCGATGGAG	ACAGTGAAATCTCGATGGAGTGG	ACAGAGAAATCTCGATGGAGTGG	M2:p17rUdC|p16rAdA	M1:p17rUdC	20	8987	70	1	2082	238	9154.47	61.2233	2049.72	154.02	0.0188488	0.192981	0.0763989	0.782201	0.0976717
BRAF	V600E	TAGTTACAGAGAAATCTCGA	TAGCTACAGTGAAATCTCGATGG	TAGCTACAGAGAAATCTCGATGG	M2:p17rUdG|p11rAdA	M1:p17rUdG	20	3261	0	42	164	0	3321.46	0	152.287	0	0	0.0438395	0	1.24429	0
BRAF	V600E	TAACTACAGAGAAATCTCGA	TAGCTACAGTGAAATCTCGATGG	TAGCTACAGAGAAATCTCGATGG	M2:p18rAdC|p11rAdA	M1:p18rAdC	20	3825	11	9	834	68	3896.26	1.57018e-15	820.261	37.2775	0.00784163	0.18039	0.222568	5.11998	0.0434704
BRAF	V600E	CAAAGAAATCTCGATGGAGT	CAGTGAAATCTCGATGGAGTGGG	CAGAGAAATCTCGATGGAGTGGG	M2:p18rAdC|p17rAdA	M1:p18rAdC	20	5598	9	34	908	51	5702.22	0	887.892	4.22491	0.000640687	0.135285	0.00236048	0.49843	0.00473583
BRAF	V600E	TACCTACAGAGAAATCTCGA	TAGCTACAGTGAAATCTCGATGG	TAGCTACAGAGAAATCTCGATGG	M2:p18rCdC|p11rAdA	M1:p18rCdC	20	3295	9	25	237	2	3356.11	2.96821e-12	225.165	5.76307e-12	2.43804e-15	0.0628729	6.91984e-14	1.78451	3.87772e-14
BRAF	V600E	CACAGAAATCTCGATGGAGT	CAGTGAAATCTCGATGGAGTGGG	CAGAGAAATCTCGATGGAGTGGG	M2:p18rCdC|p17rAdA	M1:p18rCdC	20	10029	52	17	1861	62	10215.5	5.04282	1824.98	0	0.000418647	0.151507	0.00154241	0.558194	0.00276322
BRAF	V600E	ACCGAGAAATCTCGATGGAG	ACAGTGAAATCTCGATGGAGTGG	ACAGAGAAATCTCGATGGAGTGG	M2:p18rCdT|p16rAdA	M1:p18rCdT	20	4976	22	16	1284	47	5068.69	5.10053	1266.13	2.22045e-16	0.000804511	0.199707	0.00326088	0.809461	0.00402845
BRAF	V600E	ACGGAGAAATCTCGATGGAG	ACAGTGAAATCTCGATGGAGTGG	ACAGAGAAATCTCGATGGAGTGG	M2:p18rGdT|p16rAdA	M1:p18rGdT	20	8200	74	31	1091	128	8352.76	61.5957	1061.55	43.2159	0.0110106	0.116057	0.0446288	0.470408	0.0948726
BRAF	V600E	TATCTACAGAGAAATCTCGA	TAGCTACAGTGAAATCTCGATGG	TAGCTACAGAGAAATCTCGATGG	M2:p18rUdC|p11rAdA	M1:p18rUdC	20	4018	0	21	219	15	4092.59	6.34949e-12	204.568	5.94947e-12	2.86212e-15	0.0476054	8.1235e-14	1.35118	6.01217e-14
BRAF	V600E	CATAGAAATCTCGATGGAGT	CAGTGAAATCTCGATGGAGTGGG	CAGAGAAATCTCGATGGAGTGGG	M2:p18rUdC|p17rAdA	M1:p18rUdC	20	9231	25	2	2042	195	9403	0	2008.84	119.651	0.0103761	0.184581	0.0382284	0.680049	0.0562141
BRAF	V600E	ACTGAGAAATCTCGATGGAG	ACAGTGAAATCTCGATGGAGTGG	ACAGAGAAATCTCGATGGAGTGG	M2:p18rUdT|p16rAdA	M1:p18rUdT	20	4083	0	4	211	55	4159.02	1.30183e-12	196.334	16.7432	0.00382956	0.0487357	0.0155221	0.197537	0.0785783
BRAF	V600E	AAAGAGAAATCTCGATGGAG	ACAGTGAAATCTCGATGGAGTGG	ACAGAGAAATCTCGATGGAGTGG	M2:p19rAdG|p16rAdA	M1:p19rAdG	20	8815	19	26	3256	161	8979.19	8.52425e-13	3224.34	92.9514	0.00755919	0.269775	0.0306392	1.09346	0.0280203
BRAF	V600E	TCGCTACAGAGAAATCTCGA	TAGCTACAGTGAAATCTCGATGG	TAGCTACAGAGAAATCTCGATGG	M2:p19rCdT|p11rAdA	M1:p19rCdT	20	4599	28	78	1433	56	4684.63	7.22128	1416.48	36.2825	0.00707998	0.236429	0.20095	6.71052	0.0299455
BRAF	V600E	CCGAGAAATCTCGATGGAGT	CAGTGAAATCTCGATGGAGTGGG	CAGAGAAATCTCGATGGAGTGGG	M2:p19rCdT|p17rAdA	M1:p19rCdT	20	8212	22	66	3688	616	8365.07	7.11389	3658.5	656.061	0.052273	0.340084	0.192589	1.25297	0.153706
BRAF	V600E	AGAGAGAAATCTCGATGGAG	ACAGTGAAATCTCGATGGAGTGG	ACAGAGAAATCTCGATGGAGTGG	M2:p19rGdG|p16rAdA	M1:p19rGdG	20	6120	43	25	549	89	6234.01	28.9091	527.017	30.6044	0.00872564	0.0817562	0.0353671	0.331378	0.106728
BRAF	V600E	TGGCTACAGAGAAATCTCGA	TAGCTACAGTGAAATCTCGATGG	TAGCTACAGAGAAATCTCGATGG	M2:p19rGdT|p11rAdA	M1:p19rGdT	20	3753	33	32	164	9	3822.7	11.9234	150.52	1.23011e-12	0.00299197	0.0377703	0.0849207	1.07203	0.079215
BRAF	V600E	CGGAGAAATCTCGATGGAGT	CAGTGAAATCTCGATGGAGTGGG	CAGAGAAATCTCGATGGAGTGGG	M2:p19rGdT|p17rAdA	M1:p19rGdT	20	11297	38	130	7498	469	11507.5	1.83503e-16	7457.42	468.101	0.024088	0.407839	0.088747	1.5026	0.0590625
BRAF	V600E	ATAGAGAAATCTCGATGGAG	ACAGTGAAATCTCGATGGAGTGG	ACAGAGAAATCTCGATGGAGTGG	M2:p19rUdG|p16rAdA	M1:p19rUdG	20	4737	6	34	629	120	4825.21	1.41929e-12	611.985	97.2483	0.0175715	0.128149	0.0712214	0.519419	0.137117
BRAF	V600E	TTGCTACAGAGAAATCTCGA	TAGCTACAGTGAAATCTCGATGG	TAGCTACAGAGAAATCTCGATGG	M2:p19rUdT|p11rAdA	M1:p19rUdT	20	4298	3	41	1508	28	4377.95	0	1492.56	0	0	0.254247	0	7.21626	0
BRAF	V600E	CTGAGAAATCTCGATGGAGT	CAGTGAAATCTCGATGGAGTGGG	CAGAGAAATCTCGATGGAGTGGG	M2:p19rUdT|p17rAdA	M1:p19rUdT	20	7792	44	28	3599	267	7937.19	29.334	3571.01	223.485	0.0214963	0.322633	0.0791986	1.18867	0.0666277
BRAF	V600E	AAGCTACAGAGAAATCTCGA	TAGCTACAGTGAAATCTCGATGG	TAGCTACAGAGAAATCTCGATGG	M2:p20rAdA|p11rAdA	M1:p20rAdA	20	5254	8	97	809	26	5351.74	8.85097e-12	790.128	1.62895	0.000265151	0.128877	0.00752573	3.6579	0.00205739
BRAF	V600E	AAGAGAAATCTCGATGGAGT	CAGTGAAATCTCGATGGAGTGGG	CAGAGAAATCTCGATGGAGTGGG	M2:p20rAdG|p17rAdA	M1:p20rAdG	20	5979	4	13	1751	187	6090.37	4.52195e-13	1729.52	154.256	0.0193445	0.236236	0.0712706	0.87036	0.0818863
BRAF	V600E	CAGCTACAGAGAAATCTCGA	TAGCTACAGTGAAATCTCGATGG	TAGCTACAGAGAAATCTCGATGG	M2:p20rCdA|p11rAdA	M1:p20rCdA	20	4288	24	79	384	39	4367.83	2.45546	368.598	21.7137	0.00507691	0.0819879	0.144097	2.32705	0.0619227
BRAF	V600E	CCAGAGAAATCTCGATGGAG	ACAGTGAAATCTCGATGGAGTGG	ACAGAGAAATCTCGATGGAGTGG	M2:p20rCdT|p16rAdA	M1:p20rCdT	20	4246	4	24	1724	139	4325.08	1.31274e-13	1708.75	122.345	0.0198735	0.29744	0.0805522	1.2056	0.0668151
BRAF	V600E	GAGCTACAGAGAAATCTCGA	TAGCTACAGTGAAATCTCGATGG	TAGCTACAGAGAAATCTCGATGG	M2:p20rGdA|p11rAdA	M1:p20rGdA	20	4439	25	14	102	27	4521.56	4.42636	86.0557	4.71098e-12	0.000959741	0.0186589	0.0272402	0.529594	0.051436
BRAF	V600E	GAGAGAAATCTCGATGGAGT	CAGTGAAATCTCGATGGAGTGGG	CAGAGAAATCTCGATGGAGTGGG	M2:p20rGdG|p17rAdA	M1:p20rGdG	20	7127	54	100	3410	173	7259.73	32.0797	3384.4	144.862	0.0163516	0.326147	0.0602439	1.20162	0.0501356
BRAF	V600E	GCAGAGAAATCTCGATGGAG	ACAGTGAAATCTCGATGGAGTGG	ACAGAGAAATCTCGATGGAGTGG	M2:p20rGdT|p16rAdA	M1:p20rGdT	20	3256	0	13	173	45	3316.62	0	161.305	18.2967	0.00523329	0.0513702	0.0212118	0.208216	0.101874
BRAF	V600E	TAGAGAAATCTCGATGGAGT	CAGTGAAATCTCGATGGAGTGGG	CAGAGAAATCTCGATGGAGTGGG	M2:p20rUdG|p17rAdA	M1:p20rUdG	20	7352	29	59	4050	262	7488.97	6.67247	4023.59	241.533	0.0211045	0.362657	0.077755	1.33613	0.0581941
BRAF	V600E	TCAGAGAAATCTCGATGGAG	ACAGTGAAATCTCGATGGAGTGG	ACAGAGAAATCTCGATGGAGTGG	M2:p20rUdT|p16rAdA	M1:p20rUdT	20	3429	18	20	470	50	3492.87	7.13865	457.683	22.4001	0.00742162	0.120621	0.0300816	0.488906	0.0615284
CTNNB1	T41A	TGGCAGTGGCACCAGAA	CTGTGGTAGTGGCACCAGAATGG	CTGTGGCAGTGGCACCAGAATGG	M1:p14rCdA	M0	17	95953	1762	19015	49799	15819	97729.8	1.40794e-11	49454.4	24651.3	0.143459	0.43126	0.333155	1.00152	0.332651
CTNNB1	T41A	GTGGCAGTGGCACCAGAA	CTGTGGTAGTGGCACCAGAATGG	CTGTGGCAGTGGCACCAGAATGG	M1:p14rCdA	M0	18	19797	360	2690	11948	2242	20164.3	113.06	11876.9	3379.24	0.0982819	0.429345	0.22824	0.997069	0.228911
CTNNB1	T41A	TGTGGCAGTGGCACCAGAA	CTGTGGTAGTGGCACCAGAATGG	CTGTGGCAGTGGCACCAGAATGG	M1:p14rCdA	M0	19	18132	262	5386	5989	4498	18466	0	5923.88	7114.79	0.225832	0.413864	0.524451	0.961118	0.545668
CTNNB1	T41A	CTGTGGCAGTGGCACCAGAA	CTGTGGTAGTGGCACCAGAATGG	CTGTGGCAGTGGCACCAGAATGG	M1:p14rCdA	M0	20	7723	216	1955	2974	2060	7865.88	70.8993	2946.26	3055.98	0.224326	0.430607	0.520952	1	0.520952
CTNNB1	T41A	AGAAGGAGCTGTGGCAG	CAGAGAAGGAGCTGTGGTAGTGG	CAGAGAAGGAGCTGTGGCAGTGG	M1:p3rCdA	M0	17	94348	3465	9825	34104	12450	96100.9	3393.09	33765.1	16203.6	0.131114	0.334322	0.509499	1.29915	0.392179
CTNNB1	T41A	GAGAAGGAGCTGTGGCAG	CAGAGAAGGAGCTGTGGTAGTGG	CAGAGAAGGAGCTGTGGCAGTGG	M1:p3rCdA	M0	18	19261	626	1428	8382	2035	19619.2	641.367	8312.82	2508.35	0.101337	0.348152	0.393785	1.35289	0.29107
CTNNB1	T41A	AGAGAAGGAGCTGTGGCAG	CAGAGAAGGAGCTGTGGTAGTGG	CAGAGAAGGAGCTGTGGCAGTGG	M1:p3rCdA	M0	19	21666	530	3278	7557	3254	22067.9	295.161	7479.18	4721.05	0.145131	0.352982	0.563967	1.37166	0.411157
CTNNB1	T41A	CAGAGAAGGAGCTGTGGCAG	CAGAGAAGGAGCTGTGGTAGTGG	CAGAGAAGGAGCTGTGGCAGTGG	M1:p3rCdA	M0	20	9618	279	1297	1110	1771	9796.6	225.902	1075.45	2397.45	0.194389	0.25734	0.755377	1	0.755377
CTNNB1	T41A	CAGAGAAGGAACTGTGGCAG	CAGAGAAGGAGCTGTGGTAGTGG	CAGAGAAGGAGCTGTGGCAGTGG	M2:p10rAdC|p3rCdA	M1:p10rAdC	20	17991	96	47	3945	407	18326.2	53.7341	3880.38	263.897	0.0141018	0.183992	0.0547983	0.714977	0.0766434
CTNNB1	T41A	CAGAGAAGGACCTGTGGCAG	CAGAGAAGGAGCTGTGGTAGTGG	CAGAGAAGGAGCTGTGGCAGTGG	M2:p10rCdC|p3rCdA	M1:p10rCdC	20	16560	76	9	772	234	16868.5	31.5375	712.516	68.2081	0.00564146	0.0441566	0.0219222	0.171589	0.12776
CTNNB1	T41A	CAGAGAAGGATCTGTGGCAG	CAGAGAAGGAGCTGTGGTAGTGG	CAGAGAAGGAGCTGTGGCAGTGG	M2:p10rUdC|p3rCdA	M1:p10rUdC	20	18488	62	125	5241	261	18832.3	2.01349e-13	5174.59	129.133	0.00535022	0.219743	0.0207905	0.853901	0.0243477
CTNNB1	T41A	CAGAGAAGGCGCTGTGGCAG	CAGAGAAGGAGCTGTGGTAGTGG	CAGAGAAGGAGCTGTGGCAGTGG	M2:p11rCdT|p3rCdA	M1:p11rCdT	20	12694	75	3	876	142	12930.5	45.5244	830.403	1.03052e-16	0.00329733	0.0601462	0.0128132	0.233723	0.054822
CTNNB1	T41A	CAGAGAAGGGGCTGTGGCAG	CAGAGAAGGAGCTGTGGTAGTGG	CAGAGAAGGAGCTGTGGCAGTGG	M2:p11rGdT|p3rCdA	M1:p11rGdT	20	12562	655	269	3657	994	12796	829.445	3611.88	864.297	0.0935686	0.24728	0.363599	0.96091	0.378391
CTNNB1	T41A	CAGAGAAGGTGCTGTGGCAG	CAGAGAAGGAGCTGTGGTAGTGG	CAGAGAAGGAGCTGTGGCAGTGG	M2:p11rUdT|p3rCdA	M1:p11rUdT	20	15903	241	240	5369	680	16199.2	244.565	5311.88	624.994	0.0388532	0.265268	0.15098	1.03081	0.146468
CTNNB1	T41A	CAGAGAAGAAGCTGTGGCAG	CAGAGAAGGAGCTGTGGTAGTGG	CAGAGAAGGAGCTGTGGCAGTGG	M2:p12rAdC|p3rCdA	M1:p12rAdC	20	14598	90	14	4644	341	14870	63.7627	4591.56	211.695	0.0139564	0.243363	0.0542333	0.945687	0.0573481
CTNNB1	T41A	CAGAGAAGCAGCTGTGGCAG	CAGAGAAGGAGCTGTGGTAGTGG	CAGAGAAGGAGCTGTGGCAGTGG	M2:p12rCdC|p3rCdA	M1:p12rCdC	20	16204	73	166	6603	600	16505.9	22.9511	6544.8	569.759	0.0250687	0.300911	0.097415	1.16931	0.0833095
CTNNB1	T41A	CAGAGAAGTAGCTGTGGCAG	CAGAGAAGGAGCTGTGGTAGTGG	CAGAGAAGGAGCTGTGGCAGTGG	M2:p12rUdC|p3rCdA	M1:p12rUdC	20	9922	98	127	2870	402	10106.8	84.035	2834.36	377.03	0.034402	0.239616	0.133683	0.931126	0.143572
CTNNB1	T41A	CAGAGAAAGAGCTGTGGCAG	CAGAGAAGGAGCTGTGGTAGTGG	CAGAGAAGGAGCTGTGGCAGTGG	M2:p13rAdC|p3rCdA	M1:p13rAdC	20	10770	89	215	4100	290	10970.5	50.8267	4061.31	275.607	0.0212546	0.282383	0.0825934	1.09732	0.0752686
CTNNB1	T41A	CAGAGAACGAGCTGTGGCAG	CAGAGAAGGAGCTGTGGTAGTGG	CAGAGAAGGAGCTGTGGCAGTGG	M2:p13rCdC|p3rCdA	M1:p13rCdC	20	14814	140	79	3759	368	15090	122.421	3705.79	246.209	0.0192351	0.206216	0.074746	0.801336	0.0932768
CTNNB1	T41A	CAGAGAATGAGCTGTGGCAG	CAGAGAAGGAGCTGTGGTAGTGG	CAGAGAAGGAGCTGTGGCAGTGG	M2:p13rUdC|p3rCdA	M1:p13rUdC	20	10768	85	34	3175	463	10968.7	77.875	3136.32	407.436	0.0332626	0.242884	0.129255	0.943828	0.136948
CTNNB1	T41A	CTGTGGCAGTAGCACCAGAA	CTGTGGTAGTGGCACCAGAATGG	CTGTGGCAGTGGCACCAGAATGG	M2:p14rCdA|p10rAdC	M1:p10rAdC	20	13118	77	61	4043	395	13362.4	49.1022	3995.88	316.314	0.0206173	0.243301	0.0478797	0.565018	0.0847401
CTNNB1	T41A	CTGTGGCAGTCGCACCAGAA	CTGTGGTAGTGGCACCAGAATGG	CTGTGGCAGTGGCACCAGAATGG	M2:p14rCdA|p10rCdC	M1:p10rCdC	20	12453	65	13	471	166	12685	33.0354	426.269	38.6796	0.00543996	0.0352688	0.0126332	0.0819048	0.154243
CTNNB1	T41A	CTGTGGCAGTTGCACCAGAA	CTGTGGTAGTGGCACCAGAATGG	CTGTGGCAGTGGCACCAGAATGG	M2:p14rCdA|p10rUdC	M1:p10rUdC	20	16190	69	25	1177	172	16491.6	19.0124	1118.85	8.59717	0.00156534	0.0639209	0.00363519	0.148444	0.0244886
CTNNB1	T41A	CTGTGGCAGAGGCACCAGAA	CTGTGGTAGTGGCACCAGAATGG	CTGTGGCAGTGGCACCAGAATGG	M2:p14rCdA|p11rAdA	M1:p11rAdA	20	11370	647	934	5254	919	11581.3	728.966	5213.16	1064.56	0.0964885	0.33773	0.224075	0.784312	0.285697
CTNNB1	T41A	CTGTGGCAGCGGCACCAGAA	CTGTGGTAGTGGCACCAGAATGG	CTGTGGCAGTGGCACCAGAATGG	M2:p14rCdA|p11rCdA	M1:p11rCdA	20	12739	184	576	11766	471	12976	127.323	11720.2	574.783	0.0276438	0.484088	0.0641972	1.1242	0.0571049
CTNNB1	T41A	CTGTGGCAGGGGCACCAGAA	CTGTGGTAGTGGCACCAGAATGG	CTGTGGCAGTGGCACCAGAATGG	M2:p14rCdA|p11rGdA	M1:p11rGdA	20	10622	951	2089	4048	1713	10818.7	1016.88	4009.85	2351.53	0.185109	0.349586	0.429879	0.811844	0.529509
CTNNB1	T41A	CTGTGGCAATGGCACCAGAA	CTGTGGTAGTGGCACCAGAATGG	CTGTGGCAGTGGCACCAGAATGG	M2:p14rCdA|p12rAdC	M1:p12rAdC	20	17381	158	97	5536	327	17704.8	130.133	5473.57	169.667	0.0127693	0.240361	0.0296542	0.558191	0.0531255
CTNNB1	T41A	CTGTGGCACTGGCACCAGAA	CTGTGGTAGTGGCACCAGAATGG	CTGTGGCAGTGGCACCAGAATGG	M2:p14rCdA|p12rCdC	M1:p12rCdC	20	11918	74	217	7872	213	12139.9	21.4767	7829.19	179.627	0.00997034	0.397062	0.0231542	0.922098	0.0251103
CTNNB1	T41A	CTGTGGCATTGGCACCAGAA	CTGTGGTAGTGGCACCAGAATGG	CTGTGGCAGTGGCACCAGAATGG	M2:p14rCdA|p12rUdC	M1:p12rUdC	20	13590	95	89	3743	271	13843.2	62.0074	3694.18	168.504	0.0129735	0.217398	0.0301284	0.504863	0.0596764
CTNNB1	T41A	CTGTGGCCGTGGCACCAGAA	CTGTGGTAGTGGCACCAGAATGG	CTGTGGCAGTGGCACCAGAATGG	M2:p14rCdA|p13rCdT	M1:p13rCdT	20	12466	1653	594	3246	940	12697.9	2131.22	3201.22	502.409	0.142107	0.199843	0.330015	0.464096	0.711094
CTNNB1	T41A	CTGTGGCGGTGGCACCAGAA	CTGTGGTAGTGGCACCAGAATGG	CTGTGGCAGTGGCACCAGAATGG	M2:p14rCdA|p13rGdT	M1:p13rGdT	20	10062	1182	1455	3732	1519	10248.6	1411.45	3695.86	1768.71	0.185707	0.319106	0.431268	0.74106	0.581961
CTNNB1	T41A	CTGTGGCTGTGGCACCAGAA	CTGTGGTAGTGGCACCAGAATGG	CTGTGGCAGTGGCACCAGAATGG	M2:p14rCdA|p13rUdT	M1:p13rUdT	20	13352	1271	462	4029	1526	13600.6	1653.89	3981.04	1296.04	0.143678	0.257022	0.333663	0.596884	0.559008
CTNNB1	T41A	CTGTGGCAGTGGCACCAGAC	CTGTGGTAGTGGCACCAGAATGG	CTGTGGCAGTGGCACCAGAATGG	M2:p14rCdA|p1rCdT	M1:p1rCdT	20	16427	136	152	4727	223	16732.9	92.9613	4667.99	89.2565	0.00844259	0.220415	0.0196063	0.51187	0.0383032
CTNNB1	T41A	CTGTGGCAGTGGCACCAGAG	CTGTGGTAGTGGCACCAGAATGG	CTGTGGCAGTGGCACCAGAATGG	M2:p14rCdA|p1rGdT	M1:p1rGdT	20	8985	101	1531	5633	501	9151.1	0	5600.73	1046.59	0.0662463	0.420758	0.153844	0.977128	0.157445
CTNNB1	T41A	CTGTGGCAGTGGCACCAGAT	CTGTGGTAGTGGCACCAGAATGG	CTGTGGCAGTGGCACCAGAATGG	M2:p14rCdA|p1rUdT	M1:p1rUdT	20	14434	136	40	3931	329	14702.9	122.602	3879.15	190.024	0.0165457	0.215361	0.0384242	0.500133	0.0768279
CTNNB1	T41A	CTGTGGCAGTGGCACCAGCA	CTGTGGTAGTGGCACCAGAATGG	CTGTGGCAGTGGCACCAGAATGG	M2:p14rCdA|p2rCdT	M1:p2rCdT	20	18019	52	68	2020	177	18354.6	0	1955.28	13.7941	0.00067872	0.0968855	0.00157619	0.224997	0.00700538
CTNNB1	T41A	CTGTGGCAGTGGCACCAGGA	CTGTGGTAGTGGCACCAGAATGG	CTGTGGCAGTGGCACCAGAATGG	M2:p14rCdA|p2rGdT	M1:p2rGdT	20	10074	67	1547	4239	813	10260.3	5.48365e-11	4202.82	1411.56	0.088919	0.353668	0.206497	0.821324	0.251419
CTNNB1	T41A	CTGTGGCAGTGGCACCAGTA	CTGTGGTAGTGGCACCAGAATGG	CTGTGGCAGTGGCACCAGAATGG	M2:p14rCdA|p2rUdT	M1:p2rUdT	20	22326	150	121	2662	355	22741.9	93.3373	2581.8	162.629	0.0100066	0.10729	0.0232384	0.249159	0.0932674
CTNNB1	T41A	CTGTGGCAGTGGCACCAAAA	CTGTGGTAGTGGCACCAGAATGG	CTGTGGCAGTGGCACCAGAATGG	M2:p14rCdA|p3rAdC	M1:p3rAdC	20	18830	91	28	3138	111	19180.1	8.25308e-13	3070.36	1.62269e-10	7.3299e-15	0.137991	1.70223e-14	0.320456	5.31188e-14
CTNNB1	T41A	CTGTGGCAGTGGCACCACAA	CTGTGGTAGTGGCACCAGAATGG	CTGTGGCAGTGGCACCAGAATGG	M2:p14rCdA|p3rCdC	M1:p3rCdC	20	19713	115	68	1894	187	20080.1	54.1085	1823.19	0	0.00246425	0.083033	0.00572273	0.192828	0.0296779
CTNNB1	T41A	CTGTGGCAGTGGCACCATAA	CTGTGGTAGTGGCACCAGAATGG	CTGTGGCAGTGGCACCAGAATGG	M2:p14rCdA|p3rUdC	M1:p3rUdC	20	20013	127	45	1538	387	20385.9	85.3062	1466.11	204.206	0.0130755	0.0754384	0.0303653	0.175191	0.173327
CTNNB1	T41A	CTGTGGCAGTGGCACCCGAA	CTGTGGTAGTGGCACCAGAATGG	CTGTGGCAGTGGCACCAGAATGG	M2:p14rCdA|p4rCdT	M1:p4rCdT	20	13618	219	191	4201	417	13871.6	221.491	4152.08	328.636	0.0296184	0.241238	0.0687828	0.560228	0.122776
CTNNB1	T41A	CTGTGGCAGTGGCACCGGAA	CTGTGGTAGTGGCACCAGAATGG	CTGTGGCAGTGGCACCAGAATGG	M2:p14rCdA|p4rGdT	M1:p4rGdT	20	10797	699	598	4651	871	10997.8	846.567	4612.22	853.885	0.0982324	0.315768	0.228125	0.733309	0.31109
CTNNB1	T41A	CTGTGGCAGTGGCACCTGAA	CTGTGGTAGTGGCACCAGAATGG	CTGTGGCAGTGGCACCAGAATGG	M2:p14rCdA|p4rUdT	M1:p4rUdT	20	14730	147	36	1415	143	15004.2	115.45	1362.09	1.33977e-11	0.00700474	0.0826426	0.0162671	0.191921	0.0847594
CTNNB1	T41A	CTGTGGCAGTGGCACAAGAA	CTGTGGTAGTGGCACCAGAATGG	CTGTGGCAGTGGCACCAGAATGG	M2:p14rCdA|p5rAdG	M1:p5rAdG	20	18351	76	14	254	255	18692.9	23.0988	188.083	75.7103	0.00520602	0.0138986	0.0120899	0.0322768	0.37457
CTNNB1	T41A	CTGTGGCAGTGGCACGAGAA	CTGTGGTAGTGGCACCAGAATGG	CTGTGGCAGTGGCACCAGAATGG	M2:p14rCdA|p5rGdG	M1:p5rGdG	20	25239	96	31	239	258	25709.2	14.6849	148.341	3.1809	0.000690455	0.00585584	0.00160345	0.013599	0.117909
CTNNB1	T41A	CTGTGGCAGTGGCACTAGAA	CTGTGGTAGTGGCACCAGAATGG	CTGTGGCAGTGGCACCAGAATGG	M2:p14rCdA|p5rUdG	M1:p5rUdG	20	13186	87	25	3313	206	13431.7	59.2637	3265.64	73.3735	0.00788103	0.198397	0.0183021	0.460738	0.0397235
CTNNB1	T41A	CTGTGGCAGTGGCAACAGAA	CTGTGGTAGTGGCACCAGAATGG	CTGTGGCAGTGGCACCAGAATGG	M2:p14rCdA|p6rAdG	M1:p6rAdG	20	17778	94	79	1922	171	18109.2	37.6081	1858.14	1.56548	0.00195805	0.0929553	0.00454717	0.21587	0.0210644
CTNNB1	T41A	CTGTGGCAGTGGCAGCAGAA	CTGTGGTAGTGGCACCAGAATGG	CTGTGGCAGTGGCACCAGAATGG	M2:p14rCdA|p6rGdG	M1:p6rGdG	20	29140	102	113	1943	359	29682.8	0	1838.33	110.299	0.003487	0.0616041	0.00809786	0.143063	0.0566033
CTNNB1	T41A	CTGTGGCAGTGGCATCAGAA	CTGTGGTAGTGGCACCAGAATGG	CTGTGGCAGTGGCACCAGAATGG	M2:p14rCdA|p6rUdG	M1:p6rUdG	20	14148	78	48	1469	127	14411.4	30.1828	1418.18	7.11389e-14	0.0019031	0.0894198	0.00441958	0.20766	0.0212828
CTNNB1	T41A	CTGTGGCAGTGGCCCCAGAA	CTGTGGTAGTGGCACCAGAATGG	CTGTGGCAGTGGCACCAGAATGG	M2:p14rCdA|p7rCdT	M1:p7rCdT	20	21861	108	46	1499	294	22268.3	46.6358	1420.48	83.1015	0.00544692	0.0631265	0.0126494	0.146599	0.0862858
CTNNB1	T41A	CTGTGGCAGTGGCGCCAGAA	CTGTGGTAGTGGCACCAGAATGG	CTGTGGCAGTGGCACCAGAATGG	M2:p14rCdA|p7rGdT	M1:p7rGdT	20	11049	451	563	4872	509	11254.5	499.705	4832.31	516.9	0.0594388	0.312757	0.138035	0.726316	0.190048
CTNNB1	T41A	CTGTGGCAGTGGCTCCAGAA	CTGTGGTAGTGGCACCAGAATGG	CTGTGGCAGTGGCACCAGAATGG	M2:p14rCdA|p7rUdT	M1:p7rUdT	20	14890	176	117	3380	355	15167.4	164.882	3326.52	230.016	0.0209065	0.188288	0.0485511	0.437262	0.111035
CTNNB1	T41A	CTGTGGCAGTGGAACCAGAA	CTGTGGTAGTGGCACCAGAATGG	CTGTGGCAGTGGCACCAGAATGG	M2:p14rCdA|p8rAdG	M1:p8rAdG	20	14124	99	30	971	244	14387.1	71.8764	920.266	104.956	0.0114202	0.0662107	0.0265211	0.153761	0.172482
CTNNB1	T41A	CTGTGGCAGTGGGACCAGAA	CTGTGGTAGTGGCACCAGAATGG	CTGTGGCAGTGGCACCAGAATGG	M2:p14rCdA|p8rGdG	M1:p8rGdG	20	16244	255	184	3698	358	16546.5	255.947	3639.65	212.167	0.0226642	0.18649	0.0526332	0.433086	0.121531
CTNNB1	T41A	CTGTGGCAGTGGTACCAGAA	CTGTGGTAGTGGCACCAGAATGG	CTGTGGCAGTGGCACCAGAATGG	M2:p14rCdA|p8rUdG	M1:p8rUdG	20	8784	110	320	6554	333	8947.47	76.0425	6522.45	381.738	0.0287412	0.43347	0.0667457	1.00665	0.0663048
CTNNB1	T41A	CTGTGGCAGTGACACCAGAA	CTGTGGTAGTGGCACCAGAATGG	CTGTGGCAGTGGCACCAGAATGG	M2:p14rCdA|p9rAdC	M1:p9rAdC	20	16101	255	244	4113	377	16400.8	249.121	4055.17	260.724	0.0243179	0.205853	0.0564735	0.478054	0.118132
CTNNB1	T41A	CTGTGGCAGTGCCACCAGAA	CTGTGGTAGTGGCACCAGAATGG	CTGTGGCAGTGGCACCAGAATGG	M2:p14rCdA|p9rCdC	M1:p9rCdC	20	20679	64	24	468	107	21063.2	7.98375e-11	393.724	4.55935e-10	2.49696e-14	0.0183495	5.7987e-14	0.0426131	1.36078e-12
CTNNB1	T41A	CTGTGGCAGTGTCACCAGAA	CTGTGGTAGTGGCACCAGAATGG	CTGTGGCAGTGGCACCAGAATGG	M2:p14rCdA|p9rUdC	M1:p9rUdC	20	15573	79	34	640	385	15863.2	43.2892	584.062	266.071	0.018462	0.0507342	0.0428744	0.11782	0.363897
CTNNB1	T41A	CAGAGACGGAGCTGTGGCAG	CAGAGAAGGAGCTGTGGTAGTGG	CAGAGAAGGAGCTGTGGCAGTGG	M2:p14rCdT|p3rCdA	M1:p14rCdT	20	13031	228	75	3792	572	13273.8	259.148	3745.19	466.532	0.0408957	0.237351	0.158917	0.922327	0.1723
CTNNB1	T41A	CAGAGAGGGAGCTGTGGCAG	CAGAGAAGGAGCTGTGGTAGTGG	CAGAGAAGGAGCTGTGGCAGTGG	M2:p14rGdT|p3rCdA	M1:p14rGdT	20	11077	676	1587	3211	2260	11282.6	735.889	3171.21	2905.82	0.201249	0.33583	0.782036	1.30501	0.599258
CTNNB1	T41A	CAGAGATGGAGCTGTGGCAG	CAGAGAAGGAGCTGTGGTAGTGG	CAGAGAAGGAGCTGTGGCAGTGG	M2:p14rUdT|p3rCdA	M1:p14rUdT	20	11546	622	749	4867	1433	11760.8	741.797	4825.53	1604.49	0.123928	0.339626	0.481575	1.31976	0.364896
CTNNB1	T41A	CTGTGACAGTGGCACCAGAA	CTGTGGTAGTGGCACCAGAATGG	CTGTGGCAGTGGCACCAGAATGG	M2:p15rAdC|p14rCdA	M1:p15rAdC	20	14197	134	110	6014	398	14461.5	114.261	5963	303.588	0.0200481	0.300667	0.0465577	0.698239	0.0666787
CTNNB1	T41A	CTGTGCCAGTGGCACCAGAA	CTGTGGTAGTGGCACCAGAATGG	CTGTGGCAGTGGCACCAGAATGG	M2:p15rCdC|p14rCdA	M1:p15rCdC	20	19009	63	22	836	170	19362.9	4.16975e-12	767.72	1.06727e-11	7.37307e-16	0.0381369	1.71225e-15	0.0885653	1.93332e-14
CTNNB1	T41A	CAGAGCAGGAGCTGTGGCAG	CAGAGAAGGAGCTGTGGTAGTGG	CAGAGAAGGAGCTGTGGCAGTGG	M2:p15rCdT|p3rCdA	M1:p15rCdT	20	7712	55	384	4126	447	7855.48	2.84489	4098.3	577.944	0.0463349	0.373068	0.180054	1.44971	0.1242
CTNNB1	T41A	CAGAGGAGGAGCTGTGGCAG	CAGAGAAGGAGCTGTGGTAGTGG	CAGAGAAGGAGCTGTGGCAGTGG	M2:p15rGdT|p3rCdA	M1:p15rGdT	20	4966	145	206	1168	421	5058.44	161.294	1150.16	464.98	0.0916292	0.236309	0.356063	0.918276	0.387752
CTNNB1	T41A	CTGTGTCAGTGGCACCAGAA	CTGTGGTAGTGGCACCAGAATGG	CTGTGGCAGTGGCACCAGAATGG	M2:p15rUdC|p14rCdA	M1:p15rUdC	20	16618	86	50	4254	203	16927.6	37.7699	4194.31	43.4515	0.00383064	0.199865	0.0088959	0.464147	0.0191661
CTNNB1	T41A	CAGAGTAGGAGCTGTGGCAG	CAGAGAAGGAGCTGTGGTAGTGG	CAGAGAAGGAGCTGTGGCAGTGG	M2:p15rUdT|p3rCdA	M1:p15rUdT	20	8877	255	271	3134	714	9042.31	294.504	3102.11	747.632	0.0790302	0.291945	0.307104	1.13447	0.270702
CTNNB1	T41A	CTGTAGCAGTGGCACCAGAA	CTGTGGTAGTGGCACCAGAATGG	CTGTGGCAGTGGCACCAGAATGG	M2:p16rAdC|p14rCdA	M1:p16rAdC	20	10739	60	59	3356	134	10939	26.8049	3317.43	40.4222	0.00469342	0.234426	0.0108995	0.544408	0.0200209
CTNNB1	T41A	CAGAAAAGGAGCTGTGGCAG	CAGAGAAGGAGCTGTGGTAGTGG	CAGAGAAGGAGCTGTGGCAGTGG	M2:p16rAdC|p3rCdA	M1:p16rAdC	20	7292	103	139	1765	307	7427.8	97.778	1738.81	296.026	0.0411911	0.212839	0.160065	0.827076	0.193531
CTNNB1	T41A	CTGTCGCAGTGGCACCAGAA	CTGTGGTAGTGGCACCAGAATGG	CTGTGGCAGTGGCACCAGAATGG	M2:p16rCdC|p14rCdA	M1:p16rCdC	20	15850	57	109	3953	133	16145.2	0	3896.07	2.99904	0.000149621	0.194523	0.000347465	0.451741	0.00076917
CTNNB1	T41A	CAGACAAGGAGCTGTGGCAG	CAGAGAAGGAGCTGTGGTAGTGG	CAGAGAAGGAGCTGTGGCAGTGG	M2:p16rCdC|p3rCdA	M1:p16rCdC	20	8718	57	48	2792	264	8880.43	39.536	2760.68	212.507	0.0211923	0.249992	0.0823515	0.971447	0.084772
CTNNB1	T41A	CTGTTGCAGTGGCACCAGAA	CTGTGGTAGTGGCACCAGAATGG	CTGTGGCAGTGGCACCAGAATGG	M2:p16rUdC|p14rCdA	M1:p16rUdC	20	14793	127	11	2205	116	15068.1	78.887	2151.87	1.47105e-10	0.00456024	0.124393	0.0105903	0.288879	0.0366598
CTNNB1	T41A	CAGATAAGGAGCTGTGGCAG	CAGAGAAGGAGCTGTGGTAGTGG	CAGAGAAGGAGCTGTGGCAGTGG	M2:p16rUdC|p3rCdA	M1:p16rUdC	20	10625	305	186	5676	558	10822.9	358.816	5637.84	488.106	0.0489334	0.353944	0.190151	1.3754	0.138252
CTNNB1	T41A	CTGAGGCAGTGGCACCAGAA	CTGTGGTAGTGGCACCAGAATGG	CTGTGGCAGTGGCACCAGAATGG	M2:p17rAdA|p14rCdA	M1:p17rAdA	20	11214	243	110	3769	270	11422.9	270.514	3728.72	137.468	0.0262206	0.248477	0.0608922	0.577038	0.105526
CTNNB1	T41A	CTGCGGCAGTGGCACCAGAA	CTGTGGTAGTGGCACCAGAATGG	CTGTGGCAGTGGCACCAGAATGG	M2:p17rCdA|p14rCdA	M1:p17rCdA	20	13239	185	433	8963	485	13485.4	146.691	8915.45	526.888	0.0291916	0.409212	0.0677917	0.950314	0.0713361
CTNNB1	T41A	CAGCGAAGGAGCTGTGGCAG	CAGAGAAGGAGCTGTGGTAGTGG	CAGAGAAGGAGCTGTGGCAGTGG	M2:p17rCdT|p3rCdA	M1:p17rCdT	20	9328	60	489	5347	434	9501.47	4.87665e-13	5313.49	581.739	0.0377833	0.382889	0.146823	1.48787	0.0986795
CTNNB1	T41A	CTGGGGCAGTGGCACCAGAA	CTGTGGTAGTGGCACCAGAATGG	CTGTGGCAGTGGCACCAGAATGG	M2:p17rGdA|p14rCdA	M1:p17rGdA	20	13448	56	60	1374	216	13698.5	11.6781	1325.69	110.12	0.00804159	0.0947982	0.018675	0.22015	0.0848285
CTNNB1	T41A	CAGGGAAGGAGCTGTGGCAG	CAGAGAAGGAGCTGTGGTAGTGG	CAGAGAAGGAGCTGTGGCAGTGG	M2:p17rGdT|p3rCdA	M1:p17rGdT	20	9138	724	916	2618	1535	9307.84	872.414	2585.18	1775.14	0.182081	0.299873	0.707549	1.16528	0.607193
CTNNB1	T41A	CAGTGAAGGAGCTGTGGCAG	CAGAGAAGGAGCTGTGGTAGTGG	CAGAGAAGGAGCTGTGGCAGTGG	M2:p17rUdT|p3rCdA	M1:p17rUdT	20	7402	271	244	3015	336	7539.77	310.947	2988.41	299.317	0.054789	0.29517	0.212905	1.147	0.185619
CTNNB1	T41A	CTATGGCAGTGGCACCAGAA	CTGTGGTAGTGGCACCAGAATGG	CTGTGGCAGTGGCACCAGAATGG	M2:p18rAdC|p14rCdA	M1:p18rAdC	20	16862	147	36	2840	168	17175.9	108.429	2779.43	1.70151e-11	0.00540421	0.13853	0.0125502	0.321708	0.0390111
CTNNB1	T41A	CAAAGAAGGAGCTGTGGCAG	CAGAGAAGGAGCTGTGGTAGTGG	CAGAGAAGGAGCTGTGGCAGTGG	M2:p18rAdC|p3rCdA	M1:p18rAdC	20	12002	513	87	1033	198	12225	603.824	989.891	0	0.0436961	0.071634	0.169799	0.278364	0.60999
CTNNB1	T41A	CTCTGGCAGTGGCACCAGAA	CTGTGGTAGTGGCACCAGAATGG	CTGTGGCAGTGGCACCAGAATGG	M2:p18rCdC|p14rCdA	M1:p18rCdC	20	12564	114	34	879	254	12798.1	99.5387	833.87	128.746	0.0164705	0.0694517	0.0382495	0.161288	0.237151
CTNNB1	T41A	CACAGAAGGAGCTGTGGCAG	CAGAGAAGGAGCTGTGGTAGTGG	CAGAGAAGGAGCTGTGGCAGTGG	M2:p18rCdC|p3rCdA	M1:p18rCdC	20	11883	368	66	2735	258	12104.3	441.804	2692.32	43.8999	0.031782	0.179044	0.123502	0.695749	0.177509
CTNNB1	T41A	CTTTGGCAGTGGCACCAGAA	CTGTGGTAGTGGCACCAGAATGG	CTGTGGCAGTGGCACCAGAATGG	M2:p18rUdC|p14rCdA	M1:p18rUdC	20	21340	276	80	5251	312	21737.5	272.228	5174.35	51.1293	0.0118728	0.191865	0.0275721	0.445567	0.061881
CTNNB1	T41A	CATAGAAGGAGCTGTGGCAG	CAGAGAAGGAGCTGTGGTAGTGG	CAGAGAAGGAGCTGTGGCAGTGG	M2:p18rUdC|p3rCdA	M1:p18rUdC	20	11955	196	77	6063	457	12177.7	215.936	6020.06	357.069	0.0305264	0.339736	0.118623	1.32019	0.0898532
CTNNB1	T41A	CAGTGGCAGTGGCACCAGAA	CTGTGGTAGTGGCACCAGAATGG	CTGTGGCAGTGGCACCAGAATGG	M2:p19rAdA|p14rCdA	M1:p19rAdA	20	9865	112	416	7617	385	10048.5	62.4241	7581.57	469.922	0.0293102	0.443304	0.0680672	1.02949	0.0661177
CTNNB1	T41A	CCGTGGCAGTGGCACCAGAA	CTGTGGTAGTGGCACCAGAATGG	CTGTGGCAGTGGCACCAGAATGG	M2:p19rCdA|p14rCdA	M1:p19rCdA	20	9774	165	669	8646	957	9955.79	123.662	8610.89	1226.88	0.0678076	0.493933	0.15747	1.14706	0.137281
CTNNB1	T41A	CCGAGAAGGAGCTGTGGCAG	CAGAGAAGGAGCTGTGGTAGTGG	CAGAGAAGGAGCTGTGGCAGTGG	M2:p19rCdT|p3rCdA	M1:p19rCdT	20	9465	243	327	4194	636	9641.21	264.376	4160	677.343	0.063876	0.328113	0.248217	1.27502	0.194677
CTNNB1	T41A	CGGTGGCAGTGGCACCAGAA	CTGTGGTAGTGGCACCAGAATGG	CTGTGGCAGTGGCACCAGAATGG	M2:p19rGdA|p14rCdA	M1:p19rGdA	20	10109	271	646	7216	683	10297	256.859	7179.69	844.448	0.0592803	0.431917	0.137667	1.00304	0.137249
CTNNB1	T41A	CGGAGAAGGAGCTGTGGCAG	CAGAGAAGGAGCTGTGGTAGTGG	CAGAGAAGGAGCTGTGGCAGTGG	M2:p19rGdT|p3rCdA	M1:p19rGdT	20	10086	437	612	5206	944	10273.6	497.088	5169.77	1066.98	0.0919635	0.366707	0.357362	1.42499	0.250782
CTNNB1	T41A	CTGAGAAGGAGCTGTGGCAG	CAGAGAAGGAGCTGTGGTAGTGG	CAGAGAAGGAGCTGTGGCAGTGG	M2:p19rUdT|p3rCdA	M1:p19rUdT	20	9956	852	1016	4892	1197	10140.9	1013.24	4856.24	1352.81	0.136268	0.357598	0.529525	1.38959	0.381064
CTNNB1	T41A	ATGTGGCAGTGGCACCAGAA	CTGTGGTAGTGGCACCAGAATGG	CTGTGGCAGTGGCACCAGAATGG	M2:p20rAdG|p14rCdA	M1:p20rAdG	20	9885	210	1662	4977	1065	10068.1	50.7937	4941.5	1740.54	0.106621	0.397717	0.247606	0.923619	0.268082
CTNNB1	T41A	AAGAGAAGGAGCTGTGGCAG	CAGAGAAGGAGCTGTGGTAGTGG	CAGAGAAGGAGCTGTGGCAGTGG	M2:p20rAdG|p3rCdA	M1:p20rAdG	20	8435	541	842	2474	1402	8591.79	633.122	2443.7	1674.68	0.172956	0.308648	0.672091	1.19938	0.560366
CTNNB1	T41A	GTGTGGCAGTGGCACCAGAA	CTGTGGTAGTGGCACCAGAATGG	CTGTGGCAGTGGCACCAGAATGG	M2:p20rGdG|p14rCdA	M1:p20rGdG	20	9372	168	2417	5137	1388	9544.86	0	5103.34	2424.64	0.142017	0.440933	0.329807	1.02398	0.322084
CTNNB1	T41A	GAGAGAAGGAGCTGTGGCAG	CAGAGAAGGAGCTGTGGTAGTGG	CAGAGAAGGAGCTGTGGCAGTGG	M2:p20rGdG|p3rCdA	M1:p20rGdG	20	9429	361	907	4792	1175	9604.22	366.435	4758.13	1500.57	0.115039	0.385641	0.44703	1.49857	0.298305
CTNNB1	T41A	TTGTGGCAGTGGCACCAGAA	CTGTGGTAGTGGCACCAGAATGG	CTGTGGCAGTGGCACCAGAATGG	M2:p20rUdG|p14rCdA	M1:p20rUdG	20	9340	300	2452	4497	1784	9512.57	95.9771	4463.46	2879.93	0.17555	0.433189	0.40768	1.006	0.40525
CTNNB1	T41A	TAGAGAAGGAGCTGTGGCAG	CAGAGAAGGAGCTGTGGTAGTGG	CAGAGAAGGAGCTGTGGCAGTGG	M2:p20rUdG|p3rCdA	M1:p20rUdG	20	9099	223	811	3899	933	9268.1	184.583	3866.32	1238.89	0.0977801	0.350683	0.379965	1.36272	0.278827
CTNNB1	T41A	CAGAGAAGGAGCTGTGGCAA	CAGAGAAGGAGCTGTGGTAGTGG	CAGAGAAGGAGCTGTGGCAGTGG	M2:p3rCdA|p1rAdC	M1:p1rAdC	20	9008	50	60	3114	140	9175.79	21.7531	3081.64	70.9375	0.00750523	0.255267	0.0291647	0.991946	0.0294015
CTNNB1	T41A	CAGAGAAGGAGCTGTGGCAC	CAGAGAAGGAGCTGTGGTAGTGG	CAGAGAAGGAGCTGTGGCAGTGG	M2:p3rCdA|p1rCdC	M1:p1rCdC	20	14386	40	31	978	139	14654	1.42406e-12	926.326	9.93722e-15	9.20394e-17	0.059455	3.57657e-16	0.231037	1.54805e-15
CTNNB1	T41A	CAGAGAAGGAGCTGTGGCAT	CAGAGAAGGAGCTGTGGTAGTGG	CAGAGAAGGAGCTGTGGCAGTGG	M2:p3rCdA|p1rUdC	M1:p1rUdC	20	10491	10	20	2147	102	10686.3	0	2109.32	1.52735e-12	1.19365e-16	0.164846	4.6384e-16	0.640578	7.24096e-16
CTNNB1	T41A	CAGAGAAGGAGCTGTGGCCG	CAGAGAAGGAGCTGTGGTAGTGG	CAGAGAAGGAGCTGTGGCAGTGG	M2:p3rCdA|p2rCdT	M1:p2rCdT	20	18723	38	41	1330	298	19071.7	1.38686e-11	1262.75	139.735	0.00682491	0.0684999	0.026521	0.266185	0.0996339
CTNNB1	T41A	CAGAGAAGGAGCTGTGGCGG	CAGAGAAGGAGCTGTGGTAGTGG	CAGAGAAGGAGCTGTGGCAGTGG	M2:p3rCdA|p2rGdT	M1:p2rGdT	20	8209	183	631	3257	964	8361.66	161.1	3227.51	1228.67	0.107079	0.34334	0.4161	1.33419	0.311875
CTNNB1	T41A	CAGAGAAGGAGCTGTGGCTG	CAGAGAAGGAGCTGTGGTAGTGG	CAGAGAAGGAGCTGTGGCAGTGG	M2:p3rCdA|p2rUdT	M1:p2rUdT	20	17595	138	100	5656	364	17922.8	103.226	5592.8	220.93	0.0135973	0.243867	0.0528381	0.947647	0.0557571
CTNNB1	T41A	CAGAGAAGGAGCTGTGACAG	CAGAGAAGGAGCTGTGGTAGTGG	CAGAGAAGGAGCTGTGGCAGTGG	M2:p4rAdC|p3rCdA	M1:p4rAdC	20	13025	36	19	1249	250	13267.7	0	1202.21	144.71	0.00990173	0.0921629	0.0384772	0.358137	0.107437
CTNNB1	T41A	CAGAGAAGGAGCTGTGCCAG	CAGAGAAGGAGCTGTGGTAGTGG	CAGAGAAGGAGCTGTGGCAGTGG	M2:p4rCdC|p3rCdA	M1:p4rCdC	20	14843	56	50	154	188	15119.5	5.15051	100.684	57.9047	0.00412577	0.0103766	0.0160324	0.0403227	0.397602
CTNNB1	T41A	CAGAGAAGGAGCTGTGTCAG	CAGAGAAGGAGCTGTGGTAGTGG	CAGAGAAGGAGCTGTGGCAGTGG	M2:p4rUdC|p3rCdA	M1:p4rUdC	20	12988	68	23	690	156	13230	32.6981	643.347	23.8954	0.00406274	0.0479	0.0157874	0.186135	0.0848171
CTNNB1	T41A	CAGAGAAGGAGCTGTAGCAG	CAGAGAAGGAGCTGTGGTAGTGG	CAGAGAAGGAGCTGTGGCAGTGG	M2:p5rAdC|p3rCdA	M1:p5rAdC	20	13388	48	29	2451	106	13637.2	3.60551e-12	2402.91	1.27199e-11	1.01779e-15	0.149807	3.95504e-15	0.582135	6.79401e-15
CTNNB1	T41A	CAGAGAAGGAGCTGTCGCAG	CAGAGAAGGAGCTGTGGTAGTGG	CAGAGAAGGAGCTGTGGCAGTGG	M2:p5rCdC|p3rCdA	M1:p5rCdC	20	14554	70	61	4295	263	14825.1	27.119	4242.72	148.008	0.00910085	0.228173	0.0353651	0.886661	0.0398857
CTNNB1	T41A	CAGAGAAGGAGCTGTTGCAG	CAGAGAAGGAGCTGTGGTAGTGG	CAGAGAAGGAGCTGTGGCAGTGG	M2:p5rUdC|p3rCdA	M1:p5rUdC	20	12957	114	50	3911	364	13198.4	100.091	3864.46	260.919	0.0207193	0.236766	0.0805133	0.920051	0.0875096
CTNNB1	T41A	CAGAGAAGGAGCTGAGGCAG	CAGAGAAGGAGCTGTGGTAGTGG	CAGAGAAGGAGCTGTGGCAGTGG	M2:p6rAdA|p3rCdA	M1:p6rAdA	20	13385	43	41	3688	199	13634.4	1.38266e-14	3639.92	87.4006	0.00503411	0.214687	0.0195621	0.834254	0.0234486
CTNNB1	T41A	CAGAGAAGGAGCTGCGGCAG	CAGAGAAGGAGCTGTGGTAGTGG	CAGAGAAGGAGCTGTGGCAGTGG	M2:p6rCdA|p3rCdA	M1:p6rCdA	20	9859	10	9	1288	101	10042.6	2.06228e-11	1252.59	2.20761	0.000195409	0.111069	0.000759343	0.431606	0.00175934
CTNNB1	T41A	CAGAGAAGGAGCTGGGGCAG	CAGAGAAGGAGCTGTGGTAGTGG	CAGAGAAGGAGCTGTGGCAGTGG	M2:p6rGdA|p3rCdA	M1:p6rGdA	20	13411	47	37	2568	229	13660.9	3.4351	2519.83	120.341	0.00759157	0.161929	0.0295002	0.629243	0.046882
CTNNB1	T41A	CAGAGAAGGAGCTATGGCAG	CAGAGAAGGAGCTGTGGTAGTGG	CAGAGAAGGAGCTGTGGCAGTGG	M2:p7rAdC|p3rCdA	M1:p7rAdC	20	8601	87	62	3737	151	8761.21	73.9062	3706.11	73.1086	0.0116546	0.299597	0.0452887	1.16421	0.0389009
CTNNB1	T41A	CAGAGAAGGAGCTCTGGCAG	CAGAGAAGGAGCTGTGGTAGTGG	CAGAGAAGGAGCTGTGGCAGTGG	M2:p7rCdC|p3rCdA	M1:p7rCdC	20	12977	130	8	423	131	13218.5	104.524	376.387	0	0.00762984	0.0274747	0.0296489	0.106764	0.277704
CTNNB1	T41A	CAGAGAAGGAGCTTTGGCAG	CAGAGAAGGAGCTGTGGTAGTGG	CAGAGAAGGAGCTGTGGCAGTGG	M2:p7rUdC|p3rCdA	M1:p7rUdC	20	15267	65	36	508	168	15551.4	16.362	453.161	20.0806	0.00227184	0.029502	0.00882816	0.114642	0.0770063
CTNNB1	T41A	CAGAGAAGGAGCAGTGGCAG	CAGAGAAGGAGCTGTGGTAGTGG	CAGAGAAGGAGCTGTGGCAGTGG	M2:p8rAdA|p3rCdA	M1:p8rAdA	20	12120	163	25	2885	208	12345.8	167.194	2841.46	54.3211	0.0143759	0.187931	0.0558634	0.730283	0.0764956
CTNNB1	T41A	CAGAGAAGGAGCCGTGGCAG	CAGAGAAGGAGCTGTGGTAGTGG	CAGAGAAGGAGCTGTGGCAGTGG	M2:p8rCdA|p3rCdA	M1:p8rCdA	20	8447	35	238	5019	367	8604.24	5.77273e-13	4988.66	420.924	0.0300363	0.386018	0.116719	1.50003	0.0778107
CTNNB1	T41A	CAGAGAAGGAGCGGTGGCAG	CAGAGAAGGAGCTGTGGTAGTGG	CAGAGAAGGAGCTGTGGCAGTGG	M2:p8rGdA|p3rCdA	M1:p8rGdA	20	12906	144	69	3710	505	13146.5	144.225	3663.64	422.716	0.0326258	0.235158	0.126781	0.913804	0.13874
CTNNB1	T41A	CAGAGAAGGAGATGTGGCAG	CAGAGAAGGAGCTGTGGTAGTGG	CAGAGAAGGAGCTGTGGCAGTGG	M2:p9rAdG|p3rCdA	M1:p9rAdG	20	6017	39	68	863	99	6129.06	18.4604	841.387	62.873	0.0115337	0.128231	0.0448191	0.498296	0.0899447
CTNNB1	T41A	CAGAGAAGGAGGTGTGGCAG	CAGAGAAGGAGCTGTGGTAGTGG	CAGAGAAGGAGCTGTGGCAGTGG	M2:p9rGdG|p3rCdA	M1:p9rGdG	20	10153	226	223	4833	641	10342.1	252.722	4796.53	640.57	0.0557196	0.339142	0.216522	1.31788	0.164296
CTNNB1	T41A	CAGAGAAGGAGTTGTGGCAG	CAGAGAAGGAGCTGTGGTAGTGG	CAGAGAAGGAGCTGTGGCAGTGG	M2:p9rUdG|p3rCdA	M1:p9rUdG	20	5984	38	284	2588	169	6095.28	1.06901e-13	2566.51	231.685	0.0260512	0.314634	0.101233	1.22264	0.0827983
EGFR	L858R	GGGCGGGCCAAACTGCT	TTTGGGCTGGCCAAACTGCTGGG	TTTGGGCGGGCCAAACTGCTGGG	M1:p13rGdA	M0	17	25944	43	146	26442	1393	26427.4	0	26348.8	1396.55	0.0257795	0.512164	0.0585588	1.16339	0.0503345
EGFR	L858R	TGGGCGGGCCAAACTGCT	TTTGGGCTGGCCAAACTGCTGGG	TTTGGGCGGGCCAAACTGCTGGG	M1:p13rGdA	M0	18	28022	241	1159	26240	1830	28543.6	107.455	26139.3	2228.31	0.0409649	0.497515	0.0930527	1.13012	0.082339
EGFR	L858R	TTGGGCGGGCCAAACTGCT	TTTGGGCTGGCCAAACTGCTGGG	TTTGGGCGGGCCAAACTGCTGGG	M1:p13rGdA	M0	19	27185	286	6295	14902	4960	27686.8	0	14804.4	7886.77	0.156552	0.450418	0.355612	1.02314	0.34757
EGFR	L858R	TTTGGGCGGGCCAAACTGCT	TTTGGGCTGGCCAAACTGCTGGG	TTTGGGCGGGCCAAACTGCTGGG	M1:p13rGdA	M0	20	12528	131	2465	6257	2577	12759.8	0	6212	3823.06	0.167716	0.440233	0.38097	1	0.38097
EGFR	L858R	GGGCCAAACTGCTGGGTG	GCTGGCCAAACTGCTGGGTGCGG	GCGGGCCAAACTGCTGGGTGCGG	M1:p18rGdA	M0	18	26155	676	8344	14116	11467	26638.6	116.6	14022.1	16380.8	0.288628	0.531908	0.653913	1.20509	0.542627
EGFR	L858R	CGGGCCAAACTGCTGGGTG	GCTGGCCAAACTGCTGGGTGCGG	GCGGGCCAAACTGCTGGGTGCGG	M1:p18rGdA	M0	19	26008	1023	8447	4244	16928	26490	803.627	4150.59	22721.3	0.434315	0.496106	0.983981	1.12397	0.875447
EGFR	L858R	GCGGGCCAAACTGCTGGGTG	GCTGGCCAAACTGCTGGGTGCGG	GCGGGCCAAACTGCTGGGTGCGG	M1:p18rGdA	M0	20	12254	674	4603	3488	4467	12479.8	402.827	3443.99	6735.18	0.309516	0.441386	0.701236	1	0.701236
EGFR	L858R	TTTGGGCGGGACAAACTGCT	TTTGGGCTGGCCAAACTGCTGGG	TTTGGGCGGGCCAAACTGCTGGG	M2:p13rGdA|p10rAdG	M1:p10rAdG	20	20845	84	60	11584	501	21233.4	25.9408	11509.1	354.578	0.011488	0.358171	0.0260954	0.813594	0.0320742
EGFR	L858R	TTTGGGCGGGGCAAACTGCT	TTTGGGCTGGCCAAACTGCTGGG	TTTGGGCGGGCCAAACTGCTGGG	M2:p13rGdA|p10rGdG	M1:p10rGdG	20	17001	61	124	12106	654	17317.8	11.008	12044.9	612.893	0.020806	0.422116	0.0472613	0.958847	0.0492897
EGFR	L858R	TTTGGGCGGGTCAAACTGCT	TTTGGGCTGGCCAAACTGCTGGG	TTTGGGCGGGCCAAACTGCTGGG	M2:p13rGdA|p10rUdG	M1:p10rUdG	20	16995	174	262	15947	1017	17311.6	160.003	15886	1049.09	0.0351411	0.492202	0.0798239	1.11805	0.0713957
EGFR	L858R	TTTGGGCGGACCAAACTGCT	TTTGGGCTGGCCAAACTGCTGGG	TTTGGGCGGGCCAAACTGCTGGG	M2:p13rGdA|p11rAdC	M1:p11rAdC	20	18924	67	59	13207	581	19276.6	15.7628	13139	476.718	0.0149653	0.41375	0.0339941	0.939844	0.03617
EGFR	L858R	TTTGGGCGGCCCAAACTGCT	TTTGGGCTGGCCAAACTGCTGGG	TTTGGGCGGGCCAAACTGCTGGG	M2:p13rGdA|p11rCdC	M1:p11rCdC	20	31390	144	72	6211	661	31974.8	61.3035	6098.25	408.532	0.0121899	0.168819	0.0276897	0.383476	0.0722071
EGFR	L858R	TTTGGGCGGTCCAAACTGCT	TTTGGGCTGGCCAAACTGCTGGG	TTTGGGCGGGCCAAACTGCTGGG	M2:p13rGdA|p11rUdC	M1:p11rUdC	20	24099	27	9	7153	449	24547.9	0	7066.44	242.007	0.00759684	0.229419	0.0172564	0.521131	0.0331134
EGFR	L858R	TTTGGGCGAGCCAAACTGCT	TTTGGGCTGGCCAAACTGCTGGG	TTTGGGCGGGCCAAACTGCTGGG	M2:p13rGdA|p12rAdC	M1:p12rAdC	20	22247	150	113	8161	752	22661.5	111.67	8081.09	628.882	0.0235221	0.276655	0.0534311	0.628429	0.0850234
EGFR	L858R	TTTGGGCGCGCCAAACTGCT	TTTGGGCTGGCCAAACTGCTGGG	TTTGGGCGGGCCAAACTGCTGGG	M2:p13rGdA|p12rCdC	M1:p12rCdC	20	15305	86	76	6126	415	15590.1	49.4884	6071.02	318.557	0.0167072	0.29005	0.0379507	0.658856	0.0576009
EGFR	L858R	TTTGGGCGTGCCAAACTGCT	TTTGGGCTGGCCAAACTGCTGGG	TTTGGGCGGGCCAAACTGCTGGG	M2:p13rGdA|p12rUdC	M1:p12rUdC	20	22320	96	95	12346	474	22735.8	29.0461	12265.8	315.919	0.00975949	0.355953	0.0221689	0.808557	0.0274179
EGFR	L858R	TTTGGGCGGGCCAAACTGCA	TTTGGGCTGGCCAAACTGCTGGG	TTTGGGCGGGCCAAACTGCTGGG	M2:p13rGdA|p1rAdA	M1:p1rAdA	20	26707	211	231	11253	623	27204.5	150.761	11157.1	450.357	0.015428	0.297911	0.0350452	0.676713	0.0517873
EGFR	L858R	TTTGGGCGGGCCAAACTGCC	TTTGGGCTGGCCAAACTGCTGGG	TTTGGGCGGGCCAAACTGCTGGG	M2:p13rGdA|p1rCdA	M1:p1rCdA	20	42006	138	57	1702	386	42788.2	0	1551.12	0	0	0.0349828	0	0.0794643	0
EGFR	L858R	TTTGGGCGGGCCAAACTGCG	TTTGGGCTGGCCAAACTGCTGGG	TTTGGGCGGGCCAAACTGCTGGG	M2:p13rGdA|p1rGdA	M1:p1rGdA	20	10197	102	856	9460	483	10386.4	0	9423.37	763.577	0.0371149	0.495153	0.0843073	1.12475	0.0749564
EGFR	L858R	TTTGGGCGGGCCAAACTGAT	TTTGGGCTGGCCAAACTGCTGGG	TTTGGGCGGGCCAAACTGCTGGG	M2:p13rGdA|p2rAdG	M1:p2rAdG	20	27109	73	25	1564	355	27614	1.36565e-12	1466.62	98.4483	0.00337393	0.0536368	0.00766397	0.121837	0.0629034
EGFR	L858R	TTTGGGCGGGCCAAACTGGT	TTTGGGCTGGCCAAACTGCTGGG	TTTGGGCGGGCCAAACTGCTGGG	M2:p13rGdA|p2rGdG	M1:p2rGdG	20	12878	87	253	9452	526	13117.8	42.7009	9405.74	547.892	0.0255511	0.430629	0.05804	0.978185	0.0593344
EGFR	L858R	TTTGGGCGGGCCAAACTGTT	TTTGGGCTGGCCAAACTGCTGGG	TTTGGGCGGGCCAAACTGCTGGG	M2:p13rGdA|p2rUdG	M1:p2rUdG	20	18249	92	5	3459	451	18589.1	54.7765	3393.45	297.58	0.0157761	0.165259	0.0358358	0.375389	0.095463
EGFR	L858R	TTTGGGCGGGCCAAACTACT	TTTGGGCTGGCCAAACTGCTGGG	TTTGGGCGGGCCAAACTGCTGGG	M2:p13rGdA|p3rAdC	M1:p3rAdC	20	27660	114	31	618	418	28175.3	34.1244	518.645	158.13	0.00665558	0.023429	0.0151183	0.0532195	0.284075
EGFR	L858R	TTTGGGCGGGCCAAACTCCT	TTTGGGCTGGCCAAACTGCTGGG	TTTGGGCGGGCCAAACTGCTGGG	M2:p13rGdA|p3rCdC	M1:p3rCdC	20	38970	213	13	402	478	39696.1	118.42	262.019	56.5831	0.00436058	0.00793865	0.00990517	0.0180328	0.549285
EGFR	L858R	TTTGGGCGGGCCAAACTTCT	TTTGGGCTGGCCAAACTGCTGGG	TTTGGGCGGGCCAAACTGCTGGG	M2:p13rGdA|p3rUdC	M1:p3rUdC	20	35674	150	25	535	362	36338.5	38.3375	406.859	0	0.00104224	0.0110608	0.00236748	0.025125	0.094228
EGFR	L858R	TTTGGGCGGGCCAAACAGCT	TTTGGGCTGGCCAAACTGCTGGG	TTTGGGCGGGCCAAACTGCTGGG	M2:p13rGdA|p4rAdA	M1:p4rAdA	20	32205	115	41	1009	458	32805	13.8714	893.319	159.942	0.00513146	0.0310952	0.0116562	0.0706336	0.165024
EGFR	L858R	TTTGGGCGGGCCAAACCGCT	TTTGGGCTGGCCAAACTGCTGGG	TTTGGGCGGGCCAAACTGCTGGG	M2:p13rGdA|p4rCdA	M1:p4rCdA	20	28480	67	86	9352	812	29010.6	1.6189e-13	9249.7	649.532	0.0166933	0.254415	0.0379192	0.577909	0.0656144
EGFR	L858R	TTTGGGCGGGCCAAACGGCT	TTTGGGCTGGCCAAACTGCTGGG	TTTGGGCGGGCCAAACTGCTGGG	M2:p13rGdA|p4rGdA	M1:p4rGdA	20	18389	104	53	8062	516	18731.6	66.4181	7995.95	387.272	0.0166913	0.308419	0.0379147	0.700581	0.0541189
EGFR	L858R	TTTGGGCGGGCCAAAATGCT	TTTGGGCTGGCCAAACTGCTGGG	TTTGGGCGGGCCAAACTGCTGGG	M2:p13rGdA|p5rAdG	M1:p5rAdG	20	25591	111	41	224	259	26067.7	31.2909	132.077	2.68173e-15	0.00119289	0.00503511	0.00270968	0.0114374	0.236915
EGFR	L858R	TTTGGGCGGGCCAAAGTGCT	TTTGGGCTGGCCAAACTGCTGGG	TTTGGGCGGGCCAAACTGCTGGG	M2:p13rGdA|p5rGdG	M1:p5rGdG	20	27965	137	41	665	472	28486	64.6397	564.55	212.72	0.0094572	0.0265027	0.0214823	0.0602016	0.356839
EGFR	L858R	TTTGGGCGGGCCAAATTGCT	TTTGGGCTGGCCAAACTGCTGGG	TTTGGGCGGGCCAAACTGCTGGG	M2:p13rGdA|p5rUdG	M1:p5rUdG	20	27821	139	49	2118	510	28339.3	68.5395	2018.07	261.547	0.0107564	0.0742848	0.0244334	0.16874	0.144799
EGFR	L858R	TTTGGGCGGGCCAACCTGCT	TTTGGGCTGGCCAAACTGCTGGG	TTTGGGCGGGCCAAACTGCTGGG	M2:p13rGdA|p6rCdT	M1:p6rCdT	20	34595	106	15	783	501	35239.6	0	658.734	176.741	0.00489926	0.0231594	0.0111288	0.0526071	0.211545
EGFR	L858R	TTTGGGCGGGCCAAGCTGCT	TTTGGGCTGGCCAAACTGCTGGG	TTTGGGCGGGCCAAACTGCTGGG	M2:p13rGdA|p6rGdT	M1:p6rGdT	20	30312	129	176	10406	378	30876.6	19.7999	10297.1	135.186	0.00375008	0.252423	0.00851839	0.573384	0.0148563
EGFR	L858R	TTTGGGCGGGCCAATCTGCT	TTTGGGCTGGCCAAACTGCTGGG	TTTGGGCGGGCCAAACTGCTGGG	M2:p13rGdA|p6rUdT	M1:p6rUdT	20	28963	89	66	4245	562	29502.6	1.53462e-14	4140.96	337.728	0.00993864	0.131799	0.0225759	0.299384	0.0754077
EGFR	L858R	TTTGGGCGGGCCACACTGCT	TTTGGGCTGGCCAAACTGCTGGG	TTTGGGCGGGCCAAACTGCTGGG	M2:p13rGdA|p7rCdT	M1:p7rCdT	20	23710	78	30	4679	597	24151.8	12.2527	4593.83	427.283	0.0150603	0.172043	0.0342097	0.390801	0.0875375
EGFR	L858R	TTTGGGCGGGCCAGACTGCT	TTTGGGCTGGCCAAACTGCTGGG	TTTGGGCGGGCCAAACTGCTGGG	M2:p13rGdA|p7rGdT	M1:p7rGdT	20	18951	175	123	13733	1020	19304.2	171.33	13664.9	974.123	0.0335767	0.429115	0.0762702	0.974745	0.0782464
EGFR	L858R	TTTGGGCGGGCCATACTGCT	TTTGGGCTGGCCAAACTGCTGGG	TTTGGGCGGGCCAAACTGCTGGG	M2:p13rGdA|p7rUdT	M1:p7rUdT	20	25631	99	96	9163	768	26108.6	29.4696	9070.93	626.36	0.0183012	0.270607	0.0415716	0.61469	0.0676302
EGFR	L858R	TTTGGGCGGGCCCAACTGCT	TTTGGGCTGGCCAAACTGCTGGG	TTTGGGCGGGCCAAACTGCTGGG	M2:p13rGdA|p8rCdT	M1:p8rCdT	20	19765	90	21	5830	443	20133.3	42.2058	5759	279.189	0.0122606	0.230345	0.0278502	0.523235	0.053227
EGFR	L858R	TTTGGGCGGGCCGAACTGCT	TTTGGGCTGGCCAAACTGCTGGG	TTTGGGCGGGCCAAACTGCTGGG	M2:p13rGdA|p8rGdT	M1:p8rGdT	20	12197	69	214	10988	775	12424.2	37.6329	10944.2	841.019	0.0362374	0.486047	0.0823143	1.10407	0.0745555
EGFR	L858R	TTTGGGCGGGCCTAACTGCT	TTTGGGCTGGCCAAACTGCTGGG	TTTGGGCGGGCCAAACTGCTGGG	M2:p13rGdA|p8rUdT	M1:p8rUdT	20	20608	89	92	12961	939	20992	47.9841	12887	885.162	0.0268052	0.395613	0.0608886	0.898644	0.0677561
EGFR	L858R	TTTGGGCGGGCAAAACTGCT	TTTGGGCTGGCCAAACTGCTGGG	TTTGGGCGGGCCAAACTGCTGGG	M2:p13rGdA|p9rAdG	M1:p9rAdG	20	33383	48	23	4509	612	34004.8	0	4389.09	327.175	0.00844953	0.121801	0.0191933	0.276674	0.0693717
EGFR	L858R	TTTGGGCGGGCGAAACTGCT	TTTGGGCTGGCCAAACTGCTGGG	TTTGGGCGGGCCAAACTGCTGGG	M2:p13rGdA|p9rGdG	M1:p9rGdG	20	16794	114	117	8449	428	17106.9	75.0121	8388.68	322.497	0.0153519	0.336429	0.0348723	0.764207	0.045632
EGFR	L858R	TTTGGGCGGGCTAAACTGCT	TTTGGGCTGGCCAAACTGCTGGG	TTTGGGCGGGCCAAACTGCTGGG	M2:p13rGdA|p9rUdG	M1:p9rUdG	20	14876	156	1165	13623	1528	15152.6	42.3291	13569.6	2053	0.0679917	0.506938	0.154445	1.15152	0.134122
EGFR	L858R	TTTGGGAGGGCCAAACTGCT	TTTGGGCTGGCCAAACTGCTGGG	TTTGGGCGGGCCAAACTGCTGGG	M2:p14rAdG|p13rGdA	M1:p14rAdG	20	15607	22	68	16316	641	15897.8	2.0926e-12	16259.9	597.65	0.0182459	0.514651	0.0414459	1.16904	0.0354529
EGFR	L858R	TTTGGGGGGGCCAAACTGCT	TTTGGGCTGGCCAAACTGCTGGG	TTTGGGCGGGCCAAACTGCTGGG	M2:p14rGdG|p13rGdA	M1:p14rGdG	20	18589	52	75	10898	804	18935.4	4.34853	10831.2	756.651	0.0249282	0.379586	0.056625	0.86224	0.065672
EGFR	L858R	TTTGGGTGGGCCAAACTGCT	TTTGGGCTGGCCAAACTGCTGGG	TTTGGGCGGGCCAAACTGCTGGG	M2:p14rUdG|p13rGdA	M1:p14rUdG	20	17908	44	122	13670	543	18241.6	0	13605.7	471.946	0.0146027	0.435581	0.0331703	0.989432	0.0335246
EGFR	L858R	TTTGGACGGGCCAAACTGCT	TTTGGGCTGGCCAAACTGCTGGG	TTTGGGCGGGCCAAACTGCTGGG	M2:p15rAdC|p13rGdA	M1:p15rAdC	20	19173	73	93	12878	536	19530.2	16.0453	12809.1	432.237	0.0136723	0.403852	0.0310569	0.917361	0.0338547
EGFR	L858R	TTTGGCCGGGCCAAACTGCT	TTTGGGCTGGCCAAACTGCTGGG	TTTGGGCGGGCCAAACTGCTGGG	M2:p15rCdC|p13rGdA	M1:p15rCdC	20	21006	35	13	4474	280	21397.3	1.06969e-11	4398.55	79.834	0.0030853	0.173073	0.00700833	0.39314	0.0178265
EGFR	L858R	TTTGGTCGGGCCAAACTGCT	TTTGGGCTGGCCAAACTGCTGGG	TTTGGGCGGGCCAAACTGCTGGG	M2:p15rUdC|p13rGdA	M1:p15rUdC	20	21242	42	107	9592	795	21637.7	7.63762e-13	9515.7	726.241	0.0227807	0.321269	0.0517469	0.729769	0.0709085
EGFR	L858R	TTTGAGCGGGCCAAACTGCT	TTTGGGCTGGCCAAACTGCTGGG	TTTGGGCGGGCCAAACTGCTGGG	M2:p16rAdC|p13rGdA	M1:p16rAdC	20	16650	42	116	15614	403	16960.1	2.89048e-12	15554.2	318.102	0.00968865	0.483434	0.022008	1.09813	0.0200413
EGFR	L858R	TTTGCGCGGGCCAAACTGCT	TTTGGGCTGGCCAAACTGCTGGG	TTTGGGCGGGCCAAACTGCTGGG	M2:p16rCdC|p13rGdA	M1:p16rCdC	20	31644	35	28	4209	348	32233.3	1.27906e-10	4095.34	35.2116	0.000968313	0.113589	0.00219955	0.258021	0.00852468
EGFR	L858R	TTTGTGCGGGCCAAACTGCT	TTTGGGCTGGCCAAACTGCTGGG	TTTGGGCGGGCCAAACTGCTGGG	M2:p16rUdC|p13rGdA	M1:p16rUdC	20	28520	98	102	9333	737	29051.4	12.0412	9230.56	561.461	0.0147599	0.252011	0.0335275	0.57245	0.0585683
EGFR	L858R	TTTAGGCGGGCCAAACTGCT	TTTGGGCTGGCCAAACTGCTGGG	TTTGGGCGGGCCAAACTGCTGGG	M2:p17rAdC|p13rGdA	M1:p17rAdC	20	25869	107	35	1767	668	26351	43.3514	1674.08	477.277	0.0182384	0.0753652	0.0414289	0.171194	0.242
EGFR	L858R	TTTCGGCGGGCCAAACTGCT	TTTGGGCTGGCCAAACTGCTGGG	TTTGGGCGGGCCAAACTGCTGGG	M2:p17rCdC|p13rGdA	M1:p17rCdC	20	27840	116	41	2406	732	28358.8	47.8933	2306	530.11	0.0185004	0.0907765	0.0420241	0.206201	0.203801
EGFR	L858R	TTTTGGCGGGCCAAACTGCT	TTTGGGCTGGCCAAACTGCTGGG	TTTGGGCGGGCCAAACTGCTGGG	M2:p17rUdC|p13rGdA	M1:p17rUdC	20	27503	267	100	6848	441	28015.4	233.048	6749.21	148.969	0.0108693	0.196269	0.0246898	0.445829	0.0553795
EGFR	L858R	TTAGGGCGGGCCAAACTGCT	TTTGGGCTGGCCAAACTGCTGGG	TTTGGGCGGGCCAAACTGCTGGG	M2:p18rAdA|p13rGdA	M1:p18rAdA	20	15819	88	200	14437	928	16113.7	54.2773	14380.2	968.568	0.032454	0.487002	0.0737201	1.10624	0.0666403
EGFR	L858R	TTCGGGCGGGCCAAACTGCT	TTTGGGCTGGCCAAACTGCTGGG	TTTGGGCGGGCCAAACTGCTGGG	M2:p18rCdA|p13rGdA	M1:p18rCdA	20	17027	125	1265	14279	1394	17343.5	4.46666e-12	14217.8	1916.54	0.0572478	0.481942	0.13004	1.09474	0.118786
EGFR	L858R	GCGGGCCAAAATGCTGGGTG	GCTGGCCAAACTGCTGGGTGCGG	GCGGGCCAAACTGCTGGGTGCGG	M2:p18rGdA|p10rAdG	M1:p10rAdG	20	20878	304	82	2368	802	21267	332.805	2293.01	623.276	0.038998	0.118954	0.0883536	0.2695	0.327842
EGFR	L858R	GCGGGCCAAAGTGCTGGGTG	GCTGGCCAAACTGCTGGGTGCGG	GCGGGCCAAACTGCTGGGTGCGG	M2:p18rGdA|p10rGdG	M1:p10rGdG	20	19669	1088	1145	11086	2032	20034.9	1302.86	11015.4	2184.31	0.100968	0.382184	0.228752	0.865873	0.264187
EGFR	L858R	GCGGGCCAAATTGCTGGGTG	GCTGGCCAAACTGCTGGGTGCGG	GCGGGCCAAACTGCTGGGTGCGG	M2:p18rGdA|p10rUdG	M1:p10rUdG	20	18503	633	429	7070	1275	18847.6	760.799	7003.54	1206.97	0.0707349	0.295141	0.160256	0.668669	0.239665
EGFR	L858R	GCGGGCCAACCTGCTGGGTG	GCTGGCCAAACTGCTGGGTGCGG	GCGGGCCAAACTGCTGGGTGCGG	M2:p18rGdA|p11rCdT	M1:p11rCdT	20	21479	173	170	12457	1068	21879.2	151.955	12379.8	1023.62	0.0331758	0.378259	0.0751628	0.85698	0.0877066
EGFR	L858R	GCGGGCCAAGCTGCTGGGTG	GCTGGCCAAACTGCTGGGTGCGG	GCGGGCCAAACTGCTGGGTGCGG	M2:p18rGdA|p11rGdT	M1:p11rGdT	20	25932	402	162	6372	898	26415.1	433.848	6278.85	672.363	0.0327279	0.205656	0.0741482	0.465933	0.159139
EGFR	L858R	GCGGGCCAATCTGCTGGGTG	GCTGGCCAAACTGCTGGGTGCGG	GCGGGCCAAACTGCTGGGTGCGG	M2:p18rGdA|p11rUdT	M1:p11rUdT	20	21511	165	106	7957	685	21911.8	133.618	7879.73	548.366	0.0223796	0.276571	0.0507029	0.626598	0.0809178
EGFR	L858R	GCGGGCCACACTGCTGGGTG	GCTGGCCAAACTGCTGGGTGCGG	GCGGGCCAAACTGCTGGGTGCGG	M2:p18rGdA|p12rCdT	M1:p12rCdT	20	19255	426	1190	13486	1967	19613.2	401.245	13416.8	2417.26	0.0786226	0.441694	0.178127	1.0007	0.178002
EGFR	L858R	GCGGGCCAGACTGCTGGGTG	GCTGGCCAAACTGCTGGGTGCGG	GCGGGCCAAACTGCTGGGTGCGG	M2:p18rGdA|p12rGdT	M1:p12rGdT	20	19090	339	127	7499	801	19445.7	382.44	7430.43	644.677	0.03681	0.289397	0.0833963	0.655655	0.127195
EGFR	L858R	GCGGGCCATACTGCTGGGTG	GCTGGCCAAACTGCTGGGTGCGG	GCGGGCCAAACTGCTGGGTGCGG	M2:p18rGdA|p12rUdT	M1:p12rUdT	20	16080	1527	1989	9853	3543	16378.8	1860.47	9795.24	4162.5	0.187066	0.433511	0.423816	0.982159	0.431514
EGFR	L858R	GCGGGCCCAACTGCTGGGTG	GCTGGCCAAACTGCTGGGTGCGG	GCGGGCCAAACTGCTGGGTGCGG	M2:p18rGdA|p13rCdT	M1:p13rCdT	20	37618	240	66	5822	1116	38319	181.142	5686.88	834.389	0.0225566	0.144848	0.0511041	0.328167	0.155726
EGFR	L858R	TTGGGGCGGGCCAAACTGCT	TTTGGGCTGGCCAAACTGCTGGG	TTTGGGCGGGCCAAACTGCTGGG	M2:p18rGdA|p13rGdA	M1:p18rGdA	20	13790	16	49	13564	792	14047	0	13514.5	793.453	0.0279829	0.504601	0.0633979	1.14322	0.0554555
EGFR	L858R	TTGGGGCGGGCCAAACTGCT	TTTGGGCTGGCCAAACTGCTGGG	TTTGGGCGGGCCAAACTGCTGGG	M2:p18rGdA|p13rGdA	M1:p18rGdA	20	13790	16	49	13564	792	14047	0	13514.5	793.453	0.0279829	0.504601	0.0635639	1.14621	0.0554555
EGFR	L858R	GCGGGCCGAACTGCTGGGTG	GCTGGCCAAACTGCTGGGTGCGG	GCGGGCCAAACTGCTGGGTGCGG	M2:p18rGdA|p13rGdT	M1:p13rGdT	20	16757	2419	3544	7815	5346	17067.6	2923.45	7754.81	6534.42	0.275899	0.416836	0.625074	0.94438	0.661888
EGFR	L858R	GCGGGCCTAACTGCTGGGTG	GCTGGCCAAACTGCTGGGTGCGG	GCGGGCCAAACTGCTGGGTGCGG	M2:p18rGdA|p13rUdT	M1:p13rUdT	20	16761	1810	1595	9736	2727	17072.5	2259.65	9675.8	2907.79	0.161909	0.394275	0.366819	0.893266	0.41065
EGFR	L858R	GCGGGCAAAACTGCTGGGTG	GCTGGCCAAACTGCTGGGTGCGG	GCGGGCCAAACTGCTGGGTGCGG	M2:p18rGdA|p14rAdG	M1:p14rAdG	20	18833	102	24	5730	543	19183.9	66.7417	5662.35	403.338	0.0185682	0.239596	0.042068	0.542826	0.0774981
EGFR	L858R	GCGGGCGAAACTGCTGGGTG	GCTGGCCAAACTGCTGGGTGCGG	GCGGGCCAAACTGCTGGGTGCGG	M2:p18rGdA|p14rGdG	M1:p14rGdG	20	19099	295	390	12576	814	19454.7	287.01	12507.4	786.745	0.0325027	0.402416	0.0736379	0.91171	0.080769
EGFR	L858R	GCGGGCTAAACTGCTGGGTG	GCTGGCCAAACTGCTGGGTGCGG	GCGGGCCAAACTGCTGGGTGCGG	M2:p18rGdA|p14rUdG	M1:p14rUdG	20	14881	183	203	11626	708	15158.2	177.432	11572.5	679.05	0.0310463	0.444104	0.0703383	1.00616	0.0699078
EGFR	L858R	GCGGGACAAACTGCTGGGTG	GCTGGCCAAACTGCTGGGTGCGG	GCGGGCCAAACTGCTGGGTGCGG	M2:p18rGdA|p15rAdG	M1:p15rAdG	20	19188	125	126	6724	595	19545.5	84.1709	6655.08	492.721	0.021544	0.266933	0.0488098	0.604762	0.0807091
EGFR	L858R	GCGGGGCAAACTGCTGGGTG	GCTGGCCAAACTGCTGGGTGCGG	GCGGGCCAAACTGCTGGGTGCGG	M2:p18rGdA|p15rGdG	M1:p15rGdG	20	16211	391	824	10181	1182	16512.6	386.085	10122.8	1388.6	0.0624668	0.405186	0.141524	0.917987	0.154168
EGFR	L858R	GCGGGTCAAACTGCTGGGTG	GCTGGCCAAACTGCTGGGTGCGG	GCGGGCCAAACTGCTGGGTGCGG	M2:p18rGdA|p15rUdG	M1:p15rUdG	20	14437	586	5699	8060	4215	14702.7	110.676	8008.15	6901.29	0.235912	0.501617	0.534481	1.13646	0.470304
EGFR	L858R	GCGGACCAAACTGCTGGGTG	GCTGGCCAAACTGCTGGGTGCGG	GCGGGCCAAACTGCTGGGTGCGG	M2:p18rGdA|p16rAdC	M1:p16rAdC	20	18870	276	272	13213	767	19221.5	276.81	13145.2	693.615	0.0291094	0.415118	0.0659501	0.940487	0.0701233
EGFR	L858R	GCGGCCCAAACTGCTGGGTG	GCTGGCCAAACTGCTGGGTGCGG	GCGGGCCAAACTGCTGGGTGCGG	M2:p18rGdA|p16rCdC	M1:p16rCdC	20	23239	108	57	7490	659	23672	53.951	7406.53	503.629	0.0176248	0.250036	0.0399306	0.566478	0.0704892
EGFR	L858R	GCGGTCCAAACTGCTGGGTG	GCTGGCCAAACTGCTGGGTGCGG	GCGGGCCAAACTGCTGGGTGCGG	M2:p18rGdA|p16rUdC	M1:p16rUdC	20	21938	139	118	10218	640	22346.7	92.8492	10139.2	506.811	0.0181245	0.321772	0.0410627	0.729004	0.0563272
EGFR	L858R	GCGAGCCAAACTGCTGGGTG	GCTGGCCAAACTGCTGGGTGCGG	GCGGGCCAAACTGCTGGGTGCGG	M2:p18rGdA|p17rAdC	M1:p17rAdC	20	18309	116	82	12007	674	18650.2	85.7011	11941.2	581.346	0.0213398	0.400614	0.0483472	0.907629	0.0532676
EGFR	L858R	GCGCGCCAAACTGCTGGGTG	GCTGGCCAAACTGCTGGGTGCGG	GCGGGCCAAACTGCTGGGTGCGG	M2:p18rGdA|p17rCdC	M1:p17rCdC	20	27214	194	88	5506	794	27721.1	152.431	5408.25	595.53	0.0220785	0.177221	0.050021	0.401511	0.124582
EGFR	L858R	GCGTGCCAAACTGCTGGGTG	GCTGGCCAAACTGCTGGGTGCGG	GCGGGCCAAACTGCTGGGTGCGG	M2:p18rGdA|p17rUdC	M1:p17rUdC	20	20905	108	177	8439	655	21294.4	48.3908	8363.91	573.275	0.0205306	0.295151	0.0465139	0.668692	0.0695595
EGFR	L858R	GCGGGCCAAACTGCTGGGTA	GCTGGCCAAACTGCTGGGTGCGG	GCGGGCCAAACTGCTGGGTGCGG	M2:p18rGdA|p1rAdC	M1:p1rAdC	20	17268	305	219	4921	941	17589.7	338.457	4858.97	882.05	0.0515652	0.242553	0.116826	0.549525	0.212594
EGFR	L858R	GCGGGCCAAACTGCTGGGTC	GCTGGCCAAACTGCTGGGTGCGG	GCGGGCCAAACTGCTGGGTGCGG	M2:p18rGdA|p1rCdC	M1:p1rCdC	20	20410	141	29	1223	528	20790.3	110.513	1149.69	353.756	0.0207223	0.0671052	0.0469483	0.152033	0.308803
EGFR	L858R	GCGGGCCAAACTGCTGGGTT	GCTGGCCAAACTGCTGGGTGCGG	GCGGGCCAAACTGCTGGGTGCGG	M2:p18rGdA|p1rUdC	M1:p1rUdC	20	34631	323	246	4806	1016	35276.2	278.501	4681.61	786.381	0.0259584	0.133292	0.0588111	0.301985	0.194748
EGFR	L858R	GCGGGCCAAACTGCTGGGAG	GCTGGCCAAACTGCTGGGTGCGG	GCGGGCCAAACTGCTGGGTGCGG	M2:p18rGdA|p2rAdA	M1:p2rAdA	20	18874	947	1338	9708	1613	19224.9	1071.61	9640.21	1838.4	0.0915814	0.361245	0.207486	0.818434	0.253516
EGFR	L858R	GCGGGCCAAACTGCTGGGCG	GCTGGCCAAACTGCTGGGTGCGG	GCGGGCCAAACTGCTGGGTGCGG	M2:p18rGdA|p2rCdA	M1:p2rCdA	20	19846	1022	1648	11178	1758	20214.8	1131.43	11106.7	2093.61	0.0933534	0.382102	0.211501	0.865688	0.244315
EGFR	L858R	GCGGGCCAAACTGCTGGGGG	GCTGGCCAAACTGCTGGGTGCGG	GCGGGCCAAACTGCTGGGTGCGG	M2:p18rGdA|p2rGdA	M1:p2rGdA	20	12802	952	1433	8201	1965	13039.8	1109.4	8155.02	2356.28	0.140535	0.42624	0.318396	0.965686	0.329709
EGFR	L858R	GCGGGCCAAACTGCTGGATG	GCTGGCCAAACTGCTGGGTGCGG	GCGGGCCAAACTGCTGGGTGCGG	M2:p18rGdA|p3rAdC	M1:p3rAdC	20	19632	142	214	7489	672	19997.7	96.0648	7418.48	607.521	0.025021	0.285422	0.0566874	0.64665	0.0876633
EGFR	L858R	GCGGGCCAAACTGCTGGCTG	GCTGGCCAAACTGCTGGGTGCGG	GCGGGCCAAACTGCTGGGTGCGG	M2:p18rGdA|p3rCdC	M1:p3rCdC	20	32927	183	53	647	679	33540.5	109.995	528.726	388.507	0.014421	0.0265344	0.0326722	0.060116	0.543485
EGFR	L858R	GCGGGCCAAACTGCTGGTTG	GCTGGCCAAACTGCTGGGTGCGG	GCGGGCCAAACTGCTGGGTGCGG	M2:p18rGdA|p3rUdC	M1:p3rUdC	20	27686	184	81	3191	510	28201.8	125.564	3091.55	256.622	0.0120656	0.105702	0.0273358	0.239478	0.114148
EGFR	L858R	GCGGGCCAAACTGCTGAGTG	GCTGGCCAAACTGCTGGGTGCGG	GCGGGCCAAACTGCTGGGTGCGG	M2:p18rGdA|p4rAdC	M1:p4rAdC	20	20703	898	280	4141	1201	21088.7	1125.83	4066.63	920.008	0.0752116	0.183325	0.170399	0.415339	0.410264
EGFR	L858R	GCGGGCCAAACTGCTGCGTG	GCTGGCCAAACTGCTGGGTGCGG	GCGGGCCAAACTGCTGGGTGCGG	M2:p18rGdA|p4rCdC	M1:p4rCdC	20	29621	150	75	451	735	30172.9	80.6648	344.601	513.623	0.0191017	0.0275852	0.0432766	0.0624967	0.692462
EGFR	L858R	GCGGGCCAAACTGCTGTGTG	GCTGGCCAAACTGCTGGGTGCGG	GCGGGCCAAACTGCTGGGTGCGG	M2:p18rGdA|p4rUdC	M1:p4rUdC	20	29890	101	93	831	848	30446.9	15.447	723.635	672.722	0.0216006	0.0438296	0.0489382	0.0993	0.492832
EGFR	L858R	GCGGGCCAAACTGCTAGGTG	GCTGGCCAAACTGCTGGGTGCGG	GCGGGCCAAACTGCTGGGTGCGG	M2:p18rGdA|p5rAdC	M1:p5rAdC	20	30560	415	169	3536	1312	31129.4	445.694	3426.23	1108.38	0.0430374	0.125578	0.0975052	0.284509	0.342714
EGFR	L858R	GCGGGCCAAACTGCTCGGTG	GCTGGCCAAACTGCTGGGTGCGG	GCGGGCCAAACTGCTGGGTGCGG	M2:p18rGdA|p5rCdC	M1:p5rCdC	20	25338	267	104	3897	627	25810.1	250.824	3805.99	393.566	0.0212948	0.13878	0.0482453	0.314419	0.153442
EGFR	L858R	GCGGGCCAAACTGCTTGGTG	GCTGGCCAAACTGCTGGGTGCGG	GCGGGCCAAACTGCTGGGTGCGG	M2:p18rGdA|p5rUdC	M1:p5rUdC	20	20805	371	103	5061	992	21192.7	428.847	4986.27	827.948	0.0458086	0.211921	0.103784	0.480127	0.216159
EGFR	L858R	GCGGGCCAAACTGCAGGGTG	GCTGGCCAAACTGCTGGGTGCGG	GCGGGCCAAACTGCTGGGTGCGG	M2:p18rGdA|p6rAdA	M1:p6rAdA	20	18375	100	25	620	462	18717.4	62.6728	553.997	313.934	0.0191677	0.044174	0.0434262	0.10008	0.433914
EGFR	L858R	GCGGGCCAAACTGCCGGGTG	GCTGGCCAAACTGCTGGGTGCGG	GCGGGCCAAACTGCTGGGTGCGG	M2:p18rGdA|p6rCdA	M1:p6rCdA	20	33770	165	88	657	624	34399.2	74.4183	535.698	336.612	0.0116288	0.0246793	0.0263461	0.0559131	0.471198
EGFR	L858R	GCGGGCCAAACTGCGGGGTG	GCTGGCCAAACTGCTGGGTGCGG	GCGGGCCAAACTGCTGGGTGCGG	M2:p18rGdA|p6rGdA	M1:p6rGdA	20	31306	179	48	768	720	31889.3	114.839	655.548	454.096	0.0171812	0.03351	0.0389256	0.07592	0.512718
EGFR	L858R	GCGGGCCAAACTGATGGGTG	GCTGGCCAAACTGCTGGGTGCGG	GCGGGCCAAACTGCTGGGTGCGG	M2:p18rGdA|p7rAdG	M1:p7rAdG	20	30053	317	114	3095	973	30613	308.95	2987.05	733.563	0.0300935	0.1074	0.0681795	0.243325	0.280199
EGFR	L858R	GCGGGCCAAACTGGTGGGTG	GCTGGCCAAACTGCTGGGTGCGG	GCGGGCCAAACTGCTGGGTGCGG	M2:p18rGdA|p7rGdG	M1:p7rGdG	20	32377	461	117	4789	1288	32980.3	505.291	4672.7	1019.19	0.0389122	0.145285	0.0881591	0.329156	0.267834
EGFR	L858R	GCGGGCCAAACTGTTGGGTG	GCTGGCCAAACTGCTGGGTGCGG	GCGGGCCAAACTGCTGGGTGCGG	M2:p18rGdA|p7rUdG	M1:p7rUdG	20	26636	278	22	1595	773	27132.3	276.997	1499.32	513.548	0.026869	0.0684133	0.0608742	0.154997	0.392745
EGFR	L858R	GCGGGCCAAACTACTGGGTG	GCTGGCCAAACTGCTGGGTGCGG	GCGGGCCAAACTGCTGGGTGCGG	M2:p18rGdA|p8rAdC	M1:p8rAdC	20	24094	299	134	2220	1062	24543	314.359	2133.45	918.966	0.0441898	0.109368	0.100116	0.247782	0.404048
EGFR	L858R	GCGGGCCAAACTCCTGGGTG	GCTGGCCAAACTGCTGGGTGCGG	GCGGGCCAAACTGCTGGGTGCGG	M2:p18rGdA|p8rCdC	M1:p8rCdC	20	31947	142	53	364	419	32542.2	48.2837	249.246	109.907	0.00480099	0.0109001	0.0108771	0.0246951	0.440455
EGFR	L858R	GCGGGCCAAACTTCTGGGTG	GCTGGCCAAACTGCTGGGTGCGG	GCGGGCCAAACTGCTGGGTGCGG	M2:p18rGdA|p8rUdC	M1:p8rUdC	20	30119	180	18	599	494	30680.2	116.486	490.812	187.384	0.00965437	0.0215472	0.0218729	0.0488172	0.448057
EGFR	L858R	GCGGGCCAAACAGCTGGGTG	GCTGGCCAAACTGCTGGGTGCGG	GCGGGCCAAACTGCTGGGTGCGG	M2:p18rGdA|p9rAdA	M1:p9rAdA	20	26417	60	37	1125	568	26909.1	2.37754e-12	1030.11	365.726	0.0129209	0.0493142	0.0292735	0.111726	0.262012
EGFR	L858R	GCGGGCCAAACCGCTGGGTG	GCTGGCCAAACTGCTGGGTGCGG	GCGGGCCAAACTGCTGGGTGCGG	M2:p18rGdA|p9rCdA	M1:p9rCdA	20	17980	2244	2209	5859	5232	18314.3	2861.39	5794.42	5915.47	0.26689	0.356079	0.604665	0.806731	0.749525
EGFR	L858R	GCGGGCCAAACGGCTGGGTG	GCTGGCCAAACTGCTGGGTGCGG	GCGGGCCAAACTGCTGGGTGCGG	M2:p18rGdA|p9rGdA	M1:p9rGdA	20	29258	187	63	1475	1051	29803.2	147.486	1369.9	869.65	0.0315976	0.0695724	0.0715873	0.157623	0.454169
EGFR	L858R	TATGGGCGGGCCAAACTGCT	TTTGGGCTGGCCAAACTGCTGGG	TTTGGGCGGGCCAAACTGCTGGG	M2:p19rAdA|p13rGdA	M1:p19rAdA	20	11281	97	380	11436	895	11491.1	61.955	11395.5	1048.46	0.0462731	0.518563	0.105111	1.17793	0.0892334
EGFR	L858R	GAGGGCCAAACTGCTGGGTG	GCTGGCCAAACTGCTGGGTGCGG	GCGGGCCAAACTGCTGGGTGCGG	M2:p19rAdG|p18rGdA	M1:p19rAdG	20	16115	908	2832	11237	3889	16413.9	921.547	11179.1	5184.14	0.181185	0.485575	0.41049	1.10011	0.373134
EGFR	L858R	TCTGGGCGGGCCAAACTGCT	TTTGGGCTGGCCAAACTGCTGGG	TTTGGGCGGGCCAAACTGCTGGG	M2:p19rCdA|p13rGdA	M1:p19rCdA	20	13428	45	872	11506	849	13677.5	0	11457.8	1166.6	0.0443544	0.479981	0.100752	1.09029	0.0924087
EGFR	L858R	TGTGGGCGGGCCAAACTGCT	TTTGGGCTGGCCAAACTGCTGGG	TTTGGGCGGGCCAAACTGCTGGG	M2:p19rGdA|p13rGdA	M1:p19rGdA	20	15884	181	263	15541	1129	16179.9	179.432	15483.9	1190.68	0.0414758	0.504772	0.0942134	1.1466	0.0821675
EGFR	L858R	GGGGGCCAAACTGCTGGGTG	GCTGGCCAAACTGCTGGGTGCGG	GCGGGCCAAACTGCTGGGTGCGG	M2:p19rGdG|p18rGdA	M1:p19rGdG	20	14444	235	2973	12230	4752	14711.9	37.1789	12178.1	6570.31	0.197253	0.559696	0.446895	1.26804	0.352429
EGFR	L858R	GTGGGCCAAACTGCTGGGTG	GCTGGCCAAACTGCTGGGTGCGG	GCGGGCCAAACTGCTGGGTGCGG	M2:p19rUdG|p18rGdA	M1:p19rUdG	20	10515	690	4065	4840	3496	10708.6	466.26	4802.24	5380.28	0.273748	0.476768	0.620201	1.08016	0.574174
EGFR	L858R	ATTGGGCGGGCCAAACTGCT	TTTGGGCTGGCCAAACTGCTGGG	TTTGGGCGGGCCAAACTGCTGGG	M2:p20rAdA|p13rGdA	M1:p20rAdA	20	13540	127	1500	11897	865	13791.1	0	11848.4	1413.71	0.0522566	0.490222	0.118702	1.11355	0.106598
EGFR	L858R	ACGGGCCAAACTGCTGGGTG	GCTGGCCAAACTGCTGGGTGCGG	GCGGGCCAAACTGCTGGGTGCGG	M2:p20rAdC|p18rGdA	M1:p20rAdC	20	14465	315	1970	11276	2546	14733.6	190.716	11224	3520.19	0.125079	0.496966	0.283378	1.12592	0.251685
EGFR	L858R	CTTGGGCGGGCCAAACTGCT	TTTGGGCTGGCCAAACTGCTGGG	TTTGGGCGGGCCAAACTGCTGGG	M2:p20rCdA|p13rGdA	M1:p20rCdA	20	12052	97	179	9669	735	12276.5	79.3286	9625.71	768.892	0.0372837	0.456896	0.0846907	1.03785	0.081602
EGFR	L858R	CCGGGCCAAACTGCTGGGTG	GCTGGCCAAACTGCTGGGTGCGG	GCGGGCCAAACTGCTGGGTGCGG	M2:p20rCdC|p18rGdA	M1:p20rCdC	20	11210	104	2549	8214	2782	11417.2	0	8173.74	4114.81	0.173579	0.518379	0.393259	1.17444	0.334849
EGFR	L858R	GTTGGGCGGGCCAAACTGCT	TTTGGGCTGGCCAAACTGCTGGG	TTTGGGCGGGCCAAACTGCTGGG	M2:p20rGdA|p13rGdA	M1:p20rGdA	20	13377	75	736	12138	758	13625.7	0	12090	1008.89	0.0377512	0.490142	0.0857529	1.11337	0.077021
EGFR	L858R	TCGGGCCAAACTGCTGGGTG	GCTGGCCAAACTGCTGGGTGCGG	GCGGGCCAAACTGCTGGGTGCGG	M2:p20rUdC|p18rGdA	M1:p20rUdC	20	14721	317	1674	10844	2453	14994.5	229.294	10791.1	3285.49	0.119957	0.480423	0.271773	1.08844	0.24969
EGFR	T790M	CTGCATGATGAGCTGCA	GAGCTGCGTGATGAGCTGCACGG	GAGCTGCATGATGAGCTGCACGG	M1:p13rAdC	M0	17	111030	3827	75608	41602	22619	113035	0	41203.4	53257	0.256666	0.455242	0.530219	0.940435	0.563802
EGFR	T790M	GCTGCATGATGAGCTGCA	GAGCTGCGTGATGAGCTGCACGG	GAGCTGCATGATGAGCTGCACGG	M1:p13rAdC	M0	18	23862	833	18633	11738	2235	24289.3	0	11652.3	9180.4	0.203457	0.461697	0.420299	0.95377	0.440671
EGFR	T790M	AGCTGCATGATGAGCTGCA	GAGCTGCGTGATGAGCTGCACGG	GAGCTGCATGATGAGCTGCACGG	M1:p13rAdC	M0	19	23175	860	12404	1261	13367	23600.3	0	1177.78	20206.8	0.449192	0.475373	0.927936	0.982022	0.944924
EGFR	T790M	GAGCTGCATGATGAGCTGCA	GAGCTGCGTGATGAGCTGCACGG	GAGCTGCATGATGAGCTGCACGG	M1:p13rAdC	M0	20	12757	525	8834	887	6931	12988.9	1.17644e-09	841.197	11345.9	0.450663	0.484076	0.930977	1	0.930977
EGFR	T790M	CATGATGAGCTGCACGG	CTGCGTGATGAGCTGCACGGTGG	CTGCATGATGAGCTGCACGGTGG	M1:p16rAdC	M0	17	111817	2552	73276	33092	15428	113832	0	32690.6	43808.4	0.23017	0.401926	0.571182	0.997408	0.572666
EGFR	T790M	GCATGATGAGCTGCACGG	CTGCGTGATGAGCTGCACGGTGG	CTGCATGATGAGCTGCACGGTGG	M1:p16rAdC	M0	18	26832	475	13725	11453	2314	27318.8	0	11356.7	7445.35	0.161431	0.407669	0.400603	1.01166	0.395987
EGFR	T790M	TGCATGATGAGCTGCACGG	CTGCGTGATGAGCTGCACGGTGG	CTGCATGATGAGCTGCACGGTGG	M1:p16rAdC	M0	19	20222	539	15629	3371	3918	20584.4	2.09595e-07	3298.41	10137.8	0.29799	0.394943	0.739482	0.980078	0.754513
EGFR	T790M	CTGCATGATGAGCTGCACGG	CTGCGTGATGAGCTGCACGGTGG	CTGCATGATGAGCTGCACGGTGG	M1:p16rAdC	M0	20	9514	242	6105	883	2995	9686.24	0	848.843	5688.98	0.350651	0.402971	0.870164	1	0.870164
EGFR	T790M	ATGCAGCTCATGCCCTT	ATCACGCAGCTCATGCCCTTCGG	ATCATGCAGCTCATGCCCTTCGG	M1:p16rUdG	M0	17	39054	100	32	7883	755	39781.6	0	7742.72	431.227	0.00899223	0.170448	0.0234064	0.44367	0.0527563
EGFR	T790M	CATGCAGCTCATGCCCTT	ATCACGCAGCTCATGCCCTTCGG	ATCATGCAGCTCATGCCCTTCGG	M1:p16rUdG	M0	18	27431	123	123	13939	667	27942.1	45.1935	13840.5	488.355	0.0126087	0.338614	0.0328198	0.881399	0.0372361
EGFR	T790M	TCATGCAGCTCATGCCCTT	ATCACGCAGCTCATGCCCTTCGG	ATCATGCAGCTCATGCCCTTCGG	M1:p16rUdG	M0	19	23572	180	3015	9185	2195	24008.9	0	9100.34	3431.48	0.0939084	0.342955	0.24444	0.892698	0.273821
EGFR	T790M	ATCATGCAGCTCATGCCCTT	ATCACGCAGCTCATGCCCTTCGG	ATCATGCAGCTCATGCCCTTCGG	M1:p16rUdG	M0	20	13682	291	2698	3418	3868	13935.7	117.17	3368.86	5398	0.241684	0.384178	0.629093	1	0.629093
EGFR	T790M	ATGATGAGCTGCACGGTGG	CGTGATGAGCTGCACGGTGGAGG	CATGATGAGCTGCACGGTGGAGG	M1:p19rAdC	M0	19	23021	839	5039	979	11210	23448.6	799.48	896.313	14686.5	0.388793	0.391224	0.883307	0.888831	0.993786
EGFR	T790M	CATGATGAGCTGCACGGTGG	CGTGATGAGCTGCACGGTGGAGG	CATGATGAGCTGCACGGTGGAGG	M1:p19rAdC	M0	20	13804	552	3394	892	8171	14060.5	555.307	842.418	10648.7	0.429159	0.440156	0.975014	1	0.975014
EGFR	T790M	GAGCTGCATGCTGAGCTGCA	GAGCTGCGTGATGAGCTGCACGG	GAGCTGCATGATGAGCTGCACGG	M2:p13rAdC|p10rCdT	M1:p10rCdT	20	12905	39	759	14756	368	13144.7	0	14709.6	557.398	0.0196186	0.53735	0.0405279	1.11005	0.0365099
EGFR	T790M	GAGCTGCATGGTGAGCTGCA	GAGCTGCGTGATGAGCTGCACGG	GAGCTGCATGATGAGCTGCACGG	M2:p13rAdC|p10rGdT	M1:p10rGdT	20	12576	584	9196	1210	4004	12803.4	1.91972e-09	1164.85	7985.11	0.363731	0.416791	0.751393	0.861004	0.872693
EGFR	T790M	GAGCTGCATGTTGAGCTGCA	GAGCTGCGTGATGAGCTGCACGG	GAGCTGCATGATGAGCTGCACGG	M2:p13rAdC|p10rUdT	M1:p10rUdT	20	12472	324	2847	10908	1292	12702.5	37.651	10863.2	2416.73	0.0943264	0.510372	0.194859	1.05432	0.184819
EGFR	T790M	GAGCTGCATAATGAGCTGCA	GAGCTGCGTGATGAGCTGCACGG	GAGCTGCATGATGAGCTGCACGG	M2:p13rAdC|p11rAdC	M1:p11rAdC	20	13190	104	1267	12666	508	13434.7	0	12618.6	906.614	0.0336282	0.501679	0.0694688	1.03637	0.0670313
EGFR	T790M	GAGCTGCATCATGAGCTGCA	GAGCTGCGTGATGAGCTGCACGG	GAGCTGCATGATGAGCTGCACGG	M2:p13rAdC|p11rCdC	M1:p11rCdC	20	17611	69	176	5154	307	17939	5.48671e-15	5090.74	213.517	0.00918619	0.228206	0.0189768	0.471427	0.0402539
EGFR	T790M	GAGCTGCATTATGAGCTGCA	GAGCTGCGTGATGAGCTGCACGG	GAGCTGCATGATGAGCTGCACGG	M2:p13rAdC|p11rUdC	M1:p11rUdC	20	10985	30	174	9853	207	11189.5	1.15489e-12	9813.54	175.157	0.00827065	0.47165	0.0170854	0.974332	0.0175355
EGFR	T790M	GAGCTGCAAGATGAGCTGCA	GAGCTGCGTGATGAGCTGCACGG	GAGCTGCATGATGAGCTGCACGG	M2:p13rAdC|p12rAdA	M1:p12rAdA	20	9415	416	5968	3148	1389	9585.62	8.08266e-11	3114.2	3722.36	0.226667	0.4163	0.468246	0.85999	0.544479
EGFR	T790M	GAGCTGCACGATGAGCTGCA	GAGCTGCGTGATGAGCTGCACGG	GAGCTGCATGATGAGCTGCACGG	M2:p13rAdC|p12rCdA	M1:p12rCdA	20	10088	310	7507	2529	1337	10269.1	0	2492.79	4214.11	0.24824	0.395082	0.512812	0.816157	0.628325
EGFR	T790M	GAGCTGCAGGATGAGCTGCA	GAGCTGCGTGATGAGCTGCACGG	GAGCTGCATGATGAGCTGCACGG	M2:p13rAdC|p12rGdA	M1:p12rGdA	20	12118	484	5955	7419	1736	12339.3	1.25313e-09	7375.49	4098.62	0.172114	0.481834	0.355551	0.995368	0.357206
EGFR	T790M	GAGCTGCATGATGAGCTGCC	GAGCTGCGTGATGAGCTGCACGG	GAGCTGCATGATGAGCTGCACGG	M2:p13rAdC|p1rCdT	M1:p1rCdT	20	15618	521	1331	7855	500	15908	465.371	7798.9	741.286	0.0484337	0.342792	0.100054	0.708137	0.141292
EGFR	T790M	GAGCTGCATGATGAGCTGCG	GAGCTGCGTGATGAGCTGCACGG	GAGCTGCATGATGAGCTGCACGG	M2:p13rAdC|p1rGdT	M1:p1rGdT	20	10835	521	8554	1510	1751	11029.7	0	1471.11	5081.69	0.28902	0.372689	0.597055	0.769898	0.7755
EGFR	T790M	GAGCTGCATGATGAGCTGCT	GAGCTGCGTGATGAGCTGCACGG	GAGCTGCATGATGAGCTGCACGG	M2:p13rAdC|p1rUdT	M1:p1rUdT	20	15474	278	702	7154	290	15761.8	216.011	7098.42	342.477	0.023848	0.317733	0.0492649	0.65637	0.0750566
EGFR	T790M	GAGCTGCATGATGAGCTGAA	GAGCTGCGTGATGAGCTGCACGG	GAGCTGCATGATGAGCTGCACGG	M2:p13rAdC|p2rAdG	M1:p2rAdG	20	18805	70	87	1606	281	19155.3	3.78017	1538.45	134.011	0.00661456	0.0802851	0.0136643	0.165852	0.0823884
EGFR	T790M	GAGCTGCATGATGAGCTGGA	GAGCTGCGTGATGAGCTGCACGG	GAGCTGCATGATGAGCTGCACGG	M2:p13rAdC|p2rGdG	M1:p2rGdG	20	14769	495	1669	7057	581	15043	390.885	7003.95	995.827	0.0591761	0.34138	0.122245	0.70522	0.173344
EGFR	T790M	GAGCTGCATGATGAGCTGTA	GAGCTGCGTGATGAGCTGCACGG	GAGCTGCATGATGAGCTGCACGG	M2:p13rAdC|p2rUdG	M1:p2rUdG	20	21671	369	655	8257	441	22074.3	322.032	8179.16	395.15	0.0231568	0.276853	0.0478372	0.57192	0.0836431
EGFR	T790M	GAGCTGCATGATGAGCTACA	GAGCTGCGTGATGAGCTGCACGG	GAGCTGCATGATGAGCTGCACGG	M2:p13rAdC|p3rAdC	M1:p3rAdC	20	18478	477	668	4931	355	18821.8	477.925	4864.63	286.64	0.0312693	0.210677	0.0645959	0.435216	0.148423
EGFR	T790M	GAGCTGCATGATGAGCTCCA	GAGCTGCGTGATGAGCTGCACGG	GAGCTGCATGATGAGCTGCACGG	M2:p13rAdC|p3rCdC	M1:p3rCdC	20	14261	117	73	212	185	14526.6	87.0738	160.774	43.6454	0.00882156	0.0137952	0.0182235	0.0284981	0.639464
EGFR	T790M	GAGCTGCATGATGAGCTTCA	GAGCTGCGTGATGAGCTGCACGG	GAGCTGCATGATGAGCTGCACGG	M2:p13rAdC|p3rUdC	M1:p3rUdC	20	23294	114	58	742	247	23727.9	44.1765	658.328	14.4605	0.00239874	0.0275226	0.0049553	0.056856	0.0871552
EGFR	T790M	GAGCTGCATGATGAGCAGCA	GAGCTGCGTGATGAGCTGCACGG	GAGCTGCATGATGAGCTGCACGG	M2:p13rAdC|p4rAdA	M1:p4rAdA	20	18745	159	241	3405	308	19094.1	104.128	3337.67	191.077	0.0129892	0.155267	0.026833	0.320749	0.0836573
EGFR	T790M	GAGCTGCATGATGAGCCGCA	GAGCTGCGTGATGAGCTGCACGG	GAGCTGCATGATGAGCTGCACGG	M2:p13rAdC|p4rCdA	M1:p4rCdA	20	17669	557	5213	13001	2020	17994.7	30.1906	12937.5	4088.53	0.117506	0.485751	0.242744	1.00346	0.241907
EGFR	T790M	GAGCTGCATGATGAGCGGCA	GAGCTGCGTGATGAGCTGCACGG	GAGCTGCATGATGAGCTGCACGG	M2:p13rAdC|p4rGdA	M1:p4rGdA	20	12218	229	3000	8512	832	12443.2	0	8468.12	1938.52	0.0848372	0.455435	0.175256	0.940835	0.186277
EGFR	T790M	GAGCTGCATGATGAGATGCA	GAGCTGCGTGATGAGCTGCACGG	GAGCTGCATGATGAGCTGCACGG	M2:p13rAdC|p5rAdG	M1:p5rAdG	20	14849	99	80	2092	172	15125.6	58.3914	2038.66	32.6151	0.00527413	0.120037	0.0108953	0.247972	0.0439374
EGFR	T790M	GAGCTGCATGATGAGGTGCA	GAGCTGCGTGATGAGCTGCACGG	GAGCTGCATGATGAGCTGCACGG	M2:p13rAdC|p5rGdG	M1:p5rGdG	20	17231	279	374	5022	388	17551.8	258.541	4960.11	304.377	0.0243954	0.228148	0.0503957	0.471307	0.106928
EGFR	T790M	GAGCTGCATGATGAGTTGCA	GAGCTGCGTGATGAGCTGCACGG	GAGCTGCATGATGAGCTGCACGG	M2:p13rAdC|p5rUdG	M1:p5rUdG	20	10157	357	2810	5699	1215	10344.4	95.2739	5662.52	2321.37	0.131171	0.433352	0.270973	0.895215	0.30269
EGFR	T790M	GAGCTGCATGATGAACTGCA	GAGCTGCGTGATGAGCTGCACGG	GAGCTGCATGATGAGCTGCACGG	M2:p13rAdC|p6rAdC	M1:p6rAdC	20	11037	421	4889	6465	1144	11238.9	0	6425.37	3015.65	0.145825	0.45653	0.301244	0.943096	0.31942
EGFR	T790M	GAGCTGCATGATGACCTGCA	GAGCTGCGTGATGAGCTGCACGG	GAGCTGCATGATGAGCTGCACGG	M2:p13rAdC|p6rCdC	M1:p6rCdC	20	22710	69	112	938	304	23133	0	856.426	123.621	0.00512674	0.0406439	0.0105908	0.0839618	0.126138
EGFR	T790M	GAGCTGCATGATGATCTGCA	GAGCTGCGTGATGAGCTGCACGG	GAGCTGCATGATGAGCTGCACGG	M2:p13rAdC|p6rUdC	M1:p6rUdC	20	25197	245	173	3805	280	25666.3	197.482	3714.49	23.2401	0.00745643	0.126268	0.0154034	0.260844	0.0590523
EGFR	T790M	GAGCTGCATGATGCGCTGCA	GAGCTGCGTGATGAGCTGCACGG	GAGCTGCATGATGAGCTGCACGG	M2:p13rAdC|p7rCdT	M1:p7rCdT	20	17489	184	206	5335	293	17814.7	148.187	5272.18	161.759	0.0132474	0.232251	0.0273663	0.479782	0.057039
EGFR	T790M	GAGCTGCATGATGGGCTGCA	GAGCTGCGTGATGAGCTGCACGG	GAGCTGCATGATGAGCTGCACGG	M2:p13rAdC|p7rGdT	M1:p7rGdT	20	11919	109	3189	11157	1047	12138.1	6.96641e-09	11114.2	2267.99	0.0888701	0.524374	0.183587	1.08325	0.169478
EGFR	T790M	GAGCTGCATGATGTGCTGCA	GAGCTGCGTGATGAGCTGCACGG	GAGCTGCATGATGAGCTGCACGG	M2:p13rAdC|p7rUdT	M1:p7rUdT	20	13890	218	568	6409	564	14148.4	172.775	6359.11	654.139	0.0387595	0.328728	0.0800691	0.679084	0.117907
EGFR	T790M	GAGCTGCATGATAAGCTGCA	GAGCTGCGTGATGAGCTGCACGG	GAGCTGCATGATGAGCTGCACGG	M2:p13rAdC|p8rAdC	M1:p8rAdC	20	17014	258	412	6185	697	17330.8	239.047	6123.89	696.176	0.0383447	0.279627	0.0792121	0.57765	0.137128
EGFR	T790M	GAGCTGCATGATCAGCTGCA	GAGCTGCGTGATGAGCTGCACGG	GAGCTGCATGATGAGCTGCACGG	M2:p13rAdC|p8rCdC	M1:p8rCdC	20	21858	84	57	474	469	22265.3	20.1156	395.486	304.633	0.0141284	0.0304592	0.0291864	0.0629223	0.463848
EGFR	T790M	GAGCTGCATGATTAGCTGCA	GAGCTGCGTGATGAGCTGCACGG	GAGCTGCATGATGAGCTGCACGG	M2:p13rAdC|p8rUdC	M1:p8rUdC	20	24619	122	133	1271	328	25077.6	41.6323	1182.57	123.043	0.00623182	0.0494085	0.0128736	0.102068	0.126129
EGFR	T790M	GAGCTGCATGAAGAGCTGCA	GAGCTGCGTGATGAGCTGCACGG	GAGCTGCATGATGAGCTGCACGG	M2:p13rAdC|p9rAdA	M1:p9rAdA	20	18355	135	182	3796	314	18696.9	82.0134	3730.07	188.594	0.0119223	0.172647	0.024629	0.356653	0.0690561
EGFR	T790M	GAGCTGCATGACGAGCTGCA	GAGCTGCGTGATGAGCTGCACGG	GAGCTGCATGATGAGCTGCACGG	M2:p13rAdC|p9rCdA	M1:p9rCdA	20	12959	191	1641	8827	996	13199.4	10.2811	8780.45	1625.52	0.0692676	0.440638	0.143092	0.910267	0.157198
EGFR	T790M	GAGCTGCATGAGGAGCTGCA	GAGCTGCGTGATGAGCTGCACGG	GAGCTGCATGATGAGCTGCACGG	M2:p13rAdC|p9rGdA	M1:p9rGdA	20	12947	108	206	6278	322	13188.1	68.6121	6231.49	277.96	0.0175336	0.329323	0.0362208	0.680313	0.0532414
EGFR	T790M	GAGCTGAATGATGAGCTGCA	GAGCTGCGTGATGAGCTGCACGG	GAGCTGCATGATGAGCTGCACGG	M2:p14rAdG|p13rAdC	M1:p14rAdG	20	11869	162	1142	11942	341	12089.3	17.7695	11899.4	672.14	0.0279558	0.509409	0.0577508	1.05233	0.0548788
EGFR	T790M	GAGCTGGATGATGAGCTGCA	GAGCTGCGTGATGAGCTGCACGG	GAGCTGCATGATGAGCTGCACGG	M2:p14rGdG|p13rAdC	M1:p14rGdG	20	8767	133	2684	7971	525	8927.89	0	7939.52	1499.09	0.0816209	0.513903	0.168612	1.06162	0.158825
EGFR	T790M	GAGCTGTATGATGAGCTGCA	GAGCTGCGTGATGAGCTGCACGG	GAGCTGCATGATGAGCTGCACGG	M2:p14rUdG|p13rAdC	M1:p14rUdG	20	12664	257	3679	14835	762	12896.9	3.85357e-09	14789.5	2097.44	0.0704221	0.566984	0.145477	1.17127	0.124205
EGFR	T790M	GAGCTACATGATGAGCTGCA	GAGCTGCGTGATGAGCTGCACGG	GAGCTGCATGATGAGCTGCACGG	M2:p15rAdC|p13rAdC	M1:p15rAdC	20	10517	215	4440	7400	790	10708.9	0	7362.24	2435.35	0.11876	0.47778	0.245333	0.986993	0.248566
EGFR	T790M	GAGCTCCATGATGAGCTGCA	GAGCTGCGTGATGAGCTGCACGG	GAGCTGCATGATGAGCTGCACGG	M2:p15rCdC|p13rAdC	M1:p15rCdC	20	12572	93	760	15645	447	12805.7	0	15599.8	656.208	0.0225798	0.559363	0.0466452	1.15553	0.040367
EGFR	T790M	GAGCTTCATGATGAGCTGCA	GAGCTGCGTGATGAGCTGCACGG	GAGCTGCATGATGAGCTGCACGG	M2:p15rUdC|p13rAdC	M1:p15rUdC	20	9939	61	1529	11771	433	10122.7	2.43152e-10	11735.3	952.882	0.0417731	0.556234	0.0862945	1.14906	0.0750999
EGFR	T790M	GAGCAGCATGATGAGCTGCA	GAGCTGCGTGATGAGCTGCACGG	GAGCTGCATGATGAGCTGCACGG	M2:p16rAdA|p13rAdC	M1:p16rAdA	20	14948	22	125	10403	332	15226.3	2.48129e-11	10349.3	257.614	0.00997217	0.410592	0.0206004	0.848197	0.0242873
EGFR	T790M	CTGCATGATGCGCTGCACGG	CTGCGTGATGAGCTGCACGGTGG	CTGCATGATGAGCTGCACGGTGG	M2:p16rAdC|p10rCdT	M1:p10rCdT	20	14756	125	756	14633	552	15030.4	16.3369	14580	747.938	0.0251615	0.504628	0.0624401	1.25227	0.0498616
EGFR	T790M	CTGCATGATGGGCTGCACGG	CTGCGTGATGAGCTGCACGGTGG	CTGCATGATGAGCTGCACGGTGG	M2:p16rAdC|p10rGdT	M1:p10rGdT	20	10907	202	4703	2646	1302	11106	7.65902e-10	2606.84	3138	0.186222	0.340923	0.462123	0.846023	0.54623
EGFR	T790M	CTGCATGATGTGCTGCACGG	CTGCGTGATGAGCTGCACGGTGG	CTGCATGATGAGCTGCACGGTGG	M2:p16rAdC|p10rUdT	M1:p10rUdT	20	13048	54	1283	13950	802	13289.9	0	13903.1	1265.29	0.0444611	0.533004	0.110333	1.32269	0.0834161
EGFR	T790M	CTGCATGATAAGCTGCACGG	CTGCGTGATGAGCTGCACGGTGG	CTGCATGATGAGCTGCACGGTGG	M2:p16rAdC|p11rAdC	M1:p11rAdC	20	11172	41	630	12684	448	11379.6	3.94398e-11	12643.9	627.2	0.0254435	0.538366	0.0631399	1.33599	0.0472607
EGFR	T790M	CTGCATGATCAGCTGCACGG	CTGCGTGATGAGCTGCACGGTGG	CTGCATGATGAGCTGCACGGTGG	M2:p16rAdC|p11rCdC	M1:p11rCdC	20	23214	100	65	7111	333	23646.5	28.3205	7027.62	125.784	0.00499883	0.232041	0.0124049	0.575825	0.0215429
EGFR	T790M	CTGCATGATTAGCTGCACGG	CTGCGTGATGAGCTGCACGGTGG	CTGCATGATGAGCTGCACGGTGG	M2:p16rAdC|p11rUdC	M1:p11rUdC	20	16463	63	231	10204	494	16769.6	7.85403e-15	10144.9	471.082	0.0172018	0.387648	0.0426875	0.961974	0.0443749
EGFR	T790M	CTGCATGAAGAGCTGCACGG	CTGCGTGATGAGCTGCACGGTGG	CTGCATGATGAGCTGCACGGTGG	M2:p16rAdC|p12rAdA	M1:p12rAdA	20	18670	49	255	10252	374	19017.6	1.6391e-11	10184.9	309.311	0.0104809	0.355595	0.0260091	0.882432	0.0294743
EGFR	T790M	CTGCATGACGAGCTGCACGG	CTGCGTGATGAGCTGCACGGTGG	CTGCATGATGAGCTGCACGGTGG	M2:p16rAdC|p12rCdA	M1:p12rCdA	20	8857	39	1503	8873	565	9020.55	0	8841.19	1114.37	0.0587248	0.524636	0.14573	1.30192	0.111934
EGFR	T790M	CTGCATGAGGAGCTGCACGG	CTGCGTGATGAGCTGCACGGTGG	CTGCATGATGAGCTGCACGGTGG	M2:p16rAdC|p12rGdA	M1:p12rGdA	20	13019	40	422	12856	672	13261.3	0	12809.2	795.916	0.0296249	0.5064	0.0735163	1.25667	0.058501
EGFR	T790M	CTGCATGCTGAGCTGCACGG	CTGCGTGATGAGCTGCACGGTGG	CTGCATGATGAGCTGCACGGTGG	M2:p16rAdC|p13rCdT	M1:p13rCdT	20	12810	61	373	12961	369	13048.4	0	12915	418.77	0.0158732	0.505408	0.0393905	1.2542	0.0314068
EGFR	T790M	CTGCATGGTGAGCTGCACGG	CTGCGTGATGAGCTGCACGGTGG	CTGCATGATGAGCTGCACGGTGG	M2:p16rAdC|p13rGdT	M1:p13rGdT	20	14684	394	8425	5561	1491	14950	0	5508.28	4676.59	0.18606	0.40521	0.461721	1.00556	0.45917
EGFR	T790M	CTGCATGTTGAGCTGCACGG	CTGCGTGATGAGCTGCACGGTGG	CTGCATGATGAGCTGCACGGTGG	M2:p16rAdC|p13rUdT	M1:p13rUdT	20	11760	34	701	10209	485	11978.4	1.13108e-10	10166.8	690.06	0.0302191	0.475441	0.0749907	1.17984	0.06356
EGFR	T790M	CTGCATAATGAGCTGCACGG	CTGCGTGATGAGCTGCACGGTGG	CTGCATGATGAGCTGCACGGTGG	M2:p16rAdC|p14rAdC	M1:p14rAdC	20	11336	97	414	10402	276	11546.9	30.714	10361.3	331.038	0.0162439	0.480123	0.0403104	1.19146	0.0338329
EGFR	T790M	CTGCATCATGAGCTGCACGG	CTGCGTGATGAGCTGCACGGTGG	CTGCATGATGAGCTGCACGGTGG	M2:p16rAdC|p14rCdC	M1:p14rCdC	20	24757	105	216	11505	588	25218.2	17.512	11416.1	469.866	0.0131292	0.320189	0.0325811	0.794571	0.0410046
EGFR	T790M	CTGCATTATGAGCTGCACGG	CTGCGTGATGAGCTGCACGGTGG	CTGCATGATGAGCTGCACGGTGG	M2:p16rAdC|p14rUdC	M1:p14rUdC	20	15212	82	315	11759	505	15495.3	15.2006	11704.4	525.468	0.0194904	0.440869	0.0483667	1.09405	0.044209
EGFR	T790M	CTGCAAGATGAGCTGCACGG	CTGCGTGATGAGCTGCACGGTGG	CTGCATGATGAGCTGCACGGTGG	M2:p16rAdC|p15rAdA	M1:p15rAdA	20	9772	99	1813	7624	509	9952.44	7.61195e-10	7588.9	1149.43	0.0614973	0.467521	0.15261	1.16019	0.131539
EGFR	T790M	CTGCACGATGAGCTGCACGG	CTGCGTGATGAGCTGCACGGTGG	CTGCATGATGAGCTGCACGGTGG	M2:p16rAdC|p15rCdA	M1:p15rCdA	20	12089	304	7146	6860	1092	12307.6	0	6816.6	3764.98	0.164487	0.462296	0.408187	1.14722	0.355805
EGFR	T790M	CTGCAGGATGAGCTGCACGG	CTGCGTGATGAGCTGCACGGTGG	CTGCATGATGAGCTGCACGGTGG	M2:p16rAdC|p15rGdA	M1:p15rGdA	20	8414	226	3323	6643	880	8568.06	0	6612.79	2160.77	0.1246	0.505925	0.309204	1.25549	0.246282
EGFR	T790M	CTGCATGATGAGCTGCACGA	CTGCGTGATGAGCTGCACGGTGG	CTGCATGATGAGCTGCACGGTGG	M2:p16rAdC|p1rAdC	M1:p1rAdC	20	16886	70	199	9537	420	17200.5	3.39545	9476.35	364.717	0.0136111	0.363878	0.0337769	0.902988	0.0374058
EGFR	T790M	CTGCATGATGAGCTGCACGC	CTGCGTGATGAGCTGCACGGTGG	CTGCATGATGAGCTGCACGGTGG	M2:p16rAdC|p1rCdC	M1:p1rCdC	20	24806	210	216	1334	406	25268	151.45	1244.9	208.991	0.0134126	0.0541014	0.0332842	0.134256	0.247915
EGFR	T790M	CTGCATGATGAGCTGCACGT	CTGCGTGATGAGCTGCACGGTGG	CTGCATGATGAGCTGCACGGTGG	M2:p16rAdC|p1rUdC	M1:p1rUdC	20	18439	79	253	11009	467	18782.4	2.57411	10942.8	421.661	0.0140711	0.376937	0.0349183	0.935395	0.0373301
EGFR	T790M	CTGCATGATGAGCTGCACAG	CTGCGTGATGAGCTGCACGGTGG	CTGCATGATGAGCTGCACGGTGG	M2:p16rAdC|p2rAdC	M1:p2rAdC	20	16368	44	545	12340	561	16672.5	0	12281.2	666.957	0.0225167	0.437134	0.0558766	1.08478	0.0515098
EGFR	T790M	CTGCATGATGAGCTGCACCG	CTGCGTGATGAGCTGCACGGTGG	CTGCATGATGAGCTGCACGGTGG	M2:p16rAdC|p2rCdC	M1:p2rCdC	20	21046	206	199	7826	368	21438	164.92	7750.4	199.496	0.012331	0.269007	0.0306002	0.667558	0.045839
EGFR	T790M	CTGCATGATGAGCTGCACTG	CTGCGTGATGAGCTGCACGGTGG	CTGCATGATGAGCTGCACGGTGG	M2:p16rAdC|p2rUdC	M1:p2rUdC	20	26680	128	290	10371	604	27176.9	29.737	10275.2	488.347	0.0136445	0.283473	0.0338598	0.703457	0.0481334
EGFR	T790M	CTGCATGATGAGCTGCAAGG	CTGCGTGATGAGCTGCACGGTGG	CTGCATGATGAGCTGCACGGTGG	M2:p16rAdC|p3rAdG	M1:p3rAdG	20	21466	221	321	6493	340	21865.7	165.056	6415.89	205.394	0.0129293	0.231093	0.0320849	0.573473	0.0559484
EGFR	T790M	CTGCATGATGAGCTGCAGGG	CTGCGTGATGAGCTGCACGGTGG	CTGCATGATGAGCTGCACGGTGG	M2:p16rAdC|p3rGdG	M1:p3rGdG	20	13446	67	288	8960	328	13696.3	0	8911.7	330.912	0.0144258	0.402922	0.0357985	0.999879	0.0358029
EGFR	T790M	CTGCATGATGAGCTGCATGG	CTGCGTGATGAGCTGCACGGTGG	CTGCATGATGAGCTGCACGGTGG	M2:p16rAdC|p3rUdG	M1:p3rUdG	20	11591	68	304	11233	336	11806.8	8.09654	11191.4	366.61	0.0160317	0.494504	0.0397838	1.22715	0.0324198
EGFR	T790M	CTGCATGATGAGCTGCCCGG	CTGCGTGATGAGCTGCACGGTGG	CTGCATGATGAGCTGCACGGTGG	M2:p16rAdC|p4rCdT	M1:p4rCdT	20	16674	79	289	14109	637	16984.5	13.3032	14049.1	656.161	0.0211167	0.463843	0.0524025	1.15106	0.0455255
EGFR	T790M	CTGCATGATGAGCTGCGCGG	CTGCGTGATGAGCTGCACGGTGG	CTGCATGATGAGCTGCACGGTGG	M2:p16rAdC|p4rGdT	M1:p4rGdT	20	10881	54	2379	11025	744	11081.4	0	10985.9	1623.11	0.0685134	0.532242	0.170021	1.3208	0.128726
EGFR	T790M	CTGCATGATGAGCTGCTCGG	CTGCGTGATGAGCTGCACGGTGG	CTGCATGATGAGCTGCACGGTGG	M2:p16rAdC|p4rUdT	M1:p4rUdT	20	14695	89	200	9194	344	14968.7	36.2726	9141.22	290.831	0.0133856	0.385974	0.0332173	0.957821	0.0346801
EGFR	T790M	CTGCATGATGAGCTGAACGG	CTGCGTGATGAGCTGCACGGTGG	CTGCATGATGAGCTGCACGGTGG	M2:p16rAdC|p5rAdG	M1:p5rAdG	20	25289	56	141	483	541	25760	5.63237e-11	392.162	385.395	0.0145226	0.0293002	0.0360389	0.0727106	0.495648
EGFR	T790M	CTGCATGATGAGCTGGACGG	CTGCGTGATGAGCTGCACGGTGG	CTGCATGATGAGCTGCACGGTGG	M2:p16rAdC|p5rGdG	M1:p5rGdG	20	31196	145	99	858	456	31777.2	51.148	745.944	179.244	0.00703412	0.028247	0.0174556	0.0700968	0.249022
EGFR	T790M	CTGCATGATGAGCTGTACGG	CTGCGTGATGAGCTGCACGGTGG	CTGCATGATGAGCTGCACGGTGG	M2:p16rAdC|p5rUdG	M1:p5rUdG	20	15768	281	3654	10481	1003	16058.8	8.40712e-10	10424.4	2337.78	0.0811139	0.442808	0.20129	1.09886	0.183181
EGFR	T790M	CTGCATGATGAGCTACACGG	CTGCGTGATGAGCTGCACGGTGG	CTGCATGATGAGCTGCACGGTGG	M2:p16rAdC|p6rAdC	M1:p6rAdC	20	10405	146	3070	7902	840	10596.1	3.81167e-10	7864.63	1996.02	0.0975726	0.482024	0.242133	1.19618	0.202423
EGFR	T790M	CTGCATGATGAGCTCCACGG	CTGCGTGATGAGCTGCACGGTGG	CTGCATGATGAGCTGCACGGTGG	M2:p16rAdC|p6rCdC	M1:p6rCdC	20	26384	100	107	1625	337	26875.5	7.37995	1530.23	113.487	0.00423701	0.0576205	0.0105144	0.142989	0.073533
EGFR	T790M	CTGCATGATGAGCTTCACGG	CTGCGTGATGAGCTGCACGGTGG	CTGCATGATGAGCTGCACGGTGG	M2:p16rAdC|p6rUdC	M1:p6rUdC	20	19554	156	195	5823	514	19918.2	111.293	5752.76	407.987	0.0198272	0.23523	0.0492025	0.58374	0.0842884
EGFR	T790M	CTGCATGATGAGCAGCACGG	CTGCGTGATGAGCTGCACGGTGG	CTGCATGATGAGCTGCACGGTGG	M2:p16rAdC|p7rAdA	M1:p7rAdA	20	21195	96	184	4646	271	21589.8	13.5143	4569.87	124.88	0.00526255	0.178521	0.0130594	0.443012	0.0294786
EGFR	T790M	CTGCATGATGAGCCGCACGG	CTGCGTGATGAGCTGCACGGTGG	CTGCATGATGAGCTGCACGGTGG	M2:p16rAdC|p7rCdA	M1:p7rCdA	20	13345	135	886	14217	946	13593.2	35.3382	14169.1	1277.24	0.0451449	0.531261	0.11203	1.31836	0.0849769
EGFR	T790M	CTGCATGATGAGCGGCACGG	CTGCGTGATGAGCTGCACGGTGG	CTGCATGATGAGCTGCACGGTGG	M2:p16rAdC|p7rGdA	M1:p7rGdA	20	16392	120	109	7116	741	16697.4	99.4473	7057.12	690.471	0.0321831	0.315655	0.0798647	0.78332	0.101957
EGFR	T790M	CTGCATGATGAGATGCACGG	CTGCGTGATGAGCTGCACGGTGG	CTGCATGATGAGCTGCACGGTGG	M2:p16rAdC|p8rAdG	M1:p8rAdG	20	14745	80	154	7346	438	15019.7	34.2374	7293.04	386.314	0.0184994	0.337803	0.0459075	0.83828	0.054764
EGFR	T790M	CTGCATGATGAGGTGCACGG	CTGCGTGATGAGCTGCACGGTGG	CTGCATGATGAGCTGCACGGTGG	M2:p16rAdC|p8rGdG	M1:p8rGdG	20	10179	90	2392	7890	645	10366.4	0	7853.44	1518.3	0.0769223	0.474804	0.190888	1.17826	0.162008
EGFR	T790M	CTGCATGATGAGTTGCACGG	CTGCGTGATGAGCTGCACGGTGG	CTGCATGATGAGCTGCACGGTGG	M2:p16rAdC|p8rUdG	M1:p8rUdG	20	13521	358	5374	7136	1909	13768.7	1.2096e-09	7087.45	4075.67	0.163473	0.447746	0.405669	1.11111	0.365101
EGFR	T790M	CTGCATGATGAACTGCACGG	CTGCGTGATGAGCTGCACGGTGG	CTGCATGATGAGCTGCACGGTGG	M2:p16rAdC|p9rAdC	M1:p9rAdC	20	14318	85	1041	12744	665	14583.9	5.23176e-11	12692.6	997.622	0.0352839	0.484195	0.0875595	1.20156	0.0728713
EGFR	T790M	CTGCATGATGACCTGCACGG	CTGCGTGATGAGCTGCACGGTGG	CTGCATGATGAGCTGCACGGTGG	M2:p16rAdC|p9rCdC	M1:p9rCdC	20	21661	106	196	9046	571	22064.5	35.8436	8968.19	474.598	0.0161823	0.299361	0.0401576	0.742885	0.0540562
EGFR	T790M	CTGCATGATGATCTGCACGG	CTGCGTGATGAGCTGCACGGTGG	CTGCATGATGAGCTGCACGGTGG	M2:p16rAdC|p9rUdC	M1:p9rUdC	20	17211	273	715	9491	779	17531.3	219.821	9429.18	908.502	0.0401699	0.368036	0.0996844	0.913307	0.109147
EGFR	T790M	GAGCCGCATGATGAGCTGCA	GAGCTGCGTGATGAGCTGCACGG	GAGCTGCATGATGAGCTGCACGG	M2:p16rCdA|p13rAdC	M1:p16rCdA	20	12886	226	6213	10616	387	13120	0	10569.7	2572.48	0.0979539	0.500424	0.202352	1.03377	0.195742
EGFR	T790M	GAGCGGCATGATGAGCTGCA	GAGCTGCGTGATGAGCTGCACGG	GAGCTGCATGATGAGCTGCACGG	M2:p16rGdA|p13rAdC	M1:p16rGdA	20	11295	101	3307	11565	857	11502.3	0	11524.4	2091.91	0.0832811	0.542082	0.172041	1.11983	0.153632
EGFR	T790M	ATCATGCAGCACATGCCCTT	ATCACGCAGCTCATGCCCTTCGG	ATCATGCAGCTCATGCCCTTCGG	M2:p16rUdG|p10rAdA	M1:p10rAdA	20	15977	46	63	1355	284	16274.6	6.91733e-15	1297.61	164.946	0.00929944	0.0824571	0.0242061	0.214632	0.112779
EGFR	T790M	ATCATGCAGCCCATGCCCTT	ATCACGCAGCTCATGCCCTTCGG	ATCATGCAGCTCATGCCCTTCGG	M2:p16rUdG|p10rCdA	M1:p10rCdA	20	19814	49	56	3983	582	20183.2	4.44688e-13	3911.83	470.885	0.0191682	0.178406	0.0498941	0.464385	0.107441
EGFR	T790M	ATCATGCAGCGCATGCCCTT	ATCACGCAGCTCATGCCCTTCGG	ATCATGCAGCTCATGCCCTTCGG	M2:p16rUdG|p10rGdA	M1:p10rGdA	20	19685	75	22	3587	306	20051.8	16.3696	3516.29	125.225	0.00597205	0.153588	0.015545	0.399783	0.0388836
EGFR	T790M	ATCATGCAGATCATGCCCTT	ATCACGCAGCTCATGCCCTTCGG	ATCATGCAGCTCATGCCCTTCGG	M2:p16rUdG|p11rAdG	M1:p11rAdG	20	21164	87	20	3004	366	21558.3	28.2776	2927.98	174.071	0.00819603	0.125647	0.0213339	0.327053	0.0652307
EGFR	T790M	ATCATGCAGGTCATGCCCTT	ATCACGCAGCTCATGCCCTTCGG	ATCATGCAGCTCATGCCCTTCGG	M2:p16rUdG|p11rGdG	M1:p11rGdG	20	12734	16	11	1479	116	12971	1.17662e-11	1433.26	1.04544e-12	8.89435e-16	0.0995023	2.31516e-15	0.259	8.93883e-15
EGFR	T790M	ATCATGCAGTTCATGCCCTT	ATCACGCAGCTCATGCCCTTCGG	ATCATGCAGCTCATGCCCTTCGG	M2:p16rUdG|p11rUdG	M1:p11rUdG	20	15214	15	32	4457	358	15497.4	5.93539e-11	4402.35	251.408	0.0124761	0.230943	0.0324748	0.601135	0.0540226
EGFR	T790M	ATCATGCAACTCATGCCCTT	ATCACGCAGCTCATGCCCTTCGG	ATCATGCAGCTCATGCCCTTCGG	M2:p16rUdG|p12rAdC	M1:p12rAdC	20	18690	17	30	2608	320	19038.1	0	2540.87	162.396	0.00746947	0.124337	0.0194427	0.323645	0.0600741
EGFR	T790M	ATCATGCACCTCATGCCCTT	ATCACGCAGCTCATGCCCTTCGG	ATCATGCAGCTCATGCCCTTCGG	M2:p16rUdG|p12rCdC	M1:p12rCdC	20	19408	33	35	2044	151	19769.1	6.10062e-11	1974.29	5.21696e-11	5.20508e-15	0.0907996	1.35486e-14	0.236348	5.73249e-14
EGFR	T790M	ATCATGCATCTCATGCCCTT	ATCACGCAGCTCATGCCCTTCGG	ATCATGCAGCTCATGCCCTTCGG	M2:p16rUdG|p12rUdC	M1:p12rUdC	20	30848	70	62	6287	516	31422.6	0	6176.19	258.071	0.00681701	0.169963	0.0177444	0.442406	0.0401088
EGFR	T790M	ATCATGCCGCTCATGCCCTT	ATCACGCAGCTCATGCCCTTCGG	ATCATGCAGCTCATGCCCTTCGG	M2:p16rUdG|p13rCdT	M1:p13rCdT	20	20622	39	7	2043	258	21006.1	0	1968.93	56.1107	0.00243629	0.087926	0.00634157	0.228868	0.0277085
EGFR	T790M	ATCATGCGGCTCATGCCCTT	ATCACGCAGCTCATGCCCTTCGG	ATCATGCAGCTCATGCCCTTCGG	M2:p16rUdG|p13rGdT	M1:p13rGdT	20	12417	26	245	6688	369	12648.1	0	6643.4	376.868	0.0191611	0.356932	0.0498756	0.929079	0.0536829
EGFR	T790M	ATCATGCTGCTCATGCCCTT	ATCACGCAGCTCATGCCCTTCGG	ATCATGCAGCTCATGCCCTTCGG	M2:p16rUdG|p13rUdT	M1:p13rUdT	20	16829	79	59	7046	457	17142.6	36.8203	6985.55	347.752	0.0156887	0.299164	0.0408371	0.77871	0.0524419
EGFR	T790M	ATCATGAAGCTCATGCCCTT	ATCACGCAGCTCATGCCCTTCGG	ATCATGCAGCTCATGCCCTTCGG	M2:p16rUdG|p14rAdG	M1:p14rAdG	20	29453	18	66	868	513	30001.5	0	762.205	273.17	0.00880147	0.0333596	0.0229099	0.0868335	0.263837
EGFR	T790M	ATCATGGAGCTCATGCCCTT	ATCACGCAGCTCATGCCCTTCGG	ATCATGCAGCTCATGCCCTTCGG	M2:p16rUdG|p14rGdG	M1:p14rGdG	20	18870	92	78	4068	553	19221.6	45.985	4000.22	441.2	0.0205485	0.187331	0.053487	0.487614	0.109691
EGFR	T790M	ATCATGTAGCTCATGCCCTT	ATCACGCAGCTCATGCCCTTCGG	ATCATGCAGCTCATGCCCTTCGG	M2:p16rUdG|p14rUdG	M1:p14rUdG	20	15314	54	19	6143	304	15599.3	9.39751	6087.99	177.928	0.00856357	0.286447	0.0222906	0.745609	0.0298959
EGFR	T790M	ATCATACAGCTCATGCCCTT	ATCACGCAGCTCATGCCCTTCGG	ATCATGCAGCTCATGCCCTTCGG	M2:p16rUdG|p15rAdC	M1:p15rAdC	20	15916	42	84	6363	372	16212.5	4.74324e-13	6305.83	278.454	0.0122146	0.288825	0.0317942	0.751801	0.0422907
EGFR	T790M	ATCATCCAGCTCATGCCCTT	ATCACGCAGCTCATGCCCTTCGG	ATCATGCAGCTCATGCCCTTCGG	M2:p16rUdG|p15rCdC	M1:p15rCdC	20	17769	54	57	1401	188	18100	0	1337.17	25.9974	0.00133572	0.0700386	0.00347683	0.182307	0.0190713
EGFR	T790M	ATCATTCAGCTCATGCCCTT	ATCACGCAGCTCATGCCCTTCGG	ATCATGCAGCTCATGCCCTTCGG	M2:p16rUdG|p15rUdC	M1:p15rUdC	20	25173	63	13	2365	429	25642	0	2274.58	206.328	0.00733666	0.0882166	0.019097	0.229624	0.0831664
EGFR	T790M	ATCATGCAGCTCATGCCCTA	ATCACGCAGCTCATGCCCTTCGG	ATCATGCAGCTCATGCCCTTCGG	M2:p16rUdG|p1rAdA	M1:p1rAdA	20	18240	308	120	1855	510	18579.8	333.271	1789.48	320.876	0.0311152	0.100381	0.0809915	0.261288	0.30997
EGFR	T790M	ATCATGCAGCTCATGCCCTC	ATCACGCAGCTCATGCCCTTCGG	ATCATGCAGCTCATGCCCTTCGG	M2:p16rUdG|p1rCdA	M1:p1rCdA	20	21573	157	33	1948	325	21974.9	117.36	1870.51	96.2548	0.00887879	0.0817474	0.0231111	0.212785	0.108612
EGFR	T790M	ATCATGCAGCTCATGCCCTG	ATCACGCAGCTCATGCCCTTCGG	ATCATGCAGCTCATGCCCTTCGG	M2:p16rUdG|p1rGdA	M1:p1rGdA	20	14956	289	833	7137	1431	15234.3	263.61	7083.28	1743.98	0.0825315	0.362886	0.214826	0.944577	0.227431
EGFR	T790M	ATCATGCAGCTCATGCCCAT	ATCACGCAGCTCATGCCCTTCGG	ATCATGCAGCTCATGCCCTTCGG	M2:p16rUdG|p2rAdA	M1:p2rAdA	20	11717	22	93	1955	168	11935.2	0	1912.91	89.9647	0.00645462	0.143699	0.0168011	0.374042	0.0449177
EGFR	T790M	ATCATGCAGCTCATGCCCCT	ATCACGCAGCTCATGCCCTTCGG	ATCATGCAGCTCATGCCCTTCGG	M2:p16rUdG|p2rCdA	M1:p2rCdA	20	20005	252	108	1683	678	20377.7	257.875	1611.14	519.493	0.0341457	0.0935875	0.0888798	0.243604	0.364853
EGFR	T790M	ATCATGCAGCTCATGCCCGT	ATCACGCAGCTCATGCCCTTCGG	ATCATGCAGCTCATGCCCTTCGG	M2:p16rUdG|p2rGdA	M1:p2rGdA	20	13413	205	1071	5443	1319	13662.4	119.772	5394.82	1762.33	0.0898836	0.341805	0.233963	0.889704	0.262968
EGFR	T790M	ATCATGCAGCTCATGCCATT	ATCACGCAGCTCATGCCCTTCGG	ATCATGCAGCTCATGCCCTTCGG	M2:p16rUdG|p3rAdG	M1:p3rAdG	20	23074	103	5	492	332	23503.9	41.329	409.118	100.232	0.005885	0.0211748	0.0153184	0.055117	0.277925
EGFR	T790M	ATCATGCAGCTCATGCCGTT	ATCACGCAGCTCATGCCCTTCGG	ATCATGCAGCTCATGCCCTTCGG	M2:p16rUdG|p3rGdG	M1:p3rGdG	20	22887	121	29	2125	262	23313.4	60.2571	2042.79	21.6489	0.00321982	0.0811554	0.00838106	0.211244	0.0396747
EGFR	T790M	ATCATGCAGCTCATGCCTTT	ATCACGCAGCTCATGCCCTTCGG	ATCATGCAGCTCATGCCCTTCGG	M2:p16rUdG|p3rUdG	M1:p3rUdG	20	22833	80	23	427	288	23258.4	7.04596	344.984	68.2291	0.00317903	0.0174509	0.00827488	0.0454238	0.18217
EGFR	T790M	ATCATGCAGCTCATGCACTT	ATCACGCAGCTCATGCCCTTCGG	ATCATGCAGCTCATGCCCTTCGG	M2:p16rUdG|p4rAdG	M1:p4rAdG	20	18545	102	9	389	281	18890.5	59.0971	322.386	90.9975	0.00775162	0.0213491	0.0201771	0.0555709	0.363088
EGFR	T790M	ATCATGCAGCTCATGCGCTT	ATCACGCAGCTCATGCCCTTCGG	ATCATGCAGCTCATGCCCTTCGG	M2:p16rUdG|p4rGdG	M1:p4rGdG	20	30739	61	48	849	268	31311.2	0	738.587	0	0	0.023045	0	0.0599852	0
EGFR	T790M	ATCATGCAGCTCATGCTCTT	ATCACGCAGCTCATGCCCTTCGG	ATCATGCAGCTCATGCCCTTCGG	M2:p16rUdG|p4rUdG	M1:p4rUdG	20	20208	159	20	941	320	20584.5	128.236	868.413	98.8976	0.0104766	0.0446175	0.0272702	0.116138	0.234809
EGFR	T790M	ATCATGCAGCTCATGACCTT	ATCACGCAGCTCATGCCCTTCGG	ATCATGCAGCTCATGCCCTTCGG	M2:p16rUdG|p5rAdG	M1:p5rAdG	20	28233	26	21	182	308	28758.8	8.14328e-11	80.5876	26.9909	0.000935031	0.00372678	0.00243385	0.00970066	0.250895
EGFR	T790M	ATCATGCAGCTCATGGCCTT	ATCACGCAGCTCATGCCCTTCGG	ATCATGCAGCTCATGCCCTTCGG	M2:p16rUdG|p5rGdG	M1:p5rGdG	20	21181	73	24	238	258	21575.6	4.14024	161.918	54.0921	0.00267173	0.00991063	0.00695439	0.025797	0.269582
EGFR	T790M	ATCATGCAGCTCATGTCCTT	ATCACGCAGCTCATGCCCTTCGG	ATCATGCAGCTCATGCCCTTCGG	M2:p16rUdG|p5rUdG	M1:p5rUdG	20	16520	75	15	421	205	16827.8	28.3165	361.66	37.2957	0.0038025	0.0231211	0.00989774	0.0601833	0.16446
EGFR	T790M	ATCATGCAGCTCATACCCTT	ATCACGCAGCTCATGCCCTTCGG	ATCATGCAGCTCATGCCCTTCGG	M2:p16rUdG|p6rAdC	M1:p6rAdC	20	23357	58	49	1715	517	23792.1	1.45509e-13	1631.1	346.977	0.0134643	0.0767583	0.0350469	0.199799	0.175411
EGFR	T790M	ATCATGCAGCTCATCCCCTT	ATCACGCAGCTCATGCCCTTCGG	ATCATGCAGCTCATGCCCTTCGG	M2:p16rUdG|p6rCdC	M1:p6rCdC	20	33813	47	14	252	486	34442.8	4.76578e-11	130.544	168.118	0.00483912	0.00859671	0.012596	0.0223769	0.562904
EGFR	T790M	ATCATGCAGCTCATTCCCTT	ATCACGCAGCTCATGCCCTTCGG	ATCATGCAGCTCATGCCCTTCGG	M2:p16rUdG|p6rUdC	M1:p6rUdC	20	26059	51	7	216	385	26544.4	0	122.396	140.659	0.00524699	0.00981274	0.0136577	0.0255422	0.534712
EGFR	T790M	ATCATGCAGCTCAAGCCCTT	ATCACGCAGCTCATGCCCTTCGG	ATCATGCAGCTCATGCCCTTCGG	M2:p16rUdG|p7rAdA	M1:p7rAdA	20	16917	51	0	471	238	17232.2	4.65053e-16	410.234	75.4015	0.00425568	0.0274094	0.0110774	0.0713456	0.155264
EGFR	T790M	ATCATGCAGCTCACGCCCTT	ATCACGCAGCTCATGCCCTTCGG	ATCATGCAGCTCATGCCCTTCGG	M2:p16rUdG|p7rCdA	M1:p7rCdA	20	18272	73	26	772	298	18612.4	19.5861	706.367	133.543	0.00786409	0.0431344	0.0204699	0.112277	0.182316
EGFR	T790M	ATCATGCAGCTCAGGCCCTT	ATCACGCAGCTCATGCCCTTCGG	ATCATGCAGCTCATGCCCTTCGG	M2:p16rUdG|p7rGdA	M1:p7rGdA	20	25350	62	60	316	365	25822.2	0	224.943	144.886	0.00553167	0.0141199	0.0143987	0.0367535	0.391764
EGFR	T790M	ATCATGCAGCTCCTGCCCTT	ATCACGCAGCTCATGCCCTTCGG	ATCATGCAGCTCATGCCCTTCGG	M2:p16rUdG|p8rCdT	M1:p8rCdT	20	26514	126	65	5461	316	27007.9	46.8236	5365.76	58.8206	0.00325266	0.167016	0.00846653	0.434737	0.0194751
EGFR	T790M	ATCATGCAGCTCGTGCCCTT	ATCACGCAGCTCATGCCCTTCGG	ATCATGCAGCTCATGCCCTTCGG	M2:p16rUdG|p8rGdT	M1:p8rGdT	20	17872	162	388	7330	994	18204.9	121.106	7265.8	1069.29	0.0446492	0.312632	0.11622	0.813767	0.142817
EGFR	T790M	ATCATGCAGCTCTTGCCCTT	ATCACGCAGCTCATGCCCTTCGG	ATCATGCAGCTCATGCCCTTCGG	M2:p16rUdG|p8rUdT	M1:p8rUdT	20	18744	143	49	2929	581	19093.3	120.723	2861.67	441.641	0.0249747	0.146701	0.0650082	0.381857	0.170242
EGFR	T790M	ATCATGCAGCTAATGCCCTT	ATCACGCAGCTCATGCCCTTCGG	ATCATGCAGCTCATGCCCTTCGG	M2:p16rUdG|p9rAdG	M1:p9rAdG	20	26923	46	1	187	177	27423.5	1.62928e-10	90.2964	2.62669e-10	1.54685e-14	0.00328186	4.02639e-14	0.00854255	4.71334e-12
EGFR	T790M	ATCATGCAGCTGATGCCCTT	ATCACGCAGCTCATGCCCTTCGG	ATCATGCAGCTCATGCCCTTCGG	M2:p16rUdG|p9rGdG	M1:p9rGdG	20	17413	87	21	3189	383	17737.5	46.9467	3126.45	235.051	0.0133358	0.158967	0.0347126	0.413785	0.0838903
EGFR	T790M	ATCATGCAGCTTATGCCCTT	ATCACGCAGCTCATGCCCTTCGG	ATCATGCAGCTCATGCCCTTCGG	M2:p16rUdG|p9rUdG	M1:p9rUdG	20	14313	267	141	1660	796	14579.7	306.02	1608.59	727.28	0.0600003	0.135636	0.156178	0.353055	0.442362
EGFR	T790M	GAGATGCATGATGAGCTGCA	GAGCTGCGTGATGAGCTGCACGG	GAGCTGCATGATGAGCTGCACGG	M2:p17rAdG|p13rAdC	M1:p17rAdG	20	11181	264	2830	10284	543	11387.1	0	10243.8	1544.11	0.0666281	0.508648	0.13764	1.05076	0.130991
EGFR	T790M	CTGAATGATGAGCTGCACGG	CTGCGTGATGAGCTGCACGGTGG	CTGCATGATGAGCTGCACGGTGG	M2:p17rAdG|p16rAdC	M1:p17rAdG	20	14071	105	293	8722	453	14333	52.6292	8671.46	457.422	0.0216909	0.388223	0.0538274	0.963402	0.0558722
EGFR	T790M	ATCCTGCAGCTCATGCCCTT	ATCACGCAGCTCATGCCCTTCGG	ATCATGCAGCTCATGCCCTTCGG	M2:p17rCdT|p16rUdG	M1:p17rCdT	20	13377	53	40	8287	327	13626.2	15.4488	8238.95	235.032	0.0113259	0.383166	0.029481	0.997366	0.0295588
EGFR	T790M	GAGGTGCATGATGAGCTGCA	GAGCTGCGTGATGAGCTGCACGG	GAGCTGCATGATGAGCTGCACGG	M2:p17rGdG|p13rAdC	M1:p17rGdG	20	15674	304	3578	12162	611	15963.1	7.13924e-10	12105.7	1843.08	0.0616168	0.466329	0.127287	0.963338	0.132132
EGFR	T790M	CTGGATGATGAGCTGCACGG	CTGCGTGATGAGCTGCACGGTGG	CTGCATGATGAGCTGCACGGTGG	M2:p17rGdG|p16rAdC	M1:p17rGdG	20	15768	88	1165	19882	897	16060.9	1.74361e-11	19825.4	1302.06	0.0350126	0.56812	0.0868862	1.40983	0.0616289
EGFR	T790M	ATCGTGCAGCTCATGCCCTT	ATCACGCAGCTCATGCCCTTCGG	ATCATGCAGCTCATGCCCTTCGG	M2:p17rGdT|p16rUdG	M1:p17rGdT	20	13673	248	292	6750	810	13927.7	263.08	6700.89	820.817	0.0499205	0.346424	0.129941	0.901726	0.144103
EGFR	T790M	GAGTTGCATGATGAGCTGCA	GAGCTGCGTGATGAGCTGCACGG	GAGCTGCATGATGAGCTGCACGG	M2:p17rUdG|p13rAdC	M1:p17rUdG	20	12146	174	6095	8222	459	12366.2	0	8178.39	2624.5	0.113276	0.466264	0.234005	0.963204	0.242944
EGFR	T790M	CTGTATGATGAGCTGCACGG	CTGCGTGATGAGCTGCACGGTGG	CTGCATGATGAGCTGCACGGTGG	M2:p17rUdG|p16rAdC	M1:p17rUdG	20	13138	132	1367	12879	435	13381.7	4.88362e-11	12831.8	856.608	0.0316441	0.505666	0.0785269	1.25484	0.0625791
EGFR	T790M	ATCTTGCAGCTCATGCCCTT	ATCACGCAGCTCATGCCCTTCGG	ATCATGCAGCTCATGCCCTTCGG	M2:p17rUdT|p16rUdG	M1:p17rUdT	20	21771	49	20	879	311	22176.5	0	800.799	109.967	0.00476307	0.0394487	0.0123981	0.102683	0.120741
EGFR	T790M	GAACTGCATGATGAGCTGCA	GAGCTGCGTGATGAGCTGCACGG	GAGCTGCATGATGAGCTGCACGG	M2:p18rAdC|p13rAdC	M1:p18rAdC	20	9001	276	5541	2774	605	9163.63	4.80583e-09	2741.69	2635.3	0.181237	0.369791	0.374398	0.763911	0.490107
EGFR	T790M	CTACATGATGAGCTGCACGG	CTGCGTGATGAGCTGCACGGTGG	CTGCATGATGAGCTGCACGGTGG	M2:p18rAdC|p16rAdC	M1:p18rAdC	20	13220	70	1718	11205	631	13464.7	5.45125e-10	11157.5	1217.86	0.0471307	0.478922	0.116958	1.18848	0.09841
EGFR	T790M	ATAATGCAGCTCATGCCCTT	ATCACGCAGCTCATGCCCTTCGG	ATCATGCAGCTCATGCCCTTCGG	M2:p18rAdG|p16rUdG	M1:p18rAdG	20	25105	47	16	1118	250	25572.5	0	1027.82	2.32966e-12	8.75801e-17	0.0386394	2.27967e-16	0.100577	2.2666e-15
EGFR	T790M	GACCTGCATGATGAGCTGCA	GAGCTGCGTGATGAGCTGCACGG	GAGCTGCATGATGAGCTGCACGG	M2:p18rCdC|p13rAdC	M1:p18rCdC	20	13422	255	6627	12764	696	13665.7	0	12715.8	3086.08	0.104728	0.536247	0.216346	1.10777	0.195298
EGFR	T790M	CTCCATGATGAGCTGCACGG	CTGCGTGATGAGCTGCACGGTGG	CTGCATGATGAGCTGCACGGTGG	M2:p18rCdC|p16rAdC	M1:p18rCdC	20	15584	45	818	15573	326	15873.5	5.86676e-10	15517	495.728	0.0155468	0.502184	0.0385804	1.2462	0.0309583
EGFR	T790M	ATGATGCAGCTCATGCCCTT	ATCACGCAGCTCATGCCCTTCGG	ATCATGCAGCTCATGCCCTTCGG	M2:p18rGdG|p16rUdG	M1:p18rGdG	20	24907	55	3	2071	450	25371	1.40856e-12	1981.53	231.036	0.00837584	0.0802133	0.021802	0.208792	0.10442
EGFR	T790M	GATCTGCATGATGAGCTGCA	GAGCTGCGTGATGAGCTGCACGG	GAGCTGCATGATGAGCTGCACGG	M2:p18rUdC|p13rAdC	M1:p18rUdC	20	11782	130	2833	10348	482	11998.8	0	10305.7	1464.95	0.0616317	0.4952	0.127318	1.02298	0.124458
EGFR	T790M	CTTCATGATGAGCTGCACGG	CTGCGTGATGAGCTGCACGGTGG	CTGCATGATGAGCTGCACGGTGG	M2:p18rUdC|p16rAdC	M1:p18rUdC	20	12991	95	923	14380	640	13232.4	1.12904e-12	14333.3	941.045	0.0330113	0.535816	0.0819198	1.32966	0.0616094
EGFR	T790M	ATTATGCAGCTCATGCCCTT	ATCACGCAGCTCATGCCCTTCGG	ATCATGCAGCTCATGCCCTTCGG	M2:p18rUdG|p16rUdG	M1:p18rUdG	20	20791	83	20	3380	416	21178.4	26.7916	3305.32	238.859	0.0107336	0.143203	0.0279392	0.372751	0.0749541
EGFR	T790M	CAGCATGATGAGCTGCACGG	CTGCGTGATGAGCTGCACGGTGG	CTGCATGATGAGCTGCACGGTGG	M2:p19rAdA|p16rAdC	M1:p19rAdA	20	10435	152	5402	6556	844	10624.1	0	6518.54	2852.23	0.142648	0.468658	0.353991	1.16301	0.304375
EGFR	T790M	AACATGCAGCTCATGCCCTT	ATCACGCAGCTCATGCCCTTCGG	ATCATGCAGCTCATGCCCTTCGG	M2:p19rAdA|p16rUdG	M1:p19rAdA	20	11924	78	61	7504	290	12146.1	51.7565	7461.17	204.815	0.0129165	0.385926	0.033621	1.00455	0.0334688
EGFR	T790M	CATGATGAGCAGCACGGTGG	CGTGATGAGCTGCACGGTGGAGG	CATGATGAGCTGCACGGTGGAGG	M2:p19rAdC|p10rAdA	M1:p10rAdA	20	13950	411	3155	4415	2801	14208.2	169.393	4364.9	4270.73	0.192938	0.375247	0.43834	0.852531	0.514163
EGFR	T790M	CATGATGAGCCGCACGGTGG	CGTGATGAGCTGCACGGTGGAGG	CATGATGAGCTGCACGGTGGAGG	M2:p19rAdC|p10rCdA	M1:p10rCdA	20	11825	558	1913	5844	2672	12044.4	545.082	5801.53	3568.82	0.187337	0.426703	0.425615	0.969436	0.439034
EGFR	T790M	CATGATGAGCGGCACGGTGG	CGTGATGAGCTGCACGGTGGAGG	CATGATGAGCTGCACGGTGGAGG	M2:p19rAdC|p10rGdA	M1:p10rGdA	20	9244	382	3019	1578	3917	9414.84	219.1	1544.8	5595.87	0.346653	0.425683	0.787568	0.967118	0.814345
EGFR	T790M	CATGATGAGATGCACGGTGG	CGTGATGAGCTGCACGGTGGAGG	CATGATGAGCTGCACGGTGGAGG	M2:p19rAdC|p11rAdG	M1:p11rAdG	20	13177	275	1442	7037	2029	13421.8	194.17	6989.67	2724.75	0.125112	0.416384	0.284244	0.945991	0.300473
EGFR	T790M	CATGATGAGGTGCACGGTGG	CGTGATGAGCTGCACGGTGGAGG	CATGATGAGCTGCACGGTGGAGG	M2:p19rAdC|p11rGdG	M1:p11rGdG	20	10908	868	2116	4651	3355	11110.3	969.252	4611.82	4333.92	0.252228	0.425474	0.573041	0.966644	0.592815
EGFR	T790M	CATGATGAGTTGCACGGTGG	CGTGATGAGCTGCACGGTGGAGG	CATGATGAGCTGCACGGTGGAGG	M2:p19rAdC|p11rUdG	M1:p11rUdG	20	18895	1016	3793	9619	3458	19244.9	902.519	9551.14	4992.27	0.169924	0.419229	0.386053	0.952455	0.405324
EGFR	T790M	CATGATGAACTGCACGGTGG	CGTGATGAGCTGCACGGTGGAGG	CATGATGAGCTGCACGGTGGAGG	M2:p19rAdC|p12rAdC	M1:p12rAdC	20	10979	128	1249	6301	1164	11182.9	0	6261.57	1710.69	0.0893071	0.416195	0.202899	0.945561	0.21458
EGFR	T790M	CATGATGACCTGCACGGTGG	CGTGATGAGCTGCACGGTGGAGG	CATGATGAGCTGCACGGTGGAGG	M2:p19rAdC|p12rCdC	M1:p12rCdC	20	13304	348	3527	3690	2393	13549.8	18.4664	3642.22	3975.75	0.188529	0.359572	0.428323	0.816919	0.524315
EGFR	T790M	CATGATGATCTGCACGGTGG	CGTGATGAGCTGCACGGTGGAGG	CATGATGAGCTGCACGGTGGAGG	M2:p19rAdC|p12rUdC	M1:p12rUdC	20	14335	388	1939	7399	2562	14601.2	294.972	7347.51	3496.16	0.147287	0.42128	0.334623	0.957114	0.349617
EGFR	T790M	CATGATGCGCTGCACGGTGG	CGTGATGAGCTGCACGGTGGAGG	CATGATGAGCTGCACGGTGGAGG	M2:p19rAdC|p13rCdT	M1:p13rCdT	20	15171	187	400	7463	839	15453.5	159.674	7408.51	909.554	0.0446792	0.347582	0.101507	0.789678	0.128543
EGFR	T790M	CATGATGGGCTGCACGGTGG	CGTGATGAGCTGCACGGTGGAGG	CATGATGAGCTGCACGGTGGAGG	M2:p19rAdC|p13rGdT	M1:p13rGdT	20	11859	918	3596	1456	5622	12078.5	923.137	1413.41	7584.68	0.386724	0.40901	0.878607	0.929237	0.945514
EGFR	T790M	CATGATGTGCTGCACGGTGG	CGTGATGAGCTGCACGGTGGAGG	CATGATGAGCTGCACGGTGGAGG	M2:p19rAdC|p13rUdT	M1:p13rUdT	20	16674	575	1230	10574	2367	16984.2	626.467	10514.1	2869.19	0.112785	0.431803	0.256239	0.981022	0.261196
EGFR	T790M	CATGATAAGCTGCACGGTGG	CGTGATGAGCTGCACGGTGGAGG	CATGATGAGCTGCACGGTGGAGG	M2:p19rAdC|p14rAdC	M1:p14rAdC	20	14371	324	396	7017	747	14638.6	345.322	6965.38	748.594	0.0481947	0.339855	0.109494	0.772122	0.14181
EGFR	T790M	CATGATCAGCTGCACGGTGG	CGTGATGAGCTGCACGGTGGAGG	CATGATGAGCTGCACGGTGGAGG	M2:p19rAdC|p14rCdC	M1:p14rCdC	20	24736	72	174	5643	694	25196.8	1.37917e-12	5554.15	586.978	0.0187306	0.195965	0.0425544	0.445216	0.0955815
EGFR	T790M	CATGATTAGCTGCACGGTGG	CGTGATGAGCTGCACGGTGGAGG	CATGATGAGCTGCACGGTGGAGG	M2:p19rAdC|p14rUdC	M1:p14rUdC	20	16565	260	235	6544	663	16873.5	267.022	6484.5	587.497	0.0352924	0.29208	0.0801815	0.663581	0.120831
EGFR	T790M	CATGAAGAGCTGCACGGTGG	CGTGATGAGCTGCACGGTGGAGG	CATGATGAGCTGCACGGTGGAGG	M2:p19rAdC|p15rAdA	M1:p15rAdA	20	12325	31	274	8531	764	12554.5	1.46389e-12	8486.73	860.284	0.0392796	0.426775	0.0892402	0.969598	0.0920384
EGFR	T790M	CATGACGAGCTGCACGGTGG	CGTGATGAGCTGCACGGTGGAGG	CATGATGAGCTGCACGGTGGAGG	M2:p19rAdC|p15rCdA	M1:p15rCdA	20	12714	283	2866	7041	1739	12949.1	9.07324e-16	6995.34	2966.54	0.129481	0.434808	0.29417	0.987849	0.297789
EGFR	T790M	CATGAGGAGCTGCACGGTGG	CGTGATGAGCTGCACGGTGGAGG	CATGATGAGCTGCACGGTGGAGG	M2:p19rAdC|p15rGdA	M1:p15rGdA	20	15391	138	670	11687	1066	15677.5	64.5768	11631.7	1307.02	0.0478227	0.451129	0.108649	1.02493	0.106007
EGFR	T790M	CATGCTGAGCTGCACGGTGG	CGTGATGAGCTGCACGGTGGAGG	CATGATGAGCTGCACGGTGGAGG	M2:p19rAdC|p16rCdT	M1:p16rCdT	20	11383	131	1410	6382	1854	11594.4	5.23561	6341.11	2586.79	0.126271	0.434923	0.286876	0.988109	0.290329
EGFR	T790M	CATGGTGAGCTGCACGGTGG	CGTGATGAGCTGCACGGTGGAGG	CATGATGAGCTGCACGGTGGAGG	M2:p19rAdC|p16rGdT	M1:p16rGdT	20	13694	610	3843	6998	4055	13947.1	397.327	6948.82	5949.58	0.232975	0.47346	0.5293	1.07566	0.492069
EGFR	T790M	CATGTTGAGCTGCACGGTGG	CGTGATGAGCTGCACGGTGGAGG	CATGATGAGCTGCACGGTGGAGG	M2:p19rAdC|p16rUdT	M1:p16rUdT	20	12176	375	1796	8495	2223	12402	293.266	8451.27	3066.3	0.138752	0.475681	0.315233	1.08071	0.291691
EGFR	T790M	CATAATGAGCTGCACGGTGG	CGTGATGAGCTGCACGGTGGAGG	CATGATGAGCTGCACGGTGGAGG	M2:p19rAdC|p17rAdC	M1:p17rAdC	20	15135	106	240	7757	589	15416.9	61.971	7702.64	584.339	0.0271949	0.348693	0.0617846	0.792202	0.0779911
EGFR	T790M	CATCATGAGCTGCACGGTGG	CGTGATGAGCTGCACGGTGGAGG	CATGATGAGCTGCACGGTGGAGG	M2:p19rAdC|p17rCdC	M1:p17rCdC	20	16001	216	132	2995	274	16299	208.064	2937.52	111.213	0.0163264	0.155899	0.0370923	0.35419	0.104724
EGFR	T790M	CATTATGAGCTGCACGGTGG	CGTGATGAGCTGCACGGTGGAGG	CATGATGAGCTGCACGGTGGAGG	M2:p19rAdC|p17rUdC	M1:p17rUdC	20	12694	112	230	7980	662	12930.4	86.3333	7934.4	690.178	0.0358809	0.398523	0.0815185	0.905412	0.0900347
EGFR	T790M	CAAGATGAGCTGCACGGTGG	CGTGATGAGCTGCACGGTGGAGG	CATGATGAGCTGCACGGTGGAGG	M2:p19rAdC|p18rAdA	M1:p18rAdA	20	10030	778	3316	1028	3705	10215.2	700.272	991.978	5287.25	0.348219	0.365184	0.791126	0.829669	0.953544
EGFR	T790M	CACGATGAGCTGCACGGTGG	CGTGATGAGCTGCACGGTGGAGG	CATGATGAGCTGCACGGTGGAGG	M2:p19rAdC|p18rCdA	M1:p18rCdA	20	13668	710	5107	3165	3583	13919.6	337.253	3115.92	5867.21	0.266974	0.386537	0.606543	0.878182	0.69068
EGFR	T790M	CAGGATGAGCTGCACGGTGG	CGTGATGAGCTGCACGGTGGAGG	CATGATGAGCTGCACGGTGGAGG	M2:p19rAdC|p18rGdA	M1:p18rGdA	20	11094	730	3916	962	3962	11298.6	557.959	922.158	5845.79	0.343834	0.363389	0.781163	0.82559	0.946188
EGFR	T790M	CATGATGAGCTGCACGGTGA	CGTGATGAGCTGCACGGTGGAGG	CATGATGAGCTGCACGGTGGAGG	M2:p19rAdC|p1rAdC	M1:p1rAdC	20	15949	1147	2867	5556	7090	16245.5	1376.27	5498.71	8875.67	0.320412	0.449253	0.72795	1.02067	0.713209
EGFR	T790M	CATGATGAGCTGCACGGTGC	CGTGATGAGCTGCACGGTGGAGG	CATGATGAGCTGCACGGTGGAGG	M2:p19rAdC|p1rCdC	M1:p1rCdC	20	15375	356	198	2641	845	15661.4	415.345	2585.77	758.46	0.0604399	0.172197	0.137315	0.391217	0.350994
EGFR	T790M	CATGATGAGCTGCACGGTGT	CGTGATGAGCTGCACGGTGGAGG	CATGATGAGCTGCACGGTGGAGG	M2:p19rAdC|p1rUdC	M1:p1rUdC	20	11721	244	461	4102	1355	11939.3	266.767	4059.9	1556.27	0.10229	0.315121	0.232395	0.71593	0.324605
EGFR	T790M	CATGATGAGCTGCACGGTAG	CGTGATGAGCTGCACGGTGGAGG	CATGATGAGCTGCACGGTGGAGG	M2:p19rAdC|p2rAdC	M1:p2rAdC	20	18451	521	514	4069	1644	18794.7	613.559	4002.72	1726.5	0.0930905	0.227916	0.211494	0.517806	0.408443
EGFR	T790M	CATGATGAGCTGCACGGTCG	CGTGATGAGCTGCACGGTGGAGG	CATGATGAGCTGCACGGTGGAGG	M2:p19rAdC|p2rCdC	M1:p2rCdC	20	21338	688	144	1896	727	21735.5	837.736	1819.35	388.822	0.0494951	0.0891061	0.112449	0.202442	0.555462
EGFR	T790M	CATGATGAGCTGCACGGTTG	CGTGATGAGCTGCACGGTGGAGG	CATGATGAGCTGCACGGTGGAGG	M2:p19rAdC|p2rUdC	M1:p2rUdC	20	20641	361	354	4047	1089	21025.5	385.426	3972.86	1051.4	0.054353	0.19006	0.123486	0.431801	0.285978
EGFR	T790M	CATGATGAGCTGCACGGAGG	CGTGATGAGCTGCACGGTGGAGG	CATGATGAGCTGCACGGTGGAGG	M2:p19rAdC|p3rAdA	M1:p3rAdA	20	15341	820	1161	6562	1780	15626.3	948.651	6506.9	2056.2	0.119534	0.340643	0.271572	0.773914	0.350907
EGFR	T790M	CATGATGAGCTGCACGGCGG	CGTGATGAGCTGCACGGTGGAGG	CATGATGAGCTGCACGGTGGAGG	M2:p19rAdC|p3rCdA	M1:p3rCdA	20	12323	886	2338	4369	4364	12551.8	998.768	4324.74	5592.97	0.280879	0.422601	0.638135	0.960117	0.664643
EGFR	T790M	CATGATGAGCTGCACGGGGG	CGTGATGAGCTGCACGGTGGAGG	CATGATGAGCTGCACGGTGGAGG	M2:p19rAdC|p3rGdA	M1:p3rGdA	20	12450	706	2813	4168	4920	12680.9	712.613	4123.28	6520.58	0.300914	0.442804	0.683653	1.00602	0.679565
EGFR	T790M	CATGATGAGCTGCACGATGG	CGTGATGAGCTGCACGGTGGAGG	CATGATGAGCTGCACGGTGGAGG	M2:p19rAdC|p4rAdC	M1:p4rAdC	20	13250	803	652	2792	1589	13496.6	998.254	2744.41	1652.1	0.140294	0.232725	0.318737	0.528733	0.602832
EGFR	T790M	CATGATGAGCTGCACGCTGG	CGTGATGAGCTGCACGGTGGAGG	CATGATGAGCTGCACGGTGGAGG	M2:p19rAdC|p4rCdC	M1:p4rCdC	20	17933	106	63	2052	462	18267.1	67.6417	1987.58	331.677	0.0193337	0.112291	0.0439246	0.255116	0.172175
EGFR	T790M	CATGATGAGCTGCACGTTGG	CGTGATGAGCTGCACGGTGGAGG	CATGATGAGCTGCACGGTGGAGG	M2:p19rAdC|p4rUdC	M1:p4rUdC	20	15450	360	551	5318	1949	15737.8	418.264	5262.5	2203.87	0.111002	0.316071	0.252187	0.718088	0.351193
EGFR	T790M	CATGATGAGCTGCACAGTGG	CGTGATGAGCTGCACGGTGGAGG	CATGATGAGCTGCACGGTGGAGG	M2:p19rAdC|p5rAdC	M1:p5rAdC	20	19210	823	1031	6164	4442	19568	1065.01	6095	5102.48	0.19376	0.351784	0.440208	0.799225	0.550793
EGFR	T790M	CATGATGAGCTGCACCGTGG	CGTGATGAGCTGCACGGTGGAGG	CATGATGAGCTGCACGGTGGAGG	M2:p19rAdC|p5rCdC	M1:p5rCdC	20	13751	873	2446	4350	3791	14006.2	935.027	4300.61	4950.98	0.243296	0.382411	0.552749	0.868808	0.636216
EGFR	T790M	CATGATGAGCTGCACTGTGG	CGTGATGAGCTGCACGGTGGAGG	CATGATGAGCTGCACGGTGGAGG	M2:p19rAdC|p5rUdC	M1:p5rUdC	20	11175	434	1291	3742	3320	11382.9	494.405	3701.86	4139.7	0.235008	0.397667	0.53392	0.903468	0.590967
EGFR	T790M	CATGATGAGCTGCAAGGTGG	CGTGATGAGCTGCACGGTGGAGG	CATGATGAGCTGCACGGTGGAGG	M2:p19rAdC|p6rAdG	M1:p6rAdG	20	17582	499	925	6013	3449	17909.6	607.589	5949.85	4044.7	0.163171	0.350541	0.370711	0.796402	0.465483
EGFR	T790M	CATGATGAGCTGCAGGGTGG	CGTGATGAGCTGCACGGTGGAGG	CATGATGAGCTGCACGGTGGAGG	M2:p19rAdC|p6rGdG	M1:p6rGdG	20	19690	491	292	2921	1284	20056.8	582.563	2850.27	1210.16	0.0725804	0.164391	0.164897	0.373483	0.44151
EGFR	T790M	CATGATGAGCTGCATGGTGG	CGTGATGAGCTGCACGGTGGAGG	CATGATGAGCTGCACGGTGGAGG	M2:p19rAdC|p6rUdG	M1:p6rUdG	20	15370	141	565	5040	1512	15656.2	102.216	4984.79	1789.45	0.0839519	0.30064	0.190732	0.683031	0.279244
EGFR	T790M	CATGATGAGCTGCCCGGTGG	CGTGATGAGCTGCACGGTGGAGG	CATGATGAGCTGCACGGTGGAGG	M2:p19rAdC|p7rCdT	M1:p7rCdT	20	17625	327	396	8261	1750	17953.4	376.237	8197.69	1896.25	0.0799507	0.355125	0.181642	0.806816	0.225134
EGFR	T790M	CATGATGAGCTGCGCGGTGG	CGTGATGAGCTGCACGGTGGAGG	CATGATGAGCTGCACGGTGGAGG	M2:p19rAdC|p7rGdT	M1:p7rGdT	20	12133	574	1318	7494	1957	12358.5	617.412	7450.42	2470.69	0.134869	0.433293	0.306412	0.984408	0.311265
EGFR	T790M	CATGATGAGCTGCTCGGTGG	CGTGATGAGCTGCACGGTGGAGG	CATGATGAGCTGCACGGTGGAGG	M2:p19rAdC|p7rUdT	M1:p7rUdT	20	19307	417	639	8350	2355	19666.7	481.714	8280.65	2652.89	0.10085	0.351765	0.229123	0.799182	0.286696
EGFR	T790M	CATGATGAGCTGAACGGTGG	CGTGATGAGCTGCACGGTGGAGG	CATGATGAGCTGCACGGTGGAGG	M2:p19rAdC|p8rAdG	M1:p8rAdG	20	24493	204	141	4801	1038	24949.4	182.065	4713.02	930.347	0.0361468	0.183376	0.0821226	0.416616	0.197118
EGFR	T790M	CATGATGAGCTGGACGGTGG	CGTGATGAGCTGCACGGTGGAGG	CATGATGAGCTGCACGGTGGAGG	M2:p19rAdC|p8rGdG	M1:p8rGdG	20	12451	358	991	7689	1412	12682.5	346.213	7644.28	1783.45	0.0948351	0.419823	0.215458	0.953803	0.225893
EGFR	T790M	CATGATGAGCTGTACGGTGG	CGTGATGAGCTGCACGGTGGAGG	CATGATGAGCTGCACGGTGGAGG	M2:p19rAdC|p8rUdG	M1:p8rUdG	20	10277	466	2701	920	3856	10467.3	369.154	883.089	5346.02	0.334895	0.365011	0.760855	0.829275	0.917495
EGFR	T790M	CATGATGAGCTACACGGTGG	CGTGATGAGCTGCACGGTGGAGG	CATGATGAGCTGCACGGTGGAGG	M2:p19rAdC|p9rAdC	M1:p9rAdC	20	16206	1245	2280	5710	5898	16507.5	1538.31	5651.79	7182.72	0.282414	0.415622	0.641623	0.944259	0.679499
EGFR	T790M	CATGATGAGCTCCACGGTGG	CGTGATGAGCTGCACGGTGGAGG	CATGATGAGCTGCACGGTGGAGG	M2:p19rAdC|p9rCdC	M1:p9rCdC	20	15730	496	423	3723	1730	16023.1	609.165	3666.5	1830.95	0.110264	0.24842	0.250512	0.564389	0.443863
EGFR	T790M	CATGATGAGCTTCACGGTGG	CGTGATGAGCTGCACGGTGGAGG	CATGATGAGCTGCACGGTGGAGG	M2:p19rAdC|p9rUdC	M1:p9rUdC	20	23618	909	445	3853	2405	24058.1	1154.84	3768.16	2372.75	0.112509	0.195858	0.255611	0.444974	0.57444
EGFR	T790M	CCGCATGATGAGCTGCACGG	CTGCGTGATGAGCTGCACGGTGG	CTGCATGATGAGCTGCACGGTGG	M2:p19rCdA|p16rAdC	M1:p19rCdA	20	11172	306	8781	4324	875	11371.7	0	4283.9	4114.39	0.208113	0.424801	0.516447	1.05417	0.489908
EGFR	T790M	ACCATGCAGCTCATGCCCTT	ATCACGCAGCTCATGCCCTTCGG	ATCATGCAGCTCATGCCCTTCGG	M2:p19rCdA|p16rUdG	M1:p19rCdA	20	12379	74	192	7766	619	12609.6	39.9456	7721.53	643.708	0.032532	0.398065	0.0846796	1.03615	0.0817256
EGFR	T790M	GCGCTGCATGATGAGCTGCA	GAGCTGCGTGATGAGCTGCACGG	GAGCTGCATGATGAGCTGCACGG	M2:p19rCdT|p13rAdC	M1:p19rCdT	20	10495	179	3472	8841	443	10687.3	1.7534e-09	8803.31	1667.67	0.0788187	0.494888	0.162823	1.02233	0.159266
EGFR	T790M	CGGCATGATGAGCTGCACGG	CTGCGTGATGAGCTGCACGGTGG	CTGCATGATGAGCTGCACGGTGG	M2:p19rGdA|p16rAdC	M1:p19rGdA	20	15091	216	5068	10090	876	15367.4	1.0825e-08	10035.8	2710.97	0.0964273	0.453393	0.239291	1.12513	0.212679
EGFR	T790M	AGCATGCAGCTCATGCCCTT	ATCACGCAGCTCATGCCCTTCGG	ATCATGCAGCTCATGCCCTTCGG	M2:p19rGdA|p16rUdG	M1:p19rGdA	20	15207	92	51	7592	300	15490.3	56.6578	7537.38	171.01	0.00978992	0.331467	0.0254828	0.862795	0.0295351
EGFR	T790M	GGGCTGCATGATGAGCTGCA	GAGCTGCGTGATGAGCTGCACGG	GAGCTGCATGATGAGCTGCACGG	M2:p19rGdT|p13rAdC	M1:p19rGdT	20	12285	415	7873	7867	861	12506.8	0	7822.9	3752.26	0.155812	0.480658	0.321876	0.992939	0.324165
EGFR	T790M	GTGCTGCATGATGAGCTGCA	GAGCTGCGTGATGAGCTGCACGG	GAGCTGCATGATGAGCTGCACGG	M2:p19rUdT|p13rAdC	M1:p19rUdT	20	13780	398	10339	7229	875	14026.8	1.67175e-07	7179.54	4651.28	0.17988	0.457537	0.371595	0.945175	0.393149
EGFR	T790M	AAGCTGCATGATGAGCTGCA	GAGCTGCGTGATGAGCTGCACGG	GAGCTGCATGATGAGCTGCACGG	M2:p20rAdC|p13rAdC	M1:p20rAdC	20	10228	379	8134	1126	2695	10411.7	0	1089.28	6063.05	0.345197	0.407215	0.713106	0.841222	0.847702
EGFR	T790M	ATGCATGATGAGCTGCACGG	CTGCGTGATGAGCTGCACGGTGG	CTGCATGATGAGCTGCACGGTGG	M2:p20rAdG|p16rAdC	M1:p20rAdG	20	9257	282	6736	2389	785	9423.15	0	2355.77	3283.58	0.217997	0.374397	0.540974	0.929091	0.582262
EGFR	T790M	AATGATGAGCTGCACGGTGG	CGTGATGAGCTGCACGGTGGAGG	CATGATGAGCTGCACGGTGGAGG	M2:p20rAdG|p19rAdC	M1:p20rAdG	20	10823	358	2308	609	6259	11024.3	377.024	570.125	8062.74	0.421268	0.430907	0.957087	0.978985	0.977632
EGFR	T790M	CAGCTGCATGATGAGCTGCA	GAGCTGCGTGATGAGCTGCACGG	GAGCTGCATGATGAGCTGCACGG	M2:p20rCdC|p13rAdC	M1:p20rCdC	20	9198	422	6293	3444	814	9364.05	0	3410.98	3157.12	0.19816	0.412254	0.409358	0.851632	0.480674
EGFR	T790M	CTCATGCAGCTCATGCCCTT	ATCACGCAGCTCATGCCCTTCGG	ATCATGCAGCTCATGCCCTTCGG	M2:p20rCdT|p16rUdG	M1:p20rCdT	20	24322	40	11	2797	470	24775.1	1.27611e-11	2709.64	265.062	0.00955186	0.107197	0.0248631	0.27903	0.0891055
EGFR	T790M	GTGCATGATGAGCTGCACGG	CTGCGTGATGAGCTGCACGGTGG	CTGCATGATGAGCTGCACGGTGG	M2:p20rGdG|p16rAdC	M1:p20rGdG	20	10692	259	8164	2389	1541	10883.5	0	2350.62	4690.24	0.261669	0.39281	0.64935	0.974786	0.666146
EGFR	T790M	GATGATGAGCTGCACGGTGG	CGTGATGAGCTGCACGGTGGAGG	CATGATGAGCTGCACGGTGGAGG	M2:p20rGdG|p19rAdC	M1:p20rGdG	20	10770	476	2718	614	7208	10970.2	520.136	575.316	9300.53	0.459636	0.462218	1.04425	1.05012	0.994413
EGFR	T790M	GTCATGCAGCTCATGCCCTT	ATCACGCAGCTCATGCCCTTCGG	ATCATGCAGCTCATGCCCTTCGG	M2:p20rGdT|p16rUdG	M1:p20rGdT	20	14726	49	700	8519	605	14999.7	3.33399e-11	8466.11	796.383	0.032824	0.381766	0.0854394	0.99372	0.0859793
EGFR	T790M	TAGCTGCATGATGAGCTGCA	GAGCTGCGTGATGAGCTGCACGG	GAGCTGCATGATGAGCTGCACGG	M2:p20rUdC|p13rAdC	M1:p20rUdC	20	9326	230	5060	5766	509	9495.01	0	5732.52	2340.96	0.133247	0.459543	0.275261	0.94932	0.289956
EGFR	T790M	TTGCATGATGAGCTGCACGG	CTGCGTGATGAGCTGCACGGTGG	CTGCATGATGAGCTGCACGGTGG	M2:p20rUdG|p16rAdC	M1:p20rUdG	20	10685	244	6750	2793	908	10877.6	0	2754.64	3417.95	0.200463	0.362024	0.497464	0.898387	0.55373
EGFR	T790M	TATGATGAGCTGCACGGTGG	CGTGATGAGCTGCACGGTGGAGG	CATGATGAGCTGCACGGTGGAGG	M2:p20rUdG|p19rAdC	M1:p20rUdG	20	11981	480	2617	687	5293	12203.4	452.471	643.967	6983.59	0.366607	0.376048	0.832902	0.854351	0.974894
EGFR	T790M	TTCATGCAGCTCATGCCCTT	ATCACGCAGCTCATGCCCTTCGG	ATCATGCAGCTCATGCCCTTCGG	M2:p20rUdT|p16rUdG	M1:p20rUdT	20	13656	38	195	9204	376	13910.3	5.90563e-12	9154.95	351.67	0.0150178	0.405973	0.0390908	1.05673	0.0369922
ERBB2	L755S	GACACTTTGATGGCCAC	CTCAACACTTTGATGGCCACTGG	CTCGACACTTTGATGGCCACTGG	M1:p17rGdT	M0	17	23977	77	5	410	422	24423.8	5.65716	323.874	207.995	0.00855934	0.0213078	0.0194822	0.0484993	0.4017
ERBB2	L755S	CGACACTTTGATGGCCAC	CTCAACACTTTGATGGCCACTGG	CTCGACACTTTGATGGCCACTGG	M1:p17rGdT	M0	18	27228	187	128	6026	635	27735.3	130.61	5928.2	427.093	0.016297	0.185712	0.0370942	0.422706	0.0877543
ERBB2	L755S	TCGACACTTTGATGGCCAC	CTCAACACTTTGATGGCCACTGG	CTCGACACTTTGATGGCCACTGG	M1:p17rGdT	M0	19	21985	101	148	9688	756	22394.6	42.0307	9609.03	672	0.021824	0.314235	0.0496743	0.71524	0.0694513
ERBB2	L755S	CTCGACACTTTGATGGCCAC	CTCAACACTTTGATGGCCACTGG	CTCGACACTTTGATGGCCACTGG	M1:p17rGdT	M0	20	12018	65	1104	7371	1683	12241.3	0	7327.83	2264.66	0.103723	0.439342	0.236087	1	0.236087
ERBB2	L755S	TGGCCATCAAAGTGTCG	CAGTGGCCATCAAAGTGTTGAGG	CAGTGGCCATCAAAGTGTCGAGG	M1:p2rCdA	M0	17	76487	825	7583	36275	3203	77906.5	8.89109e-11	36000.3	5650.57	0.0472624	0.348375	0.139024	1.02476	0.135665
ERBB2	L755S	GTGGCCATCAAAGTGTCG	CAGTGGCCATCAAAGTGTTGAGG	CAGTGGCCATCAAAGTGTCGAGG	M1:p2rCdA	M0	18	16298	133	1610	7691	702	16600.3	1.00402e-10	7632.46	1225.2	0.0481264	0.347932	0.141565	1.02345	0.138321
ERBB2	L755S	AGTGGCCATCAAAGTGTCG	CAGTGGCCATCAAAGTGTTGAGG	CAGTGGCCATCAAAGTGTCGAGG	M1:p2rCdA	M0	19	10744	125	1557	2263	730	10943	8.71308e-14	2224.41	1307.83	0.0903496	0.24402	0.265766	0.717791	0.370255
ERBB2	L755S	CAGTGGCCATCAAAGTGTCG	CAGTGGCCATCAAAGTGTTGAGG	CAGTGGCCATCAAAGTGTCGAGG	M1:p2rCdA	M0	20	6878	89	938	3005	310	7005.42	1.19922e-11	2980.3	627.909	0.0591606	0.33996	0.174022	1	0.174022
ERBB2	L755S	GGCCATCAAAGTGTCGA	AGTGGCCATCAAAGTGTTGAGGG	AGTGGCCATCAAAGTGTCGAGGG	M1:p3rCdA	M0	17	20756	61	116	10170	321	21142.6	1.04285e-12	10095.4	169.501	0.00539683	0.326831	0.0146631	0.887991	0.0165126
ERBB2	L755S	TGGCCATCAAAGTGTCGA	AGTGGCCATCAAAGTGTTGAGGG	AGTGGCCATCAAAGTGTCGAGGG	M1:p3rCdA	M0	18	41256	173	1932	22808	1416	42023	0	22659.8	1887.38	0.0283518	0.368742	0.0770312	1.00186	0.076888
ERBB2	L755S	GTGGCCATCAAAGTGTCGA	AGTGGCCATCAAAGTGTTGAGGG	AGTGGCCATCAAAGTGTCGAGGG	M1:p3rCdA	M0	19	11121	65	551	6118	477	11327.8	3.13113e-13	6078.05	633.602	0.0351231	0.372054	0.0954287	1.01086	0.0944033
ERBB2	L755S	AGTGGCCATCAAAGTGTCGA	AGTGGCCATCAAAGTGTTGAGGG	AGTGGCCATCAAAGTGTCGAGGG	M1:p3rCdA	M0	20	5815	34	269	3191	212	5923.15	3.6932e-13	3170.11	279.641	0.029835	0.368056	0.0810611	1	0.0810611
ERBB2	L755S	CAGTGGCCATAAAAGTGTCG	CAGTGGCCATCAAAGTGTTGAGG	CAGTGGCCATCAAAGTGTCGAGG	M2:p10rAdG|p2rCdA	M1:p10rAdG	20	14342	71	0	412	81	14608.6	8.38226e-12	360.485	0	5.59971e-16	0.024082	1.64717e-15	0.0708377	2.32527e-14
ERBB2	L755S	AGTGGCCATCCAAGTGTCGA	AGTGGCCATCAAAGTGTTGAGGG	AGTGGCCATCAAAGTGTCGAGGG	M2:p10rCdT|p3rCdA	M1:p10rCdT	20	13261	26	31	2449	156	13508	1.16581e-12	2401.37	33.9305	0.0021282	0.152748	0.00578227	0.415012	0.0139328
ERBB2	L755S	CAGTGGCCATGAAAGTGTCG	CAGTGGCCATCAAAGTGTTGAGG	CAGTGGCCATCAAAGTGTCGAGG	M2:p10rGdG|p2rCdA	M1:p10rGdG	20	14649	80	41	2503	128	14921.7	28.7878	2450.38	8.42664e-12	0.00165439	0.140819	0.00486643	0.414223	0.0117483
ERBB2	L755S	AGTGGCCATCGAAGTGTCGA	AGTGGCCATCAAAGTGTTGAGGG	AGTGGCCATCAAAGTGTCGAGGG	M2:p10rGdT|p3rCdA	M1:p10rGdT	20	8506	29	33	3882	64	8664.3	0	3851.45	0	0	0.307728	0	0.83609	0
ERBB2	L755S	CAGTGGCCATTAAAGTGTCG	CAGTGGCCATCAAAGTGTTGAGG	CAGTGGCCATCAAAGTGTCGAGG	M2:p10rUdG|p2rCdA	M1:p10rUdG	20	11068	19	9	620	87	11273.9	0	580.245	0	0	0.0489487	0	0.143984	0
ERBB2	L755S	AGTGGCCATCTAAGTGTCGA	AGTGGCCATCAAAGTGTTGAGGG	AGTGGCCATCAAAGTGTCGAGGG	M2:p10rUdT|p3rCdA	M1:p10rUdT	20	19735	168	44	1953	102	20101.7	80.2033	1882.12	6.14551e-10	0.00363503	0.0853025	0.00987629	0.231765	0.0426134
ERBB2	L755S	CAGTGGCCAACAAAGTGTCG	CAGTGGCCATCAAAGTGTTGAGG	CAGTGGCCATCAAAGTGTCGAGG	M2:p11rAdA|p2rCdA	M1:p11rAdA	20	12076	47	22	2142	201	12301	10.7646	2098.62	95.5546	0.00732936	0.151261	0.0215595	0.444937	0.0484552
ERBB2	L755S	AGTGGCCATAAAAGTGTCGA	AGTGGCCATCAAAGTGTTGAGGG	AGTGGCCATCAAAGTGTCGAGGG	M2:p11rAdG|p3rCdA	M1:p11rAdG	20	10094	18	6	1901	40	10281.4	3.80615e-11	1864.74	9.24923e-11	1.07486e-14	0.153526	2.92037e-14	0.417126	7.00116e-14
ERBB2	L755S	CAGTGGCCACCAAAGTGTCG	CAGTGGCCATCAAAGTGTTGAGG	CAGTGGCCATCAAAGTGTCGAGG	M2:p11rCdA|p2rCdA	M1:p11rCdA	20	11404	91	66	5042	194	11616.4	67.0659	5001.04	93.5136	0.00957081	0.303644	0.0281528	0.893176	0.0315199
ERBB2	L755S	CAGTGGCCAGCAAAGTGTCG	CAGTGGCCATCAAAGTGTTGAGG	CAGTGGCCATCAAAGTGTCGAGG	M2:p11rGdA|p2rCdA	M1:p11rGdA	20	16933	51	28	1487	126	17248	0	1426.18	0	0	0.0763715	0	0.224649	0
ERBB2	L755S	AGTGGCCATGAAAGTGTCGA	AGTGGCCATCAAAGTGTTGAGGG	AGTGGCCATCAAAGTGTCGAGGG	M2:p11rGdG|p3rCdA	M1:p11rGdG	20	8224	29	37	3364	131	8377.21	1.10233e-17	3334.46	68.4392	0.00580973	0.288868	0.0157849	0.784848	0.020112
ERBB2	L755S	AGTGGCCATTAAAGTGTCGA	AGTGGCCATCAAAGTGTTGAGGG	AGTGGCCATCAAAGTGTCGAGGG	M2:p11rUdG|p3rCdA	M1:p11rUdG	20	14811	91	49	3543	330	15086.9	58.7654	3489.8	210.317	0.0142781	0.196336	0.0387932	0.533441	0.0727226
ERBB2	L755S	AGTGGCCAACAAAGTGTCGA	AGTGGCCATCAAAGTGTTGAGGG	AGTGGCCATCAAAGTGTCGAGGG	M2:p12rAdA|p3rCdA	M1:p12rAdA	20	11387	62	33	4050	208	11599.1	33.129	4009.1	109.267	0.00904063	0.261473	0.0245632	0.710416	0.0345758
ERBB2	L755S	AGTGGCCACCAAAGTGTCGA	AGTGGCCATCAAAGTGTTGAGGG	AGTGGCCATCAAAGTGTCGAGGG	M2:p12rCdA|p3rCdA	M1:p12rCdA	20	7157	16	70	2947	246	7290.3	0	2921.29	230.99	0.02212	0.301868	0.0600996	0.820169	0.0732771
ERBB2	L755S	CAGTGGCCCTCAAAGTGTCG	CAGTGGCCATCAAAGTGTTGAGG	CAGTGGCCATCAAAGTGTCGAGG	M2:p12rCdT|p2rCdA	M1:p12rCdT	20	9116	99	304	3523	179	9285.63	55.2624	3490.26	194.559	0.0191791	0.282888	0.0564158	0.832122	0.0677975
ERBB2	L755S	AGTGGCCAGCAAAGTGTCGA	AGTGGCCATCAAAGTGTTGAGGG	AGTGGCCATCAAAGTGTCGAGGG	M2:p12rGdA|p3rCdA	M1:p12rGdA	20	10794	38	8	4508	186	10995.1	6.0889	4469.23	89.8513	0.00616571	0.292995	0.0167521	0.79606	0.0210438
ERBB2	L755S	CAGTGGCCGTCAAAGTGTCG	CAGTGGCCATCAAAGTGTTGAGG	CAGTGGCCATCAAAGTGTCGAGG	M2:p12rGdT|p2rCdA	M1:p12rGdT	20	10110	181	28	2014	187	10298.3	199.903	1977.68	44.6639	0.0195332	0.161522	0.0574573	0.47512	0.120932
ERBB2	L755S	CAGTGGCCTTCAAAGTGTCG	CAGTGGCCATCAAAGTGTTGAGG	CAGTGGCCATCAAAGTGTCGAGG	M2:p12rUdT|p2rCdA	M1:p12rUdT	20	5337	25	3	2169	66	5436.43	10.4353	2149.83	10.6898	0.00277692	0.284003	0.00816838	0.835402	0.00977779
ERBB2	L755S	CAGTGGCAATCAAAGTGTCG	CAGTGGCCATCAAAGTGTTGAGG	CAGTGGCCATCAAAGTGTCGAGG	M2:p13rAdG|p2rCdA	M1:p13rAdG	20	11298	69	20	805	81	11508.2	23.1654	764.419	7.22676e-11	0.00188402	0.0621693	0.00554188	0.182873	0.0303046
ERBB2	L755S	AGTGGCCCTCAAAGTGTCGA	AGTGGCCATCAAAGTGTTGAGGG	AGTGGCCATCAAAGTGTCGAGGG	M2:p13rCdT|p3rCdA	M1:p13rCdT	20	10313	11	70	4901	284	10505	1.80803e-13	4863.96	237.414	0.0152126	0.326876	0.0413322	0.888116	0.0465392
ERBB2	L755S	CAGTGGCGATCAAAGTGTCG	CAGTGGCCATCAAAGTGTTGAGG	CAGTGGCCATCAAAGTGTCGAGG	M2:p13rGdG|p2rCdA	M1:p13rGdG	20	12722	42	34	1807	297	12959	3.30118	1761.3	208.995	0.0142169	0.131946	0.0418194	0.388122	0.107748
ERBB2	L755S	AGTGGCCGTCAAAGTGTCGA	AGTGGCCATCAAAGTGTTGAGGG	AGTGGCCATCAAAGTGTCGAGGG	M2:p13rGdT|p3rCdA	M1:p13rGdT	20	9211	81	350	6040	449	9382.43	35.5537	6006.91	538.926	0.0359863	0.410042	0.097774	1.11407	0.0877625
ERBB2	L755S	CAGTGGCTATCAAAGTGTCG	CAGTGGCCATCAAAGTGTTGAGG	CAGTGGCCATCAAAGTGTCGAGG	M2:p13rUdG|p2rCdA	M1:p13rUdG	20	8686	97	232	4381	249	8847.69	67.5889	4349.8	253.206	0.0237304	0.340502	0.0698037	1.0016	0.0696925
ERBB2	L755S	AGTGGCCTTCAAAGTGTCGA	AGTGGCCATCAAAGTGTTGAGGG	AGTGGCCATCAAAGTGTCGAGGG	M2:p13rUdT|p3rCdA	M1:p13rUdT	20	7452	54	64	3474	86	7590.79	31.8156	3447.23	23.8946	0.00502177	0.312891	0.013644	0.850117	0.0160496
ERBB2	L755S	CAGTGGACATCAAAGTGTCG	CAGTGGCCATCAAAGTGTTGAGG	CAGTGGCCATCAAAGTGTCGAGG	M2:p14rAdG|p2rCdA	M1:p14rAdG	20	12564	60	27	499	142	12798.1	22.7831	453.87	17.0502	0.00299684	0.0354295	0.00881529	0.104217	0.0845862
ERBB2	L755S	AGTGGCAATCAAAGTGTCGA	AGTGGCCATCAAAGTGTTGAGGG	AGTGGCCATCAAAGTGTCGAGGG	M2:p14rAdG|p3rCdA	M1:p14rAdG	20	12740	22	30	2489	46	12976.5	1.18113e-10	2443.24	2.44496e-10	2.35159e-14	0.158449	6.38922e-14	0.430502	1.48413e-13
ERBB2	L755S	CAGTGGGCATCAAAGTGTCG	CAGTGGCCATCAAAGTGTTGAGG	CAGTGGCCATCAAAGTGTCGAGG	M2:p14rGdG|p2rCdA	M1:p14rGdG	20	15180	102	35	2353	112	15462.4	43.7194	2298.47	5.13053e-11	0.00245551	0.129095	0.00722296	0.379735	0.0190211
ERBB2	L755S	AGTGGCGATCAAAGTGTCGA	AGTGGCCATCAAAGTGTTGAGGG	AGTGGCCATCAAAGTGTCGAGGG	M2:p14rGdG|p3rCdA	M1:p14rGdG	20	10146	45	54	4040	170	10335	11.6143	4003.56	93.7741	0.00729637	0.283671	0.0198241	0.770728	0.0257212
ERBB2	L755S	CAGTGGTCATCAAAGTGTCG	CAGTGGCCATCAAAGTGTTGAGG	CAGTGGCCATCAAAGTGTCGAGG	M2:p14rUdG|p2rCdA	M1:p14rUdG	20	8041	153	344	3577	238	8190.58	130.376	3548.12	268.814	0.0328879	0.314464	0.0967406	0.925004	0.104584
ERBB2	L755S	AGTGGCTATCAAAGTGTCGA	AGTGGCCATCAAAGTGTTGAGGG	AGTGGCCATCAAAGTGTCGAGGG	M2:p14rUdG|p3rCdA	M1:p14rUdG	20	4232	1	5	1794	38	4310.75	2.38999e-12	1778.8	0	3.92475e-16	0.292107	1.06634e-15	0.793647	1.3436e-15
ERBB2	L755S	CAGTGACCATCAAAGTGTCG	CAGTGGCCATCAAAGTGTTGAGG	CAGTGGCCATCAAAGTGTCGAGG	M2:p15rAdC|p2rCdA	M1:p15rAdC	20	12354	67	47	2081	49	12583.6	1.05501e-11	2036.63	4.4856e-10	3.14025e-14	0.139302	9.23713e-14	0.409761	2.25427e-13
ERBB2	L755S	AGTGGACATCAAAGTGTCGA	AGTGGCCATCAAAGTGTTGAGGG	AGTGGCCATCAAAGTGTCGAGGG	M2:p15rAdG|p3rCdA	M1:p15rAdG	20	8416	4	7	3926	82	8572.68	1.61543e-11	3895.77	0	1.29561e-15	0.31245	3.52015e-15	0.84892	4.14662e-15
ERBB2	L755S	CAGTGCCCATCAAAGTGTCG	CAGTGGCCATCAAAGTGTTGAGG	CAGTGGCCATCAAAGTGTCGAGG	M2:p15rCdC|p2rCdA	M1:p15rCdC	20	18221	96	0	440	75	18559.5	1.57535e-10	374.554	0	8.32022e-15	0.019782	2.44741e-14	0.0581894	4.20595e-13
ERBB2	L755S	AGTGGGCATCAAAGTGTCGA	AGTGGCCATCAAAGTGTTGAGGG	AGTGGCCATCAAAGTGTCGAGGG	M2:p15rGdG|p3rCdA	M1:p15rGdG	20	9246	11	90	6149	229	9418.14	8.55175e-12	6115.79	192.211	0.0122224	0.401116	0.033208	1.08982	0.030471
ERBB2	L755S	CAGTGTCCATCAAAGTGTCG	CAGTGGCCATCAAAGTGTTGAGG	CAGTGGCCATCAAAGTGTCGAGG	M2:p15rUdC|p2rCdA	M1:p15rUdC	20	17525	142	1	1853	71	17850.4	53.9107	1790.05	0	0.00273736	0.0908915	0.00805203	0.26736	0.0301168
ERBB2	L755S	AGTGGTCATCAAAGTGTCGA	AGTGGCCATCAAAGTGTTGAGGG	AGTGGCCATCAAAGTGTCGAGGG	M2:p15rUdG|p3rCdA	M1:p15rUdG	20	5543	16	15	1204	59	5646.25	1.89588e-14	1184.09	7.51656	0.00109926	0.174266	0.00298665	0.473477	0.00630792
ERBB2	L755S	CAGTAGCCATCAAAGTGTCG	CAGTGGCCATCAAAGTGTTGAGG	CAGTGGCCATCAAAGTGTCGAGG	M2:p16rAdC|p2rCdA	M1:p16rAdC	20	15594	89	29	1873	75	15883.8	8.19405	1816.99	0	0.000462705	0.102603	0.00136106	0.301808	0.00450969
ERBB2	L755S	AGTGACCATCAAAGTGTCGA	AGTGGCCATCAAAGTGTTGAGGG	AGTGGCCATCAAAGTGTCGAGGG	M2:p16rAdC|p3rCdA	M1:p16rAdC	20	8964	11	28	3985	134	9130.93	3.66169e-12	3952.8	59.6013	0.00453472	0.30528	0.0123207	0.82944	0.0148543
ERBB2	L755S	CAGTCGCCATCAAAGTGTCG	CAGTGGCCATCAAAGTGTTGAGG	CAGTGGCCATCAAAGTGTCGAGG	M2:p16rCdC|p2rCdA	M1:p16rCdC	20	15968	108	21	1635	60	16264.6	21.2843	1577.65	1.00716e-09	0.0011915	0.0883167	0.00350482	0.259786	0.0134912
ERBB2	L755S	AGTGCCCATCAAAGTGTCGA	AGTGGCCATCAAAGTGTTGAGGG	AGTGGCCATCAAAGTGTCGAGGG	M2:p16rCdC|p3rCdA	M1:p16rCdC	20	14986	79	58	2463	133	15265.1	26.9364	2409.17	1.1497e-12	0.00152173	0.136102	0.0041345	0.369787	0.0111808
ERBB2	L755S	CAGTTGCCATCAAAGTGTCG	CAGTGGCCATCAAAGTGTTGAGG	CAGTGGCCATCAAAGTGTCGAGG	M2:p16rUdC|p2rCdA	M1:p16rUdC	20	17410	104	14	1399	134	17733.9	36.9513	1336.46	6.70472e-11	0.00193388	0.0699452	0.00568857	0.205745	0.0276486
ERBB2	L755S	AGTGTCCATCAAAGTGTCGA	AGTGGCCATCAAAGTGTTGAGGG	AGTGGCCATCAAAGTGTCGAGGG	M2:p16rUdC|p3rCdA	M1:p16rUdC	20	11562	37	21	3081	129	11777.4	0	3039.47	19.0059	0.00128108	0.206154	0.00348066	0.560116	0.00621418
ERBB2	L755S	CAGAGGCCATCAAAGTGTCG	CAGTGGCCATCAAAGTGTTGAGG	CAGTGGCCATCAAAGTGTCGAGG	M2:p17rAdA|p2rCdA	M1:p17rAdA	20	15012	131	14	671	156	15291.5	99.5301	617.077	0	0.00621749	0.0385478	0.0182889	0.113389	0.161293
ERBB2	L755S	AGTAGCCATCAAAGTGTCGA	AGTGGCCATCAAAGTGTTGAGGG	AGTGGCCATCAAAGTGTCGAGGG	M2:p17rAdC|p3rCdA	M1:p17rAdC	20	12561	50	38	3413	27	12794.1	2.53972e-10	3367.88	8.58034e-10	6.88038e-14	0.208383	1.86938e-13	0.566172	3.30179e-13
ERBB2	L755S	CAGCGGCCATCAAAGTGTCG	CAGTGGCCATCAAAGTGTTGAGG	CAGTGGCCATCAAAGTGTCGAGG	M2:p17rCdA|p2rCdA	M1:p17rCdA	20	10868	72	41	3881	88	11070.3	33.5182	3841.96	0	0.00224266	0.257061	0.00659684	0.75615	0.00872425
ERBB2	L755S	AGTCGCCATCAAAGTGTCGA	AGTGGCCATCAAAGTGTTGAGGG	AGTGGCCATCAAAGTGTCGAGGG	M2:p17rCdC|p3rCdA	M1:p17rCdC	20	14487	41	30	1542	47	14755.9	5.80052e-11	1489.97	2.43451e-10	1.85559e-14	0.0917134	5.04159e-14	0.249183	2.02324e-13
ERBB2	L755S	CAGGGGCCATCAAAGTGTCG	CAGTGGCCATCAAAGTGTTGAGG	CAGTGGCCATCAAAGTGTCGAGG	M2:p17rGdA|p2rCdA	M1:p17rGdA	20	12817	10	20	2307	149	13055.7	0	2260.96	27.0344	0.00176193	0.149117	0.00518275	0.438631	0.0118158
ERBB2	L755S	CTCGACACTTAGATGGCCAC	CTCAACACTTTGATGGCCACTGG	CTCGACACTTTGATGGCCACTGG	M2:p17rGdT|p10rAdA	M1:p10rAdA	20	13130	100	10	457	258	13374.6	81.3891	409.837	123.588	0.0146523	0.0381305	0.0333505	0.0867901	0.384266
ERBB2	L755S	CTCGACACTTCGATGGCCAC	CTCAACACTTTGATGGCCACTGG	CTCGACACTTTGATGGCCACTGG	M2:p17rGdT|p10rCdA	M1:p10rCdA	20	18136	15	0	529	225	18473.8	4.8985e-12	463.856	44.8323	0.00236178	0.0267978	0.00537572	0.0609954	0.0881332
ERBB2	L755S	CTCGACACTTGGATGGCCAC	CTCAACACTTTGATGGCCACTGG	CTCGACACTTTGATGGCCACTGG	M2:p17rGdT|p10rGdA	M1:p10rGdA	20	7603	53	2	1047	172	7744.67	41.9844	1019.69	98.8211	0.0158117	0.125602	0.0359895	0.285888	0.125887
ERBB2	L755S	CTCGACACTATGATGGCCAC	CTCAACACTTTGATGGCCACTGG	CTCGACACTTTGATGGCCACTGG	M2:p17rGdT|p11rAdA	M1:p11rAdA	20	12962	33	1	474	164	13203.5	0	427.44	36.2158	0.00264985	0.0339249	0.00603141	0.0772177	0.0781092
ERBB2	L755S	CTCGACACTCTGATGGCCAC	CTCAACACTTTGATGGCCACTGG	CTCGACACTTTGATGGCCACTGG	M2:p17rGdT|p11rCdA	M1:p11rCdA	20	11698	31	6	504	124	11915.9	0	461.981	5.87778	0.000474635	0.03778	0.00108033	0.0859922	0.0125632
ERBB2	L755S	CTCGACACTGTGATGGCCAC	CTCAACACTTTGATGGCCACTGG	CTCGACACTTTGATGGCCACTGG	M2:p17rGdT|p11rGdA	M1:p11rGdA	20	12849	40	34	427	196	13088.4	1.39365e-14	380.846	87.8771	0.006482	0.034574	0.0147539	0.0786951	0.187482
ERBB2	L755S	CTCGACACATTGATGGCCAC	CTCAACACTTTGATGGCCACTGG	CTCGACACTTTGATGGCCACTGG	M2:p17rGdT|p12rAdA	M1:p12rAdA	20	16921	44	0	171	325	17236.3	0	110.22	179.243	0.0102274	0.0165164	0.0232789	0.0375935	0.619226
ERBB2	L755S	CTCGACACCTTGATGGCCAC	CTCAACACTTTGATGGCCACTGG	CTCGACACTTTGATGGCCACTGG	M2:p17rGdT|p12rCdA	M1:p12rCdA	20	12350	31	0	389	263	12580.1	4.6108e-14	344.639	161.625	0.0123506	0.0386863	0.0281117	0.0880553	0.319251
ERBB2	L755S	CTCGACACGTTGATGGCCAC	CTCAACACTTTGATGGCCACTGG	CTCGACACTTTGATGGCCACTGG	M2:p17rGdT|p12rGdA	M1:p12rGdA	20	15277	61	1	339	185	15561.6	16.4839	284.125	27.4344	0.00276395	0.0196077	0.00629113	0.0446297	0.140963
ERBB2	L755S	CTCGACAATTTGATGGCCAC	CTCAACACTTTGATGGCCACTGG	CTCGACACTTTGATGGCCACTGG	M2:p17rGdT|p13rAdG	M1:p13rAdG	20	23228	51	1	116	403	23660.7	5.10119e-13	32.5649	194.904	0.00815902	0.00952224	0.018571	0.0216739	0.856838
ERBB2	L755S	CTCGACAGTTTGATGGCCAC	CTCAACACTTTGATGGCCACTGG	CTCGACACTTTGATGGCCACTGG	M2:p17rGdT|p13rGdG	M1:p13rGdG	20	21221	63	0	314	238	21616.4	1.44436e-14	237.774	22.2764	0.00101829	0.0118873	0.00231776	0.027057	0.085662
ERBB2	L755S	CTCGACATTTTGATGGCCAC	CTCAACACTTTGATGGCCACTGG	CTCGACACTTTGATGGCCACTGG	M2:p17rGdT|p13rUdG	M1:p13rUdG	20	15736	40	48	2475	363	16029.2	0	2418.48	256.779	0.0137283	0.143028	0.0312474	0.325551	0.095983
ERBB2	L755S	CTCGACCCTTTGATGGCCAC	CTCAACACTTTGATGGCCACTGG	CTCGACACTTTGATGGCCACTGG	M2:p17rGdT|p14rCdT	M1:p14rCdT	20	16441	86	27	246	245	16747.3	43.5956	186.944	85.5219	0.00756694	0.0159679	0.0172234	0.036345	0.473885
ERBB2	L755S	CTCGACGCTTTGATGGCCAC	CTCAACACTTTGATGGCCACTGG	CTCGACACTTTGATGGCCACTGG	M2:p17rGdT|p14rGdT	M1:p14rGdT	20	16742	62	87	1426	234	17053.9	0.922102	1365.86	104.266	0.00567821	0.0793595	0.0129244	0.180633	0.0715505
ERBB2	L755S	CTCGACTCTTTGATGGCCAC	CTCAACACTTTGATGGCCACTGG	CTCGACACTTTGATGGCCACTGG	M2:p17rGdT|p14rUdT	M1:p14rUdT	20	14548	8	28	154	285	14818.9	4.56718e-11	101.744	170.995	0.0113304	0.0180722	0.0257896	0.0411346	0.626955
ERBB2	L755S	CTCGAAACTTTGATGGCCAC	CTCAACACTTTGATGGCCACTGG	CTCGACACTTTGATGGCCACTGG	M2:p17rGdT|p15rAdG	M1:p15rAdG	20	17764	48	5	190	234	18094.9	5.0885e-13	126.192	61.9963	0.0033909	0.010293	0.00771814	0.0234282	0.329438
ERBB2	L755S	CTCGAGACTTTGATGGCCAC	CTCAACACTTTGATGGCCACTGG	CTCGACACTTTGATGGCCACTGG	M2:p17rGdT|p15rGdG	M1:p15rGdG	20	19615	131	20	1894	315	19980.5	93.044	1823.54	111.527	0.00929508	0.0879235	0.0211568	0.200126	0.105718
ERBB2	L755S	CTCGATACTTTGATGGCCAC	CTCAACACTTTGATGGCCACTGG	CTCGACACTTTGATGGCCACTGG	M2:p17rGdT|p15rUdG	M1:p15rUdG	20	17248	10	0	1532	293	17569.2	0	1470.05	136.995	0.00714398	0.0838036	0.0162606	0.190748	0.0852467
ERBB2	L755S	CTCGCCACTTTGATGGCCAC	CTCAACACTTTGATGGCCACTGG	CTCGACACTTTGATGGCCACTGG	M2:p17rGdT|p16rCdT	M1:p16rCdT	20	10989	18	17	1356	327	11193.7	0	1316.53	261.059	0.020441	0.123526	0.0465265	0.281161	0.16548
ERBB2	L755S	CTCGGCACTTTGATGGCCAC	CTCAACACTTTGATGGCCACTGG	CTCGACACTTTGATGGCCACTGG	M2:p17rGdT|p16rGdT	M1:p16rGdT	20	15220	96	40	2010	322	15503.6	64.4595	1955.33	190.602	0.0143989	0.121144	0.0327739	0.275739	0.118858
ERBB2	L755S	CTCGTCACTTTGATGGCCAC	CTCAACACTTTGATGGCCACTGG	CTCGACACTTTGATGGCCACTGG	M2:p17rGdT|p16rUdT	M1:p16rUdT	20	16507	82	0	588	273	16814.6	42.8045	528.707	108.535	0.00865063	0.036425	0.01969	0.0829082	0.237491
ERBB2	L755S	CTCGACACTTTGATGGCCAA	CTCAACACTTTGATGGCCACTGG	CTCGACACTTTGATGGCCACTGG	M2:p17rGdT|p1rAdG	M1:p1rAdG	20	17825	39	0	231	351	18157.1	1.92181e-12	166.972	199.132	0.0107504	0.0197647	0.0244694	0.044987	0.543922
ERBB2	L755S	CTCGACACTTTGATGGCCAG	CTCAACACTTTGATGGCCACTGG	CTCGACACTTTGATGGCCACTGG	M2:p17rGdT|p1rGdG	M1:p1rGdG	20	9941	4	0	313	109	10126.1	1.58918e-12	277.292	7.46123	0.000716677	0.0273516	0.00163125	0.0622558	0.0262024
ERBB2	L755S	CTCGACACTTTGATGGCCAT	CTCAACACTTTGATGGCCACTGG	CTCGACACTTTGATGGCCACTGG	M2:p17rGdT|p1rUdG	M1:p1rUdG	20	15351	73	0	188	118	15636.6	9.98471	132.86	5.15613e-11	0.000632766	0.00841982	0.00144026	0.0191646	0.0751519
ERBB2	L755S	CTCGACACTTTGATGGCCCC	CTCAACACTTTGATGGCCACTGG	CTCGACACTTTGATGGCCACTGG	M2:p17rGdT|p2rCdT	M1:p2rCdT	20	17916	69	13	218	288	18249.8	17.2759	153.646	121.988	0.00751042	0.0148648	0.0170947	0.0338342	0.505249
ERBB2	L755S	CTCGACACTTTGATGGCCGC	CTCAACACTTTGATGGCCACTGG	CTCGACACTTTGATGGCCACTGG	M2:p17rGdT|p2rGdT	M1:p2rGdT	20	18254	45	43	2097	378	18594.1	0	2031.43	241.785	0.0115868	0.108937	0.0263732	0.247955	0.106363
ERBB2	L755S	CTCGACACTTTGATGGCCTC	CTCAACACTTTGATGGCCACTGG	CTCGACACTTTGATGGCCACTGG	M2:p17rGdT|p2rUdT	M1:p2rUdT	20	19186	17	0	113	247	19543.3	7.86395e-11	44.0842	58.1435	0.00295963	0.00520361	0.00673651	0.0118441	0.568765
ERBB2	L755S	CTCGACACTTTGATGGCAAC	CTCAACACTTTGATGGCCACTGG	CTCGACACTTTGATGGCCACTGG	M2:p17rGdT|p3rAdG	M1:p3rAdG	20	17791	42	26	83	231	18122.4	0	19.0948	65.7513	0.00361127	0.00466002	0.00821974	0.0106068	0.774948
ERBB2	L755S	CTCGACACTTTGATGGCGAC	CTCAACACTTTGATGGCCACTGG	CTCGACACTTTGATGGCCACTGG	M2:p17rGdT|p3rGdG	M1:p3rGdG	20	12643	49	18	166	207	12878.6	11.5428	120.586	94.0105	0.00805462	0.0163756	0.0183334	0.037273	0.491868
ERBB2	L755S	CTCGACACTTTGATGGCTAC	CTCAACACTTTGATGGCCACTGG	CTCGACACTTTGATGGCCACTGG	M2:p17rGdT|p3rUdG	M1:p3rUdG	20	20143	146	56	194	490	20518.3	113.2	121.646	320.674	0.0205883	0.0209891	0.0468617	0.047774	0.980905
ERBB2	L755S	CTCGACACTTTGATGGACAC	CTCAACACTTTGATGGCCACTGG	CTCGACACTTTGATGGCCACTGG	M2:p17rGdT|p4rAdG	M1:p4rAdG	20	17447	35	0	139	214	17772	5.47605e-12	76.3304	40.2001	0.00224726	0.00651426	0.00511506	0.0148273	0.344975
ERBB2	L755S	CTCGACACTTTGATGGGCAC	CTCAACACTTTGATGGCCACTGG	CTCGACACTTTGATGGCCACTGG	M2:p17rGdT|p4rGdG	M1:p4rGdG	20	21928	82	29	178	341	22336.5	15.5286	99.2344	142.162	0.00697946	0.0106843	0.0158862	0.024319	0.653243
ERBB2	L755S	CTCGACACTTTGATGGTCAC	CTCAACACTTTGATGGCCACTGG	CTCGACACTTTGATGGCCACTGG	M2:p17rGdT|p4rUdG	M1:p4rUdG	20	17010	72	20	406	226	17326.9	22.0972	344.9	60.1446	0.00463228	0.0228142	0.0105437	0.0519282	0.203044
ERBB2	L755S	CTCGACACTTTGATGACCAC	CTCAACACTTTGATGGCCACTGG	CTCGACACTTTGATGGCCACTGG	M2:p17rGdT|p5rAdC	M1:p5rAdC	20	17985	50	36	211	392	18320.1	1.13514e-13	146.398	259.267	0.0138455	0.0216635	0.0315142	0.0493089	0.639117
ERBB2	L755S	CTCGACACTTTGATGCCCAC	CTCAACACTTTGATGGCCACTGG	CTCGACACTTTGATGGCCACTGG	M2:p17rGdT|p5rCdC	M1:p5rCdC	20	11264	6	0	68	96	11473.6	2.49775e-11	27.5407	7.11891e-12	2.79072e-15	0.00239462	6.35206e-15	0.00545046	1.16542e-12
ERBB2	L755S	CTCGACACTTTGATGTCCAC	CTCAACACTTTGATGGCCACTGG	CTCGACACTTTGATGGCCACTGG	M2:p17rGdT|p5rUdC	M1:p5rUdC	20	15312	23	8	203	231	15597.2	1.11529e-11	147.999	89.7752	0.00566942	0.0150158	0.0129044	0.0341779	0.377564
ERBB2	L755S	CTCGACACTTTGATAGCCAC	CTCAACACTTTGATGGCCACTGG	CTCGACACTTTGATGGCCACTGG	M2:p17rGdT|p6rAdC	M1:p6rAdC	20	12794	11	0	254	236	13032.3	1.01012e-11	208.044	123.904	0.00927127	0.0248385	0.0211027	0.0565357	0.373262
ERBB2	L755S	CTCGACACTTTGATCGCCAC	CTCAACACTTTGATGGCCACTGG	CTCGACACTTTGATGGCCACTGG	M2:p17rGdT|p6rCdC	M1:p6rCdC	20	14730	6	0	87	225	15004.3	0	34.0901	86.8724	0.00574353	0.00799738	0.013073	0.0182031	0.718176
ERBB2	L755S	CTCGACACTTTGATTGCCAC	CTCAACACTTTGATGGCCACTGG	CTCGACACTTTGATGGCCACTGG	M2:p17rGdT|p6rUdC	M1:p6rUdC	20	22826	127	8	97	377	23251.3	76.4508	15.0087	146.867	0.00950709	0.00689137	0.0216394	0.0156857	1.37956
ERBB2	L755S	CTCGACACTTTGAAGGCCAC	CTCAACACTTTGATGGCCACTGG	CTCGACACTTTGATGGCCACTGG	M2:p17rGdT|p7rAdA	M1:p7rAdA	20	17275	64	4	104	244	17596.9	12.9911	41.948	75.4432	0.00498861	0.00662208	0.0113547	0.0150727	0.75333
ERBB2	L755S	CTCGACACTTTGACGGCCAC	CTCAACACTTTGATGGCCACTGG	CTCGACACTTTGATGGCCACTGG	M2:p17rGdT|p7rCdA	M1:p7rCdA	20	15971	158	1	258	353	16268.6	151.349	200.632	176.252	0.0195038	0.0224378	0.0443932	0.0510715	0.869236
ERBB2	L755S	CTCGACACTTTGAGGGCCAC	CTCAACACTTTGATGGCCACTGG	CTCGACACTTTGATGGCCACTGG	M2:p17rGdT|p7rGdA	M1:p7rGdA	20	20581	28	0	114	340	20964.4	0	40.0732	151.98	0.00718365	0.00907779	0.016351	0.0206623	0.791344
ERBB2	L755S	CTCGACACTTTGCTGGCCAC	CTCAACACTTTGATGGCCACTGG	CTCGACACTTTGATGGCCACTGG	M2:p17rGdT|p8rCdT	M1:p8rCdT	20	18095	59	1	413	369	18432.2	7.99952	348.002	215.095	0.0117398	0.0296316	0.0267213	0.0674455	0.396191
ERBB2	L755S	CTCGACACTTTGGTGGCCAC	CTCAACACTTTGATGGCCACTGG	CTCGACACTTTGATGGCCACTGG	M2:p17rGdT|p8rGdT	M1:p8rGdT	20	14291	128	114	2262	532	14557.3	110.829	2210.67	465.004	0.0332012	0.154273	0.0755704	0.351146	0.215211
ERBB2	L755S	CTCGACACTTTGTTGGCCAC	CTCAACACTTTGATGGCCACTGG	CTCGACACTTTGATGGCCACTGG	M2:p17rGdT|p8rUdT	M1:p8rUdT	20	10981	60	0	235	213	11185.6	37.1725	195.556	106.899	0.0125005	0.0262429	0.0284528	0.0597323	0.476339
ERBB2	L755S	CTCGACACTTTAATGGCCAC	CTCAACACTTTGATGGCCACTGG	CTCGACACTTTGATGGCCACTGG	M2:p17rGdT|p9rAdC	M1:p9rAdC	20	17732	85	1	95	262	18062.4	40.3464	31.3064	81.4323	0.00668545	0.00618917	0.015217	0.0140874	1.08019
ERBB2	L755S	CTCGACACTTTCATGGCCAC	CTCAACACTTTGATGGCCACTGG	CTCGACACTTTGATGGCCACTGG	M2:p17rGdT|p9rCdC	M1:p9rCdC	20	17143	28	0	213	242	17462.3	0	151.422	77.3887	0.00437443	0.0129337	0.0099568	0.0294387	0.338221
ERBB2	L755S	CTCGACACTTTTATGGCCAC	CTCAACACTTTGATGGCCACTGG	CTCGACACTTTGATGGCCACTGG	M2:p17rGdT|p9rUdC	M1:p9rUdC	20	18440	7	2	72	202	18783.4	6.88186e-11	5.76395	14.3456	0.000762922	0.00106946	0.00173651	0.00243423	0.713372
ERBB2	L755S	AGTTGCCATCAAAGTGTCGA	AGTGGCCATCAAAGTGTTGAGGG	AGTGGCCATCAAAGTGTCGAGGG	M2:p17rUdC|p3rCdA	M1:p17rUdC	20	6530	24	3	2263	65	6651.64	2.29416	2239.54	4.91432e-15	0.00025796	0.251819	0.000700871	0.684186	0.00102439
ERBB2	L755S	AGAGGCCATCAAAGTGTCGA	AGTGGCCATCAAAGTGTTGAGGG	AGTGGCCATCAAAGTGTCGAGGG	M2:p18rAdA|p3rCdA	M1:p18rAdA	20	8305	19	85	6226	209	8459.65	6.88958e-13	6196.17	178.116	0.0120074	0.42971	0.0326237	1.16751	0.027943
ERBB2	L755S	CAATGGCCATCAAAGTGTCG	CAGTGGCCATCAAAGTGTTGAGG	CAGTGGCCATCAAAGTGTCGAGG	M2:p18rAdC|p2rCdA	M1:p18rAdC	20	10959	71	10	749	144	11163.2	47.8294	709.635	25.0107	0.00609763	0.061499	0.0179363	0.180901	0.09915
ERBB2	L755S	CTAGACACTTTGATGGCCAC	CTCAACACTTTGATGGCCACTGG	CTCGACACTTTGATGGCCACTGG	M2:p18rAdG|p17rGdT	M1:p18rAdG	20	15186	17	4	115	137	15468.6	1.56652e-11	60.4528	2.81769e-12	1.19021e-15	0.00389288	2.70909e-15	0.00886071	3.05742e-13
ERBB2	L755S	AGCGGCCATCAAAGTGTCGA	AGTGGCCATCAAAGTGTTGAGGG	AGTGGCCATCAAAGTGTCGAGGG	M2:p18rCdA|p3rCdA	M1:p18rCdA	20	6391	20	194	5159	84	6509.86	1.91578e-12	5136.04	92.2862	0.00786205	0.445412	0.021361	1.21017	0.0176512
ERBB2	L755S	CACTGGCCATCAAAGTGTCG	CAGTGGCCATCAAAGTGTTGAGG	CAGTGGCCATCAAAGTGTCGAGG	M2:p18rCdC|p2rCdA	M1:p18rCdC	20	10476	35	30	1494	113	10671.2	5.89838e-16	1456.37	16.5914	0.00136621	0.12129	0.00401873	0.356778	0.011264
ERBB2	L755S	AGGGGCCATCAAAGTGTCGA	AGTGGCCATCAAAGTGTTGAGGG	AGTGGCCATCAAAGTGTCGAGGG	M2:p18rGdA|p3rCdA	M1:p18rGdA	20	10762	30	32	4958	142	10962.5	0	4919.34	48.4223	0.00303965	0.311845	0.00825866	0.847276	0.00974731
ERBB2	L755S	CTGGACACTTTGATGGCCAC	CTCAACACTTTGATGGCCACTGG	CTCGACACTTTGATGGCCACTGG	M2:p18rGdG|p17rGdT	M1:p18rGdG	20	12742	19	4	93	131	12979.3	0	47.2307	0.620904	4.76622e-05	0.00367321	0.000108486	0.00836073	0.0129756
ERBB2	L755S	CATTGGCCATCAAAGTGTCG	CAGTGGCCATCAAAGTGTTGAGG	CAGTGGCCATCAAAGTGTCGAGG	M2:p18rUdC|p2rCdA	M1:p18rUdC	20	12335	131	4	1250	222	12564.8	126.42	1205.69	73.7855	0.0143303	0.0915828	0.042153	0.269393	0.156474
ERBB2	L755S	CTTGACACTTTGATGGCCAC	CTCAACACTTTGATGGCCACTGG	CTCGACACTTTGATGGCCACTGG	M2:p18rUdG|p17rGdT	M1:p18rUdG	20	20665	24	0	392	391	21049.9	1.64452e-11	317.771	211.845	0.00981694	0.0245425	0.0223447	0.0558621	0.399997
ERBB2	L755S	CACGACACTTTGATGGCCAC	CTCAACACTTTGATGGCCACTGG	CTCGACACTTTGATGGCCACTGG	M2:p19rAdA|p17rGdT	M1:p19rAdA	20	18208	52	6	1596	405	18547.3	1.91044e-16	1530.6	261.08	0.0128364	0.0880909	0.0292175	0.200507	0.145718
ERBB2	L755S	AATGGCCATCAAAGTGTCGA	AGTGGCCATCAAAGTGTTGAGGG	AGTGGCCATCAAAGTGTCGAGGG	M2:p19rAdC|p3rCdA	M1:p19rAdC	20	6971	24	85	3809	90	7100.79	0	3783.96	52.4779	0.0047981	0.350769	0.0130363	0.95303	0.0136788
ERBB2	L755S	CCCGACACTTTGATGGCCAC	CTCAACACTTTGATGGCCACTGG	CTCGACACTTTGATGGCCACTGG	M2:p19rCdA|p17rGdT	M1:p19rCdA	20	12238	55	14	3598	310	12466	26.5285	3554.04	215.742	0.0148976	0.23181	0.033909	0.527632	0.0642663
ERBB2	L755S	ACTGGCCATCAAAGTGTCGA	AGTGGCCATCAAAGTGTTGAGGG	AGTGGCCATCAAAGTGTCGAGGG	M2:p19rCdC|p3rCdA	M1:p19rCdC	20	7834	87	244	4322	124	7979.78	51.2158	4293.86	124.086	0.0140816	0.354885	0.0382595	0.964215	0.0396794
ERBB2	L755S	CCGTGGCCATCAAAGTGTCG	CAGTGGCCATCAAAGTGTTGAGG	CAGTGGCCATCAAAGTGTCGAGG	M2:p19rCdT|p2rCdA	M1:p19rCdT	20	7006	47	113	3822	136	7136.46	19.8308	3796.83	110.847	0.0118111	0.35319	0.0347426	1.03892	0.0334412
ERBB2	L755S	CGCGACACTTTGATGGCCAC	CTCAACACTTTGATGGCCACTGG	CTCGACACTTTGATGGCCACTGG	M2:p19rGdA|p17rGdT	M1:p19rGdA	20	14680	85	83	1628	264	14953.5	43.7741	1575.27	150.344	0.011608	0.103189	0.0264213	0.234872	0.112492
ERBB2	L755S	CGGTGGCCATCAAAGTGTCG	CAGTGGCCATCAAAGTGTTGAGG	CAGTGGCCATCAAAGTGTCGAGG	M2:p19rGdT|p2rCdA	M1:p19rGdT	20	7973	24	121	4770	135	8121.42	9.12779e-13	4741.36	106.997	0.00824968	0.37382	0.0242667	1.0996	0.0220686
ERBB2	L755S	ATTGGCCATCAAAGTGTCGA	AGTGGCCATCAAAGTGTTGAGGG	AGTGGCCATCAAAGTGTCGAGGG	M2:p19rUdC|p3rCdA	M1:p19rUdC	20	7976	31	202	4717	148	8124.42	0	4688.35	152.07	0.0117294	0.37335	0.0318685	1.01438	0.0314167
ERBB2	L755S	CTGTGGCCATCAAAGTGTCG	CAGTGGCCATCAAAGTGTTGAGG	CAGTGGCCATCAAAGTGTCGAGG	M2:p19rUdT|p2rCdA	M1:p19rUdT	20	10167	81	546	6772	311	10356.1	0	6735.48	445.322	0.0253935	0.409469	0.0746957	1.20446	0.0620157
ERBB2	L755S	ATCGACACTTTGATGGCCAC	CTCAACACTTTGATGGCCACTGG	CTCGACACTTTGATGGCCACTGG	M2:p20rAdG|p17rGdT	M1:p20rAdG	20	11721	49	19	2037	284	11939.4	19.1156	1994.9	195.278	0.0151529	0.154797	0.03449	0.352339	0.0978887
ERBB2	L755S	AAGTGGCCATCAAAGTGTCG	CAGTGGCCATCAAAGTGTTGAGG	CAGTGGCCATCAAAGTGTCGAGG	M2:p20rAdG|p2rCdA	M1:p20rAdG	20	8677	94	606	5077	258	8838.25	12.087	5045.83	418.465	0.0300777	0.381728	0.0884744	1.12286	0.0787936
ERBB2	L755S	CGTGGCCATCAAAGTGTCGA	AGTGGCCATCAAAGTGTTGAGGG	AGTGGCCATCAAAGTGTCGAGGG	M2:p20rCdT|p3rCdA	M1:p20rCdT	20	8878	21	280	5288	228	9043.12	0	5256.11	264.96	0.0181925	0.379085	0.0494287	1.02997	0.0479906
ERBB2	L755S	GTCGACACTTTGATGGCCAC	CTCAACACTTTGATGGCCACTGG	CTCGACACTTTGATGGCCACTGG	M2:p20rGdG|p17rGdT	M1:p20rGdG	20	12633	34	35	3416	344	12868.4	0	3370.62	267.642	0.0162142	0.220412	0.0369057	0.501688	0.0735631
ERBB2	L755S	GAGTGGCCATCAAAGTGTCG	CAGTGGCCATCAAAGTGTTGAGG	CAGTGGCCATCAAAGTGTCGAGG	M2:p20rGdG|p2rCdA	M1:p20rGdG	20	3222	40	54	723	79	3282	34.3818	711.427	63.2712	0.0238697	0.189363	0.0702135	0.557016	0.126053
ERBB2	L755S	GGTGGCCATCAAAGTGTCGA	AGTGGCCATCAAAGTGTTGAGGG	AGTGGCCATCAAAGTGTCGAGGG	M2:p20rGdT|p3rCdA	M1:p20rGdT	20	6647	59	300	4584	250	6770.66	16.6787	4560.12	320.726	0.0289166	0.418304	0.0785657	1.13652	0.0691282
ERBB2	L755S	TTCGACACTTTGATGGCCAC	CTCAACACTTTGATGGCCACTGG	CTCGACACTTTGATGGCCACTGG	M2:p20rUdG|p17rGdT	M1:p20rUdG	20	10889	83	54	3754	274	11091.9	63.7969	3714.89	192.066	0.0169866	0.259381	0.0386638	0.590385	0.0654892
ERBB2	L755S	TAGTGGCCATCAAAGTGTCG	CAGTGGCCATCAAAGTGTTGAGG	CAGTGGCCATCAAAGTGTCGAGG	M2:p20rUdG|p2rCdA	M1:p20rUdG	20	9578	183	744	5119	312	9755.94	111.166	5084.6	490.473	0.0389608	0.361029	0.114604	1.06198	0.107916
ERBB2	L755S	TGTGGCCATCAAAGTGTCGA	AGTGGCCATCAAAGTGTTGAGGG	AGTGGCCATCAAAGTGTCGAGGG	M2:p20rUdT|p3rCdA	M1:p20rUdT	20	6909	35	201	4807	288	7037.62	1.31624e-15	4782.18	332.055	0.0273254	0.420861	0.0742425	1.14347	0.0649275
ERBB2	L755S	CAGTGGCCATCAAAGTGTCA	CAGTGGCCATCAAAGTGTTGAGG	CAGTGGCCATCAAAGTGTCGAGG	M2:p2rCdA|p1rAdC	M1:p1rAdC	20	11325	60	0	610	68	11535.6	6.34791	569.322	1.36013e-11	0.000524134	0.0470078	0.00154175	0.138275	0.0111499
ERBB2	L755S	CAGTGGCCATCAAAGTGTCC	CAGTGGCCATCAAAGTGTTGAGG	CAGTGGCCATCAAAGTGTCGAGG	M2:p2rCdA|p1rCdC	M1:p1rCdC	20	15093	133	19	410	215	15374.2	113.447	355.786	41.0221	0.00972453	0.0249809	0.028605	0.073482	0.389278
ERBB2	L755S	CAGTGGCCATCAAAGTGTCT	CAGTGGCCATCAAAGTGTTGAGG	CAGTGGCCATCAAAGTGTCGAGG	M2:p2rCdA|p1rUdC	M1:p1rUdC	20	23408	156	7	418	154	23843.2	57.598	333.921	3.1197e-10	0.00237667	0.0137786	0.00699104	0.0405302	0.17249
ERBB2	L755S	CAGTGGCCATCAAAGTGACG	CAGTGGCCATCAAAGTGTTGAGG	CAGTGGCCATCAAAGTGTCGAGG	M2:p3rAdA|p2rCdA	M1:p3rAdA	20	18496	23	9	549	164	18840.2	4.63608e-11	482.564	1.12739e-11	2.98273e-15	0.0249738	8.77378e-15	0.0734611	1.19434e-13
ERBB2	L755S	AGTGGCCATCAAAGTGTCGC	AGTGGCCATCAAAGTGTTGAGGG	AGTGGCCATCAAAGTGTCGAGGG	M2:p3rCdA|p1rCdT	M1:p1rCdT	20	10813	89	0	356	91	11014.1	55.7919	317.161	4.20742e-12	0.00489957	0.0278526	0.013312	0.0756749	0.175911
ERBB2	L755S	AGTGGCCATCAAAGTGTCGG	AGTGGCCATCAAAGTGTTGAGGG	AGTGGCCATCAAAGTGTCGAGGG	M2:p3rCdA|p1rGdT	M1:p1rGdT	20	9557	45	118	5482	187	9734.99	6.2986	5447.67	146.425	0.00995893	0.364784	0.0270582	0.991109	0.0273009
ERBB2	L755S	AGTGGCCATCAAAGTGTCGT	AGTGGCCATCAAAGTGTTGAGGG	AGTGGCCATCAAAGTGTCGAGGG	M2:p3rCdA|p1rUdT	M1:p1rUdT	20	10102	47	49	479	132	10290.2	13.6103	442.714	46.4736	0.00556694	0.0453246	0.0151252	0.123146	0.122824
ERBB2	L755S	AGTGGCCATCAAAGTGTCAA	AGTGGCCATCAAAGTGTTGAGGG	AGTGGCCATCAAAGTGTCGAGGG	M2:p3rCdA|p2rAdC	M1:p2rAdC	20	11964	63	28	434	71	12186.5	5.8714	391.027	0	0.0004666	0.0310748	0.00126774	0.0844296	0.0150153
ERBB2	L755S	CAGTGGCCATCAAAGTGCCG	CAGTGGCCATCAAAGTGTTGAGG	CAGTGGCCATCAAAGTGTCGAGG	M2:p3rCdA|p2rCdA	M1:p3rCdA	20	16152	102	7	1225	39	16451.8	3.214	1166.99	0	0.000182386	0.0662231	0.000536492	0.194797	0.00275411
ERBB2	L755S	CAGTGGCCATCAAAGTGCCG	CAGTGGCCATCAAAGTGTTGAGG	CAGTGGCCATCAAAGTGTCGAGG	M2:p3rCdA|p2rCdA	M1:p3rCdA	20	16152	102	7	1225	39	16451.8	3.214	1166.99	0	0.000182386	0.0662231	0.000495538	0.179927	0.00275411
ERBB2	L755S	AGTGGCCATCAAAGTGTCCA	AGTGGCCATCAAAGTGTTGAGGG	AGTGGCCATCAAAGTGTCGAGGG	M2:p3rCdA|p2rCdC	M1:p2rCdC	20	10537	25	18	256	134	10733.3	0	218.151	36.5327	0.0033248	0.0231785	0.0090334	0.0629753	0.143443
ERBB2	L755S	AGTGGCCATCAAAGTGTCTA	AGTGGCCATCAAAGTGTTGAGGG	AGTGGCCATCAAAGTGTCGAGGG	M2:p3rCdA|p2rUdC	M1:p2rUdC	20	8332	43	17	181	138	8487.23	21.4323	151.071	61.2896	0.00948533	0.0243505	0.0257714	0.0661596	0.389534
ERBB2	L755S	CAGTGGCCATCAAAGTGGCG	CAGTGGCCATCAAAGTGTTGAGG	CAGTGGCCATCAAAGTGTCGAGG	M2:p3rGdA|p2rCdA	M1:p3rGdA	20	12561	85	25	1445	53	12794.4	19.3595	1399.88	0	0.00136204	0.098489	0.00400647	0.289708	0.0138294
ERBB2	L755S	AGTGGCCATCAAAGTGACGA	AGTGGCCATCAAAGTGTTGAGGG	AGTGGCCATCAAAGTGTCGAGGG	M2:p4rAdA|p3rCdA	M1:p4rAdA	20	7522	5	33	243	83	7662.04	2.5054e-12	215.981	18.3252	0.00232071	0.0296728	0.00630533	0.0806202	0.0782103
ERBB2	L755S	CAGTGGCCATCAAAGTATCG	CAGTGGCCATCAAAGTGTTGAGG	CAGTGGCCATCAAAGTGTCGAGG	M2:p4rAdC|p2rCdA	M1:p4rAdC	20	12377	68	9	290	158	12607.6	37.6715	245.542	27.1173	0.00501542	0.021107	0.014753	0.0620869	0.237618
ERBB2	L755S	AGTGGCCATCAAAGTGCCGA	AGTGGCCATCAAAGTGTTGAGGG	AGTGGCCATCAAAGTGTCGAGGG	M2:p4rCdA|p3rCdA	M1:p4rCdA	20	9838	33	36	3539	191	10021.3	0.270809	3503.66	119.714	0.00879336	0.265547	0.0238914	0.721486	0.0331141
ERBB2	L755S	CAGTGGCCATCAAAGTCTCG	CAGTGGCCATCAAAGTGTTGAGG	CAGTGGCCATCAAAGTGTCGAGG	M2:p4rCdC|p2rCdA	M1:p4rCdC	20	17299	83	1	138	151	17621	20.1072	75.8632	7.61154e-12	0.00113491	0.00428195	0.00333836	0.0125955	0.265045
ERBB2	L755S	AGTGGCCATCAAAGTGGCGA	AGTGGCCATCAAAGTGTTGAGGG	AGTGGCCATCAAAGTGTCGAGGG	M2:p4rGdA|p3rCdA	M1:p4rGdA	20	11626	39	9	1017	168	11842.6	2.52637	975.239	59.5945	0.00482306	0.0803444	0.0131042	0.218294	0.0600299
ERBB2	L755S	CAGTGGCCATCAAAGTTTCG	CAGTGGCCATCAAAGTGTTGAGG	CAGTGGCCATCAAAGTGTCGAGG	M2:p4rUdC|p2rCdA	M1:p4rUdC	20	9255	29	3	106	41	9426.89	0	72.7579	0	0	0.00765901	0	0.0225292	0
ERBB2	L755S	CAGTGGCCATCAAAGAGTCG	CAGTGGCCATCAAAGTGTTGAGG	CAGTGGCCATCAAAGTGTCGAGG	M2:p5rAdA|p2rCdA	M1:p5rAdA	20	17804	66	58	275	128	18135.3	0	211.049	0	0	0.0115036	0	0.0338382	0
ERBB2	L755S	AGTGGCCATCAAAGTATCGA	AGTGGCCATCAAAGTGTTGAGGG	AGTGGCCATCAAAGTGTCGAGGG	M2:p5rAdC|p3rCdA	M1:p5rAdC	20	10089	27	1	390	116	10277	0	353.76	14.3581	0.0013488	0.0345811	0.00366466	0.0939561	0.039004
ERBB2	L755S	CAGTGGCCATCAAAGCGTCG	CAGTGGCCATCAAAGTGTTGAGG	CAGTGGCCATCAAAGTGTCGAGG	M2:p5rCdA|p2rCdA	M1:p5rCdA	20	10894	44	6	347	65	11096.5	5.01646e-12	307.87	0	4.3987e-16	0.0269957	1.29389e-15	0.0794086	1.62941e-14
ERBB2	L755S	AGTGGCCATCAAAGTCTCGA	AGTGGCCATCAAAGTGTTGAGGG	AGTGGCCATCAAAGTGTCGAGGG	M2:p5rCdC|p3rCdA	M1:p5rCdC	20	19064	45	11	602	220	19419.1	0	533.522	31.4241	0.00157246	0.0282698	0.00427233	0.0768085	0.0556232
ERBB2	L755S	CAGTGGCCATCAAAGGGTCG	CAGTGGCCATCAAAGTGTTGAGG	CAGTGGCCATCAAAGTGTCGAGG	M2:p5rGdA|p2rCdA	M1:p5rGdA	20	21217	54	0	202	273	21612.3	0	125.788	64.1214	0.00294106	0.00871059	0.00865119	0.0256224	0.337641
ERBB2	L755S	AGTGGCCATCAAAGTTTCGA	AGTGGCCATCAAAGTGTTGAGGG	AGTGGCCATCAAAGTGTCGAGGG	M2:p5rUdC|p3rCdA	M1:p5rUdC	20	8864	48	13	233	43	9028.74	1.70053	201.162	8.1187e-11	0.000184207	0.0217906	0.000500487	0.0592044	0.00845353
ERBB2	L755S	AGTGGCCATCAAAGAGTCGA	AGTGGCCATCAAAGTGTTGAGGG	AGTGGCCATCAAAGTGTCGAGGG	M2:p6rAdA|p3rCdA	M1:p6rAdA	20	10412	20	18	683	164	10605.9	1.63349e-12	645.6	73.9002	0.00652515	0.0635296	0.0177287	0.172608	0.10271
ERBB2	L755S	CAGTGGCCATCAAAATGTCG	CAGTGGCCATCAAAGTGTTGAGG	CAGTGGCCATCAAAGTGTCGAGG	M2:p6rAdC|p2rCdA	M1:p6rAdC	20	14092	24	12	1244	88	14353.9	0	1193.38	0	0	0.0767582	0	0.225786	0
ERBB2	L755S	AGTGGCCATCAAAGCGTCGA	AGTGGCCATCAAAGTGTTGAGGG	AGTGGCCATCAAAGTGTCGAGGG	M2:p6rCdA|p3rCdA	M1:p6rCdA	20	13341	29	12	854	279	13589.5	0	806.079	172.883	0.0118669	0.0671971	0.032242	0.182573	0.176598
ERBB2	L755S	CAGTGGCCATCAAACTGTCG	CAGTGGCCATCAAAGTGTTGAGG	CAGTGGCCATCAAAGTGTCGAGG	M2:p6rCdC|p2rCdA	M1:p6rCdC	20	12294	29	0	160	91	12522.7	4.09074e-12	115.841	9.03187e-12	1.0383e-15	0.00916575	3.0542e-15	0.0269613	1.13281e-13
ERBB2	L755S	AGTGGCCATCAAAGGGTCGA	AGTGGCCATCAAAGTGTTGAGGG	AGTGGCCATCAAAGTGTCGAGGG	M2:p6rGdA|p3rCdA	M1:p6rGdA	20	15678	31	17	1129	283	15970.1	6.49805e-13	1072.68	150.64	0.00876153	0.0711509	0.0238049	0.193315	0.12314
ERBB2	L755S	CAGTGGCCATCAAATTGTCG	CAGTGGCCATCAAAGTGTTGAGG	CAGTGGCCATCAAAGTGTCGAGG	M2:p6rUdC|p2rCdA	M1:p6rUdC	20	19507	96	55	166	136	19869.9	10.4219	95.9323	0	0.000521712	0.00480231	0.00153463	0.0141261	0.108638
ERBB2	L755S	AGTGGCCATCAAAATGTCGA	AGTGGCCATCAAAGTGTTGAGGG	AGTGGCCATCAAAGTGTCGAGGG	M2:p7rAdC|p3rCdA	M1:p7rAdC	20	12283	46	0	630	85	12511.4	0	585.881	6.10565e-11	4.66175e-15	0.0447328	1.26659e-14	0.121538	1.04213e-13
ERBB2	L755S	AGTGGCCATCAAACTGTCGA	AGTGGCCATCAAAGTGTTGAGGG	AGTGGCCATCAAAGTGTCGAGGG	M2:p7rCdC|p3rCdA	M1:p7rCdC	20	13342	28	0	202	169	13590.5	0	154.076	37.1312	0.00269423	0.0138739	0.00732017	0.0376951	0.194194
ERBB2	L755S	CAGTGGCCATCAACGTGTCG	CAGTGGCCATCAAAGTGTTGAGG	CAGTGGCCATCAAAGTGTCGAGG	M2:p7rCdT|p2rCdA	M1:p7rCdT	20	11812	39	13	213	78	12031.7	0	170.572	0	0	0.0139788	0	0.0411189	0
ERBB2	L755S	CAGTGGCCATCAAGGTGTCG	CAGTGGCCATCAAAGTGTTGAGG	CAGTGGCCATCAAAGTGTCGAGG	M2:p7rGdT|p2rCdA	M1:p7rGdT	20	8856	41	5	1018	105	9021	16.4672	986.189	12.6235	0.00289856	0.0995203	0.00852618	0.292741	0.0291253
ERBB2	L755S	AGTGGCCATCAAATTGTCGA	AGTGGCCATCAAAGTGTTGAGGG	AGTGGCCATCAAAGTGTCGAGGG	M2:p7rUdC|p3rCdA	M1:p7rUdC	20	9095	36	0	126	69	9264.22	7.56487e-13	93.3311	0	8.08424e-17	0.00997387	2.19647e-16	0.0270988	8.10541e-15
ERBB2	L755S	CAGTGGCCATCAATGTGTCG	CAGTGGCCATCAAAGTGTTGAGG	CAGTGGCCATCAAAGTGTCGAGG	M2:p7rUdT|p2rCdA	M1:p7rUdT	20	12393	76	6	218	60	12623.3	13.0351	173.486	0	0.00101759	0.0135432	0.00299326	0.0398378	0.0751362
ERBB2	L755S	CAGTGGCCATCACAGTGTCG	CAGTGGCCATCAAAGTGTTGAGG	CAGTGGCCATCAAAGTGTCGAGG	M2:p8rCdT|p2rCdA	M1:p8rCdT	20	22192	79	44	736	94	22604.2	0	656.29	0	0	0.0282148	0	0.0829946	0
ERBB2	L755S	AGTGGCCATCAACGTGTCGA	AGTGGCCATCAAAGTGTTGAGGG	AGTGGCCATCAAAGTGTCGAGGG	M2:p8rCdT|p3rCdA	M1:p8rCdT	20	13660	39	34	1930	135	13914.4	1.00939e-12	1880.93	5.02383	0.000317956	0.119361	0.000863879	0.324302	0.00266381
ERBB2	L755S	CAGTGGCCATCAGAGTGTCG	CAGTGGCCATCAAAGTGTTGAGG	CAGTGGCCATCAAAGTGTCGAGG	M2:p8rGdT|p2rCdA	M1:p8rGdT	20	14391	74	27	3815	105	14658.8	13.5801	3763.31	0	0.000736624	0.204132	0.0021668	0.60046	0.00360857
ERBB2	L755S	AGTGGCCATCAAGGTGTCGA	AGTGGCCATCAAAGTGTTGAGGG	AGTGGCCATCAAAGTGTCGAGGG	M2:p8rGdT|p3rCdA	M1:p8rGdT	20	9938	40	84	5444	212	10123.1	3.48094	5408.3	160.061	0.01042	0.354787	0.0283109	0.963947	0.0293698
ERBB2	L755S	CAGTGGCCATCATAGTGTCG	CAGTGGCCATCAAAGTGTTGAGG	CAGTGGCCATCAAAGTGTCGAGG	M2:p8rUdT|p2rCdA	M1:p8rUdT	20	17731	47	42	894	185	18061.3	1.93466e-12	830.31	17.4049	0.000920456	0.0448314	0.00270755	0.131873	0.0205315
ERBB2	L755S	AGTGGCCATCAATGTGTCGA	AGTGGCCATCAAAGTGTTGAGGG	AGTGGCCATCAAAGTGTCGAGGG	M2:p8rUdT|p3rCdA	M1:p8rUdT	20	10745	21	43	788	113	10945.1	0	749.404	18.0202	0.00153855	0.0655217	0.00418019	0.178021	0.0234815
ERBB2	L755S	CAGTGGCCATCCAAGTGTCG	CAGTGGCCATCAAAGTGTTGAGG	CAGTGGCCATCAAAGTGTCGAGG	M2:p9rCdT|p2rCdA	M1:p9rCdT	20	23491	98	35	950	156	23927.9	2.70978e-11	865.622	2.26761e-10	1.02389e-14	0.0349132	3.0118e-14	0.102698	2.93267e-13
ERBB2	L755S	AGTGGCCATCACAGTGTCGA	AGTGGCCATCAAAGTGTTGAGGG	AGTGGCCATCAAAGTGTCGAGGG	M2:p9rCdT|p3rCdA	M1:p9rCdT	20	11232	26	44	2536	90	11441	0	2495.66	0	0	0.179071	0	0.486531	0
ERBB2	L755S	CAGTGGCCATCGAAGTGTCG	CAGTGGCCATCAAAGTGTTGAGG	CAGTGGCCATCAAAGTGTCGAGG	M2:p9rGdT|p2rCdA	M1:p9rGdT	20	16289	94	75	5347	127	16592.2	31.3107	5288.49	0	0.00142893	0.241351	0.00420324	0.709942	0.00592054
ERBB2	L755S	AGTGGCCATCAGAGTGTCGA	AGTGGCCATCAAAGTGTTGAGGG	AGTGGCCATCAAAGTGTCGAGGG	M2:p9rGdT|p3rCdA	M1:p9rGdT	20	9232	26	121	4841	273	9403.91	0	4807.84	256.249	0.0177114	0.35002	0.0481216	0.950996	0.0506013
ERBB2	L755S	CAGTGGCCATCTAAGTGTCG	CAGTGGCCATCAAAGTGTTGAGG	CAGTGGCCATCAAAGTGTCGAGG	M2:p9rUdT|p2rCdA	M1:p9rUdT	20	16288	92	78	2643	280	16591.4	46.8528	2584.49	146.79	0.00999726	0.141009	0.0294072	0.414782	0.070898
ERBB2	L755S	AGTGGCCATCATAGTGTCGA	AGTGGCCATCAAAGTGTTGAGGG	AGTGGCCATCAAAGTGTCGAGGG	M2:p9rUdT|p3rCdA	M1:p9rUdT	20	16328	21	53	1372	123	16631.7	1.35156e-10	1313.35	8.6148e-11	1.23323e-14	0.0731872	3.35065e-14	0.198848	1.68503e-13
ERBB2	S310F	AATCCCACGTCCGTAGAA	AGGATCCCACGTCCGTAGAAAGG	AGAATCCCACGTCCGTAGAAAGG	M1:p18rAdC	M0	18	32684	423	4511	12292	4758	33290.6	7.97948e-14	12174.6	6926.04	0.132198	0.364577	0.389742	1.07483	0.362607
ERBB2	S310F	GAATCCCACGTCCGTAGAA	AGGATCCCACGTCCGTAGAAAGG	AGAATCCCACGTCCGTAGAAAGG	M1:p18rAdC	M0	19	9878	192	1656	2649	1553	10061.1	48.0374	2613.52	2322.06	0.157537	0.32806	0.464444	0.967174	0.480207
ERBB2	S310F	AGAATCCCACGTCCGTAGAA	AGGATCCCACGTCCGTAGAAAGG	AGAATCCCACGTCCGTAGAAAGG	M1:p18rAdC	M0	20	6019	109	1544	491	1832	6130.35	0	469.382	2677.35	0.288598	0.339194	0.850835	1	0.850835
ERBB2	S310F	AGAATCCCACATCCGTAGAA	AGGATCCCACGTCCGTAGAAAGG	AGAATCCCACGTCCGTAGAAAGG	M2:p18rAdC|p10rAdC	M1:p10rAdC	20	11802	136	13	981	272	12021.9	136.619	938.607	140.089	0.0209038	0.0814897	0.0616279	0.240245	0.256521
ERBB2	S310F	AGAATCCCACCTCCGTAGAA	AGGATCCCACGTCCGTAGAAAGG	AGAATCCCACGTCCGTAGAAAGG	M2:p18rAdC|p10rCdC	M1:p10rCdC	20	7719	23	8	208	68	7862.7	2.45764e-13	180.274	3.95753e-13	7.97612e-17	0.0224138	2.35149e-16	0.0660795	3.55858e-15
ERBB2	S310F	AGAATCCCACTTCCGTAGAA	AGGATCCCACGTCCGTAGAAAGG	AGAATCCCACGTCCGTAGAAAGG	M2:p18rAdC|p10rUdC	M1:p10rUdC	20	8994	34	34	418	108	9161.55	2.44711	385.693	29.5895	0.00334437	0.0433522	0.00985974	0.127809	0.0771441
ERBB2	S310F	AGAATCCCAAGTCCGTAGAA	AGGATCCCACGTCCGTAGAAAGG	AGAATCCCACGTCCGTAGAAAGG	M2:p18rAdC|p11rAdG	M1:p11rAdG	20	7139	34	65	3491	131	7271.97	8.06753	3465.36	89.4726	0.00900243	0.328092	0.0265406	0.967267	0.0274388
ERBB2	S310F	AGAATCCCAGGTCCGTAGAA	AGGATCCCACGTCCGTAGAAAGG	AGAATCCCACGTCCGTAGAAAGG	M2:p18rAdC|p11rGdG	M1:p11rGdG	20	5025	80	170	1217	352	5118.56	75.2363	1198.95	396.293	0.0694545	0.234973	0.204763	0.69274	0.295585
ERBB2	S310F	AGAATCCCATGTCCGTAGAA	AGGATCCCACGTCCGTAGAAAGG	AGAATCCCACGTCCGTAGAAAGG	M2:p18rAdC|p11rUdG	M1:p11rUdG	20	7173	71	240	3316	383	7306.53	44.3232	3290.23	442.277	0.0439036	0.336767	0.129435	0.992844	0.130368
ERBB2	S310F	AGAATCCCCCGTCCGTAGAA	AGGATCCCACGTCCGTAGAAAGG	AGAATCCCACGTCCGTAGAAAGG	M2:p18rAdC|p12rCdT	M1:p12rCdT	20	5963	28	214	2630	280	6073.97	0	2608.58	338.926	0.0375689	0.326721	0.110759	0.963228	0.114987
ERBB2	S310F	AGAATCCCGCGTCCGTAGAA	AGGATCCCACGTCCGTAGAAAGG	AGAATCCCACGTCCGTAGAAAGG	M2:p18rAdC|p12rGdT	M1:p12rGdT	20	3937	19	108	1930	186	4010.3	1.01594e-16	1915.86	212.965	0.0346899	0.346763	0.102271	1.02231	0.100039
ERBB2	S310F	AGAATCCCTCGTCCGTAGAA	AGGATCCCACGTCCGTAGAAAGG	AGAATCCCACGTCCGTAGAAAGG	M2:p18rAdC|p12rUdT	M1:p12rUdT	20	4957	18	221	2520	330	5049.21	0	2502.19	413.608	0.0519281	0.366076	0.153092	1.07925	0.14185
ERBB2	S310F	AGAATCCAACGTCCGTAGAA	AGGATCCCACGTCCGTAGAAAGG	AGAATCCCACGTCCGTAGAAAGG	M2:p18rAdC|p13rAdG	M1:p13rAdG	20	4498	47	1	485	48	4581.73	39.7142	468.843	0	0.00780197	0.0921055	0.0230015	0.271542	0.0847069
ERBB2	S310F	AGAATCCGACGTCCGTAGAA	AGGATCCCACGTCCGTAGAAAGG	AGAATCCCACGTCCGTAGAAAGG	M2:p18rAdC|p13rGdG	M1:p13rGdG	20	5337	50	86	2829	247	5436.41	40.3868	2809.83	247.546	0.0337388	0.358251	0.0994674	1.05618	0.0941764
ERBB2	S310F	AGAATCCTACGTCCGTAGAA	AGGATCCCACGTCCGTAGAAAGG	AGAATCCCACGTCCGTAGAAAGG	M2:p18rAdC|p13rUdG	M1:p13rUdG	20	4004	53	319	778	394	4078.44	24.7877	763.618	529.646	0.10274	0.239649	0.302893	0.706524	0.428709
ERBB2	S310F	AGAATCACACGTCCGTAGAA	AGGATCCCACGTCCGTAGAAAGG	AGAATCCCACGTCCGTAGAAAGG	M2:p18rAdC|p14rAdG	M1:p14rAdG	20	3914	17	33	371	70	3986.9	2.4942	356.941	46.534	0.0111608	0.0918476	0.032904	0.270782	0.121515
ERBB2	S310F	AGAATCGCACGTCCGTAGAA	AGGATCCCACGTCCGTAGAAAGG	AGAATCCCACGTCCGTAGAAAGG	M2:p18rAdC|p14rGdG	M1:p14rGdG	20	12410	59	104	3641	271	12641.2	16.9669	3596.42	202.986	0.0133649	0.230861	0.0394018	0.680616	0.0578913
ERBB2	S310F	AGAATCTCACGTCCGTAGAA	AGGATCCCACGTCCGTAGAAAGG	AGAATCCCACGTCCGTAGAAAGG	M2:p18rAdC|p14rUdG	M1:p14rUdG	20	5920	32	74	2885	187	6030.27	12.3696	2863.74	173.299	0.0204488	0.334487	0.0602865	0.986123	0.0611349
ERBB2	S310F	AGAATACCACGTCCGTAGAA	AGGATCCCACGTCCGTAGAAAGG	AGAATCCCACGTCCGTAGAAAGG	M2:p18rAdC|p15rAdG	M1:p15rAdG	20	5846	7	38	405	107	5954.85	0	384.001	69.4972	0.0108448	0.0707668	0.0319722	0.208632	0.153247
ERBB2	S310F	AGAATGCCACGTCCGTAGAA	AGGATCCCACGTCCGTAGAAAGG	AGAATCCCACGTCCGTAGAAAGG	M2:p18rAdC|p15rGdG	M1:p15rGdG	20	5900	16	39	1740	99	6009.88	1.30445e-13	1718.81	59.6426	0.00765794	0.228348	0.0225769	0.673207	0.0335363
ERBB2	S310F	AGAATTCCACGTCCGTAGAA	AGGATCCCACGTCCGTAGAAAGG	AGAATCCCACGTCCGTAGAAAGG	M2:p18rAdC|p15rUdG	M1:p15rUdG	20	3483	31	139	1927	213	3547.83	14.8563	1914.49	257.372	0.0474716	0.378733	0.139954	1.11657	0.125343
ERBB2	S310F	AGAAACCCACGTCCGTAGAA	AGGATCCCACGTCCGTAGAAAGG	AGAATCCCACGTCCGTAGAAAGG	M2:p18rAdC|p16rAdA	M1:p16rAdA	20	8105	40	8	503	92	8256	17.769	473.887	7.04777	0.00283467	0.0549344	0.00835708	0.161956	0.0516011
ERBB2	S310F	AGAACCCCACGTCCGTAGAA	AGGATCCCACGTCCGTAGAAAGG	AGAATCCCACGTCCGTAGAAAGG	M2:p18rAdC|p16rCdA	M1:p16rCdA	20	6277	48	70	4229	173	6393.92	32.2313	4206.45	144.347	0.0163848	0.403713	0.048305	1.19021	0.0405852
ERBB2	S310F	AGAAGCCCACGTCCGTAGAA	AGGATCCCACGTCCGTAGAAAGG	AGAATCCCACGTCCGTAGAAAGG	M2:p18rAdC|p16rGdA	M1:p16rGdA	20	9802	73	33	680	88	9984.47	43.7588	644.792	0	0.00409995	0.0604133	0.0120873	0.178108	0.0678651
ERBB2	S310F	AGACTCCCACGTCCGTAGAA	AGGATCCCACGTCCGTAGAAAGG	AGAATCCCACGTCCGTAGAAAGG	M2:p18rAdC|p17rCdT	M1:p17rCdT	20	5405	69	214	3268	129	5505.56	42.9757	3248.59	151.721	0.0217567	0.379972	0.0641421	1.12022	0.0572586
ERBB2	S310F	AGAGTCCCACGTCCGTAGAA	AGGATCCCACGTCCGTAGAAAGG	AGAATCCCACGTCCGTAGAAAGG	M2:p18rAdC|p17rGdT	M1:p17rGdT	20	6363	39	909	2843	395	6480.72	4.82058e-11	2820.15	725.177	0.0723293	0.353611	0.213238	1.0425	0.204545
ERBB2	S310F	AGATTCCCACGTCCGTAGAA	AGGATCCCACGTCCGTAGAAAGG	AGAATCCCACGTCCGTAGAAAGG	M2:p18rAdC|p17rUdT	M1:p17rUdT	20	4821	6	16	2223	81	4910.78	6.89415e-13	2205.68	43.065	0.00601506	0.314092	0.0177334	0.925993	0.0191506
ERBB2	S310F	AGAATCCCACGTCCGTAGAC	AGGATCCCACGTCCGTAGAAAGG	AGAATCCCACGTCCGTAGAAAGG	M2:p18rAdC|p1rCdT	M1:p1rCdT	20	6845	66	29	608	66	6972.42	50.6663	583.413	0	0.00666092	0.0766992	0.0196375	0.226122	0.0868447
ERBB2	S310F	AGAATCCCACGTCCGTAGAG	AGGATCCCACGTCCGTAGAAAGG	AGAATCCCACGTCCGTAGAAAGG	M2:p18rAdC|p1rGdT	M1:p1rGdT	20	7804	256	1189	2341	1453	7948.81	205.056	2312.97	2007.34	0.177358	0.34634	0.522879	1.02107	0.512091
ERBB2	S310F	AGAATCCCACGTCCGTAGAT	AGGATCCCACGTCCGTAGAAAGG	AGAATCCCACGTCCGTAGAAAGG	M2:p18rAdC|p1rUdT	M1:p1rUdT	20	10007	48	96	316	177	10193.4	10.8105	280.055	119.447	0.0122842	0.0376757	0.0362157	0.111074	0.32605
ERBB2	S310F	AGAATCCCACGTCCGTAGCA	AGGATCCCACGTCCGTAGAAAGG	AGAATCCCACGTCCGTAGAAAGG	M2:p18rAdC|p2rCdT	M1:p2rCdT	20	6789	48	11	422	98	6915.48	34.7648	397.614	26.1029	0.00825441	0.0574612	0.0243353	0.169405	0.143652
ERBB2	S310F	AGAATCCCACGTCCGTAGGA	AGGATCCCACGTCCGTAGAAAGG	AGAATCCCACGTCCGTAGAAAGG	M2:p18rAdC|p2rGdT	M1:p2rGdT	20	4625	58	176	889	194	4711.07	39.8987	872.387	226.075	0.04547	0.18779	0.134053	0.553634	0.242133
ERBB2	S310F	AGAATCCCACGTCCGTAGTA	AGGATCCCACGTCCGTAGAAAGG	AGAATCCCACGTCCGTAGAAAGG	M2:p18rAdC|p2rUdT	M1:p2rUdT	20	7231	95	18	668	145	7365.72	97.1709	642.026	59.3246	0.0191684	0.0859052	0.0565116	0.253262	0.223134
ERBB2	S310F	AGAATCCCACGTCCGTAAAA	AGGATCCCACGTCCGTAGAAAGG	AGAATCCCACGTCCGTAGAAAGG	M2:p18rAdC|p3rAdC	M1:p3rAdC	20	6199	25	38	239	77	6314.47	1.89126	216.733	28.7088	0.00466337	0.0374047	0.0137484	0.110275	0.124673
ERBB2	S310F	AGAATCCCACGTCCGTACAA	AGGATCCCACGTCCGTAGAAAGG	AGAATCCCACGTCCGTAGAAAGG	M2:p18rAdC|p3rCdC	M1:p3rCdC	20	5498	29	22	104	160	5600.44	16.4171	84.2511	125.975	0.0244362	0.0360774	0.072042	0.106362	0.677328
ERBB2	S310F	AGAATCCCACGTCCGTATAA	AGGATCCCACGTCCGTAGAAAGG	AGAATCCCACGTCCGTAGAAAGG	M2:p18rAdC|p3rUdC	M1:p3rUdC	20	10860	41	20	256	145	11062.3	6.4204	216.991	44.3537	0.00448135	0.0230664	0.0132118	0.0680035	0.19428
ERBB2	S310F	AGAATCCCACGTCCGTCGAA	AGGATCCCACGTCCGTAGAAAGG	AGAATCCCACGTCCGTAGAAAGG	M2:p18rAdC|p4rCdT	M1:p4rCdT	20	5547	13	12	293	137	5650.34	4.7325e-15	273.075	99.5149	0.0165227	0.0618619	0.0487115	0.182379	0.267089
ERBB2	S310F	AGAATCCCACGTCCGTGGAA	AGGATCCCACGTCCGTAGAAAGG	AGAATCCCACGTCCGTAGAAAGG	M2:p18rAdC|p4rGdT	M1:p4rGdT	20	6118	114	391	2235	771	6231.85	103.037	2213.02	954.961	0.111335	0.333371	0.328232	0.982833	0.333965
ERBB2	S310F	AGAATCCCACGTCCGTTGAA	AGGATCCCACGTCCGTAGAAAGG	AGAATCCCACGTCCGTAGAAAGG	M2:p18rAdC|p4rUdT	M1:p4rUdT	20	9413	57	30	533	143	9588.36	33.5483	499.188	54.782	0.00868036	0.0544396	0.0255911	0.160497	0.159449
ERBB2	S310F	AGAATCCCACGTCCGAAGAA	AGGATCCCACGTCCGTAGAAAGG	AGAATCCCACGTCCGTAGAAAGG	M2:p18rAdC|p5rAdA	M1:p5rAdA	20	10253	45	112	48	52	10443.7	3.615e-12	11.1721	1.01679e-11	1.31831e-15	0.0010686	3.8866e-15	0.0031504	1.23369e-12
ERBB2	S310F	AGAATCCCACGTCCGCAGAA	AGGATCCCACGTCCGTAGAAAGG	AGAATCCCACGTCCGTAGAAAGG	M2:p18rAdC|p5rCdA	M1:p5rCdA	20	7847	65	7	761	103	7993.19	53.4032	732.814	11.5795	0.00739196	0.0846768	0.0217927	0.249641	0.0872962
ERBB2	S310F	AGAATCCCACGTCCGGAGAA	AGGATCCCACGTCCGTAGAAAGG	AGAATCCCACGTCCGTAGAAAGG	M2:p18rAdC|p5rGdA	M1:p5rGdA	20	14337	89	3	68	229	14604.1	60.444	16.5013	78.2179	0.00939489	0.0064176	0.0276977	0.0189201	1.46393
ERBB2	S310F	AGAATCCCACGTCCATAGAA	AGGATCCCACGTCCGTAGAAAGG	AGAATCCCACGTCCGTAGAAAGG	M2:p18rAdC|p6rAdC	M1:p6rAdC	20	5401	305	36	498	213	5501.61	390.173	478.6	75.7637	0.0722814	0.0859992	0.213097	0.253539	0.84049
ERBB2	S310F	AGAATCCCACGTCCCTAGAA	AGGATCCCACGTCCGTAGAAAGG	AGAATCCCACGTCCGTAGAAAGG	M2:p18rAdC|p6rCdC	M1:p6rCdC	20	9078	54	12	168	127	9247.13	32.9272	135.392	33.4349	0.00702328	0.0178674	0.0207058	0.0526759	0.393078
ERBB2	S310F	AGAATCCCACGTCCTTAGAA	AGGATCCCACGTCCGTAGAAAGG	AGAATCCCACGTCCGTAGAAAGG	M2:p18rAdC|p6rUdC	M1:p6rUdC	20	5144	29	41	79	127	5239.82	14.0888	60.5228	98.6238	0.0208223	0.0294005	0.0613876	0.0866774	0.708231
ERBB2	S310F	AGAATCCCACGTCAGTAGAA	AGGATCCCACGTCCGTAGAAAGG	AGAATCCCACGTCCGTAGAAAGG	M2:p18rAdC|p7rAdG	M1:p7rAdG	20	8061	45	25	174	106	8211.17	22.9745	145.045	28.8495	0.00616363	0.0206819	0.0181714	0.0609737	0.29802
ERBB2	S310F	AGAATCCCACGTCGGTAGAA	AGGATCCCACGTCCGTAGAAAGG	AGAATCCCACGTCCGTAGAAAGG	M2:p18rAdC|p7rGdG	M1:p7rGdG	20	10645	130	39	209	146	10843.3	125.138	170.763	17.085	0.0127482	0.0168379	0.0375839	0.0496408	0.757117
ERBB2	S310F	AGAATCCCACGTCTGTAGAA	AGGATCCCACGTCCGTAGAAAGG	AGAATCCCACGTCCGTAGAAAGG	M2:p18rAdC|p7rUdG	M1:p7rUdG	20	14049	74	3	434	104	14310.4	16.0377	383.538	1.08143e-10	0.00109026	0.0260734	0.00321427	0.0768685	0.0418151
ERBB2	S310F	AGAATCCCACGTACGTAGAA	AGGATCCCACGTCCGTAGAAAGG	AGAATCCCACGTCCGTAGAAAGG	M2:p18rAdC|p8rAdG	M1:p8rAdG	20	7612	56	0	104	40	7753.44	20.6254	76.6592	0	0.00262719	0.00976461	0.00774539	0.0287877	0.269052
ERBB2	S310F	AGAATCCCACGTGCGTAGAA	AGGATCCCACGTCCGTAGAAAGG	AGAATCCCACGTCCGTAGAAAGG	M2:p18rAdC|p8rGdG	M1:p8rGdG	20	6666	32	20	1518	74	6790.18	11.4685	1494.06	9.71738	0.00255085	0.181059	0.00752033	0.533792	0.0140885
ERBB2	S310F	AGAATCCCACGTTCGTAGAA	AGGATCCCACGTCCGTAGAAAGG	AGAATCCCACGTCCGTAGAAAGG	M2:p18rAdC|p8rUdG	M1:p8rUdG	20	9024	322	560	2861	1413	9191.99	373.908	2828.59	1660.63	0.144755	0.319401	0.42676	0.941646	0.453206
ERBB2	S310F	AGAATCCCACGACCGTAGAA	AGGATCCCACGTCCGTAGAAAGG	AGAATCCCACGTCCGTAGAAAGG	M2:p18rAdC|p9rAdA	M1:p9rAdA	20	5855	12	4	270	51	5963.97	2.6492e-13	248.969	1.76508e-13	7.10498e-17	0.0400726	2.09466e-16	0.118141	1.77303e-15
ERBB2	S310F	AGAATCCCACGCCCGTAGAA	AGGATCCCACGTCCGTAGAAAGG	AGAATCCCACGTCCGTAGAAAGG	M2:p18rAdC|p9rCdA	M1:p9rCdA	20	4961	98	235	1926	409	5053.33	93.2726	1908.18	483.11	0.0764646	0.317236	0.22543	0.935263	0.241034
ERBB2	S310F	AGAATCCCACGGCCGTAGAA	AGGATCCCACGTCCGTAGAAAGG	AGAATCCCACGTCCGTAGAAAGG	M2:p18rAdC|p9rGdA	M1:p9rGdA	20	8002	68	74	1793	236	8151.06	53.0599	1764.26	193.07	0.0242219	0.192623	0.0714102	0.567883	0.125748
ERBB2	S310F	AAAATCCCACGTCCGTAGAA	AGGATCCCACGTCCGTAGAAAGG	AGAATCCCACGTCCGTAGAAAGG	M2:p19rAdC|p18rAdC	M1:p19rAdC	20	6395	59	31	1575	153	6514.14	51.0885	1552.03	98.717	0.0182334	0.200919	0.0537551	0.592342	0.0907502
ERBB2	S310F	ACAATCCCACGTCCGTAGAA	AGGATCCCACGTCCGTAGAAAGG	AGAATCCCACGTCCGTAGAAAGG	M2:p19rCdC|p18rAdC	M1:p19rCdC	20	6031	35	98	1748	122	6143.31	9.80226	1726.34	103.899	0.0142423	0.229257	0.0419885	0.675886	0.0621236
ERBB2	S310F	ATAATCCCACGTCCGTAGAA	AGGATCCCACGTCCGTAGAAAGG	AGAATCCCACGTCCGTAGAAAGG	M2:p19rUdC|p18rAdC	M1:p19rUdC	20	7886	86	39	2178	202	8032.92	81.3558	2149.67	132.046	0.0205274	0.219481	0.060518	0.647065	0.0935269
ERBB2	S310F	CGAATCCCACGTCCGTAGAA	AGGATCCCACGTCCGTAGAAAGG	AGAATCCCACGTCCGTAGAAAGG	M2:p20rCdT|p18rAdC	M1:p20rCdT	20	5221	47	306	3043	248	5318.09	6.42076	3024.25	341.418	0.0400267	0.387295	0.118005	1.14181	0.103349
ERBB2	S310F	GGAATCCCACGTCCGTAGAA	AGGATCCCACGTCCGTAGAAAGG	AGAATCCCACGTCCGTAGAAAGG	M2:p20rGdT|p18rAdC	M1:p20rGdT	20	5777	132	914	2450	677	5884.09	52.4788	2429.25	1054.16	0.117478	0.36979	0.346344	1.0902	0.317688
ERBB2	S310F	TGAATCCCACGTCCGTAGAA	AGGATCCCACGTCCGTAGAAAGG	AGAATCCCACGTCCGTAGAAAGG	M2:p20rUdT|p18rAdC	M1:p20rUdT	20	6917	33	280	5161	325	7045.69	8.58764e-13	5136.15	404.995	0.0321761	0.440234	0.0948604	1.29788	0.0730887
Fbxw7	R465C	ATGCATACAACACACAG	AAGATGCATACAACGCACAGTGG	AAGATGCATACAACACACAGTGG	M1:p6rAdC	M0	17	43353	259	6418	4735	873	44154.2	0	4579.3	2851.67	0.0552808	0.144052	0.230751	0.601297	0.383755
Fbxw7	R465C	GATGCATACAACACACAG	AAGATGCATACAACGCACAGTGG	AAGATGCATACAACACACAGTGG	M1:p6rAdC	M0	18	8718	15	1994	1340	310	8878.25	0	1308.69	990.924	0.0886505	0.205729	0.370041	0.858747	0.430908
Fbxw7	R465C	AGATGCATACAACACACAG	AAGATGCATACAACGCACAGTGG	AAGATGCATACAACACACAGTGG	M1:p6rAdC	M0	19	9156	104	1509	574	104	9325.19	0	541.116	562.365	0.0539249	0.105812	0.225091	0.441677	0.509628
Fbxw7	R465C	AAGATGCATACAACACACAG	AAGATGCATACAACGCACAGTGG	AAGATGCATACAACACACAGTGG	M1:p6rAdC	M0	20	4713	42	1365	833	214	4799.45	0	816.076	695.964	0.110269	0.239569	0.460282	1	0.460282
Fbxw7	R465C	AAGATGCATAAAACACACAG	AAGATGCATACAACGCACAGTGG	AAGATGCATACAACACACAGTGG	M2:p10rAdG|p6rAdC	M1:p10rAdG	20	5280	11	88	1526	17	5378.14	0	1507.04	0	0	0.218881	0	0.913645	0
Fbxw7	R465C	AAGATGCATAGAACACACAG	AAGATGCATACAACGCACAGTGG	AAGATGCATACAACACACAGTGG	M2:p10rGdG|p6rAdC	M1:p10rGdG	20	3895	36	5	302	55	3967.57	31.5096	288.009	9.32727	0.00950489	0.0692058	0.0396749	0.288876	0.137342
Fbxw7	R465C	AAGATGCATATAACACACAG	AAGATGCATACAACGCACAGTGG	AAGATGCATACAACACACAGTGG	M2:p10rUdG|p6rAdC	M1:p10rUdG	20	4540	27	114	2124	162	4624.53	5.65814	2107.69	177.241	0.0264492	0.330426	0.110403	1.37925	0.0800457
Fbxw7	R465C	AAGATGCATCCAACACACAG	AAGATGCATACAACGCACAGTGG	AAGATGCATACAACACACAGTGG	M2:p11rCdT|p6rAdC	M1:p11rCdT	20	7258	53	0	979	171	7393.24	43.8827	952.929	100.546	0.0170105	0.124075	0.0710043	0.517911	0.137098
Fbxw7	R465C	AAGATGCATGCAACACACAG	AAGATGCATACAACGCACAGTGG	AAGATGCATACAACACACAGTGG	M2:p11rGdT|p6rAdC	M1:p11rGdT	20	4120	32	328	1363	35	4196.46	0	1348.2	110.749	0.0195829	0.257974	0.0817421	1.07683	0.0759103
Fbxw7	R465C	AAGATGCATTCAACACACAG	AAGATGCATACAACGCACAGTGG	AAGATGCATACAACACACAGTGG	M2:p11rUdT|p6rAdC	M1:p11rUdT	20	3980	12	34	855	60	4054.12	0	840.704	34.943	0.00708816	0.177625	0.0295871	0.741433	0.0399053
Fbxw7	R465C	AAGATGCAAACAACACACAG	AAGATGCATACAACGCACAGTGG	AAGATGCATACAACACACAGTGG	M2:p12rAdA|p6rAdC	M1:p12rAdA	20	3135	13	7	272	94	3193.42	5.46866	260.739	74.3583	0.0225884	0.0948214	0.0942875	0.3958	0.23822
Fbxw7	R465C	AAGATGCACACAACACACAG	AAGATGCATACAACGCACAGTGG	AAGATGCATACAACACACAGTGG	M2:p12rCdA|p6rAdC	M1:p12rCdA	20	4295	18	384	2123	83	4374.62	0	2107.57	186.364	0.0279466	0.343993	0.116654	1.43588	0.0812418
Fbxw7	R465C	AAGATGCAGACAACACACAG	AAGATGCATACAACGCACAGTGG	AAGATGCATACAACACACAGTGG	M2:p12rGdA|p6rAdC	M1:p12rGdA	20	4572	56	111	1404	118	4657.11	43.2434	1387.58	111.159	0.0249073	0.241767	0.103967	1.00917	0.103022
Fbxw7	R465C	AAGATGCCTACAACACACAG	AAGATGCATACAACGCACAGTGG	AAGATGCATACAACACACAGTGG	M2:p13rCdT|p6rAdC	M1:p13rCdT	20	3685	3	58	515	8	3753.43	1.42287e-12	501.764	9.28244e-13	5.52528e-16	0.117918	2.30634e-15	0.492209	4.68569e-15
Fbxw7	R465C	AAGATGCGTACAACACACAG	AAGATGCATACAACGCACAGTGG	AAGATGCATACAACACACAGTGG	M2:p13rGdT|p6rAdC	M1:p13rGdT	20	3535	36	154	376	82	3600.76	13.7245	363.302	106.139	0.02935	0.114949	0.122512	0.479814	0.255332
Fbxw7	R465C	AAGATGCTTACAACACACAG	AAGATGCATACAACGCACAGTGG	AAGATGCATACAACACACAGTGG	M2:p13rUdT|p6rAdC	M1:p13rUdT	20	3233	48	22	328	65	3293.22	48.9842	316.387	30.048	0.0214258	0.0939194	0.0894347	0.392034	0.22813
Fbxw7	R465C	AAGATGAATACAACACACAG	AAGATGCATACAACGCACAGTGG	AAGATGCATACAACACACAGTGG	M2:p14rAdG|p6rAdC	M1:p14rAdG	20	4550	3	99	1062	91	4634.64	1.00318e-11	1045.66	88.6687	0.01537	0.196626	0.0641566	0.820746	0.0781687
Fbxw7	R465C	AAGATGGATACAACACACAG	AAGATGCATACAACGCACAGTGG	AAGATGCATACAACACACAGTGG	M2:p14rGdG|p6rAdC	M1:p14rGdG	20	4356	17	279	1478	118	4436.88	0	1462.35	189.053	0.0310519	0.271243	0.129615	1.13221	0.11448
Fbxw7	R465C	AAGATGTATACAACACACAG	AAGATGCATACAACGCACAGTGG	AAGATGCATACAACACACAGTGG	M2:p14rUdG|p6rAdC	M1:p14rUdG	20	3267	2	29	182	40	3327.81	6.88806e-13	170.265	18.0345	0.00512912	0.0535534	0.0214098	0.223541	0.0957758
Fbxw7	R465C	AAGATACATACAACACACAG	AAGATGCATACAACGCACAGTGG	AAGATGCATACAACACACAGTGG	M2:p15rAdC|p6rAdC	M1:p15rAdC	20	6109	90	819	2061	233	6222.22	0	2039.06	501.984	0.0572828	0.289965	0.239107	1.21036	0.19755
Fbxw7	R465C	AAGATCCATACAACACACAG	AAGATGCATACAACGCACAGTGG	AAGATGCATACAACACACAGTGG	M2:p15rCdC|p6rAdC	M1:p15rCdC	20	4338	1	28	1060	93	4418.76	0	1044.42	67.7397	0.0122475	0.20108	0.0511228	0.83934	0.0609084
Fbxw7	R465C	AAGATTCATACAACACACAG	AAGATGCATACAACGCACAGTGG	AAGATGCATACAACACACAGTGG	M2:p15rUdC|p6rAdC	M1:p15rUdC	20	4716	5	131	1735	78	4803.69	0	1718.06	82.7844	0.0125345	0.272668	0.0523208	1.13816	0.0459697
Fbxw7	R465C	AAGAAGCATACAACACACAG	AAGATGCATACAACGCACAGTGG	AAGATGCATACAACACACAGTGG	M2:p16rAdA|p6rAdC	M1:p16rAdA	20	4487	12	125	700	40	4570.45	2.69073e-12	683.883	38.0415	0.00718798	0.136408	0.0300038	0.569391	0.0526945
Fbxw7	R465C	AAGACGCATACAACACACAG	AAGATGCATACAACGCACAGTGG	AAGATGCATACAACACACAGTGG	M2:p16rCdA|p6rAdC	M1:p16rCdA	20	4634	30	133	835	85	4720.25	3.35722	818.355	91.809	0.0168921	0.161555	0.0705103	0.674356	0.104559
Fbxw7	R465C	AAGAGGCATACAACACACAG	AAGATGCATACAACGCACAGTGG	AAGATGCATACAACACACAGTGG	M2:p16rGdA|p6rAdC	M1:p16rGdA	20	3026	1	15	177	16	3082.22	0	166.131	0	0	0.0511431	0	0.213479	0
Fbxw7	R465C	AAGCTGCATACAACACACAG	AAGATGCATACAACGCACAGTGG	AAGATGCATACAACACACAGTGG	M2:p17rCdT|p6rAdC	M1:p17rCdT	20	3868	0	73	297	54	3939.95	0	283.107	43.4063	0.0101738	0.0765302	0.0424672	0.319449	0.132939
Fbxw7	R465C	AAGGTGCATACAACACACAG	AAGATGCATACAACGCACAGTGG	AAGATGCATACAACACACAGTGG	M2:p17rGdT|p6rAdC	M1:p17rGdT	20	3204	7	311	1026	63	3263.35	0	1014.49	149.283	0.0337201	0.262874	0.140753	1.09728	0.128275
Fbxw7	R465C	AAGTTGCATACAACACACAG	AAGATGCATACAACGCACAGTGG	AAGATGCATACAACACACAGTGG	M2:p17rUdT|p6rAdC	M1:p17rUdT	20	5406	35	60	1500	76	5506.68	16.1347	1480.58	40.7726	0.00807864	0.215974	0.0337215	0.901508	0.0374057
Fbxw7	R465C	AAAATGCATACAACACACAG	AAGATGCATACAACGCACAGTGG	AAGATGCATACAACACACAGTGG	M2:p18rAdC|p6rAdC	M1:p18rAdC	20	3759	18	38	818	69	3829.01	3.8572	804.498	48.6422	0.0112034	0.182061	0.0467649	0.759951	0.0615367
Fbxw7	R465C	AACATGCATACAACACACAG	AAGATGCATACAACGCACAGTGG	AAGATGCATACAACACACAGTGG	M2:p18rCdC|p6rAdC	M1:p18rCdC	20	4087	27	93	471	108	4163.09	8.4641	456.32	109.778	0.024958	0.119489	0.104179	0.498766	0.208873
Fbxw7	R465C	AATATGCATACAACACACAG	AAGATGCATACAACGCACAGTGG	AAGATGCATACAACACACAGTGG	M2:p18rUdC|p6rAdC	M1:p18rUdC	20	3997	40	159	1365	47	4071.35	14.7242	1350.64	60.1469	0.0136207	0.256654	0.0568549	1.07131	0.0530703
Fbxw7	R465C	ACGATGCATACAACACACAG	AAGATGCATACAACGCACAGTGG	AAGATGCATACAACACACAGTGG	M2:p19rCdT|p6rAdC	M1:p19rCdT	20	5095	18	167	222	32	5189.74	0	203.699	36.3248	0.00668995	0.0442053	0.0279249	0.18452	0.151338
Fbxw7	R465C	AGGATGCATACAACACACAG	AAGATGCATACAACGCACAGTGG	AAGATGCATACAACACACAGTGG	M2:p19rGdT|p6rAdC	M1:p19rGdT	20	4221	1	942	763	153	4298.6	1.16982e-09	747.842	474.687	0.0859766	0.221428	0.35888	0.924274	0.388283
Fbxw7	R465C	ATGATGCATACAACACACAG	AAGATGCATACAACGCACAGTGG	AAGATGCATACAACACACAGTGG	M2:p19rUdT|p6rAdC	M1:p19rUdT	20	3295	18	84	170	45	3356.33	0	158.164	43.7486	0.012295	0.0567452	0.0513214	0.236863	0.216671
Fbxw7	R465C	CAGATGCATACAACACACAG	AAGATGCATACAACGCACAGTGG	AAGATGCATACAACACACAGTGG	M2:p20rCdT|p6rAdC	M1:p20rCdT	20	3109	14	145	132	54	3166.79	9.77239e-13	120.833	79.0732	0.0234869	0.0593776	0.0980381	0.247851	0.395552
Fbxw7	R465C	GAGATGCATACAACACACAG	AAGATGCATACAACGCACAGTGG	AAGATGCATACAACACACAGTGG	M2:p20rGdT|p6rAdC	M1:p20rGdT	20	3673	41	422	343	10	3741.06	1.14943e-12	329.808	120.748	0.0288069	0.10749	0.120245	0.448679	0.267997
Fbxw7	R465C	TAGATGCATACAACACACAG	AAGATGCATACAACGCACAGTGG	AAGATGCATACAACACACAGTGG	M2:p20rUdT|p6rAdC	M1:p20rUdT	20	4540	27	244	985	60	4624.36	0	968.693	104.737	0.0183819	0.188394	0.0767291	0.786386	0.0975719
Fbxw7	R465C	AAGATGCATACAACACACAA	AAGATGCATACAACGCACAGTGG	AAGATGCATACAACACACAGTGG	M2:p6rAdC|p1rAdC	M1:p1rAdC	20	3877	24	15	199	7	3948.97	3.91438e-14	185.075	1.9072e-12	4.70807e-16	0.0447684	1.96522e-15	0.18687	1.05165e-14
Fbxw7	R465C	AAGATGCATACAACACACAC	AAGATGCATACAACGCACAGTGG	AAGATGCATACAACACACAGTGG	M2:p6rAdC|p1rCdC	M1:p1rCdC	20	8348	53	20	1811	113	8503.52	33.392	1781.01	28.5004	0.005982	0.174893	0.0249698	0.73003	0.0342039
Fbxw7	R465C	AAGATGCATACAACACACAT	AAGATGCATACAACGCACAGTGG	AAGATGCATACAACACACAGTGG	M2:p6rAdC|p1rUdC	M1:p1rUdC	20	4430	14	22	1028	77	4512.52	2.66845e-15	1012.09	45.3058	0.00813402	0.18984	0.0339527	0.792423	0.0428467
Fbxw7	R465C	AAGATGCATACAACACACCG	AAGATGCATACAACGCACAGTGG	AAGATGCATACAACACACAGTGG	M2:p6rAdC|p2rCdT	M1:p2rCdT	20	5325	111	24	1730	161	5424.21	127.829	1710.87	94.3206	0.0301948	0.245363	0.126038	1.02418	0.123062
Fbxw7	R465C	AAGATGCATACAACACACGG	AAGATGCATACAACGCACAGTGG	AAGATGCATACAACACACAGTGG	M2:p6rAdC|p2rGdT	M1:p2rGdT	20	3812	31	166	1455	6	3882.89	0.743545	1441.31	20.5087	0.00397577	0.273469	0.0165955	1.1415	0.0145383
Fbxw7	R465C	AAGATGCATACAACACACTG	AAGATGCATACAACGCACAGTGG	AAGATGCATACAACACACAGTGG	M2:p6rAdC|p2rUdT	M1:p2rUdT	20	4625	11	22	431	73	4711.14	5.14282e-14	414.387	38.1224	0.00738284	0.0876337	0.0308171	0.365797	0.0842466
Fbxw7	R465C	AAGATGCATACAACACAAAG	AAGATGCATACAACGCACAGTGG	AAGATGCATACAACACACAGTGG	M2:p6rAdC|p3rAdG	M1:p3rAdG	20	4556	1	51	927	86	4640.79	0	910.635	65.0913	0.0115893	0.173724	0.0483754	0.725153	0.0667106
Fbxw7	R465C	AAGATGCATACAACACAGAG	AAGATGCATACAACGCACAGTGG	AAGATGCATACAACACACAGTGG	M2:p6rAdC|p3rGdG	M1:p3rGdG	20	3668	0	48	1817	67	3736.25	7.79838e-12	1803.82	52.2672	0.0093462	0.331899	0.0390125	1.3854	0.0281598
Fbxw7	R465C	AAGATGCATACAACACATAG	AAGATGCATACAACGCACAGTGG	AAGATGCATACAACACACAGTGG	M2:p6rAdC|p3rUdG	M1:p3rUdG	20	6443	24	62	1842	30	6562.8	1.53638e-12	1818.86	2.89558e-12	5.28769e-16	0.217005	2.20717e-15	0.905811	2.43667e-15
Fbxw7	R465C	AAGATGCATACAACACCCAG	AAGATGCATACAACGCACAGTGG	AAGATGCATACAACACACAGTGG	M2:p6rAdC|p4rCdT	M1:p4rCdT	20	3369	7	38	187	13	3431.61	0	174.899	0	0	0.0484955	0	0.202428	0
Fbxw7	R465C	AAGATGCATACAACACGCAG	AAGATGCATACAACGCACAGTGG	AAGATGCATACAACACACAGTGG	M2:p6rAdC|p4rGdT	M1:p4rGdT	20	4453	10	14	1006	41	4535.92	0	990.005	0	0	0.179156	0	0.747827	0
Fbxw7	R465C	AAGATGCATACAACACTCAG	AAGATGCATACAACGCACAGTGG	AAGATGCATACAACACACAGTGG	M2:p6rAdC|p4rUdT	M1:p4rUdT	20	3433	15	3	78	50	3496.96	5.42303	65.6686	16.6912	0.00616899	0.0229751	0.0257503	0.0959016	0.268508
Fbxw7	R465C	AAGATGCATACAACAAACAG	AAGATGCATACAACGCACAGTGG	AAGATGCATACAACACACAGTGG	M2:p6rAdC|p5rAdG	M1:p5rAdG	20	5338	31	73	137	27	5437.33	4.03405	117.826	1.10684e-13	0.000725655	0.0211948	0.003029	0.0884706	0.0342373
Fbxw7	R465C	AAGATGCATACAACAGACAG	AAGATGCATACAACGCACAGTGG	AAGATGCATACAACACACAGTGG	M2:p6rAdC|p5rGdG	M1:p5rGdG	20	2618	1	26	91	36	2666.72	1.12834e-13	81.5963	20.1727	0.00728652	0.0367597	0.0304151	0.153441	0.19822
Fbxw7	R465C	AAGATGCATACAACATACAG	AAGATGCATACAACGCACAGTGG	AAGATGCATACAACACACAGTGG	M2:p6rAdC|p5rUdG	M1:p5rUdG	20	3465	17	19	71	54	3529.55	5.92206	58.5537	26.7571	0.00902545	0.0235615	0.0376737	0.0983492	0.38306
Fbxw7	R465C	AAGATGCATACAAAACACAG	AAGATGCATACAACGCACAGTGG	AAGATGCATACAACACACAGTGG	M2:p7rAdG|p6rAdC	M1:p7rAdG	20	3878	6	32	270	45	3950.19	0	256.07	17.5595	0.00415724	0.0647825	0.017353	0.270412	0.0641723
Fbxw7	R465C	AAGATGCATACAAGACACAG	AAGATGCATACAACGCACAGTGG	AAGATGCATACAACACACAGTGG	M2:p7rGdG|p6rAdC	M1:p7rGdG	20	3674	39	70	164	42	3742.4	27.0622	150.803	21.6993	0.0123699	0.0437605	0.0516337	0.182663	0.282671
Fbxw7	R465C	AAGATGCATACAATACACAG	AAGATGCATACAACGCACAGTGG	AAGATGCATACAACACACAGTGG	M2:p7rUdG|p6rAdC	M1:p7rUdG	20	6368	42	20	1242	147	6486.64	29.5161	1219.13	94.7829	0.0158746	0.167803	0.066263	0.700436	0.0946025
Fbxw7	R465C	AAGATGCATACACCACACAG	AAGATGCATACAACGCACAGTGG	AAGATGCATACAACACACAGTGG	M2:p8rCdT|p6rAdC	M1:p8rCdT	20	4235	16	59	480	102	4313.87	3.77149e-16	464.788	91.081	0.0187035	0.114148	0.0780713	0.476471	0.163853
Fbxw7	R465C	AAGATGCATACAGCACACAG	AAGATGCATACAACGCACAGTGG	AAGATGCATACAACACACAGTGG	M2:p8rGdT|p6rAdC	M1:p8rGdT	20	5460	8	102	1659	40	5561.57	0	1639.39	17.6309	0.00244243	0.229549	0.0101951	0.958173	0.0106401
Fbxw7	R465C	AAGATGCATACATCACACAG	AAGATGCATACAACGCACAGTGG	AAGATGCATACAACACACAGTGG	M2:p8rUdT|p6rAdC	M1:p8rUdT	20	3415	0	2	1603	103	3478.61	0	1590.73	81.5767	0.0158373	0.324663	0.0661074	1.35519	0.0487808
Fbxw7	R465C	AAGATGCATACCACACACAG	AAGATGCATACAACGCACAGTGG	AAGATGCATACAACACACAGTGG	M2:p9rCdT|p6rAdC	M1:p9rCdT	20	2955	12	14	1392	103	3010.06	4.39634	1381.39	90.228	0.0210929	0.328041	0.0880452	1.36929	0.0642997
Fbxw7	R465C	AAGATGCATACGACACACAG	AAGATGCATACAACGCACAGTGG	AAGATGCATACAACACACAGTGG	M2:p9rGdT|p6rAdC	M1:p9rGdT	20	3117	10	30	190	78	3175.06	2.81387e-15	178.804	65.6284	0.0191925	0.0714821	0.0801124	0.298378	0.268493
Fbxw7	R465C	AAGATGCATACTACACACAG	AAGATGCATACAACGCACAGTGG	AAGATGCATACAACACACAGTGG	M2:p9rUdT|p6rAdC	M1:p9rUdT	20	5956	12	72	3175	174	6066.9	0	3153.61	160.566	0.017116	0.353283	0.0714448	1.47466	0.0484484
FGFR3	Y373C	GTGCAGGCATCCTCAGCTA	TATGCAGGCATCCTCAGCTACGG	TGTGCAGGCATCCTCAGCTACGG	M1:p19rGdT	M0	19	16471	310	3086	350	6257	16777	176.934	290.839	8338.96	0.332864	0.337316	1.31471	1.33229	0.986801
FGFR3	Y373C	TGTGCAGGCATCCTCAGCTA	TATGCAGGCATCCTCAGCTACGG	TGTGCAGGCATCCTCAGCTACGG	M1:p19rGdT	M0	20	8277	131	944	176	2121	8430.97	96.1719	146.27	2744.6	0.248798	0.253185	0.98267	1	0.98267
FGFR3	Y373C	GCGGGCAGTGTGTGTGC	GAGGCGGGCAGTGTGTATGCAGG	GAGGCGGGCAGTGTGTGTGCAGG	M1:p4rGdT	M0	17	118733	4005	34112	7166	68018	120935	2994.1	6739.55	91258	0.4247	0.441577	0.925751	0.962539	0.96178
FGFR3	Y373C	GGCGGGCAGTGTGTGTGC	GAGGCGGGCAGTGTGTATGCAGG	GAGGCGGGCAGTGTGTGTGCAGG	M1:p4rGdT	M0	18	20211	697	5657	1541	13292	20586.3	623.743	1468.41	17489.5	0.450938	0.471966	0.982944	1.02878	0.955445
FGFR3	Y373C	AGGCGGGCAGTGTGTGTGC	GAGGCGGGCAGTGTGTATGCAGG	GAGGCGGGCAGTGTGTGTGCAGG	M1:p4rGdT	M0	19	28171	828	7297	1289	15453	28693.8	626.607	1187.82	20569.9	0.414982	0.425969	0.904568	0.928518	0.974206
FGFR3	Y373C	GAGGCGGGCAGTGTGTGTGC	GAGGCGGGCAGTGTGTATGCAGG	GAGGCGGGCAGTGTGTGTGCAGG	M1:p4rGdT	M0	20	13248	428	4109	901	8022	13493.5	284.927	853.418	10825.5	0.436431	0.458762	0.951323	1	0.951323
FGFR3	Y373C	GAGGCGGGCAATGTGTGTGC	GAGGCGGGCAGTGTGTATGCAGG	GAGGCGGGCAGTGTGTGTGCAGG	M2:p10rAdC|p4rGdT	M1:p10rAdC	20	16177	143	625	7732	3483	16478.7	176.323	7673.89	4131.31	0.151356	0.414797	0.329923	0.904165	0.364893
FGFR3	Y373C	GAGGCGGGCACTGTGTGTGC	GAGGCGGGCAGTGTGTATGCAGG	GAGGCGGGCAGTGTGTGTGCAGG	M2:p10rCdC|p4rGdT	M1:p10rCdC	20	23410	160	127	1453	538	23846.1	108.555	1368.91	365.091	0.018438	0.0675007	0.0401907	0.147136	0.273152
FGFR3	Y373C	GAGGCGGGCATTGTGTGTGC	GAGGCGGGCAGTGTGTATGCAGG	GAGGCGGGCAGTGTGTGTGCAGG	M2:p10rUdC|p4rGdT	M1:p10rUdC	20	16268	295	269	4648	1466	16571.2	345.103	4589.56	1537.45	0.0816965	0.265892	0.17808	0.579585	0.307255
FGFR3	Y373C	GAGGCGGGCCGTGTGTGTGC	GAGGCGGGCAGTGTGTATGCAGG	GAGGCGGGCAGTGTGTGTGCAGG	M2:p11rCdT|p4rGdT	M1:p11rCdT	20	10627	243	1108	6486	2430	10824.7	226.558	6447.83	3102.69	0.1616	0.463578	0.352253	1.0105	0.348594
FGFR3	Y373C	GAGGCGGGCGGTGTGTGTGC	GAGGCGGGCAGTGTGTATGCAGG	GAGGCGGGCAGTGTGTGTGCAGG	M2:p11rGdT|p4rGdT	M1:p11rGdT	20	10045	307	3058	1588	5058	10231	156.881	1551.92	6982.69	0.377306	0.45103	0.822444	0.983146	0.836543
FGFR3	Y373C	GAGGCGGGCTGTGTGTGTGC	GAGGCGGGCAGTGTGTATGCAGG	GAGGCGGGCAGTGTGTGTGCAGG	M2:p11rUdT|p4rGdT	M1:p11rUdT	20	12510	330	2599	6897	3576	12741.9	176.868	6852.07	5008.48	0.209261	0.478647	0.456142	1.04334	0.437193
FGFR3	Y373C	GAGGCGGGAAGTGTGTGTGC	GAGGCGGGCAGTGTGTATGCAGG	GAGGCGGGCAGTGTGTGTGCAGG	M2:p12rAdG|p4rGdT	M1:p12rAdG	20	10196	349	1968	5190	2885	10385.1	271.906	5153.38	3950.94	0.213692	0.460714	0.465802	1.00425	0.463829
FGFR3	Y373C	GAGGCGGGGAGTGTGTGTGC	GAGGCGGGCAGTGTGTATGCAGG	GAGGCGGGCAGTGTGTGTGCAGG	M2:p12rGdG|p4rGdT	M1:p12rGdG	20	15128	543	2926	6074	5701	15408.9	496.886	6019.66	7530.58	0.272524	0.460016	0.594041	1.00273	0.592422
FGFR3	Y373C	GAGGCGGGTAGTGTGTGTGC	GAGGCGGGCAGTGTGTATGCAGG	GAGGCGGGCAGTGTGTGTGCAGG	M2:p12rUdG|p4rGdT	M1:p12rUdG	20	10740	410	3791	1526	6143	10938.6	237.086	1487.43	8511.79	0.413171	0.472219	0.900622	1.02933	0.874956
FGFR3	Y373C	GAGGCGGACAGTGTGTGTGC	GAGGCGGGCAGTGTGTATGCAGG	GAGGCGGGCAGTGTGTGTGCAGG	M2:p13rAdC|p4rGdT	M1:p13rAdC	20	9538	512	4070	2153	3480	9713.43	229.053	2118.75	5451.1	0.324352	0.432258	0.707014	0.942226	0.750366
FGFR3	Y373C	GAGGCGGCCAGTGTGTGTGC	GAGGCGGGCAGTGTGTATGCAGG	GAGGCGGGCAGTGTGTGTGCAGG	M2:p13rCdC|p4rGdT	M1:p13rCdC	20	11361	354	2900	6026	2940	11571.1	146.112	5985.2	4382.99	0.205072	0.469458	0.447011	1.02331	0.436827
FGFR3	Y373C	GAGGCGGTCAGTGTGTGTGC	GAGGCGGGCAGTGTGTATGCAGG	GAGGCGGGCAGTGTGTGTGCAGG	M2:p13rUdC|p4rGdT	M1:p13rUdC	20	15780	1053	5322	5257	4698	16071	808.076	5200.33	7100.22	0.271021	0.421545	0.590765	0.918875	0.642922
FGFR3	Y373C	GAGGCGAGCAGTGTGTGTGC	GAGGCGGGCAGTGTGTATGCAGG	GAGGCGGGCAGTGTGTGTGCAGG	M2:p14rAdC|p4rGdT	M1:p14rAdC	20	11069	509	4323	3118	3644	11272.8	189.483	3078.25	5733.14	0.292134	0.434622	0.636786	0.947379	0.672155
FGFR3	Y373C	GAGGCGCGCAGTGTGTGTGC	GAGGCGGGCAGTGTGTATGCAGG	GAGGCGGGCAGTGTGTGTGCAGG	M2:p14rCdC|p4rGdT	M1:p14rCdC	20	10846	275	1341	6842	2085	11047.5	221.794	6803.04	2774.64	0.143735	0.459428	0.31331	1.00145	0.312856
FGFR3	Y373C	GAGGCGTGCAGTGTGTGTGC	GAGGCGGGCAGTGTGTATGCAGG	GAGGCGGGCAGTGTGTGTGCAGG	M2:p14rUdC|p4rGdT	M1:p14rUdC	20	10289	441	2391	6665	2886	10479.5	337.158	6628.05	4084.58	0.205382	0.497583	0.447687	1.08462	0.412759
FGFR3	Y373C	GAGGCAGGCAGTGTGTGTGC	GAGGCGGGCAGTGTGTATGCAGG	GAGGCGGGCAGTGTGTGTGCAGG	M2:p15rAdC|p4rGdT	M1:p15rAdC	20	11989	333	4248	3080	4073	12210	0	3036.94	6267.42	0.291313	0.432471	0.634997	0.942691	0.6736
FGFR3	Y373C	GAGGCCGGCAGTGTGTGTGC	GAGGCGGGCAGTGTGTATGCAGG	GAGGCGGGCAGTGTGTGTGCAGG	M2:p15rCdC|p4rGdT	M1:p15rCdC	20	15553	855	5656	5493	4936	15839.6	505.369	5437.14	7606.27	0.276015	0.443829	0.601651	0.967447	0.621895
FGFR3	Y373C	GAGGCTGGCAGTGTGTGTGC	GAGGCGGGCAGTGTGTATGCAGG	GAGGCGGGCAGTGTGTGTGCAGG	M2:p15rUdC|p4rGdT	M1:p15rUdC	20	13156	481	5540	3250	4151	13397.9	4.06191e-14	3202.75	6818.08	0.291138	0.427898	0.634616	0.932723	0.68039
FGFR3	Y373C	GAGGAGGGCAGTGTGTGTGC	GAGGCGGGCAGTGTGTATGCAGG	GAGGCGGGCAGTGTGTGTGCAGG	M2:p16rAdG|p4rGdT	M1:p16rAdG	20	12240	454	3801	2817	3739	12466	185.942	2773.04	5642.6	0.276659	0.399459	0.603055	0.870731	0.692584
FGFR3	Y373C	GAGGGGGGCAGTGTGTGTGC	GAGGCGGGCAGTGTGTATGCAGG	GAGGCGGGCAGTGTGTGTGCAGG	M2:p16rGdG|p4rGdT	M1:p16rGdG	20	12898	613	4225	3749	4957	13136.2	390.503	3702.68	7178.24	0.310097	0.445799	0.675943	0.971744	0.695598
FGFR3	Y373C	GAGGTGGGCAGTGTGTGTGC	GAGGCGGGCAGTGTGTATGCAGG	GAGGCGGGCAGTGTGTGTGCAGG	M2:p16rUdG|p4rGdT	M1:p16rUdG	20	11153	262	3346	1465	4182	11359.2	13.6186	1424.94	6074.07	0.32258	0.397365	0.703153	0.866167	0.811798
FGFR3	Y373C	GAGACGGGCAGTGTGTGTGC	GAGGCGGGCAGTGTGTATGCAGG	GAGGCGGGCAGTGTGTGTGCAGG	M2:p17rAdC|p4rGdT	M1:p17rAdC	20	9995	433	4130	2070	3447	10178.9	110.368	2034.11	5466.01	0.313467	0.421606	0.683288	0.919008	0.743506
FGFR3	Y373C	GAGCCGGGCAGTGTGTGTGC	GAGGCGGGCAGTGTGTATGCAGG	GAGGCGGGCAGTGTGTGTGCAGG	M2:p17rCdC|p4rGdT	M1:p17rCdC	20	11913	655	5019	2538	3665	12132	287.073	2495.22	5970.74	0.299631	0.40536	0.65313	0.883594	0.739174
FGFR3	Y373C	GAGTCGGGCAGTGTGTGTGC	GAGGCGGGCAGTGTGTATGCAGG	GAGGCGGGCAGTGTGTGTGCAGG	M2:p17rUdC|p4rGdT	M1:p17rUdC	20	11083	692	4308	1150	5792	11287.5	529.925	1110.2	8183.38	0.412737	0.440223	0.899674	0.959589	0.937562
FGFR3	Y373C	GAAGCGGGCAGTGTGTGTGC	GAGGCGGGCAGTGTGTATGCAGG	GAGGCGGGCAGTGTGTGTGCAGG	M2:p18rAdC|p4rGdT	M1:p18rAdC	20	12830	690	4827	964	6660	13066.9	483.639	917.922	9402.75	0.414155	0.432348	0.902766	0.942422	0.957921
FGFR3	Y373C	GACGCGGGCAGTGTGTGTGC	GAGGCGGGCAGTGTGTATGCAGG	GAGGCGGGCAGTGTGTGTGCAGG	M2:p18rCdC|p4rGdT	M1:p18rCdC	20	10458	585	4022	850	4463	10650.8	371.628	812.442	6550.35	0.376497	0.400473	0.820679	0.872942	0.940129
FGFR3	Y373C	GATGCGGGCAGTGTGTGTGC	GAGGCGGGCAGTGTGTATGCAGG	GAGGCGGGCAGTGTGTGTGCAGG	M2:p18rUdC|p4rGdT	M1:p18rUdC	20	9890	468	3604	941	4568	10072.6	278.684	905.481	6559.86	0.38383	0.41901	0.836664	0.913349	0.916039
FGFR3	Y373C	GCGGCGGGCAGTGTGTGTGC	GAGGCGGGCAGTGTGTATGCAGG	GAGGCGGGCAGTGTGTGTGCAGG	M2:p19rCdT|p4rGdT	M1:p19rCdT	20	11653	552	4023	949	6049	11868.4	388.415	907.148	8424.5	0.408223	0.432251	0.889835	0.942211	0.944411
FGFR3	Y373C	TGTGCAGGCAACCTCAGCTA	TATGCAGGCATCCTCAGCTACGG	TGTGCAGGCATCCTCAGCTACGG	M2:p19rGdT|p10rAdA	M1:p10rAdA	20	10591	430	2169	510	2835	10787.3	349.464	471.961	3934.91	0.275635	0.283516	1.08867	1.1198	0.972203
FGFR3	Y373C	TGTGCAGGCACCCTCAGCTA	TATGCAGGCATCCTCAGCTACGG	TGTGCAGGCATCCTCAGCTACGG	M2:p19rGdT|p10rCdA	M1:p10rCdA	20	9930	737	2084	346	4261	10114.4	839.81	310.334	5457.69	0.376596	0.344932	1.48743	1.36237	1.0918
FGFR3	Y373C	TGTGCAGGCAGCCTCAGCTA	TATGCAGGCATCCTCAGCTACGG	TGTGCAGGCATCCTCAGCTACGG	M2:p19rGdT|p10rGdA	M1:p10rGdA	20	8280	276	1946	480	2508	8433.36	169.551	450.261	3549.17	0.295082	0.317356	1.16548	1.25345	0.929812
FGFR3	Y373C	TGTGCAGGCCTCCTCAGCTA	TATGCAGGCATCCTCAGCTACGG	TGTGCAGGCATCCTCAGCTACGG	M2:p19rGdT|p11rCdT	M1:p11rCdT	20	9254	933	2222	498	2956	9425.35	1033.44	464.763	3896.01	0.332631	0.294258	1.31379	1.16222	1.13041
FGFR3	Y373C	TGTGCAGGCGTCCTCAGCTA	TATGCAGGCATCCTCAGCTACGG	TGTGCAGGCATCCTCAGCTACGG	M2:p19rGdT|p11rGdT	M1:p11rGdT	20	6761	601	796	130	2301	6886.83	766.795	105.715	2709.23	0.332043	0.268894	1.31146	1.06205	1.23485
FGFR3	Y373C	TGTGCAGGCTTCCTCAGCTA	TATGCAGGCATCCTCAGCTACGG	TGTGCAGGCATCCTCAGCTACGG	M2:p19rGdT|p11rUdT	M1:p11rUdT	20	8438	933	1899	316	1832	8594.13	1034.49	285.694	2445.54	0.281559	0.220977	1.11207	0.872786	1.27416
FGFR3	Y373C	TGTGCAGGAATCCTCAGCTA	TATGCAGGCATCCTCAGCTACGG	TGTGCAGGCATCCTCAGCTACGG	M2:p19rGdT|p12rAdG	M1:p12rAdG	20	9927	366	2245	487	1617	10110.6	203.964	451.347	2563.04	0.207593	0.226153	0.819926	0.893232	0.917933
FGFR3	Y373C	TGTGCAGGGATCCTCAGCTA	TATGCAGGCATCCTCAGCTACGG	TGTGCAGGCATCCTCAGCTACGG	M2:p19rGdT|p12rGdG	M1:p12rGdG	20	11338	1463	3199	334	4467	11547.7	1668.22	293.279	5828.02	0.387658	0.316555	1.53112	1.25029	1.22462
FGFR3	Y373C	TGTGCAGGTATCCTCAGCTA	TATGCAGGCATCCTCAGCTACGG	TGTGCAGGCATCCTCAGCTACGG	M2:p19rGdT|p12rUdG	M1:p12rUdG	20	9780	305	2360	303	2799	9961.06	156.433	267.874	4033.58	0.290591	0.298319	1.14774	1.17827	0.974092
FGFR3	Y373C	TGTGCAGACATCCTCAGCTA	TATGCAGGCATCCTCAGCTACGG	TGTGCAGGCATCCTCAGCTACGG	M2:p19rGdT|p13rAdC	M1:p13rAdC	20	7176	228	2175	280	1916	7308.5	53.1309	254.228	2976.83	0.286043	0.305027	1.12978	1.20476	0.937761
FGFR3	Y373C	TGTGCAGCCATCCTCAGCTA	TATGCAGGCATCCTCAGCTACGG	TGTGCAGGCATCCTCAGCTACGG	M2:p19rGdT|p13rCdC	M1:p13rCdC	20	10713	375	3243	344	3174	10910.9	139.97	305.525	4797.67	0.30566	0.315908	1.20726	1.24774	0.967559
FGFR3	Y373C	TGTGCAGTCATCCTCAGCTA	TATGCAGGCATCCTCAGCTACGG	TGTGCAGGCATCCTCAGCTACGG	M2:p19rGdT|p13rUdC	M1:p13rUdC	20	9492	344	3052	280	2722	9667.17	111.28	245.911	4212.42	0.303699	0.313156	1.19951	1.23686	0.969802
FGFR3	Y373C	TGTGCAAGCATCCTCAGCTA	TATGCAGGCATCCTCAGCTACGG	TGTGCAGGCATCCTCAGCTACGG	M2:p19rGdT|p14rAdC	M1:p14rAdC	20	8565	377	2647	299	2405	8723.12	203.069	268.239	3667.96	0.300957	0.306024	1.18868	1.2087	0.983443
FGFR3	Y373C	TGTGCACGCATCCTCAGCTA	TATGCAGGCATCCTCAGCTACGG	TGTGCAGGCATCCTCAGCTACGG	M2:p19rGdT|p14rCdC	M1:p14rCdC	20	11941	297	4805	1518	2046	12159.7	2.93417e-09	1475.12	4050.93	0.22905	0.312457	0.904675	1.23411	0.733061
FGFR3	Y373C	TGTGCATGCATCCTCAGCTA	TATGCAGGCATCCTCAGCTACGG	TGTGCAGGCATCCTCAGCTACGG	M2:p19rGdT|p14rUdC	M1:p14rUdC	20	5296	228	546	306	670	5394.39	235.275	286.978	858.724	0.161467	0.169098	0.637743	0.667883	0.954872
FGFR3	Y373C	TGTGCCGGCATCCTCAGCTA	TATGCAGGCATCCTCAGCTACGG	TGTGCAGGCATCCTCAGCTACGG	M2:p19rGdT|p15rCdT	M1:p15rCdT	20	8912	287	1651	225	2687	9077.39	229.878	192.99	3628.03	0.293862	0.291053	1.16066	1.14956	1.00965
FGFR3	Y373C	TGTGCGGGCATCCTCAGCTA	TATGCAGGCATCCTCAGCTACGG	TGTGCAGGCATCCTCAGCTACGG	M2:p19rGdT|p15rGdT	M1:p15rGdT	20	10036	696	1621	182	4357	10222.7	852.182	145.952	5397.94	0.376088	0.333592	1.48543	1.31758	1.12739
FGFR3	Y373C	TGTGCTGGCATCCTCAGCTA	TATGCAGGCATCCTCAGCTACGG	TGTGCAGGCATCCTCAGCTACGG	M2:p19rGdT|p15rUdT	M1:p15rUdT	20	10974	264	3073	201	4581	11177.2	71.9759	161.586	6434.32	0.364599	0.369621	1.44005	1.45988	0.986414
FGFR3	Y373C	TGTGAAGGCATCCTCAGCTA	TATGCAGGCATCCTCAGCTACGG	TGTGCAGGCATCCTCAGCTACGG	M2:p19rGdT|p16rAdG	M1:p16rAdG	20	7640	131	384	2376	447	7782.13	105.897	2348.56	545.798	0.0604407	0.268434	0.238721	1.06023	0.225161
FGFR3	Y373C	TGTGGAGGCATCCTCAGCTA	TATGCAGGCATCCTCAGCTACGG	TGTGCAGGCATCCTCAGCTACGG	M2:p19rGdT|p16rGdG	M1:p16rGdG	20	8439	188	2272	298	2352	8595.05	4.28996e-15	267.691	3534.35	0.285095	0.306688	1.12603	1.21132	0.929593
FGFR3	Y373C	TGTGTAGGCATCCTCAGCTA	TATGCAGGCATCCTCAGCTACGG	TGTGCAGGCATCCTCAGCTACGG	M2:p19rGdT|p16rUdG	M1:p16rUdG	20	7991	252	1726	123	3088	8139.27	193.63	94.2984	4157.27	0.345736	0.337842	1.36554	1.33437	1.02336
FGFR3	Y373C	TGTACAGGCATCCTCAGCTA	TATGCAGGCATCCTCAGCTACGG	TGTGCAGGCATCCTCAGCTACGG	M2:p19rGdT|p17rAdC	M1:p17rAdC	20	11558	612	3067	717	2576	11771.6	455.214	675.49	3907.8	0.259547	0.272651	1.02513	1.07688	0.95194
FGFR3	Y373C	TGTCCAGGCATCCTCAGCTA	TATGCAGGCATCCTCAGCTACGG	TGTGCAGGCATCCTCAGCTACGG	M2:p19rGdT|p17rCdC	M1:p17rCdC	20	7610	402	1203	1447	1105	7751.1	386.587	1419.67	1541.09	0.173689	0.266772	0.686015	1.05366	0.651076
FGFR3	Y373C	TGTTCAGGCATCCTCAGCTA	TATGCAGGCATCCTCAGCTACGG	TGTGCAGGCATCCTCAGCTACGG	M2:p19rGdT|p17rUdC	M1:p17rUdC	20	11977	693	3348	381	3146	12198.3	547.863	337.985	4656.23	0.293347	0.281517	1.15863	1.1119	1.04202
FGFR3	Y373C	TGAGCAGGCATCCTCAGCTA	TATGCAGGCATCCTCAGCTACGG	TGTGCAGGCATCCTCAGCTACGG	M2:p19rGdT|p18rAdA	M1:p18rAdA	20	7476	415	1065	141	2828	7615.09	497.037	114.147	3514.45	0.341673	0.30906	1.3495	1.22069	1.10552
FGFR3	Y373C	TGCGCAGGCATCCTCAGCTA	TATGCAGGCATCCTCAGCTACGG	TGTGCAGGCATCCTCAGCTACGG	M2:p19rGdT|p18rCdA	M1:p18rCdA	20	8619	975	2254	140	3605	8778.64	1116.35	109.044	4663.96	0.394076	0.325403	1.55647	1.28523	1.21104
FGFR3	Y373C	TGGGCAGGCATCCTCAGCTA	TATGCAGGCATCCTCAGCTACGG	TGTGCAGGCATCCTCAGCTACGG	M2:p19rGdT|p18rGdA	M1:p18rGdA	20	8436	1026	2013	126	3507	8592.38	1215.42	95.7006	4429.4	0.393837	0.315714	1.55553	1.24697	1.24745
FGFR3	Y373C	TGTGCAGGCATCCTCAGCTC	TATGCAGGCATCCTCAGCTACGG	TGTGCAGGCATCCTCAGCTACGG	M2:p19rGdT|p1rCdT	M1:p1rCdT	20	9815	339	2909	485	2172	9996.17	99.4662	449.75	3503.21	0.256444	0.281377	1.01287	1.11135	0.911387
FGFR3	Y373C	TGTGCAGGCATCCTCAGCTG	TATGCAGGCATCCTCAGCTACGG	TGTGCAGGCATCCTCAGCTACGG	M2:p19rGdT|p1rGdT	M1:p1rGdT	20	10245	189	1776	265	3210	10435.3	95.8657	228.202	4324.73	0.293064	0.301838	1.15751	1.19216	0.970934
FGFR3	Y373C	TGTGCAGGCATCCTCAGCTT	TATGCAGGCATCCTCAGCTACGG	TGTGCAGGCATCCTCAGCTACGG	M2:p19rGdT|p1rUdT	M1:p1rUdT	20	9336	211	1965	838	1721	9508.85	40.5966	804.469	2644.62	0.206579	0.265345	0.815918	1.04803	0.778529
FGFR3	Y373C	TGTGCAGGCATCCTCAGCAA	TATGCAGGCATCCTCAGCTACGG	TGTGCAGGCATCCTCAGCTACGG	M2:p19rGdT|p2rAdA	M1:p2rAdA	20	6239	122	1230	147	1790	6354.72	40.1262	124.591	2496.93	0.281383	0.290751	1.11137	1.14837	0.96778
FGFR3	Y373C	TGTGCAGGCATCCTCAGCCA	TATGCAGGCATCCTCAGCTACGG	TGTGCAGGCATCCTCAGCTACGG	M2:p19rGdT|p2rCdA	M1:p2rCdA	20	9844	340	2464	292	3541	10026.3	220.477	256.644	4936.3	0.333993	0.336336	1.31917	1.32842	0.993035
FGFR3	Y373C	TGTGCAGGCATCCTCAGCGA	TATGCAGGCATCCTCAGCTACGG	TGTGCAGGCATCCTCAGCTACGG	M2:p19rGdT|p2rGdA	M1:p2rGdA	20	9257	273	2033	228	3074	9428.62	172.731	194.752	4243.76	0.314568	0.316136	1.24244	1.24864	0.995039
FGFR3	Y373C	TGTGCAGGCATCCTCAGATA	TATGCAGGCATCCTCAGCTACGG	TGTGCAGGCATCCTCAGCTACGG	M2:p19rGdT|p3rAdG	M1:p3rAdG	20	11422	929	891	1509	1019	11634.3	1120.01	1467.97	1042.27	0.141654	0.164449	0.559488	0.649522	0.861383
FGFR3	Y373C	TGTGCAGGCATCCTCAGGTA	TATGCAGGCATCCTCAGCTACGG	TGTGCAGGCATCCTCAGCTACGG	M2:p19rGdT|p3rGdG	M1:p3rGdG	20	8731	332	2232	1443	1580	8892.34	164.017	1411.64	2541.68	0.207975	0.303875	0.821436	1.20021	0.68441
FGFR3	Y373C	TGTGCAGGCATCCTCAGTTA	TATGCAGGCATCCTCAGCTACGG	TGTGCAGGCATCCTCAGCTACGG	M2:p19rGdT|p3rUdG	M1:p3rUdG	20	11066	1053	1729	885	3824	11271.7	1292.07	845.253	4647.18	0.328932	0.304186	1.29918	1.20144	1.08135
FGFR3	Y373C	TGTGCAGGCATCCTCAACTA	TATGCAGGCATCCTCAGCTACGG	TGTGCAGGCATCCTCAGCTACGG	M2:p19rGdT|p4rAdC	M1:p4rAdC	20	12869	1149	2478	1608	5985	13108.2	1400.9	1561.78	7444.17	0.376146	0.382987	1.48565	1.51268	0.982137
FGFR3	Y373C	TGTGCAGGCATCCTCACCTA	TATGCAGGCATCCTCAGCTACGG	TGTGCAGGCATCCTCAGCTACGG	M2:p19rGdT|p4rCdC	M1:p4rCdC	20	11122	593	151	558	804	11329.2	760.909	518.05	634.052	0.105342	0.0870021	0.416066	0.34363	1.2108
FGFR3	Y373C	GGGGCGGGCAGTGTGTGTGC	GAGGCGGGCAGTGTGTATGCAGG	GAGGCGGGCAGTGTGTGTGCAGG	M2:p19rGdT|p4rGdT	M1:p19rGdT	20	9873	387	2854	1032	8575	10056.7	443.319	996.537	11018.3	0.509069	0.53364	2.01066	2.1077	0.953955
FGFR3	Y373C	GGGGCGGGCAGTGTGTGTGC	GAGGCGGGCAGTGTGTATGCAGG	GAGGCGGGCAGTGTGTGTGCAGG	M2:p19rGdT|p4rGdT	M1:p19rGdT	20	9873	387	2854	1032	8575	10056.7	443.319	996.537	11018.3	0.509069	0.53364	1.10966	1.16322	0.953955
FGFR3	Y373C	TGTGCAGGCATCCTCATCTA	TATGCAGGCATCCTCAGCTACGG	TGTGCAGGCATCCTCAGCTACGG	M2:p19rGdT|p4rUdC	M1:p4rUdC	20	10543	478	1412	1892	2777	10739	517.095	1854.13	3536	0.243485	0.323806	0.961688	1.27893	0.751948
FGFR3	Y373C	TGTGCAGGCATCCTCCGCTA	TATGCAGGCATCCTCAGCTACGG	TGTGCAGGCATCCTCAGCTACGG	M2:p19rGdT|p5rCdT	M1:p5rCdT	20	7558	100	1544	235	1670	7697.91	0	207.855	2464.91	0.23768	0.257723	0.938761	1.01792	0.922232
FGFR3	Y373C	TGTGCAGGCATCCTCGGCTA	TATGCAGGCATCCTCAGCTACGG	TGTGCAGGCATCCTCAGCTACGG	M2:p19rGdT|p5rGdT	M1:p5rGdT	20	7561	221	1120	223	1956	7701.45	189.838	195.842	2590.67	0.2604	0.260963	1.0285	1.03072	0.997845
FGFR3	Y373C	TGTGCAGGCATCCTCTGCTA	TATGCAGGCATCCTCAGCTACGG	TGTGCAGGCATCCTCAGCTACGG	M2:p19rGdT|p5rUdT	M1:p5rUdT	20	14857	626	3663	1201	6157	15132.4	527.482	1147.64	8337.85	0.352563	0.377226	1.39251	1.48992	0.93462
FGFR3	Y373C	TGTGCAGGCATCCTAAGCTA	TATGCAGGCATCCTCAGCTACGG	TGTGCAGGCATCCTCAGCTACGG	M2:p19rGdT|p6rAdG	M1:p6rAdG	20	11623	1067	1299	1494	2025	11838.9	1291.62	1452.25	2335.12	0.214373	0.223867	0.846702	0.884203	0.957588
FGFR3	Y373C	TGTGCAGGCATCCTGAGCTA	TATGCAGGCATCCTCAGCTACGG	TGTGCAGGCATCCTCAGCTACGG	M2:p19rGdT|p6rGdG	M1:p6rGdG	20	11378	925	1414	1693	2386	11589.4	1100.27	1652.13	2872.57	0.230787	0.262845	0.911533	1.03815	0.878034
FGFR3	Y373C	TGTGCAGGCATCCTTAGCTA	TATGCAGGCATCCTCAGCTACGG	TGTGCAGGCATCCTCAGCTACGG	M2:p19rGdT|p6rUdG	M1:p6rUdG	20	14441	1425	1262	2154	2219	14709.5	1775.19	2102.13	2363.47	0.197547	0.213152	0.780247	0.841883	0.926787
FGFR3	Y373C	TGTGCAGGCATCCACAGCTA	TATGCAGGCATCCTCAGCTACGG	TGTGCAGGCATCCTCAGCTACGG	M2:p19rGdT|p7rAdA	M1:p7rAdA	20	10181	634	2252	965	2453	10369.5	599.405	928.434	3434.01	0.263082	0.284544	1.03909	1.12386	0.924577
FGFR3	Y373C	TGTGCAGGCATCCCCAGCTA	TATGCAGGCATCCTCAGCTACGG	TGTGCAGGCATCCTCAGCTACGG	M2:p19rGdT|p7rCdA	M1:p7rCdA	20	9088	391	2095	310	3730	9256.57	352.239	277.358	4994.31	0.359299	0.354267	1.41912	1.39924	1.0142
FGFR3	Y373C	TGTGCAGGCATCCGCAGCTA	TATGCAGGCATCCTCAGCTACGG	TGTGCAGGCATCCTCAGCTACGG	M2:p19rGdT|p7rGdA	M1:p7rGdA	20	11110	1209	1867	1272	2790	11316.1	1439.67	1232.1	3414.98	0.278957	0.26703	1.10179	1.05468	1.04467
FGFR3	Y373C	TGTGCAGGCATCATCAGCTA	TATGCAGGCATCCTCAGCTACGG	TGTGCAGGCATCCTCAGCTACGG	M2:p19rGdT|p8rAdG	M1:p8rAdG	20	16295	764	364	905	1844	16598.6	981.63	846.468	1819.16	0.138339	0.131663	0.546393	0.520025	1.05071
FGFR3	Y373C	TGTGCAGGCATCGTCAGCTA	TATGCAGGCATCCTCAGCTACGG	TGTGCAGGCATCCTCAGCTACGG	M2:p19rGdT|p8rGdG	M1:p8rGdG	20	11770	1268	3258	1502	3410	11987.5	1349.59	1459.73	4684.17	0.309725	0.315378	1.22331	1.24564	0.982073
FGFR3	Y373C	TGTGCAGGCATCTTCAGCTA	TATGCAGGCATCCTCAGCTACGG	TGTGCAGGCATCCTCAGCTACGG	M2:p19rGdT|p8rUdG	M1:p8rUdG	20	7503	270	1796	249	2151	7641.92	170.848	222.052	3077.25	0.292303	0.296911	1.1545	1.1727	0.98448
FGFR3	Y373C	TGTGCAGGCATACTCAGCTA	TATGCAGGCATCCTCAGCTACGG	TGTGCAGGCATCCTCAGCTACGG	M2:p19rGdT|p9rAdG	M1:p9rAdG	20	8422	739	1150	924	1892	8578.41	878.827	893.75	2293.71	0.250898	0.252079	0.990968	0.995629	0.995318
FGFR3	Y373C	TGTGCAGGCATGCTCAGCTA	TATGCAGGCATCCTCAGCTACGG	TGTGCAGGCATCCTCAGCTACGG	M2:p19rGdT|p9rGdG	M1:p9rGdG	20	10600	2024	2317	449	5328	10796.8	2588.76	410.927	6248.04	0.440858	0.332209	1.74125	1.31212	1.32705
FGFR3	Y373C	TGTGCAGGCATTCTCAGCTA	TATGCAGGCATCCTCAGCTACGG	TGTGCAGGCATCCTCAGCTACGG	M2:p19rGdT|p9rUdG	M1:p9rUdG	20	7223	130	1184	106	2155	7357.16	68.0574	80.0563	2894.89	0.284894	0.286048	1.12524	1.1298	0.995967
FGFR3	Y373C	GTGGCGGGCAGTGTGTGTGC	GAGGCGGGCAGTGTGTATGCAGG	GAGGCGGGCAGTGTGTGTGCAGG	M2:p19rUdT|p4rGdT	M1:p19rUdT	20	12439	419	4431	959	5687	12668.7	132.945	914.326	8213.44	0.380602	0.416234	0.829628	0.907297	0.914395
FGFR3	Y373C	AGTGCAGGCATCCTCAGCTA	TATGCAGGCATCCTCAGCTACGG	TGTGCAGGCATCCTCAGCTACGG	M2:p20rAdA|p19rGdT	M1:p20rAdA	20	9121	177	1953	145	3760	9290.31	83.852	112.239	5063.89	0.35379	0.355741	1.39735	1.40506	0.994516
FGFR3	Y373C	AAGGCGGGCAGTGTGTGTGC	GAGGCGGGCAGTGTGTATGCAGG	GAGGCGGGCAGTGTGTGTGCAGG	M2:p20rAdC|p4rGdT	M1:p20rAdC	20	11164	271	3417	688	5719	11370.7	81.0853	647.903	7913.64	0.39947	0.427791	0.870755	0.93249	0.933795
FGFR3	Y373C	CGTGCAGGCATCCTCAGCTA	TATGCAGGCATCCTCAGCTACGG	TGTGCAGGCATCCTCAGCTACGG	M2:p20rCdA|p19rGdT	M1:p20rCdA	20	11277	382	3019	324	5443	11486.1	274.037	283.497	7375.43	0.393916	0.394404	1.55584	1.55777	0.998765
FGFR3	Y373C	CAGGCGGGCAGTGTGTGTGC	GAGGCGGGCAGTGTGTATGCAGG	GAGGCGGGCAGTGTGTGTGCAGG	M2:p20rCdC|p4rGdT	M1:p20rCdC	20	11234	391	3446	776	7396	11442.4	310.036	735.651	9852.56	0.454893	0.473944	0.991566	1.03309	0.959803
FGFR3	Y373C	GGTGCAGGCATCCTCAGCTA	TATGCAGGCATCCTCAGCTACGG	TGTGCAGGCATCCTCAGCTACGG	M2:p20rGdA|p19rGdT	M1:p20rGdA	20	6462	54	916	132	1923	6582.13	0	108.789	2551.17	0.276038	0.287809	1.09026	1.13675	0.959101
FGFR3	Y373C	TAGGCGGGCAGTGTGTGTGC	GAGGCGGGCAGTGTGTATGCAGG	GAGGCGGGCAGTGTGTGTGCAGG	M2:p20rUdC|p4rGdT	M1:p20rUdC	20	10182	389	2893	518	6417	10371	347.573	481.429	8482.45	0.448625	0.455426	0.977903	0.992727	0.985067
FGFR3	Y373C	GAGGCGGGCAGTGTGTGTGA	GAGGCGGGCAGTGTGTATGCAGG	GAGGCGGGCAGTGTGTGTGCAGG	M2:p4rGdT|p1rAdG	M1:p1rAdG	20	14055	528	1155	5115	1629	14316.3	554.674	5064.52	2015.86	0.117101	0.322548	0.255255	0.703084	0.36305
FGFR3	Y373C	GAGGCGGGCAGTGTGTGTGG	GAGGCGGGCAGTGTGTATGCAGG	GAGGCGGGCAGTGTGTGTGCAGG	M2:p4rGdT|p1rGdG	M1:p1rGdG	20	15245	427	1548	5238	2326	15528.4	387.507	5183.24	3030.62	0.141656	0.340404	0.30878	0.742006	0.416142
FGFR3	Y373C	GAGGCGGGCAGTGTGTGTGT	GAGGCGGGCAGTGTGTATGCAGG	GAGGCGGGCAGTGTGTGTGCAGG	M2:p4rGdT|p1rUdG	M1:p1rUdG	20	16130	187	294	5884	597	16430.4	159.485	5826.06	570.076	0.0317393	0.278262	0.0691847	0.60655	0.114063
FGFR3	Y373C	GAGGCGGGCAGTGTGTGTAC	GAGGCGGGCAGTGTGTATGCAGG	GAGGCGGGCAGTGTGTGTGCAGG	M2:p4rGdT|p2rAdC	M1:p2rAdC	20	18671	136	141	2073	433	19018.8	92.5758	2005.93	308.436	0.0187163	0.108018	0.0407974	0.235455	0.17327
FGFR3	Y373C	GAGGCGGGCAGTGTGTGTCC	GAGGCGGGCAGTGTGTATGCAGG	GAGGCGGGCAGTGTGTGTGCAGG	M2:p4rGdT|p2rCdC	M1:p2rCdC	20	22575	83	86	944	176	22995.2	1.55658e-11	862.912	4.74005e-11	2.6392e-15	0.0361685	5.75286e-15	0.0788392	7.29696e-14
FGFR3	Y373C	GAGGCGGGCAGTGTGTGTTC	GAGGCGGGCAGTGTGTATGCAGG	GAGGCGGGCAGTGTGTGTGCAGG	M2:p4rGdT|p2rUdC	M1:p2rUdC	20	25366	243	98	827	266	25838.4	195.319	735.886	0	0.00729631	0.0274897	0.0159043	0.0599213	0.26542
FGFR3	Y373C	GAGGCGGGCAGTGTGTGAGC	GAGGCGGGCAGTGTGTATGCAGG	GAGGCGGGCAGTGTGTGTGCAGG	M2:p4rGdT|p3rAdA	M1:p3rAdA	20	20472	196	160	4323	313	20853.3	157.249	4249.46	129.116	0.0112791	0.172459	0.0245858	0.375922	0.0654014
FGFR3	Y373C	GAGGCGGGCAGTGTGTGCGC	GAGGCGGGCAGTGTGTATGCAGG	GAGGCGGGCAGTGTGTGTGCAGG	M2:p4rGdT|p3rCdA	M1:p3rCdA	20	12641	648	2226	4339	3917	12875.7	672.177	4293.6	5119.05	0.252226	0.409949	0.549796	0.893598	0.61526
FGFR3	Y373C	GAGGCGGGCAGTGTGTGGGC	GAGGCGGGCAGTGTGTATGCAGG	GAGGCGGGCAGTGTGTGTGCAGG	M2:p4rGdT|p3rGdA	M1:p3rGdA	20	12133	342	1796	6778	2533	12358.2	262.029	6734.42	3447.03	0.162666	0.446521	0.354575	0.973317	0.364296
FGFR3	Y373C	GAGGCGGGCAGTGTGAGTGC	GAGGCGGGCAGTGTGTATGCAGG	GAGGCGGGCAGTGTGTGTGCAGG	M2:p5rAdA|p4rGdT	M1:p5rAdA	20	32520	300	84	1125	627	33125.9	263.564	1008.19	293.53	0.0160587	0.037523	0.0350043	0.0817919	0.427968
FGFR3	Y373C	GAGGCGGGCAGTGTGCGTGC	GAGGCGGGCAGTGTGTATGCAGG	GAGGCGGGCAGTGTGTGTGCAGG	M2:p5rCdA|p4rGdT	M1:p5rCdA	20	17060	142	307	8470	978	17377.8	108.549	8408.72	1034.64	0.042451	0.350667	0.0925337	0.764376	0.121058
FGFR3	Y373C	GAGGCGGGCAGTGTGGGTGC	GAGGCGGGCAGTGTGTATGCAGG	GAGGCGGGCAGTGTGTGTGCAGG	M2:p5rGdA|p4rGdT	M1:p5rGdA	20	26967	89	117	1972	445	27469.4	0	1875.13	241.279	0.00815523	0.0715348	0.0177766	0.15593	0.114004
FGFR3	Y373C	GAGGCGGGCAGTGTATGTGC	GAGGCGGGCAGTGTGTATGCAGG	GAGGCGGGCAGTGTGTGTGCAGG	M2:p6rAdC|p4rGdT	M1:p6rAdC	20	17362	280	797	7470	2673	17685.4	297.53	7407.64	3173.39	0.121514	0.370432	0.264873	0.80746	0.328033
FGFR3	Y373C	GAGGCGGGCAGTGTCTGTGC	GAGGCGGGCAGTGTGTATGCAGG	GAGGCGGGCAGTGTGTGTGCAGG	M2:p6rCdC|p4rGdT	M1:p6rCdC	20	24520	69	68	345	144	24975.8	0	256.927	0	0	0.0101823	0	0.0221951	0
FGFR3	Y373C	GAGGCGGGCAGTGTTTGTGC	GAGGCGGGCAGTGTGTATGCAGG	GAGGCGGGCAGTGTGTGTGCAGG	M2:p6rUdC|p4rGdT	M1:p6rUdC	20	24216	63	104	360	297	24667	6.89855e-12	273.016	93.7522	0.00374503	0.0146509	0.00816332	0.0319358	0.255617
FGFR3	Y373C	GAGGCGGGCAGTGAGTGTGC	GAGGCGGGCAGTGTGTATGCAGG	GAGGCGGGCAGTGTGTGTGCAGG	M2:p7rAdA|p4rGdT	M1:p7rAdA	20	14758	209	502	5926	1481	15032.9	204.484	5872.99	1704.19	0.0836603	0.332121	0.182361	0.723949	0.251897
FGFR3	Y373C	GAGGCGGGCAGTGCGTGTGC	GAGGCGGGCAGTGTGTATGCAGG	GAGGCGGGCAGTGTGTGTGCAGG	M2:p7rCdA|p4rGdT	M1:p7rCdA	20	12767	117	662	7031	2052	13004.8	91.7894	6985.14	2505.19	0.114977	0.420169	0.250624	0.915875	0.273644
FGFR3	Y373C	GAGGCGGGCAGTGGGTGTGC	GAGGCGGGCAGTGTGTATGCAGG	GAGGCGGGCAGTGTGTGTGCAGG	M2:p7rGdA|p4rGdT	M1:p7rGdA	20	24695	226	223	3521	680	25155	184.26	3432.3	529.597	0.0243627	0.135213	0.0531054	0.294734	0.180181
FGFR3	Y373C	GAGGCGGGCAGTATGTGTGC	GAGGCGGGCAGTGTGTATGCAGG	GAGGCGGGCAGTGTGTGTGCAGG	M2:p8rAdC|p4rGdT	M1:p8rAdC	20	18637	326	287	5433	1192	18984.2	361.452	5366.06	1182.35	0.0596199	0.252892	0.129958	0.551248	0.235752
FGFR3	Y373C	GAGGCGGGCAGTCTGTGTGC	GAGGCGGGCAGTGTGTATGCAGG	GAGGCGGGCAGTGTGTGTGCAGG	M2:p8rCdC|p4rGdT	M1:p8rCdC	20	20983	89	101	717	126	21373.3	0	641.631	0	0	0.0291453	0	0.0635302	0
FGFR3	Y373C	GAGGCGGGCAGTTTGTGTGC	GAGGCGGGCAGTGTGTATGCAGG	GAGGCGGGCAGTGTGTGTGCAGG	M2:p8rUdC|p4rGdT	M1:p8rUdC	20	18728	115	71	1742	400	19076.9	72.2311	1674.73	249.278	0.0152568	0.0913013	0.0332565	0.199017	0.167104
FGFR3	Y373C	GAGGCGGGCAGAGTGTGTGC	GAGGCGGGCAGTGTGTATGCAGG	GAGGCGGGCAGTGTGTGTGCAGG	M2:p9rAdA|p4rGdT	M1:p9rAdA	20	12682	180	226	5323	1500	12918.4	214.39	5277.45	1648.51	0.0928722	0.345283	0.202441	0.752641	0.268974
FGFR3	Y373C	GAGGCGGGCAGCGTGTGTGC	GAGGCGGGCAGTGTGTATGCAGG	GAGGCGGGCAGTGTGTGTGCAGG	M2:p9rCdA|p4rGdT	M1:p9rCdA	20	12286	338	2512	6067	5449	12514.2	280.285	6022.87	7182.95	0.287044	0.50791	0.625692	1.10713	0.565148
FGFR3	Y373C	GAGGCGGGCAGGGTGTGTGC	GAGGCGGGCAGTGTGTATGCAGG	GAGGCGGGCAGTGTGTGTGCAGG	M2:p9rGdA|p4rGdT	M1:p9rGdA	20	13051	259	910	4518	2197	13293.9	254.07	4471.12	2713.4	0.143131	0.346534	0.311994	0.755366	0.413036
GNAS	R201C	GGACACAGCAGCGAAGC	TCAGGACACGGCAGCGAAGCAGG	TCAGGACACAGCAGCGAAGCAGG	M1:p11rAdC	M0	17	22380	155	219	9840	472	22796.9	91.205	9759.61	338.157	0.0130166	0.306124	0.0385724	0.90715	0.0425205
GNAS	R201C	AGGACACAGCAGCGAAGC	TCAGGACACGGCAGCGAAGCAGG	TCAGGACACAGCAGCGAAGCAGG	M1:p11rAdC	M0	18	16592	250	1594	12091	877	16900.1	73.9661	12031.4	1400.99	0.048508	0.441761	0.143746	1.30909	0.109806
GNAS	R201C	CAGGACACAGCAGCGAAGC	TCAGGACACGGCAGCGAAGCAGG	TCAGGACACAGCAGCGAAGCAGG	M1:p11rAdC	M0	19	13921	101	2676	5996	1409	14178	1.85258e-09	5946	2488.18	0.110037	0.372992	0.326076	1.1053	0.295011
GNAS	R201C	TCAGGACACAGCAGCGAAGC	TCAGGACACGGCAGCGAAGCAGG	TCAGGACACAGCAGCGAAGCAGG	M1:p11rAdC	M0	20	7581	112	2396	1561	1354	7720.34	2.20705e-09	1533.78	2398.48	0.205832	0.337458	0.60995	1	0.60995
GNAS	R201C	TGCTGTGTCCTGACTTC	CGCTGCCGTGTCCTGACTTCTGG	CGCTGCTGTGTCCTGACTTCTGG	M1:p14rUdG	M0	17	37762	112	52	3918	537	38465.5	0	3782.36	194.156	0.00457461	0.0936929	0.0105716	0.216518	0.0488256
GNAS	R201C	CTGCTGTGTCCTGACTTC	CGCTGCCGTGTCCTGACTTCTGG	CGCTGCTGTGTCCTGACTTCTGG	M1:p14rUdG	M0	18	68544	643	7542	37021	6246	69816.1	0	36774.8	9367.43	0.0807827	0.397921	0.186684	0.91957	0.203012
GNAS	R201C	GCTGCTGTGTCCTGACTTC	CGCTGCCGTGTCCTGACTTCTGG	CGCTGCTGTGTCCTGACTTCTGG	M1:p14rUdG	M0	19	22753	114	1775	11738	1254	23175.4	0	11656.3	1864.97	0.0508211	0.36846	0.117444	0.851486	0.137929
GNAS	R201C	CGCTGCTGTGTCCTGACTTC	CGCTGCCGTGTCCTGACTTCTGG	CGCTGCTGTGTCCTGACTTCTGG	M1:p14rUdG	M0	20	10755	182	2126	4862	2421	10954.3	1.93063	4823.37	3534.21	0.183089	0.432725	0.423106	1	0.423106
GNAS	R201C	TCAGGACACAACAGCGAAGC	TCAGGACACGGCAGCGAAGCAGG	TCAGGACACAGCAGCGAAGCAGG	M2:p11rAdC|p10rAdC	M1:p10rAdC	20	12501	40	14	3220	183	12733.9	0	3175.1	69.3428	0.0043398	0.203052	0.0128603	0.601712	0.0213728
GNAS	R201C	TCAGGACACACCAGCGAAGC	TCAGGACACGGCAGCGAAGCAGG	TCAGGACACAGCAGCGAAGCAGG	M2:p11rAdC|p10rCdC	M1:p10rCdC	20	18135	47	21	201	99	18472	1.61187e-10	135.862	5.29084e-10	3.70956e-14	0.00730133	1.09927e-13	0.0216363	5.08067e-12
GNAS	R201C	TCAGGACACATCAGCGAAGC	TCAGGACACGGCAGCGAAGCAGG	TCAGGACACAGCAGCGAAGCAGG	M2:p11rAdC|p10rUdC	M1:p10rUdC	20	12818	54	17	481	176	13056.8	16.279	434.957	52.9485	0.00510489	0.0359786	0.0151275	0.106617	0.141887
GNAS	R201C	TCAGGACACAGCAGCGAAGA	TCAGGACACGGCAGCGAAGCAGG	TCAGGACACAGCAGCGAAGCAGG	M2:p11rAdC|p1rAdG	M1:p1rAdG	20	12299	33	120	3999	222	12528	0	3954.82	157.127	0.00944274	0.247113	0.027982	0.732278	0.0382123
GNAS	R201C	TCAGGACACAGCAGCGAAGG	TCAGGACACGGCAGCGAAGCAGG	TCAGGACACAGCAGCGAAGCAGG	M2:p11rAdC|p1rGdG	M1:p1rGdG	20	9901	47	190	8666	444	10085.4	8.25934	8630.44	474.746	0.025158	0.474257	0.0745517	1.40538	0.0530473
GNAS	R201C	TCAGGACACAGCAGCGAAGT	TCAGGACACGGCAGCGAAGCAGG	TCAGGACACAGCAGCGAAGCAGG	M2:p11rAdC|p1rUdG	M1:p1rUdG	20	16578	26	12	2707	262	16886.8	0	2647.45	112.629	0.00573265	0.140485	0.0169878	0.416303	0.0408063
GNAS	R201C	TCAGGACACAGCAGCGAAAC	TCAGGACACGGCAGCGAAGCAGG	TCAGGACACAGCAGCGAAGCAGG	M2:p11rAdC|p2rAdC	M1:p2rAdC	20	16950	84	7	255	126	17265.4	13.2194	194.117	1.7121e-10	0.000756574	0.0111097	0.00224198	0.0329219	0.0681001
GNAS	R201C	TCAGGACACAGCAGCGAACC	TCAGGACACGGCAGCGAAGCAGG	TCAGGACACAGCAGCGAAGCAGG	M2:p11rAdC|p2rCdC	M1:p2rCdC	20	18458	72	4	204	92	18801	0	137.702	3.26208e-10	1.72244e-14	0.00727095	5.10418e-14	0.0215463	2.36894e-12
GNAS	R201C	TCAGGACACAGCAGCGAATC	TCAGGACACGGCAGCGAAGCAGG	TCAGGACACAGCAGCGAAGCAGG	M2:p11rAdC|p2rUdC	M1:p2rUdC	20	16689	35	11	146	95	16999.1	0	86.0559	0	0	0.00503688	0	0.014926	0
GNAS	R201C	TCAGGACACAGCAGCGACGC	TCAGGACACGGCAGCGAAGCAGG	TCAGGACACAGCAGCGAAGCAGG	M2:p11rAdC|p3rCdT	M1:p3rCdT	20	8958	23	8	3572	214	9124.91	1.59609e-14	3539.82	147.901	0.0115434	0.287819	0.034207	0.852906	0.0401064
GNAS	R201C	TCAGGACACAGCAGCGAGGC	TCAGGACACGGCAGCGAAGCAGG	TCAGGACACAGCAGCGAAGCAGG	M2:p11rAdC|p3rGdT	M1:p3rGdT	20	15900	116	64	3157	275	16196.2	82.8861	3099.89	128.944	0.0108586	0.165514	0.0321778	0.490473	0.0656057
GNAS	R201C	TCAGGACACAGCAGCGATGC	TCAGGACACGGCAGCGAAGCAGG	TCAGGACACAGCAGCGAAGCAGG	M2:p11rAdC|p3rUdT	M1:p3rUdT	20	16579	95	17	1673	218	16887.9	55.3338	1613.45	44.1611	0.00534895	0.0891148	0.0158507	0.264077	0.0600232
GNAS	R201C	TCAGGACACAGCAGCGCAGC	TCAGGACACGGCAGCGAAGCAGG	TCAGGACACAGCAGCGAAGCAGG	M2:p11rAdC|p4rCdT	M1:p4rCdT	20	15074	47	17	1827	61	15353.9	5.4742e-11	1772.86	3.21796e-10	2.19853e-14	0.103514	6.51499e-14	0.306746	2.1239e-13
GNAS	R201C	TCAGGACACAGCAGCGGAGC	TCAGGACACGGCAGCGAAGCAGG	TCAGGACACAGCAGCGAAGCAGG	M2:p11rAdC|p4rGdT	M1:p4rGdT	20	9146	29	153	5171	298	9316.3	0	5138.15	298.852	0.0202567	0.368528	0.0600273	1.09207	0.0549664
GNAS	R201C	TCAGGACACAGCAGCGTAGC	TCAGGACACGGCAGCGAAGCAGG	TCAGGACACAGCAGCGAAGCAGG	M2:p11rAdC|p4rUdT	M1:p4rUdT	20	17232	92	27	416	280	17553.1	49.3747	354.103	115.701	0.00913423	0.0259959	0.0270678	0.0770346	0.351372
GNAS	R201C	TCAGGACACAGCAGCAAAGC	TCAGGACACGGCAGCGAAGCAGG	TCAGGACACAGCAGCGAAGCAGG	M2:p11rAdC|p5rAdC	M1:p5rAdC	20	15337	197	68	1262	302	15622.7	195.653	1206.91	133.447	0.0191798	0.0781151	0.056836	0.231481	0.245532
GNAS	R201C	TCAGGACACAGCAGCCAAGC	TCAGGACACGGCAGCGAAGCAGG	TCAGGACACAGCAGCGAAGCAGG	M2:p11rAdC|p5rCdC	M1:p5rCdC	20	21348	42	56	1839	235	21745.6	3.84515e-11	1762.32	37.5824	0.00159616	0.0764436	0.00472997	0.226528	0.0208803
GNAS	R201C	TCAGGACACAGCAGCTAAGC	TCAGGACACGGCAGCGAAGCAGG	TCAGGACACAGCAGCGAAGCAGG	M2:p11rAdC|p5rUdC	M1:p5rUdC	20	11796	40	16	668	197	12015.8	3.31747	625.629	94.4297	0.00767298	0.0565233	0.0227376	0.167497	0.135749
GNAS	R201C	TCAGGACACAGCAGAGAAGC	TCAGGACACGGCAGCGAAGCAGG	TCAGGACACAGCAGCGAAGCAGG	M2:p11rAdC|p6rAdG	M1:p6rAdG	20	15609	28	0	887	118	15899.3	7.6554e-12	830.934	9.70918e-12	1.03792e-15	0.0496666	3.07569e-15	0.147179	2.08977e-14
GNAS	R201C	TCAGGACACAGCAGGGAAGC	TCAGGACACGGCAGCGAAGCAGG	TCAGGACACAGCAGCGAAGCAGG	M2:p11rAdC|p6rGdG	M1:p6rGdG	20	12422	32	0	517	151	12653.4	1.62159e-13	472.38	26.9918	0.00205218	0.037967	0.00608129	0.112509	0.0540516
GNAS	R201C	TCAGGACACAGCAGTGAAGC	TCAGGACACGGCAGCGAAGCAGG	TCAGGACACAGCAGCGAAGCAGG	M2:p11rAdC|p6rUdG	M1:p6rUdG	20	17992	51	21	1287	205	18327.2	8.47229e-14	1222.37	30.3959	0.0015524	0.0639823	0.00460028	0.189601	0.024263
GNAS	R201C	TCAGGACACAGCAACGAAGC	TCAGGACACGGCAGCGAAGCAGG	TCAGGACACAGCAGCGAAGCAGG	M2:p11rAdC|p7rAdC	M1:p7rAdC	20	12588	62	58	4614	261	12822.5	26.1182	4568.78	169.112	0.0111011	0.269405	0.0328963	0.798337	0.041206
GNAS	R201C	TCAGGACACAGCACCGAAGC	TCAGGACACGGCAGCGAAGCAGG	TCAGGACACAGCAGCGAAGCAGG	M2:p11rAdC|p7rCdC	M1:p7rCdC	20	14897	51	9	95	135	15174.4	0	41.4902	0	0	0.00272677	0	0.00808035	0
GNAS	R201C	TCAGGACACAGCATCGAAGC	TCAGGACACGGCAGCGAAGCAGG	TCAGGACACAGCAGCGAAGCAGG	M2:p11rAdC|p7rUdC	M1:p7rUdC	20	24813	52	3	395	385	25275.2	1.15988e-11	305.872	154.577	0.00600632	0.0178914	0.0177987	0.0530183	0.335709
GNAS	R201C	TCAGGACACAGCCGCGAAGC	TCAGGACACGGCAGCGAAGCAGG	TCAGGACACAGCAGCGAAGCAGG	M2:p11rAdC|p8rCdT	M1:p8rCdT	20	12811	48	13	1340	233	13049.7	11.1779	1293.98	121.275	0.00914977	0.0977649	0.0271138	0.28971	0.0935895
GNAS	R201C	TCAGGACACAGCGGCGAAGC	TCAGGACACGGCAGCGAAGCAGG	TCAGGACACAGCAGCGAAGCAGG	M2:p11rAdC|p8rGdT	M1:p8rGdT	20	9117	6	368	6651	330	9286.45	3.28432e-11	6618.25	415.957	0.0254865	0.431	0.0755251	1.2772	0.0591334
GNAS	R201C	TCAGGACACAGCTGCGAAGC	TCAGGACACGGCAGCGAAGCAGG	TCAGGACACAGCAGCGAAGCAGG	M2:p11rAdC|p8rUdT	M1:p8rUdT	20	15405	51	12	4905	124	15691.7	0	4849.67	0	0	0.236093	0	0.699622	0
GNAS	R201C	TCAGGACACAGAAGCGAAGC	TCAGGACACGGCAGCGAAGCAGG	TCAGGACACAGCAGCGAAGCAGG	M2:p11rAdC|p9rAdG	M1:p9rAdG	20	11745	63	60	2054	249	11963.8	30.7486	2011.81	164.433	0.0137735	0.153573	0.0408156	0.455087	0.0896874
GNAS	R201C	TCAGGACACAGGAGCGAAGC	TCAGGACACGGCAGCGAAGCAGG	TCAGGACACAGCAGCGAAGCAGG	M2:p11rAdC|p9rGdG	M1:p9rGdG	20	9795	65	134	7161	374	9977.45	37.8921	7125.82	362.51	0.0228753	0.427815	0.0677873	1.26776	0.0534702
GNAS	R201C	TCAGGACACAGTAGCGAAGC	TCAGGACACGGCAGCGAAGCAGG	TCAGGACACAGCAGCGAAGCAGG	M2:p11rAdC|p9rUdG	M1:p9rUdG	20	9022	40	100	5492	226	9190.05	6.27236	5459.59	193.034	0.0134223	0.380675	0.0397747	1.12807	0.0352591
GNAS	R201C	TCAGGACAAAGCAGCGAAGC	TCAGGACACGGCAGCGAAGCAGG	TCAGGACACAGCAGCGAAGCAGG	M2:p12rAdG|p11rAdC	M1:p12rAdG	20	15966	49	75	1185	228	16263.4	4.65467e-14	1127.65	102.593	0.00586459	0.0703252	0.0173787	0.208397	0.0833924
GNAS	R201C	TCAGGACAGAGCAGCGAAGC	TCAGGACACGGCAGCGAAGCAGG	TCAGGACACAGCAGCGAAGCAGG	M2:p12rGdG|p11rAdC	M1:p12rGdG	20	15823	13	6	4256	256	16117.7	0	4199.16	112.591	0.00551124	0.211056	0.0163316	0.62543	0.0261127
GNAS	R201C	TCAGGACATAGCAGCGAAGC	TCAGGACACGGCAGCGAAGCAGG	TCAGGACACAGCAGCGAAGCAGG	M2:p12rUdG|p11rAdC	M1:p12rUdG	20	8209	63	384	5176	340	8361.72	6.72027	5146.51	442.793	0.0322053	0.400445	0.0954352	1.18665	0.0804238
GNAS	R201C	TCAGGACCCAGCAGCGAAGC	TCAGGACACGGCAGCGAAGCAGG	TCAGGACACAGCAGCGAAGCAGG	M2:p13rCdT|p11rAdC	M1:p13rCdT	20	16177	55	8	3142	246	16478.4	5.65293	3083.89	95.1975	0.00512891	0.161678	0.0151987	0.479105	0.0317231
GNAS	R201C	TCAGGACGCAGCAGCGAAGC	TCAGGACACGGCAGCGAAGCAGG	TCAGGACACAGCAGCGAAGCAGG	M2:p13rGdT|p11rAdC	M1:p13rGdT	20	8279	19	150	5128	222	8433.1	0	5098.26	217.703	0.015834	0.386642	0.0469216	1.14575	0.0409527
GNAS	R201C	TCAGGACTCAGCAGCGAAGC	TCAGGACACGGCAGCGAAGCAGG	TCAGGACACAGCAGCGAAGCAGG	M2:p13rUdT|p11rAdC	M1:p13rUdT	20	9222	50	156	5247	258	9393.74	12.4124	5213.87	247.265	0.0174664	0.367326	0.0517587	1.08851	0.04755
GNAS	R201C	TCAGGAAACAGCAGCGAAGC	TCAGGACACGGCAGCGAAGCAGG	TCAGGACACAGCAGCGAAGCAGG	M2:p14rAdG|p11rAdC	M1:p14rAdG	20	12718	17	9	507	85	12954.4	1.42528e-11	461.319	1.56508e-11	2.22899e-15	0.0343864	6.60524e-15	0.101898	6.48218e-14
GNAS	R201C	TCAGGAGACAGCAGCGAAGC	TCAGGACACGGCAGCGAAGCAGG	TCAGGACACAGCAGCGAAGCAGG	M2:p14rGdG|p11rAdC	M1:p14rGdG	20	14340	155	1	3167	158	14606.9	135.025	3115.49	1.8493e-11	0.00756124	0.174464	0.0224065	0.516997	0.0433397
GNAS	R201C	CGCTGCTGTGACCTGACTTC	CGCTGCCGTGTCCTGACTTCTGG	CGCTGCTGTGTCCTGACTTCTGG	M2:p14rUdG|p10rAdA	M1:p10rAdA	20	25102	64	1	1330	272	25569.6	0	1239.83	15.3401	0.000571864	0.0467916	0.00132154	0.108132	0.0122215
GNAS	R201C	CGCTGCTGTGCCCTGACTTC	CGCTGCCGTGTCCTGACTTCTGG	CGCTGCTGTGTCCTGACTTCTGG	M2:p14rUdG|p10rCdA	M1:p10rCdA	20	15783	42	8	661	205	16077	6.63692e-13	604.307	52.9132	0.00316197	0.039274	0.00730711	0.0907596	0.0805106
GNAS	R201C	CGCTGCTGTGGCCTGACTTC	CGCTGCCGTGTCCTGACTTCTGG	CGCTGCTGTGTCCTGACTTCTGG	M2:p14rUdG|p10rGdA	M1:p10rGdA	20	22686	111	23	1861	596	23108.7	62.714	1779.51	419.996	0.0190261	0.0866939	0.0439681	0.200344	0.219463
GNAS	R201C	CGCTGCTGTATCCTGACTTC	CGCTGCCGTGTCCTGACTTCTGG	CGCTGCTGTGTCCTGACTTCTGG	M2:p14rUdG|p11rAdC	M1:p11rAdC	20	23876	52	6	410	283	24320.8	3.07199e-12	324.237	45.4349	0.00184018	0.0149723	0.00545308	0.0443679	0.122906
GNAS	R201C	CGCTGCTGTATCCTGACTTC	CGCTGCCGTGTCCTGACTTCTGG	CGCTGCTGTGTCCTGACTTCTGG	M2:p14rUdG|p11rAdC	M1:p11rAdC	20	23876	52	6	410	283	24320.8	3.07199e-12	324.237	45.4349	0.00184018	0.0149723	0.00425254	0.0346	0.122906
GNAS	R201C	TCAGGATACAGCAGCGAAGC	TCAGGACACGGCAGCGAAGCAGG	TCAGGACACAGCAGCGAAGCAGG	M2:p14rUdG|p11rAdC	M1:p14rUdG	20	10411	74	31	1918	177	10605	53.0135	1880.6	77.1902	0.0103207	0.155186	0.0305837	0.459869	0.0665053
GNAS	R201C	TCAGGATACAGCAGCGAAGC	TCAGGACACGGCAGCGAAGCAGG	TCAGGACACAGCAGCGAAGCAGG	M2:p14rUdG|p11rAdC	M1:p14rUdG	20	10411	74	31	1918	177	10605	53.0135	1880.6	77.1902	0.0103207	0.155186	0.0238505	0.358626	0.0665053
GNAS	R201C	CGCTGCTGTCTCCTGACTTC	CGCTGCCGTGTCCTGACTTCTGG	CGCTGCTGTGTCCTGACTTCTGG	M2:p14rUdG|p11rCdC	M1:p11rCdC	20	16913	67	0	155	131	17227.7	3.69424e-13	94.2497	0	2.13269e-17	0.00544105	4.92851e-17	0.0125739	3.91963e-15
GNAS	R201C	CGCTGCTGTTTCCTGACTTC	CGCTGCCGTGTCCTGACTTCTGG	CGCTGCTGTGTCCTGACTTCTGG	M2:p14rUdG|p11rUdC	M1:p11rUdC	20	29261	185	26	199	244	29805.5	82.7049	93.8965	2.88042e-10	0.00275847	0.00313175	0.00637465	0.00723727	0.880809
GNAS	R201C	CGCTGCTGAGTCCTGACTTC	CGCTGCCGTGTCCTGACTTCTGG	CGCTGCTGTGTCCTGACTTCTGG	M2:p14rUdG|p12rAdA	M1:p12rAdA	20	26421	37	10	1158	255	26912.9	6.05154e-11	1063.1	0	2.16312e-15	0.0380003	4.99883e-15	0.0878162	5.69237e-14
GNAS	R201C	CGCTGCTGCGTCCTGACTTC	CGCTGCCGTGTCCTGACTTCTGG	CGCTGCTGTGTCCTGACTTCTGG	M2:p14rUdG|p12rCdA	M1:p12rCdA	20	20145	36	2	486	263	20520.2	2.60646e-11	413.639	66.1427	0.00314965	0.0228467	0.00727864	0.0527973	0.13786
GNAS	R201C	CGCTGCTGGGTCCTGACTTC	CGCTGCCGTGTCCTGACTTCTGG	CGCTGCTGTGTCCTGACTTCTGG	M2:p14rUdG|p12rGdA	M1:p12rGdA	20	23888	138	24	1154	155	24332.2	32.2852	1068.2	0	0.00126944	0.0420009	0.00293359	0.0970614	0.0302241
GNAS	R201C	CGCTGCTATGTCCTGACTTC	CGCTGCCGTGTCCTGACTTCTGG	CGCTGCTGTGTCCTGACTTCTGG	M2:p14rUdG|p13rAdC	M1:p13rAdC	20	21500	148	3	1526	169	21899.9	70.763	1448.77	4.17986e-12	0.00302154	0.0618619	0.0069826	0.142959	0.0488434
GNAS	R201C	CGCTGCTCTGTCCTGACTTC	CGCTGCCGTGTCCTGACTTCTGG	CGCTGCTGTGTCCTGACTTCTGG	M2:p14rUdG|p13rCdC	M1:p13rCdC	20	22375	87	10	832	79	22790.4	0	751.634	0	0	0.0319273	0	0.0737819	0
GNAS	R201C	CGCTGCTTTGTCCTGACTTC	CGCTGCCGTGTCCTGACTTCTGG	CGCTGCTGTGTCCTGACTTCTGG	M2:p14rUdG|p13rUdC	M1:p13rUdC	20	24745	123	5	541	307	25206	59.2391	452.116	44.0123	0.00400799	0.0192586	0.0092622	0.0445053	0.208114
GNAS	R201C	CGCTGCTGTGTCCTGACTTA	CGCTGCCGTGTCCTGACTTCTGG	CGCTGCTGTGTCCTGACTTCTGG	M2:p14rUdG|p1rAdG	M1:p1rAdG	20	38890	117	36	2229	467	39614.5	0	2089.31	90.7977	0.00217247	0.0521623	0.00502045	0.120544	0.0416483
GNAS	R201C	CGCTGCTGTGTCCTGACTTG	CGCTGCCGTGTCCTGACTTCTGG	CGCTGCTGTGTCCTGACTTCTGG	M2:p14rUdG|p1rGdG	M1:p1rGdG	20	13879	219	239	3495	648	14137.5	223.375	3445.15	618.191	0.0456772	0.220543	0.105557	0.509661	0.207112
GNAS	R201C	CGCTGCTGTGTCCTGACTTT	CGCTGCCGTGTCCTGACTTCTGG	CGCTGCTGTGTCCTGACTTCTGG	M2:p14rUdG|p1rUdG	M1:p1rUdG	20	21047	123	22	772	188	21438.8	52.8819	696.4	0	0.00238335	0.0313862	0.00550776	0.0725316	0.0759361
GNAS	R201C	CGCTGCTGTGTCCTGACTAC	CGCTGCCGTGTCCTGACTTCTGG	CGCTGCTGTGTCCTGACTTCTGG	M2:p14rUdG|p2rAdA	M1:p2rAdA	20	21718	235	105	2295	523	22122.6	220.483	2216.99	324.148	0.0218866	0.102118	0.0505785	0.235989	0.214326
GNAS	R201C	CGCTGCTGTGTCCTGACTCC	CGCTGCCGTGTCCTGACTTCTGG	CGCTGCTGTGTCCTGACTTCTGG	M2:p14rUdG|p2rCdA	M1:p2rCdA	20	19723	281	139	5728	552	20090.4	288.78	5657.15	373.928	0.0250928	0.228361	0.0579878	0.527728	0.109882
GNAS	R201C	CGCTGCTGTGTCCTGACTGC	CGCTGCCGTGTCCTGACTTCTGG	CGCTGCTGTGTCCTGACTTCTGG	M2:p14rUdG|p2rGdA	M1:p2rGdA	20	15264	116	196	5774	470	15548.3	75.9171	5719.17	420.101	0.0227913	0.28209	0.0526692	0.651893	0.0807943
GNAS	R201C	CGCTGCTGTGTCCTGACATC	CGCTGCCGTGTCCTGACTTCTGG	CGCTGCTGTGTCCTGACTTCTGG	M2:p14rUdG|p3rAdA	M1:p3rAdA	20	14209	176	39	2572	255	14473.7	174.741	2520.96	87.3556	0.0151881	0.151147	0.0350987	0.349292	0.100485
GNAS	R201C	CGCTGCTGTGTCCTGACCTC	CGCTGCCGTGTCCTGACTTCTGG	CGCTGCTGTGTCCTGACTTCTGG	M2:p14rUdG|p3rCdA	M1:p3rCdA	20	15684	74	125	4403	335	15976.2	21.254	4346.66	245.297	0.012946	0.223026	0.0299174	0.515398	0.0580473
GNAS	R201C	CGCTGCTGTGTCCTGACGTC	CGCTGCCGTGTCCTGACTTCTGG	CGCTGCTGTGTCCTGACTTCTGG	M2:p14rUdG|p3rGdA	M1:p3rGdA	20	17993	227	76	4136	516	18328.2	231.358	4071.37	347.688	0.0251993	0.192311	0.0582339	0.444419	0.131034
GNAS	R201C	CGCTGCTGTGTCCTGAATTC	CGCTGCCGTGTCCTGACTTCTGG	CGCTGCTGTGTCCTGACTTCTGG	M2:p14rUdG|p4rAdG	M1:p4rAdG	20	25240	51	0	231	307	25710.2	0	140.338	55.0672	0.00212569	0.00754298	0.00491233	0.0174313	0.28181
GNAS	R201C	CGCTGCTGTGTCCTGAGTTC	CGCTGCCGTGTCCTGACTTCTGG	CGCTGCTGTGTCCTGACTTCTGG	M2:p14rUdG|p4rGdG	M1:p4rGdG	20	23381	78	14	750	281	23816.6	2.65226	666.015	51.2272	0.00219589	0.0292316	0.00507456	0.0675524	0.0751203
GNAS	R201C	CGCTGCTGTGTCCTGATTTC	CGCTGCCGTGTCCTGACTTCTGG	CGCTGCTGTGTCCTGACTTCTGG	M2:p14rUdG|p4rUdG	M1:p4rUdG	20	26340	110	13	443	249	26830.5	19.3179	348.387	9.89855e-12	0.000710263	0.0128092	0.00164137	0.0296012	0.0554495
GNAS	R201C	CGCTGCTGTGTCCTGCCTTC	CGCTGCCGTGTCCTGACTTCTGG	CGCTGCTGTGTCCTGACTTCTGG	M2:p14rUdG|p5rCdT	M1:p5rCdT	20	26298	44	14	1106	226	26787.4	0	1011.54	0	0	0.0363877	0	0.0840897	0
GNAS	R201C	CGCTGCTGTGTCCTGGCTTC	CGCTGCCGTGTCCTGACTTCTGG	CGCTGCTGTGTCCTGACTTCTGG	M2:p14rUdG|p5rGdT	M1:p5rGdT	20	14698	65	12	3513	417	14971.9	32.9979	3460.2	310.347	0.0182869	0.200824	0.0422599	0.46409	0.0910596
GNAS	R201C	CGCTGCTGTGTCCTGTCTTC	CGCTGCCGTGTCCTGACTTCTGG	CGCTGCTGTGTCCTGACTTCTGG	M2:p14rUdG|p5rUdT	M1:p5rUdT	20	19115	134	11	585	102	19470.2	44.4975	516.342	0	0.00222143	0.0257771	0.00513357	0.0595691	0.0861784
GNAS	R201C	CGCTGCTGTGTCCTAACTTC	CGCTGCCGTGTCCTGACTTCTGG	CGCTGCTGTGTCCTGACTTCTGG	M2:p14rUdG|p6rAdC	M1:p6rAdC	20	27864	86	41	2153	576	28383.2	0.617977	2052.91	358.681	0.0116673	0.0783102	0.0269624	0.18097	0.148988
GNAS	R201C	CGCTGCTGTGTCCTCACTTC	CGCTGCCGTGTCCTGACTTCTGG	CGCTGCTGTGTCCTGACTTCTGG	M2:p14rUdG|p6rCdC	M1:p6rCdC	20	26002	55	0	165	201	26485.7	1.97531e-10	71.6036	3.07763e-10	1.90266e-14	0.0026962	4.39692e-14	0.00623074	7.05682e-12
GNAS	R201C	CGCTGCTGTGTCCTTACTTC	CGCTGCCGTGTCCTGACTTCTGG	CGCTGCTGTGTCCTGACTTCTGG	M2:p14rUdG|p6rUdC	M1:p6rUdC	20	18463	32	40	198	75	18805.8	2.00482e-10	131.685	3.99761e-10	3.1696e-14	0.00695366	7.32474e-14	0.0160695	4.55817e-12
GNAS	R201C	CGCTGCTGTGTCCAGACTTC	CGCTGCCGTGTCCTGACTTCTGG	CGCTGCTGTGTCCTGACTTCTGG	M2:p14rUdG|p7rAdA	M1:p7rAdA	20	21551	92	36	140	274	21952.5	27.0469	62.5886	65.6717	0.00419393	0.00580158	0.0096919	0.0134071	0.722894
GNAS	R201C	CGCTGCTGTGTCCCGACTTC	CGCTGCCGTGTCCTGACTTCTGG	CGCTGCTGTGTCCTGACTTCTGG	M2:p14rUdG|p7rCdA	M1:p7rCdA	20	24278	97	4	595	334	24730.3	27.639	507.793	91.7829	0.00470952	0.0236449	0.0108834	0.0546418	0.199177
GNAS	R201C	CGCTGCTGTGTCCGGACTTC	CGCTGCCGTGTCCTGACTTCTGG	CGCTGCTGTGTCCTGACTTCTGG	M2:p14rUdG|p7rGdA	M1:p7rGdA	20	28843	42	27	308	185	29379.1	0	204.4	0	0	0.00690926	0	0.0159668	0
GNAS	R201C	CGCTGCTGTGTCATGACTTC	CGCTGCCGTGTCCTGACTTCTGG	CGCTGCTGTGTCCTGACTTCTGG	M2:p14rUdG|p8rAdG	M1:p8rAdG	20	25452	81	33	213	141	25925	8.38418e-12	121.58	2.1397e-11	1.14338e-15	0.00466779	2.64228e-15	0.010787	2.44951e-13
GNAS	R201C	CGCTGCTGTGTCGTGACTTC	CGCTGCCGTGTCCTGACTTCTGG	CGCTGCTGTGTCCTGACTTCTGG	M2:p14rUdG|p8rGdG	M1:p8rGdG	20	20855	104	15	371	140	21242.9	10.4025	296.091	6.1182e-11	0.000482729	0.0137401	0.00111556	0.0317525	0.0351328
GNAS	R201C	CGCTGCTGTGTCTTGACTTC	CGCTGCCGTGTCCTGACTTCTGG	CGCTGCTGTGTCCTGACTTCTGG	M2:p14rUdG|p8rUdG	M1:p8rUdG	20	19125	180	51	1229	282	19481.3	155.925	1160.3	69.3346	0.0107951	0.0589278	0.0249467	0.136178	0.183192
GNAS	R201C	CGCTGCTGTGTACTGACTTC	CGCTGCCGTGTCCTGACTTCTGG	CGCTGCTGTGTCCTGACTTCTGG	M2:p14rUdG|p9rAdG	M1:p9rAdG	20	22799	72	74	104	250	23223.7	0	22.1061	44.1587	0.00189604	0.00284521	0.00438163	0.00657509	0.666398
GNAS	R201C	CGCTGCTGTGTGCTGACTTC	CGCTGCCGTGTCCTGACTTCTGG	CGCTGCTGTGTCCTGACTTCTGG	M2:p14rUdG|p9rGdG	M1:p9rGdG	20	21841	120	18	148	253	22247.9	65.0932	69.5468	18.2442	0.00372029	0.0039191	0.00859734	0.0090568	0.94927
GNAS	R201C	CGCTGCTGTGTTCTGACTTC	CGCTGCCGTGTCCTGACTTCTGG	CGCTGCTGTGTCCTGACTTCTGG	M2:p14rUdG|p9rUdG	M1:p9rUdG	20	9480	83	122	3587	416	9656.6	67.183	3552.95	402.779	0.0343552	0.289172	0.0793926	0.668257	0.118805
GNAS	R201C	CGCTGATGTGTCCTGACTTC	CGCTGCCGTGTCCTGACTTCTGG	CGCTGCTGTGTCCTGACTTCTGG	M2:p15rAdG|p14rUdG	M1:p15rAdG	20	17474	85	41	2519	236	17799.5	34.9388	2456.23	69.913	0.00514973	0.12407	0.0119007	0.286718	0.0415066
GNAS	R201C	TCAGGCCACAGCAGCGAAGC	TCAGGACACGGCAGCGAAGCAGG	TCAGGACACAGCAGCGAAGCAGG	M2:p15rCdT|p11rAdC	M1:p15rCdT	20	7391	32	101	3994	242	7528.66	3.86546	3967.45	233.409	0.0202222	0.358026	0.059925	1.06095	0.0564823
GNAS	R201C	CGCTGGTGTGTCCTGACTTC	CGCTGCCGTGTCCTGACTTCTGG	CGCTGCTGTGTCCTGACTTCTGG	M2:p15rGdG|p14rUdG	M1:p15rGdG	20	14381	164	133	4731	464	14648.9	153.525	4679.34	375.945	0.0266632	0.254576	0.0616169	0.588308	0.104736
GNAS	R201C	TCAGGGCACAGCAGCGAAGC	TCAGGACACGGCAGCGAAGCAGG	TCAGGACACAGCAGCGAAGCAGG	M2:p15rGdT|p11rAdC	M1:p15rGdT	20	8789	177	831	6113	788	8952.28	114.989	6081.43	1099.18	0.0747277	0.441941	0.221443	1.30962	0.16909
GNAS	R201C	CGCTGTTGTGTCCTGACTTC	CGCTGCCGTGTCCTGACTTCTGG	CGCTGCTGTGTCCTGACTTCTGG	M2:p15rUdG|p14rUdG	M1:p15rUdG	20	11104	201	252	2683	602	11310.8	208.675	2643.11	606.973	0.055225	0.220053	0.127621	0.508529	0.250962
GNAS	R201C	TCAGGTCACAGCAGCGAAGC	TCAGGACACGGCAGCGAAGCAGG	TCAGGACACAGCAGCGAAGCAGG	M2:p15rUdT|p11rAdC	M1:p15rUdT	20	10865	16	16	3282	120	11067.3	6.43282e-12	3242.97	15.0361	0.00104961	0.22743	0.00311035	0.67395	0.00461511
GNAS	R201C	TCAGAACACAGCAGCGAAGC	TCAGGACACGGCAGCGAAGCAGG	TCAGGACACAGCAGCGAAGCAGG	M2:p16rAdC|p11rAdC	M1:p16rAdC	20	12386	57	46	1535	196	12616.7	19.2427	1490.51	91.8061	0.00781027	0.111287	0.0231445	0.329781	0.0701812
GNAS	R201C	CGCTACTGTGTCCTGACTTC	CGCTGCCGTGTCCTGACTTCTGG	CGCTGCTGTGTCCTGACTTCTGG	M2:p16rAdC|p14rUdG	M1:p16rAdC	20	16791	107	14	4064	202	17103.8	70.2654	4003.69	16.5558	0.00409643	0.189685	0.0094666	0.438349	0.021596
GNAS	R201C	TCAGCACACAGCAGCGAAGC	TCAGGACACGGCAGCGAAGCAGG	TCAGGACACAGCAGCGAAGCAGG	M2:p16rCdC|p11rAdC	M1:p16rCdC	20	11970	43	4	1994	154	12193	6.37271	1951	35.5712	0.00295672	0.140038	0.00876176	0.41498	0.0211137
GNAS	R201C	CGCTCCTGTGTCCTGACTTC	CGCTGCCGTGTCCTGACTTCTGG	CGCTGCTGTGTCCTGACTTCTGG	M2:p16rCdC|p14rUdG	M1:p16rCdC	20	19310	19	24	1184	134	19669	1.88245e-10	1114.64	1.36425e-10	1.56214e-14	0.0536307	3.61002e-14	0.123937	2.91278e-13
GNAS	R201C	TCAGTACACAGCAGCGAAGC	TCAGGACACGGCAGCGAAGCAGG	TCAGGACACAGCAGCGAAGCAGG	M2:p16rUdC|p11rAdC	M1:p16rUdC	20	15218	53	19	2756	132	15501.3	0	2701.34	0	0	0.148403	0	0.439769	0
GNAS	R201C	CGCTTCTGTGTCCTGACTTC	CGCTGCCGTGTCCTGACTTCTGG	CGCTGCTGTGTCCTGACTTCTGG	M2:p16rUdC|p14rUdG	M1:p16rUdC	20	24501	62	4	941	131	24956.2	1.22895e-10	852.997	4.40276e-10	2.18205e-14	0.0330501	5.04258e-14	0.0763766	6.60225e-13
GNAS	R201C	CGCAGCTGTGTCCTGACTTC	CGCTGCCGTGTCCTGACTTCTGG	CGCTGCTGTGTCCTGACTTCTGG	M2:p17rAdA|p14rUdG	M1:p17rAdA	20	14798	65	22	1913	148	15073.7	18.2941	1859.85	0	0.00107918	0.109714	0.00249392	0.253541	0.00983633
GNAS	R201C	TCAAGACACAGCAGCGAAGC	TCAGGACACGGCAGCGAAGCAGG	TCAGGACACAGCAGCGAAGCAGG	M2:p17rAdC|p11rAdC	M1:p17rAdC	20	12596	88	24	2280	270	12830.7	66.3139	2234.75	154.456	0.0144424	0.156298	0.0427977	0.463165	0.0924028
GNAS	R201C	CGCCGCTGTGTCCTGACTTC	CGCTGCCGTGTCCTGACTTCTGG	CGCTGCTGTGTCCTGACTTCTGG	M2:p17rCdA|p14rUdG	M1:p17rCdA	20	9798	121	25	3096	71	9980.11	94.1068	3060.81	0	0.00716457	0.233026	0.0165569	0.538509	0.0307458
GNAS	R201C	TCACGACACAGCAGCGAAGC	TCAGGACACGGCAGCGAAGCAGG	TCAGGACACAGCAGCGAAGCAGG	M2:p17rCdC|p11rAdC	M1:p17rCdC	20	13651	21	0	380	106	13904.9	0	330.967	0	0	0.0232488	0	0.068894	0
GNAS	R201C	CGCGGCTGTGTCCTGACTTC	CGCTGCCGTGTCCTGACTTCTGG	CGCTGCTGTGTCCTGACTTCTGG	M2:p17rGdA|p14rUdG	M1:p17rGdA	20	20332	87	24	2922	228	20710.8	25.881	2848.97	21.7776	0.0020188	0.121604	0.00466531	0.281018	0.0166015
GNAS	R201C	TCATGACACAGCAGCGAAGC	TCAGGACACGGCAGCGAAGCAGG	TCAGGACACAGCAGCGAAGCAGG	M2:p17rUdC|p11rAdC	M1:p17rUdC	20	12868	76	18	1203	187	13107.7	46.0968	1156.78	56.2737	0.00712545	0.0844338	0.0211151	0.250206	0.0843909
GNAS	R201C	CGATGCTGTGTCCTGACTTC	CGCTGCCGTGTCCTGACTTCTGG	CGCTGCTGTGTCCTGACTTCTGG	M2:p18rAdG|p14rUdG	M1:p18rAdG	20	22607	83	26	1934	203	23028	0	1852.8	0	0	0.074467	0	0.172088	0
GNAS	R201C	TCCGGACACAGCAGCGAAGC	TCAGGACACGGCAGCGAAGCAGG	TCAGGACACAGCAGCGAAGCAGG	M2:p18rCdT|p11rAdC	M1:p18rCdT	20	10877	276	109	4161	188	11079.6	313.394	4121.93	29.5963	0.0220651	0.267074	0.0653863	0.79143	0.0826179
GNAS	R201C	CGGTGCTGTGTCCTGACTTC	CGCTGCCGTGTCCTGACTTCTGG	CGCTGCTGTGTCCTGACTTCTGG	M2:p18rGdG|p14rUdG	M1:p18rGdG	20	26167	80	11	1525	316	26654.5	0	1431.01	58.3896	0.00207468	0.0529208	0.00479445	0.122297	0.0392035
GNAS	R201C	TCGGGACACAGCAGCGAAGC	TCAGGACACGGCAGCGAAGCAGG	TCAGGACACAGCAGCGAAGCAGG	M2:p18rGdT|p11rAdC	M1:p18rGdT	20	13053	101	75	3875	233	13296.2	73.0351	3828.11	121.106	0.0112101	0.228036	0.0332192	0.675747	0.0491593
GNAS	R201C	CGTTGCTGTGTCCTGACTTC	CGCTGCCGTGTCCTGACTTCTGG	CGCTGCTGTGTCCTGACTTCTGG	M2:p18rUdG|p14rUdG	M1:p18rUdG	20	20121	103	36	3446	231	20495.9	46.9826	3373.73	25.5834	0.00303089	0.14198	0.00700419	0.328107	0.0213473
GNAS	R201C	TCTGGACACAGCAGCGAAGC	TCAGGACACGGCAGCGAAGCAGG	TCAGGACACAGCAGCGAAGCAGG	M2:p18rUdT|p11rAdC	M1:p18rUdT	20	16225	480	82	1789	230	16526.7	542.415	1730.72	0	0.0288521	0.0920604	0.0854985	0.272806	0.313404
GNAS	R201C	CACTGCTGTGTCCTGACTTC	CGCTGCCGTGTCCTGACTTCTGG	CGCTGCTGTGTCCTGACTTCTGG	M2:p19rAdC|p14rUdG	M1:p19rAdC	20	13707	71	17	2791	207	13962.4	36.2821	2741.76	72.5818	0.00647498	0.167391	0.0149633	0.38683	0.0386818
GNAS	R201C	TAAGGACACAGCAGCGAAGC	TCAGGACACGGCAGCGAAGCAGG	TCAGGACACAGCAGCGAAGCAGG	M2:p19rAdG|p11rAdC	M1:p19rAdG	20	6187	33	478	4036	358	6301.89	1.12692e-11	4013.78	525.736	0.0484933	0.41872	0.143702	1.24081	0.115813
GNAS	R201C	CCCTGCTGTGTCCTGACTTC	CGCTGCCGTGTCCTGACTTCTGG	CGCTGCTGTGTCCTGACTTCTGG	M2:p19rCdC|p14rUdG	M1:p19rCdC	20	18160	82	53	3942	174	18498.3	21.7694	3876.77	0	0.000971986	0.173095	0.0022462	0.400011	0.00561534
GNAS	R201C	TGAGGACACAGCAGCGAAGC	TCAGGACACGGCAGCGAAGCAGG	TCAGGACACAGCAGCGAAGCAGG	M2:p19rGdG|p11rAdC	M1:p19rGdG	20	9117	126	393	7322	397	9286.63	88.6492	7289.25	476.676	0.0329805	0.453056	0.0977323	1.34256	0.0727956
GNAS	R201C	CTCTGCTGTGTCCTGACTTC	CGCTGCCGTGTCCTGACTTCTGG	CGCTGCTGTGTCCTGACTTCTGG	M2:p19rUdC|p14rUdG	M1:p19rUdC	20	17384	66	58	5328	143	17707.7	0	5265.56	0	0	0.229204	0	0.529676	0
GNAS	R201C	TTAGGACACAGCAGCGAAGC	TCAGGACACGGCAGCGAAGCAGG	TCAGGACACAGCAGCGAAGCAGG	M2:p19rUdG|p11rAdC	M1:p19rUdG	20	8188	136	756	3525	344	8340.05	54.0466	3495.59	568.536	0.0499737	0.326221	0.148089	0.966701	0.15319
GNAS	R201C	ACAGGACACAGCAGCGAAGC	TCAGGACACGGCAGCGAAGCAGG	TCAGGACACAGCAGCGAAGCAGG	M2:p20rAdA|p11rAdC	M1:p20rAdA	20	6986	50	856	3889	466	7115.44	1.29364e-11	3863.91	782.912	0.0665613	0.395062	0.197244	1.1707	0.168483
GNAS	R201C	AGCTGCTGTGTCCTGACTTC	CGCTGCCGTGTCCTGACTTCTGG	CGCTGCTGTGTCCTGACTTCTGG	M2:p20rAdG|p14rUdG	M1:p20rAdG	20	12369	81	656	9279	797	12599.1	6.32636e-14	9234.57	1038.68	0.0454119	0.449156	0.104944	1.03797	0.101105
GNAS	R201C	CCAGGACACAGCAGCGAAGC	TCAGGACACGGCAGCGAAGCAGG	TCAGGACACAGCAGCGAAGCAGG	M2:p20rCdA|p11rAdC	M1:p20rCdA	20	8770	132	1907	5400	953	8931.95	2.10605e-10	5368.5	1726.33	0.107716	0.442686	0.319197	1.31183	0.243323
GNAS	R201C	GCAGGACACAGCAGCGAAGC	TCAGGACACGGCAGCGAAGCAGG	TCAGGACACAGCAGCGAAGCAGG	M2:p20rGdA|p11rAdC	M1:p20rGdA	20	7851	73	969	4749	613	7996.55	2.67598e-11	4720.8	989.049	0.0721596	0.416583	0.213833	1.23447	0.173218
GNAS	R201C	GGCTGCTGTGTCCTGACTTC	CGCTGCCGTGTCCTGACTTCTGG	CGCTGCTGTGTCCTGACTTCTGG	M2:p20rGdG|p14rUdG	M1:p20rGdG	20	13965	34	73	8067	233	14225.1	2.77211e-12	8016.84	132.531	0.00592333	0.364226	0.0136884	0.841704	0.0162628
GNAS	R201C	TGCTGCTGTGTCCTGACTTC	CGCTGCCGTGTCCTGACTTCTGG	CGCTGCTGTGTCCTGACTTCTGG	M2:p20rUdG|p14rUdG	M1:p20rUdG	20	10962	51	465	5911	371	11165.9	0	5871.63	477.573	0.0272664	0.362499	0.063011	0.837713	0.0752179
IDH1	R132H	ATAGGTCATCATGCTTA	ATCATAGGTCGTCATGCTTATGG	ATCATAGGTCATCATGCTTATGG	M1:p10rAdC	M0	17	6993	106	24	516	53	7122.95	91.8554	490.882	3.88636e-11	0.0119205	0.0637039	0.0989845	0.528981	0.187123
IDH1	R132H	CATAGGTCATCATGCTTA	ATCATAGGTCGTCATGCTTATGG	ATCATAGGTCATCATGCTTATGG	M1:p10rAdC	M0	18	8669	35	9	866	63	8830.29	0	834.862	0	0	0.0863785	0	0.717266	0
IDH1	R132H	TCATAGGTCATCATGCTTA	ATCATAGGTCGTCATGCTTATGG	ATCATAGGTCATCATGCTTATGG	M1:p10rAdC	M0	19	7579	21	35	574	112	7720.17	7.47211e-14	546.776	52.9814	0.00636802	0.0720869	0.0528784	0.598592	0.088338
IDH1	R132H	ATCATAGGTCATCATGCTTA	ATCATAGGTCGTCATGCTTATGG	ATCATAGGTCATCATGCTTATGG	M1:p10rAdC	M0	20	5317	50	6	763	68	5416.06	43.9851	743.901	3.66594	0.00767622	0.120428	0.0637414	1	0.0637414
IDH1	R132H	TAGGTCATCATGCTTAT	TCATAGGTCGTCATGCTTATGGG	TCATAGGTCATCATGCTTATGGG	M1:p11rAdC	M0	17	14204	40	9	270	200	14468.6	1.17488e-13	218.979	66.7973	0.00452728	0.0193689	0.138037	0.59056	0.23374
IDH1	R132H	ATAGGTCATCATGCTTAT	TCATAGGTCGTCATGCTTATGGG	TCATAGGTCATCATGCTTATGGG	M1:p11rAdC	M0	18	14764	25	52	460	178	15038.9	2.43874e-12	406.968	49.321	0.00318298	0.0294471	0.0970495	0.897845	0.108092
IDH1	R132H	CATAGGTCATCATGCTTAT	TCATAGGTCGTCATGCTTATGGG	TCATAGGTCATCATGCTTATGGG	M1:p11rAdC	M0	19	12137	117	25	1012	106	12362.8	84.9322	968.405	4.17982e-11	0.0063306	0.0721821	0.193021	2.20084	0.0877032
IDH1	R132H	TCATAGGTCATCATGCTTAT	TCATAGGTCGTCATGCTTATGGG	TCATAGGTCATCATGCTTATGGG	M1:p11rAdC	M0	20	3738	44	0	144	49	3807.63	42.9835	130.573	1.23393e-15	0.0107966	0.0327975	0.329191	1	0.329191
IDH1	R132H	AGGTCATCATGCTTATG	CATAGGTCGTCATGCTTATGGGG	CATAGGTCATCATGCTTATGGGG	M1:p12rAdC	M0	17	15494	29	110	6247	265	15782.5	5.95334e-12	6191.35	165.387	0.00747033	0.287125	0.0240928	0.926018	0.0260177
IDH1	R132H	TAGGTCATCATGCTTATG	CATAGGTCGTCATGCTTATGGGG	CATAGGTCATCATGCTTATGGGG	M1:p12rAdC	M0	18	16769	41	904	8683	503	17080.5	2.6681e-10	8622.77	723.878	0.0273915	0.353676	0.0883412	1.14065	0.0774479
IDH1	R132H	ATAGGTCATCATGCTTATG	CATAGGTCGTCATGCTTATGGGG	CATAGGTCATCATGCTTATGGGG	M1:p12rAdC	M0	19	11635	35	159	3462	200	11851.6	9.03382e-13	3420.21	153.296	0.00993809	0.231668	0.0320517	0.74716	0.042898
IDH1	R132H	CATAGGTCATCATGCTTATG	CATAGGTCGTCATGCTTATGGGG	CATAGGTCATCATGCTTATGGGG	M1:p12rAdC	M0	20	6483	44	831	2249	434	6603.07	0	2225.72	741.776	0.077506	0.310064	0.249967	1	0.249967
IDH1	R132H	TGATGACCTATGATGAT	GCATGACGACCTATGATGATAGG	GCATGATGACCTATGATGATAGG	M1:p14rUdG	M0	17	10967	27	336	2459	236	11171	3.29398e-11	2419.61	269.183	0.0194219	0.194	0.0876005	0.875015	0.100113
IDH1	R132H	ATGATGACCTATGATGAT	GCATGACGACCTATGATGATAGG	GCATGATGACCTATGATGATAGG	M1:p14rUdG	M0	18	9185	24	103	2000	197	9356.03	5.90568e-13	1967.01	159.5	0.0138906	0.185195	0.0626522	0.835302	0.0750054
IDH1	R132H	CATGATGACCTATGATGAT	GCATGACGACCTATGATGATAGG	GCATGATGACCTATGATGATAGG	M1:p14rUdG	M0	19	10062	131	1863	501	2205	10248.5	8.4582e-12	464.86	3189.39	0.229407	0.262844	1.03472	1.18553	0.872789
IDH1	R132H	GCATGATGACCTATGATGAT	GCATGACGACCTATGATGATAGG	GCATGATGACCTATGATGATAGG	M1:p14rUdG	M0	20	5193	60	765	307	840	5289.32	0	288.348	1218.41	0.179282	0.22171	0.808631	1	0.808631
IDH1	R132H	ATCATAGGTCATCATGCTTC	ATCATAGGTCGTCATGCTTATGG	ATCATAGGTCATCATGCTTATGG	M2:p10rAdC|p1rCdT	M1:p1rCdT	20	4780	29	0	135	48	4869.01	15.6381	117.831	9.89474e-14	0.00312607	0.0235545	0.0259581	0.19559	0.132717
IDH1	R132H	ATCATAGGTCATCATGCTTG	ATCATAGGTCGTCATGCTTATGG	ATCATAGGTCATCATGCTTATGG	M2:p10rAdC|p1rGdT	M1:p1rGdT	20	2736	25	36	103	0	2786.78	6.92775	93.173	0	0.00239974	0.0322746	0.0199268	0.268	0.0743537
IDH1	R132H	ATCATAGGTCATCATGCTTT	ATCATAGGTCGTCATGCTTATGG	ATCATAGGTCATCATGCTTATGG	M2:p10rAdC|p1rUdT	M1:p1rUdT	20	6226	35	6	176	54	6341.89	13.2615	153.637	0	0.00203747	0.0236045	0.0169187	0.196006	0.0863172
IDH1	R132H	ATCATAGGTCATCATGCTAA	ATCATAGGTCGTCATGCTTATGG	ATCATAGGTCATCATGCTTATGG	M2:p10rAdC|p2rAdA	M1:p2rAdA	20	3875	20	83	87	20	3947.12	0	73.081	6.3708	0.00158219	0.0197319	0.0131381	0.163848	0.0801844
IDH1	R132H	ATCATAGGTCATCATGCTCA	ATCATAGGTCGTCATGCTTATGG	ATCATAGGTCATCATGCTTATGG	M2:p10rAdC|p2rCdA	M1:p2rCdA	20	8813	1	24	212	81	8977.04	7.54561e-13	180.344	0	8.23992e-17	0.0196938	6.84222e-16	0.163533	4.18401e-15
IDH1	R132H	ATCATAGGTCATCATGCTGA	ATCATAGGTCGTCATGCTTATGG	ATCATAGGTCATCATGCTTATGG	M2:p10rAdC|p2rGdA	M1:p2rGdA	20	6446	57	23	281	55	6565.95	38.3437	257.846	1.42768e-12	0.00558772	0.0375752	0.046399	0.312015	0.148707
IDH1	R132H	ATCATAGGTCATCATGCATA	ATCATAGGTCGTCATGCTTATGG	ATCATAGGTCATCATGCTTATGG	M2:p10rAdC|p3rAdA	M1:p3rAdA	20	3051	2	18	1	11	3107.61	0	0	0	0	0	0	0
IDH1	R132H	ATCATAGGTCATCATGCCTA	ATCATAGGTCGTCATGCTTATGG	ATCATAGGTCATCATGCTTATGG	M2:p10rAdC|p3rCdA	M1:p3rCdA	20	3852	0	0	17	48	3923.73	1.77375e-12	3.16385	9.77447	0.00248293	0.00328662	0.0206177	0.0272913	0.755467
IDH1	R132H	ATCATAGGTCATCATGCGTA	ATCATAGGTCGTCATGCTTATGG	ATCATAGGTCATCATGCTTATGG	M2:p10rAdC|p3rGdA	M1:p3rGdA	20	6585	9	0	311	47	6707.43	6.83465e-13	287.348	7.37765e-13	2.03184e-16	0.0410803	1.68719e-15	0.34112	4.94603e-15
IDH1	R132H	ATCATAGGTCATCATGATTA	ATCATAGGTCGTCATGCTTATGG	ATCATAGGTCATCATGCTTATGG	M2:p10rAdC|p4rAdG	M1:p4rAdG	20	3687	18	0	13	74	3755.7	9.68637	0	39.7533	0.0129929	0.0104473	0.107889	0.0867514	1.24366
IDH1	R132H	ATCATAGGTCATCATGGTTA	ATCATAGGTCGTCATGCTTATGG	ATCATAGGTCATCATGCTTATGG	M2:p10rAdC|p4rGdG	M1:p4rGdG	20	3449	61	0	27	54	3513.26	68.0951	14.6111	0.0845002	0.0189596	0.0040866	0.157436	0.0339341	4.63945
IDH1	R132H	ATCATAGGTCATCATGTTTA	ATCATAGGTCGTCATGCTTATGG	ATCATAGGTCATCATGCTTATGG	M2:p10rAdC|p4rUdG	M1:p4rUdG	20	2600	4	0	6	31	2648.41	4.30586e-14	4.91709e-14	4.92709	0.00185694	0.00185694	0.0154195	0.0154195	1
IDH1	R132H	ATCATAGGTCATCATACTTA	ATCATAGGTCGTCATGCTTATGG	ATCATAGGTCATCATGCTTATGG	M2:p10rAdC|p5rAdC	M1:p5rAdC	20	6090	21	6	147	39	6203.24	9.13485e-13	125.125	2.87387e-12	5.98472e-16	0.0197721	4.96956e-15	0.164183	3.02685e-14
IDH1	R132H	ATCATAGGTCATCATCCTTA	ATCATAGGTCGTCATGCTTATGG	ATCATAGGTCATCATGCTTATGG	M2:p10rAdC|p5rCdC	M1:p5rCdC	20	4930	1	4	59	51	5021.79	0	41.2916	1.51224	0.000298591	0.00845157	0.00247942	0.0701797	0.0353296
IDH1	R132H	ATCATAGGTCATCATTCTTA	ATCATAGGTCGTCATGCTTATGG	ATCATAGGTCATCATGCTTATGG	M2:p10rAdC|p5rUdC	M1:p5rUdC	20	3563	60	0	39	5	3629	44.2942	26.203	0	0.011973	0.00708286	0.099421	0.0588143	1.69042
IDH1	R132H	ATCATAGGTCATCAAGCTTA	ATCATAGGTCGTCATGCTTATGG	ATCATAGGTCATCATGCTTATGG	M2:p10rAdC|p6rAdA	M1:p6rAdA	20	3267	0	0	53	19	3327.68	8.96218e-13	41.2655	6.66426e-13	4.63837e-16	0.0122488	3.85159e-15	0.101711	3.7868e-14
IDH1	R132H	ATCATAGGTCATCACGCTTA	ATCATAGGTCGTCATGCTTATGG	ATCATAGGTCATCATGCTTATGG	M2:p10rAdC|p6rCdA	M1:p6rCdA	20	4102	3	26	42	28	4178.29	0	27.266	0	0	0.00648333	0	0.0538359	0
IDH1	R132H	ATCATAGGTCATCAGGCTTA	ATCATAGGTCGTCATGCTTATGG	ATCATAGGTCATCATGCTTATGG	M2:p10rAdC|p6rGdA	M1:p6rGdA	20	3513	14	0	43	30	3578.4	0.349604	30.3814	0	9.68667e-05	0.00841794	0.000804357	0.0699005	0.0115072
IDH1	R132H	ATCATAGGTCATCCTGCTTA	ATCATAGGTCGTCATGCTTATGG	ATCATAGGTCATCATGCTTATGG	M2:p10rAdC|p7rCdT	M1:p7rCdT	20	4762	52	4	42	53	4850.66	45.7102	24.895	3.10919e-13	0.00928831	0.00505866	0.0771278	0.0420058	1.83612
IDH1	R132H	ATCATAGGTCATCGTGCTTA	ATCATAGGTCGTCATGCTTATGG	ATCATAGGTCATCATGCTTATGG	M2:p10rAdC|p7rGdT	M1:p7rGdT	20	2962	13	1	71	55	3017.19	5.48058	60.3604	27.7265	0.0106749	0.0283169	0.0886419	0.235136	0.376981
IDH1	R132H	ATCATAGGTCATCTTGCTTA	ATCATAGGTCGTCATGCTTATGG	ATCATAGGTCATCATGCTTATGG	M2:p10rAdC|p7rUdT	M1:p7rUdT	20	6245	14	21	41	145	6361.33	2.00542e-13	18.568	103.74	0.0160003	0.0188641	0.132862	0.156643	0.848187
IDH1	R132H	ATCATAGGTCATAATGCTTA	ATCATAGGTCGTCATGCTTATGG	ATCATAGGTCATCATGCTTATGG	M2:p10rAdC|p8rAdG	M1:p8rAdG	20	4682	5	2	32	33	4769.05	0	15.1829	0	0	0.00317353	0	0.0263522	0
IDH1	R132H	ATCATAGGTCATGATGCTTA	ATCATAGGTCGTCATGCTTATGG	ATCATAGGTCATCATGCTTATGG	M2:p10rAdC|p8rGdG	M1:p8rGdG	20	6012	16	40	90	45	6123.9	8.63217e-13	68.4052	4.47764e-13	2.11711e-16	0.0110468	1.758e-15	0.0917299	1.91649e-14
IDH1	R132H	ATCATAGGTCATTATGCTTA	ATCATAGGTCGTCATGCTTATGG	ATCATAGGTCATCATGCTTATGG	M2:p10rAdC|p8rUdG	M1:p8rUdG	20	3767	25	64	39	13	3837.07	3.93377	25.4693	1.35535e-13	0.00101741	0.00658721	0.00844829	0.0546985	0.154452
IDH1	R132H	ATCATAGGTCAACATGCTTA	ATCATAGGTCGTCATGCTTATGG	ATCATAGGTCATCATGCTTATGG	M2:p10rAdC|p9rAdA	M1:p9rAdA	20	4825	22	17	62	30	4914.75	0	44.6691	0	0	0.00900691	0	0.0747911	0
IDH1	R132H	ATCATAGGTCACCATGCTTA	ATCATAGGTCGTCATGCTTATGG	ATCATAGGTCATCATGCTTATGG	M2:p10rAdC|p9rCdA	M1:p9rCdA	20	4245	12	19	94	23	4323.91	0	78.7525	0	0	0.0178875	0	0.148533	0
IDH1	R132H	ATCATAGGTCAGCATGCTTA	ATCATAGGTCGTCATGCTTATGG	ATCATAGGTCATCATGCTTATGG	M2:p10rAdC|p9rGdA	M1:p9rGdA	20	3368	11	0	44	87	3430.76	2.31614	31.9022	61.5776	0.0181179	0.0265074	0.150446	0.220111	0.683503
IDH1	R132H	TCATAGGTCAACATGCTTAT	TCATAGGTCGTCATGCTTATGGG	TCATAGGTCATCATGCTTATGGG	M2:p11rAdC|p10rAdA	M1:p10rAdA	20	5127	11	0	14	24	5222.2	0	1.85767e-12	0	0	3.55725e-16	0	1.08461e-14	0
IDH1	R132H	TCATAGGTCACCATGCTTAT	TCATAGGTCGTCATGCTTATGGG	TCATAGGTCATCATGCTTATGGG	M2:p11rAdC|p10rCdA	M1:p10rCdA	20	6956	12	0	109	4	7084.88	0	84.0165	0	0	0.0117196	0	0.357331	0
IDH1	R132H	TCATAGGTCAGCATGCTTAT	TCATAGGTCGTCATGCTTATGGG	TCATAGGTCATCATGCTTATGGG	M2:p11rAdC|p10rGdA	M1:p10rGdA	20	5167	23	14	113	7	5262.85	1.51648e-13	94.4416	1.04417e-11	1.97737e-15	0.0176286	6.02902e-14	0.537498	1.12168e-13
IDH1	R132H	TCATAGGTCATCATGCTTAA	TCATAGGTCGTCATGCTTATGGG	TCATAGGTCATCATGCTTATGGG	M2:p11rAdC|p1rAdA	M1:p1rAdA	20	3355	16	62	24	26	3417.45	3.88535e-16	11.9488	12.2835	0.00356902	0.00704081	0.10882	0.214675	0.506905
IDH1	R132H	TCATAGGTCATCATGCTTAC	TCATAGGTCGTCATGCTTATGGG	TCATAGGTCATCATGCTTATGGG	M2:p11rAdC|p1rCdA	M1:p1rCdA	20	6550	20	4	162	38	6671.74	2.63369e-13	138.473	1.5665e-12	2.68695e-16	0.0203332	8.19254e-15	0.619961	1.32146e-14
IDH1	R132H	TCATAGGTCATCATGCTTAG	TCATAGGTCGTCATGCTTATGGG	TCATAGGTCATCATGCTTATGGG	M2:p11rAdC|p1rGdA	M1:p1rGdA	20	4015	12	2	39	102	4089.82	0.907494	24.578	72.6855	0.0175724	0.0232244	0.535785	0.708115	0.756635
IDH1	R132H	TCATAGGTCATCATGCTTCT	TCATAGGTCGTCATGCTTATGGG	TCATAGGTCATCATGCTTATGGG	M2:p11rAdC|p2rCdT	M1:p2rCdT	20	8306	72	0	181	91	8460.66	56.5608	151.165	1.37684e-12	0.00652495	0.0174387	0.198946	0.531708	0.374165
IDH1	R132H	TCATAGGTCATCATGCTTGT	TCATAGGTCGTCATGCTTATGGG	TCATAGGTCATCATGCTTATGGG	M2:p11rAdC|p2rGdT	M1:p2rGdT	20	8027	63	1	466	210	8176.58	55.2044	437.167	134.362	0.0215336	0.0649221	0.656561	1.97948	0.331683
IDH1	R132H	TCATAGGTCATCATGCTTTT	TCATAGGTCGTCATGCTTATGGG	TCATAGGTCATCATGCTTATGGG	M2:p11rAdC|p2rUdT	M1:p2rUdT	20	6047	32	0	159	45	6159.49	7.18661	137.28	9.13954e-13	0.00114002	0.0217768	0.0347592	0.663976	0.0523501
IDH1	R132H	TCATAGGTCATCATGCTAAT	TCATAGGTCGTCATGCTTATGGG	TCATAGGTCATCATGCTTATGGG	M2:p11rAdC|p3rAdA	M1:p3rAdA	20	4820	1	1	93	96	4909.77	0	75.6866	55.5107	0.0110119	0.0260262	0.335755	0.793543	0.423108
IDH1	R132H	TCATAGGTCATCATGCTCAT	TCATAGGTCGTCATGCTTATGGG	TCATAGGTCATCATGCTTATGGG	M2:p11rAdC|p3rCdA	M1:p3rCdA	20	8161	16	0	95	63	8312.8	1.85322e-12	65.6865	2.5461e-12	5.25074e-16	0.0078399	1.60096e-14	0.23904	6.69746e-14
IDH1	R132H	TCATAGGTCATCATGCTGAT	TCATAGGTCGTCATGCTTATGGG	TCATAGGTCATCATGCTTATGGG	M2:p11rAdC|p3rGdA	M1:p3rGdA	20	9959	25	0	89	86	10144.4	0	53.2274	0	0	0.00521961	0	0.159147	0
IDH1	R132H	TCATAGGTCATCATGCATAT	TCATAGGTCGTCATGCTTATGGG	TCATAGGTCATCATGCTTATGGG	M2:p11rAdC|p4rAdA	M1:p4rAdA	20	4848	19	0	73	76	4938.33	5.52476	55.5858	29.1453	0.0068946	0.0168499	0.210217	0.513755	0.409178
IDH1	R132H	TCATAGGTCATCATGCCTAT	TCATAGGTCGTCATGCTTATGGG	TCATAGGTCATCATGCTTATGGG	M2:p11rAdC|p4rCdA	M1:p4rCdA	20	4260	30	36	75	28	4339.27	12.4099	59.6984	4.15689e-13	0.00281317	0.0135328	0.0857739	0.412618	0.207877
IDH1	R132H	TCATAGGTCATCATGCGTAT	TCATAGGTCGTCATGCTTATGGG	TCATAGGTCATCATGCTTATGGG	M2:p11rAdC|p4rGdA	M1:p4rGdA	20	6673	5	0	132	71	6797.27	0	108.031	2.42034	0.000350382	0.0159895	0.0106832	0.487522	0.0219132
IDH1	R132H	TCATAGGTCATCATGATTAT	TCATAGGTCGTCATGCTTATGGG	TCATAGGTCATCATGCTTATGGG	M2:p11rAdC|p5rAdG	M1:p5rAdG	20	7406	29	0	107	200	7544.01	11.9657	80.3975	143.581	0.0199933	0.0287892	0.609599	0.877787	0.694472
IDH1	R132H	TCATAGGTCATCATGGTTAT	TCATAGGTCGTCATGCTTATGGG	TCATAGGTCATCATGCTTATGGG	M2:p11rAdC|p5rGdG	M1:p5rGdG	20	8301	13	0	36	138	8455.63	1.45919e-13	6.18285	62.3336	0.0073126	0.00803793	0.222962	0.245078	0.909761
IDH1	R132H	TCATAGGTCATCATGTTTAT	TCATAGGTCGTCATGCTTATGGG	TCATAGGTCATCATGCTTATGGG	M2:p11rAdC|p5rUdG	M1:p5rUdG	20	4531	50	1	77	101	4615.43	49.8684	60.7246	49.0621	0.0207181	0.0229916	0.631696	0.701016	0.901116
IDH1	R132H	TCATAGGTCATCATACTTAT	TCATAGGTCGTCATGCTTATGGG	TCATAGGTCATCATGCTTATGGG	M2:p11rAdC|p6rAdC	M1:p6rAdC	20	9974	28	0	92	37	10159.2	4.5308e-11	56.1757	2.21023e-10	2.60717e-14	0.00549916	7.94928e-13	0.16767	4.74103e-12
IDH1	R132H	TCATAGGTCATCATCCTTAT	TCATAGGTCGTCATGCTTATGGG	TCATAGGTCATCATGCTTATGGG	M2:p11rAdC|p6rCdC	M1:p6rCdC	20	6451	28	0	50	83	6571.19	10.2554	26.8279	16.2021	0.0039939	0.00649561	0.121775	0.198052	0.614862
IDH1	R132H	TCATAGGTCATCATTCTTAT	TCATAGGTCGTCATGCTTATGGG	TCATAGGTCATCATGCTTATGGG	M2:p11rAdC|p6rUdC	M1:p6rUdC	20	3939	0	10	39	48	4012.33	1.76446e-12	24.8513	12.3532	0.00305052	0.00918733	0.0930107	0.280123	0.332036
IDH1	R132H	TCATAGGTCATCAAGCTTAT	TCATAGGTCGTCATGCTTATGGG	TCATAGGTCATCATGCTTATGGG	M2:p11rAdC|p7rAdA	M1:p7rAdA	20	3790	13	26	86	76	3860.6	6.43561e-16	72.3863	53.4721	0.0134134	0.0315715	0.408978	0.962619	0.424859
IDH1	R132H	TCATAGGTCATCACGCTTAT	TCATAGGTCGTCATGCTTATGGG	TCATAGGTCATCATGCTTATGGG	M2:p11rAdC|p7rCdA	M1:p7rCdA	20	4986	22	3	46	85	5078.9	8.8793	28.0901	38.2098	0.00913627	0.0128636	0.278566	0.392212	0.710243
IDH1	R132H	TCATAGGTCATCAGGCTTAT	TCATAGGTCGTCATGCTTATGGG	TCATAGGTCATCATGCTTATGGG	M2:p11rAdC|p7rGdA	M1:p7rGdA	20	3588	37	0	24	52	3654.85	34.9075	11.1119	6.61868	0.0112006	0.00478236	0.341508	0.145815	2.34207
IDH1	R132H	TCATAGGTCATCCTGCTTAT	TCATAGGTCGTCATGCTTATGGG	TCATAGGTCATCATGCTTATGGG	M2:p11rAdC|p8rCdT	M1:p8rCdT	20	6667	47	0	30	100	6791.22	35.6112	6.05162	25.7089	0.00894063	0.00463076	0.272601	0.141193	1.9307
IDH1	R132H	TCATAGGTCATCGTGCTTAT	TCATAGGTCGTCATGCTTATGGG	TCATAGGTCATCATGCTTATGGG	M2:p11rAdC|p8rGdT	M1:p8rGdT	20	8800	34	0	259	122	8963.96	8.69229	227.39	34.2812	0.00465366	0.0283368	0.141891	0.863994	0.164227
IDH1	R132H	TCATAGGTCATCTTGCTTAT	TCATAGGTCGTCATGCTTATGGG	TCATAGGTCATCATGCTTATGGG	M2:p11rAdC|p8rUdT	M1:p8rUdT	20	8479	38	1	106	85	8636.93	11.4814	75.5439	4.58466e-14	0.00131608	0.00865936	0.0401275	0.264025	0.151984
IDH1	R132H	TCATAGGTCATAATGCTTAT	TCATAGGTCGTCATGCTTATGGG	TCATAGGTCATCATGCTTATGGG	M2:p11rAdC|p9rAdG	M1:p9rAdG	20	6945	15	11	84	126	7074.37	1.37997e-14	59.0536	68.7586	0.00954691	0.0177463	0.291086	0.541087	0.537966
IDH1	R132H	TCATAGGTCATGATGCTTAT	TCATAGGTCGTCATGCTTATGGG	TCATAGGTCATCATGCTTATGGG	M2:p11rAdC|p9rGdG	M1:p9rGdG	20	3679	1	12	57	98	3747.51	2.40491e-13	43.7851	76.0001	0.019652	0.0309739	0.599192	0.944397	0.63447
IDH1	R132H	TCATAGGTCATTATGCTTAT	TCATAGGTCGTCATGCTTATGGG	TCATAGGTCATCATGCTTATGGG	M2:p11rAdC|p9rUdG	M1:p9rUdG	20	6122	4	2	104	55	6235.93	8.46743e-13	82.0102	7.58562e-14	1.46029e-16	0.0129805	4.45243e-15	0.395778	1.12498e-14
IDH1	R132H	ATCATAGGTAATCATGCTTA	ATCATAGGTCGTCATGCTTATGG	ATCATAGGTCATCATGCTTATGG	M2:p11rAdG|p10rAdC	M1:p11rAdG	20	3197	1	0	70	32	3256.52	3.14672e-13	58.5163	0	9.49225e-17	0.0176518	7.88213e-16	0.146576	5.37751e-15
IDH1	R132H	ATCATAGGTGATCATGCTTA	ATCATAGGTCGTCATGCTTATGG	ATCATAGGTCATCATGCTTATGG	M2:p11rGdG|p10rAdC	M1:p11rGdG	20	3821	25	0	67	17	3891.98	5.2451	53.2757	1.26188e-11	0.00132771	0.0134858	0.0110249	0.111983	0.0984521
IDH1	R132H	ATCATAGGTTATCATGCTTA	ATCATAGGTCGTCATGCTTATGG	ATCATAGGTCATCATGCTTATGG	M2:p11rUdG|p10rAdC	M1:p11rUdG	20	4126	6	0	103	67	4202.85	0	88.1794	29.0809	0.00673152	0.0271429	0.0558968	0.225388	0.248003
IDH1	R132H	ATCATAGGACATCATGCTTA	ATCATAGGTCGTCATGCTTATGG	ATCATAGGTCATCATGCTTATGG	M2:p12rAdA|p10rAdC	M1:p12rAdA	20	3893	26	4	18	13	3965.29	4.07144	4.0171	3.77087e-12	0.00102468	0.001011	0.00850867	0.00839512	1.01353
IDH1	R132H	CATAGGTCATAATGCTTATG	CATAGGTCGTCATGCTTATGGGG	CATAGGTCATCATGCTTATGGGG	M2:p12rAdC|p10rAdG	M1:p10rAdG	20	8243	17	3	241	54	8396.24	2.53253e-12	211.392	5.00666e-12	8.75872e-16	0.0245587	2.82481e-15	0.0792052	3.56644e-14
IDH1	R132H	CATAGGTCATGATGCTTATG	CATAGGTCGTCATGCTTATGGGG	CATAGGTCATCATGCTTATGGGG	M2:p12rAdC|p10rGdG	M1:p10rGdG	20	8135	26	57	1645	141	8286.52	1.2703e-13	1615.78	88.7849	0.00888642	0.170609	0.0286599	0.550236	0.0520866
IDH1	R132H	CATAGGTCATTATGCTTATG	CATAGGTCGTCATGCTTATGGGG	CATAGGTCATCATGCTTATGGGG	M2:p12rAdC|p10rUdG	M1:p10rUdG	20	3794	18	7	210	35	3864.65	4.99668	196.372	1.0676e-14	0.00122889	0.0482959	0.00396333	0.155761	0.0254449
IDH1	R132H	CATAGGTCAACATGCTTATG	CATAGGTCGTCATGCTTATGGGG	CATAGGTCATCATGCTTATGGGG	M2:p12rAdC|p11rAdA	M1:p11rAdA	20	7317	39	67	1752	182	7453.3	15.8522	1725.72	146.412	0.0173707	0.200415	0.0560228	0.646365	0.0866737
IDH1	R132H	CATAGGTCACCATGCTTATG	CATAGGTCGTCATGCTTATGGGG	CATAGGTCATCATGCTTATGGGG	M2:p12rAdC|p11rCdA	M1:p11rCdA	20	8349	86	140	941	126	8504.45	61.8907	911.011	78.7079	0.014713	0.10357	0.0474515	0.334026	0.142059
IDH1	R132H	CATAGGTCAGCATGCTTATG	CATAGGTCGTCATGCTTATGGGG	CATAGGTCATCATGCTTATGGGG	M2:p12rAdC|p11rGdA	M1:p11rGdA	20	3796	11	0	174	43	3866.72	1.17459e-15	160.365	4.49435	0.00111479	0.0408919	0.00359534	0.131882	0.0272618
IDH1	R132H	CATAGGTCATCATGCTTATA	CATAGGTCGTCATGCTTATGGGG	CATAGGTCATCATGCTTATGGGG	M2:p12rAdC|p1rAdC	M1:p1rAdC	20	10833	34	10	410	95	11034.7	0	371.088	0	0	0.0325352	0	0.10493	0
IDH1	R132H	CATAGGTCATCATGCTTATC	CATAGGTCGTCATGCTTATGGGG	CATAGGTCATCATGCTTATGGGG	M2:p12rAdC|p1rCdC	M1:p1rCdC	20	9763	6	9	327	104	9944.8	0	291.932	6.9748	0.000680887	0.0291795	0.00219595	0.094108	0.0233344
IDH1	R132H	CATAGGTCATCATGCTTATT	CATAGGTCGTCATGCTTATGGGG	CATAGGTCATCATGCTTATGGGG	M2:p12rAdC|p1rUdC	M1:p1rUdC	20	13238	75	3	365	83	13484.1	14.8343	317.451	0	0.00107367	0.0229763	0.00346274	0.0741018	0.0467295
IDH1	R132H	CATAGGTCATCATGCTTAAG	CATAGGTCGTCATGCTTATGGGG	CATAGGTCATCATGCTTATGGGG	M2:p12rAdC|p2rAdA	M1:p2rAdA	20	6890	64	12	291	44	7018.07	38.1509	266.252	1.32586e-11	0.00521011	0.036361	0.0168033	0.117269	0.143288
IDH1	R132H	CATAGGTCATCATGCTTACG	CATAGGTCGTCATGCTTATGGGG	CATAGGTCATCATGCTTATGGGG	M2:p12rAdC|p2rCdA	M1:p2rCdA	20	3901	36	2	154	47	3973.67	31.0803	139.987	0	0.00749874	0.0337748	0.0241845	0.108928	0.222022
IDH1	R132H	CATAGGTCATCATGCTTAGG	CATAGGTCGTCATGCTTATGGGG	CATAGGTCATCATGCTTATGGGG	M2:p12rAdC|p2rGdA	M1:p2rGdA	20	8886	85	81	3289	131	9051.5	66.3454	3257.08	55.0719	0.00976808	0.266464	0.0315034	0.859384	0.0366581
IDH1	R132H	CATAGGTCATCATGCTTCTG	CATAGGTCGTCATGCTTATGGGG	CATAGGTCATCATGCTTATGGGG	M2:p12rAdC|p3rCdT	M1:p3rCdT	20	8053	46	23	661	116	8203.03	25.0661	632.074	39.4887	0.00725364	0.0754594	0.023394	0.243367	0.0961263
IDH1	R132H	CATAGGTCATCATGCTTGTG	CATAGGTCGTCATGCTTATGGGG	CATAGGTCATCATGCTTATGGGG	M2:p12rAdC|p3rGdT	M1:p3rGdT	20	4538	5	11	609	39	4622.46	2.74053e-12	592.7	1.01768e-12	7.20631e-16	0.113649	2.32413e-15	0.366535	6.34082e-15
IDH1	R132H	CATAGGTCATCATGCTTTTG	CATAGGTCGTCATGCTTATGGGG	CATAGGTCATCATGCTTATGGGG	M2:p12rAdC|p3rUdT	M1:p3rUdT	20	9810	38	11	166	61	9992.41	1.44905e-11	130.763	6.674e-11	8.02421e-15	0.0129172	2.58792e-14	0.0416598	6.21202e-13
IDH1	R132H	CATAGGTCATCATGCTAATG	CATAGGTCGTCATGCTTATGGGG	CATAGGTCATCATGCTTATGGGG	M2:p12rAdC|p4rAdA	M1:p4rAdA	20	10376	27	0	219	135	10569.3	1.96158e-13	181.729	33.1392	0.00307295	0.0199244	0.00991068	0.064259	0.15423
IDH1	R132H	CATAGGTCATCATGCTCATG	CATAGGTCGTCATGCTTATGGGG	CATAGGTCATCATGCTTATGGGG	M2:p12rAdC|p4rCdA	M1:p4rCdA	20	6559	19	13	425	79	6681.18	5.39387e-16	401.44	18.1285	0.00255304	0.0590879	0.00823389	0.190567	0.0432074
IDH1	R132H	CATAGGTCATCATGCTGATG	CATAGGTCGTCATGCTTATGGGG	CATAGGTCATCATGCTTATGGGG	M2:p12rAdC|p4rGdA	M1:p4rGdA	20	11072	40	7	1754	89	11278.1	6.66811e-13	1714.23	3.21014e-12	2.98404e-16	0.131942	9.62394e-16	0.425531	2.26163e-15
IDH1	R132H	CATAGGTCATCATGCATATG	CATAGGTCGTCATGCTTATGGGG	CATAGGTCATCATGCTTATGGGG	M2:p12rAdC|p5rAdA	M1:p5rAdA	20	4682	4	7	119	42	4769.14	0	102.182	1.94228e-15	3.98716e-19	0.0209763	1.28591e-18	0.0676514	1.9008e-17
IDH1	R132H	CATAGGTCATCATGCCTATG	CATAGGTCGTCATGCTTATGGGG	CATAGGTCATCATGCTTATGGGG	M2:p12rAdC|p5rCdA	M1:p5rCdA	20	8188	69	17	110	50	8340.2	35.8244	80.5899	6.13088e-11	0.00423626	0.0095298	0.0136625	0.0307349	0.444527
IDH1	R132H	CATAGGTCATCATGCGTATG	CATAGGTCGTCATGCTTATGGGG	CATAGGTCATCATGCTTATGGGG	M2:p12rAdC|p5rGdA	M1:p5rGdA	20	8258	46	2	259	69	8411.68	15.9202	229.338	9.22114e-13	0.00183901	0.0264918	0.00593104	0.0854396	0.0694179
IDH1	R132H	CATAGGTCATCATGATTATG	CATAGGTCGTCATGCTTATGGGG	CATAGGTCATCATGCTTATGGGG	M2:p12rAdC|p6rAdG	M1:p6rAdG	20	6893	35	0	180	99	7021.43	18.2629	155.24	27.2859	0.00630676	0.0252729	0.0203402	0.0815085	0.249547
IDH1	R132H	CATAGGTCATCATGGTTATG	CATAGGTCGTCATGCTTATGGGG	CATAGGTCATCATGCTTATGGGG	M2:p12rAdC|p6rGdG	M1:p6rGdG	20	6814	27	12	140	83	6940.95	5.48943	115.524	17.6325	0.003266	0.0188085	0.0105333	0.06066	0.173645
IDH1	R132H	CATAGGTCATCATGTTTATG	CATAGGTCGTCATGCTTATGGGG	CATAGGTCATCATGCTTATGGGG	M2:p12rAdC|p6rUdG	M1:p6rUdG	20	6839	21	4	115	34	6966.06	5.77237e-13	90.4355	3.46314e-12	5.72576e-16	0.0128159	1.84664e-15	0.0413331	4.46769e-14
IDH1	R132H	CATAGGTCATCATACTTATG	CATAGGTCGTCATGCTTATGGGG	CATAGGTCATCATGCTTATGGGG	M2:p12rAdC|p7rAdC	M1:p7rAdC	20	7356	16	3	269	44	7492.71	0	242.578	0	0	0.03136	0	0.10114	0
IDH1	R132H	CATAGGTCATCATCCTTATG	CATAGGTCGTCATGCTTATGGGG	CATAGGTCATCATGCTTATGGGG	M2:p12rAdC|p7rCdC	M1:p7rCdC	20	3922	1	1	139	26	3994.89	0	124.912	0	0	0.03032	0	0.0977862	0
IDH1	R132H	CATAGGTCATCATTCTTATG	CATAGGTCGTCATGCTTATGGGG	CATAGGTCATCATGCTTATGGGG	M2:p12rAdC|p7rUdC	M1:p7rUdC	20	9372	32	6	149	40	9546.06	1.40743e-11	115.338	1.31836e-10	1.51024e-14	0.011938	4.87072e-14	0.0385016	1.26507e-12
IDH1	R132H	CATAGGTCATCAAGCTTATG	CATAGGTCGTCATGCTTATGGGG	CATAGGTCATCATGCTTATGGGG	M2:p12rAdC|p8rAdA	M1:p8rAdA	20	6067	6	3	210	42	6179.79	0	188.208	0	0	0.0295553	0	0.09532	0
IDH1	R132H	CATAGGTCATCACGCTTATG	CATAGGTCGTCATGCTTATGGGG	CATAGGTCATCATGCTTATGGGG	M2:p12rAdC|p8rCdA	M1:p8rCdA	20	5899	19	1	845	60	6008.9	7.05094e-18	823.811	5.11005e-16	7.582e-20	0.120569	2.4453e-19	0.388851	6.28853e-19
IDH1	R132H	CATAGGTCATCAGGCTTATG	CATAGGTCGTCATGCTTATGGGG	CATAGGTCATCATGCTTATGGGG	M2:p12rAdC|p8rGdA	M1:p8rGdA	20	9351	29	4	322	83	9525.09	0	288.411	0	0	0.0293893	0	0.0947844	0
IDH1	R132H	CATAGGTCATCCTGCTTATG	CATAGGTCGTCATGCTTATGGGG	CATAGGTCATCATGCTTATGGGG	M2:p12rAdC|p9rCdT	M1:p9rCdT	20	8186	6	1	1258	78	8338.38	0	1228.6	3.28548e-13	3.43419e-17	0.128421	1.10757e-16	0.414174	2.67417e-16
IDH1	R132H	CATAGGTCATCGTGCTTATG	CATAGGTCGTCATGCTTATGGGG	CATAGGTCATCATGCTTATGGGG	M2:p12rAdC|p9rGdT	M1:p9rGdT	20	4870	13	31	359	77	4960.7	0	341.507	43.1625	0.00807475	0.0719632	0.0260422	0.232091	0.112207
IDH1	R132H	CATAGGTCATCTTGCTTATG	CATAGGTCGTCATGCTTATGGGG	CATAGGTCATCATGCTTATGGGG	M2:p12rAdC|p9rUdT	M1:p9rUdT	20	5721	14	27	167	80	5827.55	0	146.45	34.7801	0.00578821	0.0301609	0.0186678	0.0972731	0.191911
IDH1	R132H	TCATAGGTAATCATGCTTAT	TCATAGGTCGTCATGCTTATGGG	TCATAGGTCATCATGCTTATGGG	M2:p12rAdG|p11rAdC	M1:p12rAdG	20	7804	2	4	79	70	7949.22	7.21281e-12	50.9686	1.10374e-13	9.15377e-16	0.00637093	2.791e-14	0.19425	1.4368e-13
IDH1	R132H	ATCATAGGCCATCATGCTTA	ATCATAGGTCGTCATGCTTATGG	ATCATAGGTCATCATGCTTATGG	M2:p12rCdA|p10rAdC	M1:p12rCdA	20	3544	3	27	87	25	3609.93	3.68627e-12	74.2702	9.49806e-13	1.25837e-15	0.0201591	1.04492e-14	0.167396	6.24217e-14
IDH1	R132H	ATCATAGGGCATCATGCTTA	ATCATAGGTCGTCATGCTTATGG	ATCATAGGTCATCATGCTTATGG	M2:p12rGdA|p10rAdC	M1:p12rGdA	20	4483	0	0	134	27	4566.28	0	117.898	0	0	0.0251694	0	0.209	0
IDH1	R132H	TCATAGGTGATCATGCTTAT	TCATAGGTCGTCATGCTTATGGG	TCATAGGTCATCATGCTTATGGG	M2:p12rGdG|p11rAdC	M1:p12rGdG	20	10216	64	0	89	251	10406.4	47.8789	52.3039	158.287	0.0193313	0.0197463	0.589415	0.602066	0.978988
IDH1	R132H	TCATAGGTTATCATGCTTAT	TCATAGGTCGTCATGCTTATGGG	TCATAGGTCATCATGCTTATGGG	M2:p12rUdG|p11rAdC	M1:p12rUdG	20	3571	12	0	82	110	3637.55	3.66469	69.1728	86.1046	0.0236453	0.0409002	0.720949	1.24705	0.578122
IDH1	R132H	TCATAGGACATCATGCTTAT	TCATAGGTCGTCATGCTTATGGG	TCATAGGTCATCATGCTTATGGG	M2:p13rAdA|p11rAdC	M1:p13rAdA	20	4213	49	1	139	19	4291.21	31.7205	123.868	0	0.00713335	0.0278555	0.217497	0.849319	0.256084
IDH1	R132H	ATCATAGATCATCATGCTTA	ATCATAGGTCGTCATGCTTATGG	ATCATAGGTCATCATGCTTATGG	M2:p13rAdC|p10rAdC	M1:p13rAdC	20	3819	14	29	17	78	3890.14	0	3.28216	56.5982	0.0143286	0.0151595	0.118981	0.125881	0.945188
IDH1	R132H	CATAGGTAATCATGCTTATG	CATAGGTCGTCATGCTTATGGGG	CATAGGTCATCATGCTTATGGGG	M2:p13rAdG|p12rAdC	M1:p13rAdG	20	9954	6	21	483	134	10139.3	0	447.245	44.8252	0.0042163	0.0462846	0.0135981	0.149274	0.0910951
IDH1	R132H	TCATAGGCCATCATGCTTAT	TCATAGGTCGTCATGCTTATGGG	TCATAGGTCATCATGCTTATGGG	M2:p13rCdA|p11rAdC	M1:p13rCdA	20	7134	17	58	1143	110	7266.84	1.798e-12	1117.37	64.4872	0.0076328	0.139887	0.232725	4.26517	0.0545641
IDH1	R132H	ATCATAGCTCATCATGCTTA	ATCATAGGTCGTCATGCTTATGG	ATCATAGGTCATCATGCTTATGG	M2:p13rCdC|p10rAdC	M1:p13rCdC	20	3872	13	17	8	15	3943.9	4.61053e-12	4.31375e-12	1.12332e-11	4.01726e-15	3.94201e-15	3.33583e-14	3.27335e-14	1.01909
IDH1	R132H	TCATAGGGCATCATGCTTAT	TCATAGGTCGTCATGCTTATGGG	TCATAGGTCATCATGCTTATGGG	M2:p13rGdA|p11rAdC	M1:p13rGdA	20	10930	22	0	126	35	11132.8	0	86.7421	0	0	0.00773133	0	0.235729	0
IDH1	R132H	CATAGGTGATCATGCTTATG	CATAGGTCGTCATGCTTATGGGG	CATAGGTCATCATGCTTATGGGG	M2:p13rGdG|p12rAdC	M1:p13rGdG	20	7929	37	33	2596	159	8076.72	13.9385	2567.52	99.5873	0.0105529	0.247924	0.0340346	0.799588	0.0425652
IDH1	R132H	ATCATAGTTCATCATGCTTA	ATCATAGGTCGTCATGCTTATGG	ATCATAGGTCATCATGCTTATGG	M2:p13rUdC|p10rAdC	M1:p13rUdC	20	4812	0	0	60	25	4901.35	0	42.7163	0	0	0.00863991	0	0.0717436	0
IDH1	R132H	CATAGGTTATCATGCTTATG	CATAGGTCGTCATGCTTATGGGG	CATAGGTCATCATGCTTATGGGG	M2:p13rUdG|p12rAdC	M1:p13rUdG	20	6008	21	42	1827	112	6119.91	0	1805.42	74.9289	0.00936581	0.235036	0.030206	0.758023	0.0398484
IDH1	R132H	CATAGGACATCATGCTTATG	CATAGGTCGTCATGCTTATGGGG	CATAGGTCATCATGCTTATGGGG	M2:p14rAdA|p12rAdC	M1:p14rAdA	20	7678	32	15	836	51	7820.82	8.07841e-13	808.421	6.44265e-12	8.40223e-16	0.0936839	2.70983e-15	0.302143	8.9687e-15
IDH1	R132H	ATCATAAGTCATCATGCTTA	ATCATAGGTCGTCATGCTTATGG	ATCATAGGTCATCATGCTTATGG	M2:p14rAdC|p10rAdC	M1:p14rAdC	20	4503	123	23	179	16	4586.4	117.088	162.827	0	0.0240609	0.03346	0.199795	0.277843	0.719093
IDH1	R132H	TCATAGATCATCATGCTTAT	TCATAGGTCGTCATGCTTATGGG	TCATAGGTCATCATGCTTATGGG	M2:p14rAdC|p11rAdC	M1:p14rAdC	20	5057	16	6	25	2	5150.73	1.40729e-11	6.83685	4.21137e-11	1.0894e-14	0.0013256	3.3216e-13	0.0404176	8.2182e-12
IDH1	R132H	CATAGGCCATCATGCTTATG	CATAGGTCGTCATGCTTATGGGG	CATAGGTCATCATGCTTATGGGG	M2:p14rCdA|p12rAdC	M1:p14rCdA	20	9714	19	63	3620	236	9894.91	0	3585.11	184.931	0.0135332	0.275891	0.0436465	0.889786	0.0490528
IDH1	R132H	ATCATACGTCATCATGCTTA	ATCATAGGTCGTCATGCTTATGG	ATCATAGGTCATCATGCTTATGG	M2:p14rCdC|p10rAdC	M1:p14rCdC	20	7422	30	39	139	103	7560.26	3.71563	112.34	44.4416	0.00623738	0.0203065	0.0517936	0.16862	0.307161
IDH1	R132H	TCATAGCTCATCATGCTTAT	TCATAGGTCGTCATGCTTATGGG	TCATAGGTCATCATGCTTATGGG	M2:p14rCdC|p11rAdC	M1:p14rCdC	20	3376	11	0	24	31	3438.86	0	11.8734	0	0	0.00344085	0	0.104912	0
IDH1	R132H	CATAGGGCATCATGCTTATG	CATAGGTCGTCATGCTTATGGGG	CATAGGTCATCATGCTTATGGGG	M2:p14rGdA|p12rAdC	M1:p14rGdA	20	8150	37	0	1759	83	8301.8	12.181	1729.73	9.70828e-15	0.0012128	0.17222	0.00391145	0.555432	0.00704217
IDH1	R132H	ATCATATGTCATCATGCTTA	ATCATAGGTCGTCATGCTTATGG	ATCATAGGTCATCATGCTTATGG	M2:p14rUdC|p10rAdC	M1:p14rUdC	20	6436	1	11	263	9	6555.29	0	239.884	0	0	0.0353021	0	0.29314	0
IDH1	R132H	TCATAGTTCATCATGCTTAT	TCATAGGTCGTCATGCTTATGGG	TCATAGGTCATCATGCTTATGGG	M2:p14rUdC|p11rAdC	M1:p14rUdC	20	3889	0	5	4	66	3961.38	2.27573e-12	2.48566e-12	32.6391	0.00817199	0.00817199	0.249165	0.249165	1
IDH1	R132H	GCATGATGACATATGATGAT	GCATGACGACCTATGATGATAGG	GCATGATGACCTATGATGATAGG	M2:p14rUdG|p10rAdG	M1:p10rAdG	20	4268	2	7	169	64	4347.47	2.99334e-13	153.669	26.3028	0.00580964	0.0397514	0.0262038	0.179294	0.146149
IDH1	R132H	GCATGATGACGTATGATGAT	GCATGACGACCTATGATGATAGG	GCATGATGACCTATGATGATAGG	M2:p14rUdG|p10rGdG	M1:p10rGdG	20	4391	67	139	1835	347	4472.77	64.8128	1819.23	390.166	0.0674345	0.327464	0.304156	1.47699	0.205929
IDH1	R132H	GCATGATGACTTATGATGAT	GCATGACGACCTATGATGATAGG	GCATGATGACCTATGATGATAGG	M2:p14rUdG|p10rUdG	M1:p10rUdG	20	3374	19	86	591	458	3436.89	16.9099	578.881	531.266	0.12011	0.243243	0.541743	1.09712	0.493787
IDH1	R132H	GCATGATGAACTATGATGAT	GCATGACGACCTATGATGATAGG	GCATGATGACCTATGATGATAGG	M2:p14rUdG|p11rAdG	M1:p11rAdG	20	4322	3	33	547	46	4402.45	4.84674e-13	531.476	13.6388	0.00275667	0.110178	0.0124337	0.496948	0.0250201
IDH1	R132H	GCATGATGAGCTATGATGAT	GCATGACGACCTATGATGATAGG	GCATGATGACCTATGATGATAGG	M2:p14rUdG|p11rGdG	M1:p11rGdG	20	3154	16	8	221	36	3212.76	6.83191	209.671	4.79177	0.00338483	0.0624518	0.0152669	0.281682	0.0541991
IDH1	R132H	GCATGATGATCTATGATGAT	GCATGACGACCTATGATGATAGG	GCATGATGACCTATGATGATAGG	M2:p14rUdG|p11rUdG	M1:p11rUdG	20	2889	11	29	177	60	2942.81	0	166.623	46.5826	0.0147599	0.0675552	0.0665731	0.304701	0.218487
IDH1	R132H	GCATGATGCCCTATGATGAT	GCATGACGACCTATGATGATAGG	GCATGATGACCTATGATGATAGG	M2:p14rUdG|p12rCdT	M1:p12rCdT	20	8335	28	47	1959	92	8490.24	1.91397e-14	1929.06	24.1502	0.00231248	0.187027	0.0104302	0.843567	0.0123644
IDH1	R132H	GCATGATGGCCTATGATGAT	GCATGACGACCTATGATGATAGG	GCATGATGACCTATGATGATAGG	M2:p14rUdG|p12rGdT	M1:p12rGdT	20	5351	19	26	1159	71	5450.68	5.52656e-18	1139.78	28.2339	0.00426579	0.176472	0.0192404	0.795958	0.0241726
IDH1	R132H	GCATGATGTCCTATGATGAT	GCATGACGACCTATGATGATAGG	GCATGATGACCTATGATGATAGG	M2:p14rUdG|p12rUdT	M1:p12rUdT	20	2145	2	0	128	54	2184.96	4.75418e-15	120.295	38.0084	0.0162203	0.0675569	0.0731599	0.304708	0.240098
IDH1	R132H	GCATGATAACCTATGATGAT	GCATGACGACCTATGATGATAGG	GCATGATGACCTATGATGATAGG	M2:p14rUdG|p13rAdC	M1:p13rAdC	20	4707	17	40	636	61	4794.66	4.5307e-15	619.093	29.3551	0.00539308	0.119132	0.0243249	0.537331	0.0452698
IDH1	R132H	GCATGATCACCTATGATGAT	GCATGACGACCTATGATGATAGG	GCATGATGACCTATGATGATAGG	M2:p14rUdG|p13rCdC	M1:p13rCdC	20	5432	8	36	1202	92	5533.14	2.26378e-12	1182.49	55.9646	0.00826461	0.182889	0.0372766	0.824903	0.0451891
IDH1	R132H	GCATGATTACCTATGATGAT	GCATGACGACCTATGATGATAGG	GCATGATGACCTATGATGATAGG	M2:p14rUdG|p13rUdC	M1:p13rUdC	20	5748	52	56	1186	77	5855.05	38.0567	1165.35	29.257	0.00949722	0.168547	0.0428362	0.760211	0.0563478
IDH1	R132H	GCATGATGACCTATGATGAA	GCATGACGACCTATGATGATAGG	GCATGATGACCTATGATGATAGG	M2:p14rUdG|p1rAdA	M1:p1rAdA	20	3600	55	300	409	151	3666.87	21.7648	396.069	238.484	0.0601982	0.146779	0.271518	0.66203	0.410129
IDH1	R132H	GCATGATGACCTATGATGAC	GCATGACGACCTATGATGATAGG	GCATGATGACCTATGATGATAGG	M2:p14rUdG|p1rCdA	M1:p1rCdA	20	4542	8	45	849	20	4626.41	0	832.686	0	0	0.152532	0	0.687978	0
IDH1	R132H	GCATGATGACCTATGATGAG	GCATGACGACCTATGATGATAGG	GCATGATGACCTATGATGATAGG	M2:p14rUdG|p1rGdA	M1:p1rGdA	20	2974	1	66	130	47	3029.31	5.33133e-13	119.318	43.5249	0.013635	0.0510134	0.061499	0.23009	0.267282
IDH1	R132H	GCATGATGACCTATGATGCT	GCATGACGACCTATGATGATAGG	GCATGATGACCTATGATGATAGG	M2:p14rUdG|p2rCdT	M1:p2rCdT	20	3007	0	5	74	8	3062.77	0	63.1997	0	0	0.0202176	0	0.0911895	0
IDH1	R132H	GCATGATGACCTATGATGGT	GCATGACGACCTATGATGATAGG	GCATGATGACCTATGATGATAGG	M2:p14rUdG|p2rGdT	M1:p2rGdT	20	4736	44	220	813	328	4824.14	20.0269	795.989	407.162	0.0706411	0.198956	0.318619	0.897371	0.355058
IDH1	R132H	GCATGATGACCTATGATGTT	GCATGACGACCTATGATGATAGG	GCATGATGACCTATGATGATAGG	M2:p14rUdG|p2rUdT	M1:p2rUdT	20	3005	16	19	214	45	3060.98	6.40684	203.206	21.5321	0.00848662	0.0682655	0.038278	0.307904	0.124318
IDH1	R132H	GCATGATGACCTATGATAAT	GCATGACGACCTATGATGATAGG	GCATGATGACCTATGATGATAGG	M2:p14rUdG|p3rAdC	M1:p3rAdC	20	6395	61	100	1062	127	6514.08	43.118	1039.03	95.4276	0.0180124	0.147492	0.0812432	0.665246	0.122125
IDH1	R132H	GCATGATGACCTATGATCAT	GCATGACGACCTATGATGATAGG	GCATGATGACCTATGATGATAGG	M2:p14rUdG|p3rCdC	M1:p3rCdC	20	3992	9	6	134	12	4066.08	5.89657e-12	119.661	1.83689e-11	5.79718e-15	0.0285878	2.61475e-14	0.128942	2.02785e-13
IDH1	R132H	GCATGATGACCTATGATTAT	GCATGACGACCTATGATGATAGG	GCATGATGACCTATGATGATAGG	M2:p14rUdG|p3rUdC	M1:p3rUdC	20	7173	5	14	356	47	7306.33	9.39508e-12	330.236	5.8999e-12	2.00286e-15	0.043244	9.03369e-15	0.195047	4.63154e-14
IDH1	R132H	GCATGATGACCTATGAAGAT	GCATGACGACCTATGATGATAGG	GCATGATGACCTATGATGATAGG	M2:p14rUdG|p4rAdA	M1:p4rAdA	20	7024	18	0	175	172	7154.88	2.86903e-15	149.77	118.696	0.0159896	0.0361651	0.0721194	0.163119	0.442128
IDH1	R132H	GCATGATGACCTATGACGAT	GCATGACGACCTATGATGATAGG	GCATGATGACCTATGATGATAGG	M2:p14rUdG|p4rCdA	M1:p4rCdA	20	4112	12	18	255	90	4188.6	1.08708e-15	240.23	63.2937	0.0140899	0.0675679	0.0635511	0.304758	0.20853
IDH1	R132H	GCATGATGACCTATGAGGAT	GCATGACGACCTATGATGATAGG	GCATGATGACCTATGATGATAGG	M2:p14rUdG|p4rGdA	M1:p4rGdA	20	2592	7	0	45	2	2640.04	0	35.6904	0	0	0.0133386	0	0.0601622	0
IDH1	R132H	GCATGATGACCTATGCTGAT	GCATGACGACCTATGATGATAGG	GCATGATGACCTATGATGATAGG	M2:p14rUdG|p5rCdT	M1:p5rCdT	20	6807	91	131	3336	387	6933.79	88.4034	3311.55	397.627	0.0452906	0.345639	0.204278	1.55897	0.131035
IDH1	R132H	GCATGATGACCTATGGTGAT	GCATGACGACCTATGATGATAGG	GCATGATGACCTATGATGATAGG	M2:p14rUdG|p5rGdT	M1:p5rGdT	20	5648	6	106	718	109	5753.09	0	697.713	99.1676	0.0151402	0.121662	0.0682881	0.548742	0.124445
IDH1	R132H	GCATGATGACCTATGTTGAT	GCATGACGACCTATGATGATAGG	GCATGATGACCTATGATGATAGG	M2:p14rUdG|p5rUdT	M1:p5rUdT	20	2971	1	3	122	18	3026.2	2.94039e-13	111.328	2.24446e-13	1.65253e-16	0.0354828	7.45354e-16	0.160041	4.65726e-15
IDH1	R132H	GCATGATGACCTATAATGAT	GCATGACGACCTATGATGATAGG	GCATGATGACCTATGATGATAGG	M2:p14rUdG|p6rAdC	M1:p6rAdC	20	5978	40	101	2588	119	6089.31	16.271	2566.53	99.9928	0.0132538	0.303977	0.0597799	1.37106	0.0436013
IDH1	R132H	GCATGATGACCTATCATGAT	GCATGACGACCTATGATGATAGG	GCATGATGACCTATGATGATAGG	M2:p14rUdG|p6rCdC	M1:p6rCdC	20	3797	10	6	83	44	3867.73	0	69.3612	7.86781	0.0019944	0.0195766	0.00899552	0.0882983	0.101876
IDH1	R132H	GCATGATGACCTATTATGAT	GCATGACGACCTATGATGATAGG	GCATGATGACCTATGATGATAGG	M2:p14rUdG|p6rUdC	M1:p6rUdC	20	5346	8	13	155	155	5445.59	2.86288e-13	135.797	123.856	0.0217091	0.0455113	0.0979167	0.205274	0.477005
IDH1	R132H	GCATGATGACCTAAGATGAT	GCATGACGACCTATGATGATAGG	GCATGATGACCTATGATGATAGG	M2:p14rUdG|p7rAdA	M1:p7rAdA	20	4076	21	36	166	38	4151.91	5.34501	151.359	6.50363	0.00274584	0.0365836	0.0123848	0.165006	0.0750567
IDH1	R132H	GCATGATGACCTACGATGAT	GCATGACGACCTATGATGATAGG	GCATGATGACCTATGATGATAGG	M2:p14rUdG|p7rCdA	M1:p7rCdA	20	3467	31	12	240	29	3531.51	20.7786	227.547	0	0.00549721	0.0602002	0.0247946	0.271527	0.0913155
IDH1	R132H	GCATGATGACCTAGGATGAT	GCATGACGACCTATGATGATAGG	GCATGATGACCTATGATGATAGG	M2:p14rUdG|p7rGdA	M1:p7rGdA	20	5407	22	14	242	103	5507.74	6.08769	222.578	59.4208	0.0113027	0.0486555	0.0509796	0.219455	0.2323
IDH1	R132H	GCATGATGACCTCTGATGAT	GCATGACGACCTATGATGATAGG	GCATGATGACCTATGATGATAGG	M2:p14rUdG|p8rCdT	M1:p8rCdT	20	5152	8	66	1049	183	5247.93	3.5439e-13	1030.49	179.046	0.0277269	0.187309	0.125059	0.844836	0.148028
IDH1	R132H	GCATGATGACCTGTGATGAT	GCATGACGACCTATGATGATAGG	GCATGATGACCTATGATGATAGG	M2:p14rUdG|p8rGdT	M1:p8rGdT	20	6128	60	343	3022	286	6241.97	16.0957	2999.99	386.014	0.0416951	0.351097	0.188061	1.58359	0.118756
IDH1	R132H	GCATGATGACCTTTGATGAT	GCATGACGACCTATGATGATAGG	GCATGATGACCTATGATGATAGG	M2:p14rUdG|p8rUdT	M1:p8rUdT	20	5504	70	40	998	129	5606.53	67.9832	978.23	78.9268	0.0218237	0.157042	0.0984335	0.708322	0.138967
IDH1	R132H	GCATGATGACCAATGATGAT	GCATGACGACCTATGATGATAGG	GCATGATGACCTATGATGATAGG	M2:p14rUdG|p9rAdA	M1:p9rAdA	20	3165	9	0	163	32	3223.96	0	151.631	1.53638e-16	4.55143e-20	0.04492	2.05287e-19	0.202607	1.01323e-18
IDH1	R132H	GCATGATGACCCATGATGAT	GCATGACGACCTATGATGATAGG	GCATGATGACCTATGATGATAGG	M2:p14rUdG|p9rCdA	M1:p9rCdA	20	2453	16	50	132	60	2498.67	5.40489	123.189	57.9019	0.0235765	0.0674411	0.106339	0.304186	0.349586
IDH1	R132H	GCATGATGACCGATGATGAT	GCATGACGACCTATGATGATAGG	GCATGATGACCTATGATGATAGG	M2:p14rUdG|p9rGdA	M1:p9rGdA	20	2844	26	9	132	54	2896.98	22.4659	121.784	25.466	0.0156298	0.0480159	0.0704965	0.216571	0.325513
IDH1	R132H	TCATAAGTCATCATGCTTAT	TCATAGGTCGTCATGCTTATGGG	TCATAGGTCATCATGCTTATGGG	M2:p15rAdC|p11rAdC	M1:p15rAdC	20	6052	7	0	116	89	6164.72	1.04477e-12	94.2613	31.5798	0.00502018	0.0200047	0.153066	0.609947	0.25095
IDH1	R132H	CATAGATCATCATGCTTATG	CATAGGTCGTCATGCTTATGGGG	CATAGGTCATCATGCTTATGGGG	M2:p15rAdC|p12rAdC	M1:p15rAdC	20	6590	14	15	243	88	6712.74	2.22495e-14	219.329	29.2239	0.00419805	0.0357049	0.0135393	0.115153	0.117576
IDH1	R132H	TCATACGTCATCATGCTTAT	TCATAGGTCGTCATGCTTATGGG	TCATAGGTCATCATGCTTATGGG	M2:p15rCdC|p11rAdC	M1:p15rCdC	20	3583	6	0	22	89	3649.75	1.20809e-14	9.12988	62.0544	0.0166771	0.0191307	0.508486	0.583298	0.871743
IDH1	R132H	CATAGCTCATCATGCTTATG	CATAGGTCGTCATGCTTATGGGG	CATAGGTCATCATGCTTATGGGG	M2:p15rCdC|p12rAdC	M1:p15rCdC	20	8005	7	0	156	154	8154.1	0	127.246	85.0936	0.0101708	0.0253799	0.0328023	0.0818538	0.400743
IDH1	R132H	ATCATCGGTCATCATGCTTA	ATCATAGGTCGTCATGCTTATGG	ATCATAGGTCATCATGCTTATGG	M2:p15rCdT|p10rAdC	M1:p15rCdT	20	4019	40	0	167	56	4093.88	37.0533	152.564	5.38743	0.00989551	0.036828	0.0821698	0.305811	0.268695
IDH1	R132H	GCATGCTGACCTATGATGAT	GCATGACGACCTATGATGATAGG	GCATGATGACCTATGATGATAGG	M2:p15rCdT|p14rUdG	M1:p15rCdT	20	5382	77	613	1371	1206	5482.08	44.2473	1351.67	1583.43	0.192365	0.34688	0.867641	1.56457	0.554557
IDH1	R132H	ATCATGGGTCATCATGCTTA	ATCATAGGTCGTCATGCTTATGG	ATCATAGGTCATCATGCTTATGG	M2:p15rGdT|p10rAdC	M1:p15rGdT	20	3665	0	9	90	123	3733.26	0	76.8354	104.931	0.0268021	0.0464278	0.222558	0.385525	0.577284
IDH1	R132H	GCATGGTGACCTATGATGAT	GCATGACGACCTATGATGATAGG	GCATGATGACCTATGATGATAGG	M2:p15rGdT|p14rUdG	M1:p15rGdT	20	3135	15	56	175	153	3193.39	3.87869	163.739	163.221	0.0474144	0.0927747	0.213857	0.41845	0.51107
IDH1	R132H	TCATATGTCATCATGCTTAT	TCATAGGTCGTCATGCTTATGGG	TCATAGGTCATCATGCTTATGGG	M2:p15rUdC|p11rAdC	M1:p15rUdC	20	2964	0	1	57	30	3019.18	1.54476e-13	46.3532	0	5.03913e-17	0.0151207	1.53644e-15	0.461033	3.33259e-15
IDH1	R132H	CATAGTTCATCATGCTTATG	CATAGGTCGTCATGCTTATGGGG	CATAGGTCATCATGCTTATGGGG	M2:p15rUdC|p12rAdC	M1:p15rUdC	20	9699	4	42	1389	125	9879.57	1.39419e-11	1354.16	44.896	0.00398063	0.124045	0.0128381	0.400062	0.0320902
IDH1	R132H	ATCATTGGTCATCATGCTTA	ATCATAGGTCGTCATGCTTATGG	ATCATAGGTCATCATGCTTATGG	M2:p15rUdT|p10rAdC	M1:p15rUdT	20	4322	38	5	304	44	4402.46	28.5951	288.475	0	0.00605888	0.0611238	0.0503114	0.507556	0.0991248
IDH1	R132H	GCATGTTGACCTATGATGAT	GCATGACGACCTATGATGATAGG	GCATGATGACCTATGATGATAGG	M2:p15rUdT|p14rUdG	M1:p15rUdT	20	3855	23	67	274	76	3926.78	6.42572	260.153	65.5854	0.0169082	0.0764833	0.0762627	0.34497	0.221071
IDH1	R132H	ATCAAAGGTCATCATGCTTA	ATCATAGGTCGTCATGCTTATGG	ATCATAGGTCATCATGCTTATGG	M2:p16rAdA|p10rAdC	M1:p16rAdA	20	3081	7	9	34	48	3138.39	1.50255e-15	22.9331	22.5778	0.00709124	0.0142941	0.0588839	0.118694	0.496097
IDH1	R132H	CATAAGTCATCATGCTTATG	CATAGGTCGTCATGCTTATGGGG	CATAGGTCATCATGCTTATGGGG	M2:p16rAdC|p12rAdC	M1:p16rAdC	20	7654	41	4	545	89	7796.6	21.7228	517.507	6.30335	0.00335959	0.0627909	0.0108351	0.202509	0.0535044
IDH1	R132H	GCATAATGACCTATGATGAT	GCATGACGACCTATGATGATAGG	GCATGATGACCTATGATGATAGG	M2:p16rAdC|p14rUdG	M1:p16rAdC	20	4089	20	19	191	39	4165.17	6.33115	176.312	1.01175	0.00168848	0.0407752	0.00761571	0.183912	0.0414095
IDH1	R132H	ATCACAGGTCATCATGCTTA	ATCATAGGTCGTCATGCTTATGG	ATCATAGGTCATCATGCTTATGG	M2:p16rCdA|p10rAdC	M1:p16rCdA	20	4052	11	18	331	53	4127.47	1.23007e-15	316.445	19.851	0.00444715	0.0753391	0.036928	0.625597	0.0590284
IDH1	R132H	CATACGTCATCATGCTTATG	CATAGGTCGTCATGCTTATGGGG	CATAGGTCATCATGCTTATGGGG	M2:p16rCdC|p12rAdC	M1:p16rCdC	20	7497	93	28	457	23	7636.12	58.6611	430.073	4.07871e-10	0.00721996	0.052933	0.0232853	0.170716	0.136398
IDH1	R132H	GCATCATGACCTATGATGAT	GCATGACGACCTATGATGATAGG	GCATGATGACCTATGATGATAGG	M2:p16rCdC|p14rUdG	M1:p16rCdC	20	3369	6	20	110	9	3431.53	1.7454e-12	97.8992	2.54723e-12	1.21624e-15	0.027738	5.48571e-15	0.125109	4.38474e-14
IDH1	R132H	TCATCGGTCATCATGCTTAT	TCATAGGTCGTCATGCTTATGGG	TCATAGGTCATCATGCTTATGGG	M2:p16rCdT|p11rAdC	M1:p16rCdT	20	7978	50	16	81	48	8126.34	13.8301	52.344	0	0.00168814	0.00638925	0.0514715	0.194809	0.264215
IDH1	R132H	ATCAGAGGTCATCATGCTTA	ATCATAGGTCGTCATGCTTATGG	ATCATAGGTCATCATGCTTATGG	M2:p16rGdA|p10rAdC	M1:p16rGdA	20	4187	4	0	59	5	4264.59	0	43.9617	0	0	0.0102034	0	0.0847261	0
IDH1	R132H	TCATGGGTCATCATGCTTAT	TCATAGGTCGTCATGCTTATGGG	TCATAGGTCATCATGCTTATGGG	M2:p16rGdT|p11rAdC	M1:p16rGdT	20	8283	30	22	347	64	8437.16	3.59229e-13	317.248	1.2267e-12	1.81158e-16	0.0362387	5.52353e-15	1.10492	4.99902e-15
IDH1	R132H	CATATGTCATCATGCTTATG	CATAGGTCGTCATGCTTATGGGG	CATAGGTCATCATGCTTATGGGG	M2:p16rUdC|p12rAdC	M1:p16rUdC	20	4065	10	9	76	17	4140.49	0	61.3989	0	0	0.0146122	0	0.0471263	0
IDH1	R132H	GCATTATGACCTATGATGAT	GCATGACGACCTATGATGATAGG	GCATGATGACCTATGATGATAGG	M2:p16rUdC|p14rUdG	M1:p16rUdC	20	3427	87	28	457	43	3490.75	94.7715	444.691	1.82687e-13	0.0235153	0.110339	0.106063	0.497674	0.213118
IDH1	R132H	TCATTGGTCATCATGCTTAT	TCATAGGTCGTCATGCTTATGGG	TCATAGGTCATCATGCTTATGGG	M2:p16rUdT|p11rAdC	M1:p16rUdT	20	9256	13	0	341	45	9427.89	0	307.754	0	0	0.031611	0	0.963825	0
IDH1	R132H	TCAAAGGTCATCATGCTTAT	TCATAGGTCGTCATGCTTATGGG	TCATAGGTCATCATGCTTATGGG	M2:p17rAdA|p11rAdC	M1:p17rAdA	20	4586	2	1	58	147	4671.43	0	41.5271	119.3	0.0246883	0.033282	0.75275	1.01477	0.741791
IDH1	R132H	GCAAGATGACCTATGATGAT	GCATGACGACCTATGATGATAGG	GCATGATGACCTATGATGATAGG	M2:p17rAdA|p14rUdG	M1:p17rAdA	20	5029	65	359	1476	125	5122.44	19.1023	1457.94	212.202	0.033957	0.245187	0.153159	1.10589	0.138494
IDH1	R132H	TCACAGGTCATCATGCTTAT	TCATAGGTCGTCATGCTTATGGG	TCATAGGTCATCATGCTTATGGG	M2:p17rCdA|p11rAdC	M1:p17rCdA	20	5691	19	5	139	99	5797.03	1.74274	118.558	49.2442	0.00854543	0.0281237	0.260551	0.857494	0.303852
IDH1	R132H	GCACGATGACCTATGATGAT	GCATGACGACCTATGATGATAGG	GCATGATGACCTATGATGATAGG	M2:p17rCdA|p14rUdG	M1:p17rCdA	20	4587	53	281	731	108	4672.26	15.1141	714.524	170.145	0.0332479	0.158769	0.149961	0.716111	0.209411
IDH1	R132H	ATCCTAGGTCATCATGCTTA	ATCATAGGTCGTCATGCTTATGG	ATCATAGGTCATCATGCTTATGG	M2:p17rCdT|p10rAdC	M1:p17rCdT	20	5099	1	0	955	73	5193.95	1.25136e-12	936.685	24.2364	0.00393776	0.156124	0.0326982	1.29641	0.0252221
IDH1	R132H	CATCGGTCATCATGCTTATG	CATAGGTCGTCATGCTTATGGGG	CATAGGTCATCATGCTTATGGGG	M2:p17rCdT|p12rAdC	M1:p17rCdT	20	5106	1	41	933	87	5201.04	6.38654e-12	914.66	55.8442	0.00904866	0.157255	0.0291832	0.507167	0.0575415
IDH1	R132H	TCAGAGGTCATCATGCTTAT	TCATAGGTCGTCATGCTTATGGG	TCATAGGTCATCATGCTTATGGG	M2:p17rGdA|p11rAdC	M1:p17rGdA	20	5525	25	6	66	45	5627.84	3.17771	46.1545	0	0.000559734	0.00812984	0.0170664	0.24788	0.0688493
IDH1	R132H	GCAGGATGACCTATGATGAT	GCATGACGACCTATGATGATAGG	GCATGATGACCTATGATGATAGG	M2:p17rGdA|p14rUdG	M1:p17rGdA	20	5746	37	61	2075	153	5853.03	20.326	2054.36	127.547	0.0183573	0.270867	0.0827988	1.22172	0.0677724
IDH1	R132H	ATCGTAGGTCATCATGCTTA	ATCATAGGTCGTCATGCTTATGG	ATCATAGGTCATCATGCTTATGG	M2:p17rGdT|p10rAdC	M1:p17rGdT	20	3780	4	0	96	9	3850.1	7.64212e-12	82.4234	1.65664e-11	6.15599e-15	0.0209594	5.11178e-14	0.174042	2.9371e-13
IDH1	R132H	CATGGGTCATCATGCTTATG	CATAGGTCGTCATGCTTATGGGG	CATAGGTCATCATGCTTATGGGG	M2:p17rGdT|p12rAdC	M1:p17rGdT	20	6695	24	56	1739	144	6819.71	1.18644e-15	1714.95	109.776	0.012699	0.211087	0.040956	0.680784	0.06016
IDH1	R132H	ATCTTAGGTCATCATGCTTA	ATCATAGGTCGTCATGCTTATGG	ATCATAGGTCATCATGCTTATGG	M2:p17rUdT|p10rAdC	M1:p17rUdT	20	5109	47	0	103	96	5204.19	42.954	84.6484	37.8083	0.0150406	0.0228055	0.124894	0.189371	0.659517
IDH1	R132H	CATTGGTCATCATGCTTATG	CATAGGTCGTCATGCTTATGGGG	CATAGGTCATCATGCTTATGGGG	M2:p17rUdT|p12rAdC	M1:p17rUdT	20	7189	49	5	399	140	7322.95	36.8014	373.177	68.4756	0.0134946	0.056612	0.043522	0.182581	0.238371
IDH1	R132H	CAAAGGTCATCATGCTTATG	CATAGGTCGTCATGCTTATGGGG	CATAGGTCATCATGCTTATGGGG	M2:p18rAdA|p12rAdC	M1:p18rAdA	20	9082	9	14	2865	165	9251.14	3.88084e-13	2832.38	90.0497	0.00739714	0.240063	0.0238568	0.774237	0.0308133
IDH1	R132H	ATAATAGGTCATCATGCTTA	ATCATAGGTCGTCATGCTTATGG	ATCATAGGTCATCATGCTTATGG	M2:p18rAdG|p10rAdC	M1:p18rAdG	20	3436	24	0	73	123	3500.04	21.0845	60.6577	97.7106	0.0322858	0.0430408	0.268093	0.3574	0.750119
IDH1	R132H	CACAGGTCATCATGCTTATG	CATAGGTCGTCATGCTTATGGGG	CATAGGTCATCATGCTTATGGGG	M2:p18rCdA|p12rAdC	M1:p18rCdA	20	6570	31	12	881	218	6692.43	17.7986	857.4	177.908	0.025267	0.133665	0.0814896	0.431088	0.189032
IDH1	R132H	TCCTAGGTCATCATGCTTAT	TCATAGGTCGTCATGCTTATGGG	TCATAGGTCATCATGCTTATGGG	M2:p18rCdT|p11rAdC	M1:p18rCdT	20	6122	2	10	253	60	6235.98	8.369e-12	231.01	0	1.29411e-15	0.0357214	3.94576e-14	1.08915	3.62279e-14
IDH1	R132H	GCCTGATGACCTATGATGAT	GCATGACGACCTATGATGATAGG	GCATGATGACCTATGATGATAGG	M2:p18rCdT|p14rUdG	M1:p18rCdT	20	5658	38	164	1805	139	5763.31	7.22213	1784.68	153.738	0.0208796	0.25145	0.0941754	1.13414	0.0830369
IDH1	R132H	CAGAGGTCATCATGCTTATG	CATAGGTCGTCATGCTTATGGGG	CATAGGTCATCATGCTTATGGGG	M2:p18rGdA|p12rAdC	M1:p18rGdA	20	6230	1	59	582	86	6345.95	0	559.622	47.3516	0.00681031	0.0872977	0.0219642	0.281547	0.0780125
IDH1	R132H	ATGATAGGTCATCATGCTTA	ATCATAGGTCGTCATGCTTATGG	ATCATAGGTCATCATGCTTATGG	M2:p18rGdG|p10rAdC	M1:p18rGdG	20	3570	99	24	107	35	3636.3	104.481	94.1772	4.30151e-12	0.0272443	0.0245576	0.226229	0.20392	1.1094
IDH1	R132H	TCGTAGGTCATCATGCTTAT	TCATAGGTCGTCATGCTTATGGG	TCATAGGTCATCATGCTTATGGG	M2:p18rGdT|p11rAdC	M1:p18rGdT	20	9111	39	9	96	165	9280.76	14.5252	63.2731	83.2084	0.0103512	0.0155142	0.315609	0.47303	0.667208
IDH1	R132H	GCGTGATGACCTATGATGAT	GCATGACGACCTATGATGATAGG	GCATGATGACCTATGATGATAGG	M2:p18rGdT|p14rUdG	M1:p18rGdT	20	5500	21	322	1844	158	5602.16	0	1824.24	238.405	0.0311038	0.269106	0.14029	1.21378	0.115582
IDH1	R132H	ATTATAGGTCATCATGCTTA	ATCATAGGTCGTCATGCTTATGG	ATCATAGGTCATCATGCTTATGG	M2:p18rUdG|p10rAdC	M1:p18rUdG	20	3261	0	10	85	37	3321.71	0	73.2866	7.58605	0.0022295	0.023768	0.0185132	0.197364	0.0938024
IDH1	R132H	TCTTAGGTCATCATGCTTAT	TCATAGGTCGTCATGCTTATGGG	TCATAGGTCATCATGCTTATGGG	M2:p18rUdT|p11rAdC	M1:p18rUdT	20	4714	5	0	67	5	4801.36	1.2746e-11	50.0689	2.96158e-11	8.73184e-15	0.0103205	2.66235e-13	0.314672	8.46071e-13
IDH1	R132H	GCTTGATGACCTATGATGAT	GCATGACGACCTATGATGATAGG	GCATGATGACCTATGATGATAGG	M2:p18rUdT|p14rUdG	M1:p18rUdT	20	7182	44	71	4097	172	7315.78	22.2809	4071.2	135.537	0.0136701	0.364384	0.0616574	1.64352	0.0375156
IDH1	R132H	AACATAGGTCATCATGCTTA	ATCATAGGTCGTCATGCTTATGG	ATCATAGGTCATCATGCTTATGG	M2:p19rAdA|p10rAdC	M1:p19rAdA	20	4103	3	0	305	113	4179.43	0	290.262	84.2956	0.0185103	0.0822483	0.153705	0.682969	0.225054
IDH1	R132H	TAATAGGTCATCATGCTTAT	TCATAGGTCGTCATGCTTATGGG	TCATAGGTCATCATGCTTATGGG	M2:p19rAdG|p11rAdC	M1:p19rAdG	20	5485	21	23	115	87	5587.18	2.43312	95.2979	43.8106	0.00807225	0.0242826	0.246124	0.74038	0.332429
IDH1	R132H	GAATGATGACCTATGATGAT	GCATGACGACCTATGATGATAGG	GCATGATGACCTATGATGATAGG	M2:p19rAdG|p14rUdG	M1:p19rAdG	20	4173	46	40	791	74	4250.72	39.6343	776.011	38.7648	0.0153569	0.159599	0.0692658	0.719855	0.0962218
IDH1	R132H	ACCATAGGTCATCATGCTTA	ATCATAGGTCGTCATGCTTATGG	ATCATAGGTCATCATGCTTATGG	M2:p19rCdA|p10rAdC	M1:p19rCdA	20	4361	22	0	233	27	4442.09	1.47375	217.336	0	0.000316193	0.0466296	0.00262559	0.3872	0.00678096
IDH1	R132H	CCTAGGTCATCATGCTTATG	CATAGGTCGTCATGCTTATGGGG	CATAGGTCATCATGCTTATGGGG	M2:p19rCdT|p12rAdC	M1:p19rCdT	20	5538	32	21	772	17	5640.87	3.87497e-13	752.108	2.37705e-11	3.77883e-15	0.117646	1.21873e-14	0.379425	3.21204e-14
IDH1	R132H	AGCATAGGTCATCATGCTTA	ATCATAGGTCGTCATGCTTATGG	ATCATAGGTCATCATGCTTATGG	M2:p19rGdA|p10rAdC	M1:p19rGdA	20	4507	24	9	788	58	4590.97	11.9136	771.811	13.099	0.00464247	0.145683	0.0385499	1.20972	0.0318669
IDH1	R132H	TGATAGGTCATCATGCTTAT	TCATAGGTCGTCATGCTTATGGG	TCATAGGTCATCATGCTTATGGG	M2:p19rGdG|p11rAdC	M1:p19rGdG	20	10359	10	5	394	88	10551.7	7.77923e-12	356.791	2.37048e-12	9.30438e-16	0.0327076	2.83692e-14	0.997258	2.84472e-14
IDH1	R132H	GGATGATGACCTATGATGAT	GCATGACGACCTATGATGATAGG	GCATGATGACCTATGATGATAGG	M2:p19rGdG|p14rUdG	M1:p19rGdG	20	4486	24	81	1115	107	4569.53	4.10808	1098.89	100.672	0.0181495	0.207781	0.0818613	0.937172	0.0873493
IDH1	R132H	CGTAGGTCATCATGCTTATG	CATAGGTCGTCATGCTTATGGGG	CATAGGTCATCATGCTTATGGGG	M2:p19rGdT|p12rAdC	M1:p19rGdT	20	8011	13	295	4084	233	8159.93	0	4055.23	287.111	0.0229647	0.347324	0.0740643	1.12017	0.066119
IDH1	R132H	TTATAGGTCATCATGCTTAT	TCATAGGTCGTCATGCTTATGGG	TCATAGGTCATCATGCTTATGGG	M2:p19rUdG|p11rAdC	M1:p19rUdG	20	5285	8	0	165	65	5383.44	2.4955e-13	146.016	12.3872	0.00223521	0.0285832	0.0681519	0.871505	0.0782003
IDH1	R132H	GTATGATGACCTATGATGAT	GCATGACGACCTATGATGATAGG	GCATGATGACCTATGATGATAGG	M2:p19rUdG|p14rUdG	M1:p19rUdG	20	4730	28	280	374	94	4817.88	0	357.01	156.142	0.0292893	0.0962577	0.132106	0.43416	0.30428
IDH1	R132H	CTTAGGTCATCATGCTTATG	CATAGGTCGTCATGCTTATGGGG	CATAGGTCATCATGCTTATGGGG	M2:p19rUdT|p12rAdC	M1:p19rUdT	20	6234	17	30	3389	89	6350.11	0	3366.61	40.2912	0.00412946	0.349175	0.0133181	1.12614	0.0118264
IDH1	R132H	ACATAGGTCATCATGCTTAT	TCATAGGTCGTCATGCTTATGGG	TCATAGGTCATCATGCTTATGGG	M2:p20rAdA|p11rAdC	M1:p20rAdA	20	4985	2	0	134	116	5077.85	5.80549e-14	116.094	76.9917	0.0146068	0.0366321	0.445364	1.11692	0.398744
IDH1	R132H	ACATGATGACCTATGATGAT	GCATGACGACCTATGATGATAGG	GCATGATGACCTATGATGATAGG	M2:p20rAdC|p14rUdG	M1:p20rAdC	20	2781	5	23	83	31	2832.77	3.31143e-13	73.0108	11.0941	0.00380343	0.0288339	0.0171549	0.130052	0.131908
IDH1	R132H	AATAGGTCATCATGCTTATG	CATAGGTCGTCATGCTTATGGGG	CATAGGTCATCATGCTTATGGGG	M2:p20rAdG|p12rAdC	M1:p20rAdG	20	6085	21	58	3173	149	6198.34	3.38102e-15	3151.14	124.006	0.0130898	0.345717	0.0422164	1.11499	0.0378628
IDH1	R132H	CCATAGGTCATCATGCTTAT	TCATAGGTCGTCATGCTTATGGG	TCATAGGTCATCATGCTTATGGG	M2:p20rCdA|p11rAdC	M1:p20rCdA	20	6279	35	7	133	126	6395.99	21.3977	110.446	68.6584	0.0136521	0.0271514	0.416255	0.82785	0.502814
IDH1	R132H	CCATGATGACCTATGATGAT	GCATGACGACCTATGATGATAGG	GCATGATGACCTATGATGATAGG	M2:p20rCdC|p14rUdG	M1:p20rCdC	20	3948	39	552	1234	238	4021.11	3.87195e-12	1219.82	437.103	0.0769815	0.291813	0.347217	1.31619	0.263804
IDH1	R132H	CTCATAGGTCATCATGCTTA	ATCATAGGTCGTCATGCTTATGG	ATCATAGGTCATCATGCTTATGG	M2:p20rCdT|p10rAdC	M1:p20rCdT	20	3612	7	0	150	40	3679.28	8.07497e-14	137.026	3.18313	0.00083339	0.0367088	0.00692026	0.304821	0.0227027
IDH1	R132H	GCATAGGTCATCATGCTTAT	TCATAGGTCGTCATGCTTATGGG	TCATAGGTCATCATGCTTATGGG	M2:p20rGdA|p11rAdC	M1:p20rGdA	20	7187	85	25	201	47	7320.57	62.2591	175.185	0	0.00823749	0.0231788	0.251162	0.706724	0.35539
IDH1	R132H	GATAGGTCATCATGCTTATG	CATAGGTCGTCATGCTTATGGGG	CATAGGTCATCATGCTTATGGGG	M2:p20rGdG|p12rAdC	M1:p20rGdG	20	7540	14	116	3238	138	7680.33	0	3210.92	114.098	0.0103675	0.302127	0.0334365	0.974401	0.0343149
IDH1	R132H	GTCATAGGTCATCATGCTTA	ATCATAGGTCGTCATGCTTATGG	ATCATAGGTCATCATGCTTATGG	M2:p20rGdT|p10rAdC	M1:p20rGdT	20	3529	1	0	133	15	3594.5	4.37012e-12	120.325	5.39742e-12	2.62934e-15	0.0323904	2.18334e-14	0.268962	8.11766e-14
IDH1	R132H	TCATGATGACCTATGATGAT	GCATGACGACCTATGATGATAGG	GCATGATGACCTATGATGATAGG	M2:p20rUdC|p14rUdG	M1:p20rUdC	20	5798	18	113	1983	129	5905.92	0	1962.17	123.755	0.0154852	0.261007	0.0698444	1.17724	0.0593287
IDH1	R132H	TATAGGTCATCATGCTTATG	CATAGGTCGTCATGCTTATGGGG	CATAGGTCATCATGCTTATGGGG	M2:p20rUdG|p12rAdC	M1:p20rUdG	20	2782	1	23	132	63	2833.79	0	122.007	49.2945	0.0164037	0.0570038	0.052904	0.183845	0.287764
IDH1	R132H	TTCATAGGTCATCATGCTTA	ATCATAGGTCGTCATGCTTATGG	ATCATAGGTCATCATGCTTATGG	M2:p20rUdT|p10rAdC	M1:p20rUdT	20	3381	8	0	147	44	3443.98	0	134.855	10.8109	0.00301169	0.0405795	0.0250083	0.336962	0.074217
KRAS	G12D	GTGGTAGTTGGAGCTGA	CTTGTGGTAGTTGGAGCTGGTGG	CTTGTGGTAGTTGGAGCTGATGG	M1:p1rAdC	M0	17	16286	310	1224	5442	796	16588.6	204.406	5383.5	1131.08	0.0572982	0.279504	0.234377	1.14331	0.205
KRAS	G12D	TGTGGTAGTTGGAGCTGA	CTTGTGGTAGTTGGAGCTGGTGG	CTTGTGGTAGTTGGAGCTGATGG	M1:p1rAdC	M0	18	14713	169	2573	4873	1214	14985.1	0	4820.16	2207.92	0.1003	0.319267	0.410276	1.30596	0.314157
KRAS	G12D	TTGTGGTAGTTGGAGCTGA	CTTGTGGTAGTTGGAGCTGGTGG	CTTGTGGTAGTTGGAGCTGATGG	M1:p1rAdC	M0	19	13202	169	2394	1741	1758	13446.3	3.90602e-10	1693.58	2810.8	0.156584	0.250931	0.640506	1.02643	0.624014
KRAS	G12D	CTTGTGGTAGTTGGAGCTGA	CTTGTGGTAGTTGGAGCTGGTGG	CTTGTGGTAGTTGGAGCTGATGG	M1:p1rAdC	M0	20	7115	118	770	1490	599	7247.1	43.7716	1464.44	894.695	0.0972503	0.24447	0.3978	1	0.3978
KRAS	G12D	GTTGGAGCTGATGGCGT	GTAGTTGGAGCTGGTGGCGTAGG	GTAGTTGGAGCTGATGGCGTAGG	M1:p7rAdC	M0	17	16342	283	4060	1649	4633	16644.3	5.74581e-12	1590.31	6813.74	0.272024	0.335513	0.849295	1.04752	0.810769
KRAS	G12D	AGTTGGAGCTGATGGCGT	GTAGTTGGAGCTGGTGGCGTAGG	GTAGTTGGAGCTGATGGCGTAGG	M1:p7rAdC	M0	18	15165	198	4394	1248	3517	15444.3	0	1193.54	5617.61	0.252414	0.306043	0.788072	0.955509	0.824767
KRAS	G12D	TAGTTGGAGCTGATGGCGT	GTAGTTGGAGCTGGTGGCGTAGG	GTAGTTGGAGCTGATGGCGTAGG	M1:p7rAdC	M0	19	13855	242	2078	680	3527	14112.4	121.644	630.235	4760.77	0.248785	0.274701	0.776742	0.857653	0.905659
KRAS	G12D	GTAGTTGGAGCTGATGGCGT	GTAGTTGGAGCTGGTGGCGTAGG	GTAGTTGGAGCTGATGGCGTAGG	M1:p7rAdC	M0	20	9354	186	1791	553	2928	9527.58	82.0637	519.403	4008.89	0.28936	0.320293	0.903421	1	0.903421
KRAS	G12D	CTTGTGGTAGATGGAGCTGA	CTTGTGGTAGTTGGAGCTGGTGG	CTTGTGGTAGTTGGAGCTGATGG	M2:p10rAdA|p1rAdC	M1:p10rAdA	20	10624	30	132	2951	467	10821.9	1.5171e-13	2912.84	474.75	0.0334108	0.238403	0.136666	0.975184	0.140144
KRAS	G12D	GTAGTTGGAGATGATGGCGT	GTAGTTGGAGCTGGTGGCGTAGG	GTAGTTGGAGCTGATGGCGTAGG	M2:p10rAdG|p7rAdC	M1:p10rAdG	20	9886	30	86	4225	323	10070.2	3.76994e-14	4189.49	295.1	0.0202751	0.308119	0.0633018	0.961988	0.065803
KRAS	G12D	CTTGTGGTAGCTGGAGCTGA	CTTGTGGTAGTTGGAGCTGGTGG	CTTGTGGTAGTTGGAGCTGATGG	M2:p10rCdA|p1rAdC	M1:p10rCdA	20	9774	246	122	2233	551	9956.09	291.768	2197.89	488.367	0.060316	0.207688	0.246722	0.849543	0.290417
KRAS	G12D	CTTGTGGTAGGTGGAGCTGA	CTTGTGGTAGTTGGAGCTGGTGG	CTTGTGGTAGTTGGAGCTGATGG	M2:p10rGdA|p1rAdC	M1:p10rGdA	20	10029	98	106	2852	280	10215.8	81.2562	2815.98	223.243	0.0228324	0.227891	0.0933955	0.932184	0.10019
KRAS	G12D	GTAGTTGGAGGTGATGGCGT	GTAGTTGGAGCTGGTGGCGTAGG	GTAGTTGGAGCTGATGGCGTAGG	M2:p10rGdG|p7rAdC	M1:p10rGdG	20	6900	27	180	3088	277	7028.44	1.12472e-13	3063.22	311.36	0.0299298	0.324384	0.0934448	1.01277	0.0922664
KRAS	G12D	GTAGTTGGAGTTGATGGCGT	GTAGTTGGAGCTGGTGGCGTAGG	GTAGTTGGAGCTGATGGCGTAGG	M2:p10rUdG|p7rAdC	M1:p10rUdG	20	7044	89	440	2999	523	7175.01	47.4699	2973.7	683.094	0.0671519	0.336125	0.209657	1.04943	0.199783
KRAS	G12D	CTTGTGGTAATTGGAGCTGA	CTTGTGGTAGTTGGAGCTGGTGG	CTTGTGGTAGTTGGAGCTGATGG	M2:p11rAdC|p1rAdC	M1:p11rAdC	20	8814	112	40	371	119	8978.18	108.357	339.34	13.1876	0.0128768	0.0373477	0.0526723	0.15277	0.344781
KRAS	G12D	GTAGTTGGAACTGATGGCGT	GTAGTTGGAGCTGGTGGCGTAGG	GTAGTTGGAGCTGATGGCGTAGG	M2:p11rAdC|p7rAdC	M1:p11rAdC	20	7400	51	222	2796	305	7537.76	15.3886	2769.42	349.032	0.0341487	0.29222	0.106617	0.91235	0.11686
KRAS	G12D	CTTGTGGTACTTGGAGCTGA	CTTGTGGTAGTTGGAGCTGGTGG	CTTGTGGTAGTTGGAGCTGATGG	M2:p11rCdC|p1rAdC	M1:p11rCdC	20	16993	45	20	159	262	17309.6	4.2531e-13	97.9611	110.428	0.00630369	0.0118957	0.0257851	0.0486592	0.529912
KRAS	G12D	GTAGTTGGACCTGATGGCGT	GTAGTTGGAGCTGGTGGCGTAGG	GTAGTTGGAGCTGATGGCGTAGG	M2:p11rCdC|p7rAdC	M1:p11rCdC	20	8504	31	43	4886	388	8662.47	11.3859	4855.45	370.421	0.0274686	0.375969	0.0857608	1.17383	0.0730608
KRAS	G12D	CTTGTGGTATTTGGAGCTGA	CTTGTGGTAGTTGGAGCTGGTGG	CTTGTGGTAGTTGGAGCTGATGG	M2:p11rUdC|p1rAdC	M1:p11rUdC	20	13748	47	4	729	217	14004.2	5.87815	679.617	89.0151	0.00642097	0.0520096	0.0262648	0.212744	0.123457
KRAS	G12D	GTAGTTGGATCTGATGGCGT	GTAGTTGGAGCTGGTGGCGTAGG	GTAGTTGGAGCTGATGGCGTAGG	M2:p11rUdC|p7rAdC	M1:p11rUdC	20	7285	29	63	3596	325	7420.74	9.11391	3569.83	318.269	0.028926	0.343534	0.0903109	1.07256	0.0842012
KRAS	G12D	CTTGTGGTCGTTGGAGCTGA	CTTGTGGTAGTTGGAGCTGGTGG	CTTGTGGTAGTTGGAGCTGATGG	M2:p12rCdT|p1rAdC	M1:p12rCdT	20	12914	90	393	4820	876	13154.5	42.0125	4773.61	1016.76	0.0557632	0.304967	0.228098	1.24746	0.18285
KRAS	G12D	GTAGTTGGCGCTGATGGCGT	GTAGTTGGAGCTGGTGGCGTAGG	GTAGTTGGAGCTGATGGCGTAGG	M2:p12rCdT|p7rAdC	M1:p12rCdT	20	9378	79	1703	4758	1088	9551.35	0	4724.32	1805.53	0.112276	0.406055	0.35054	1.26776	0.276504
KRAS	G12D	CTTGTGGTGGTTGGAGCTGA	CTTGTGGTAGTTGGAGCTGGTGG	CTTGTGGTAGTTGGAGCTGATGG	M2:p12rGdT|p1rAdC	M1:p12rGdT	20	8891	314	540	1893	1070	9056.45	351.961	1861.06	1252.41	0.128126	0.248643	0.524095	1.01707	0.5153
KRAS	G12D	GTAGTTGGGGCTGATGGCGT	GTAGTTGGAGCTGGTGGCGTAGG	GTAGTTGGAGCTGATGGCGTAGG	M2:p12rGdT|p7rAdC	M1:p12rGdT	20	6472	210	1096	624	3569	6592.55	251.981	600.753	4501.58	0.397892	0.427086	1.24227	1.33342	0.931645
KRAS	G12D	CTTGTGGTTGTTGGAGCTGA	CTTGTGGTAGTTGGAGCTGGTGG	CTTGTGGTAGTTGGAGCTGATGG	M2:p12rUdT|p1rAdC	M1:p12rUdT	20	6963	32	291	2332	547	7092.6	2.36901e-13	2306.99	673.546	0.0668656	0.29589	0.273512	1.21033	0.225982
KRAS	G12D	GTAGTTGGTGCTGATGGCGT	GTAGTTGGAGCTGGTGGCGTAGG	GTAGTTGGAGCTGATGGCGTAGG	M2:p12rUdT|p7rAdC	M1:p12rUdT	20	6753	19	981	1784	670	6877.93	8.11056e-10	1759.75	1075.05	0.110685	0.291864	0.345574	0.911241	0.379234
KRAS	G12D	CTTGTGGAAGTTGGAGCTGA	CTTGTGGTAGTTGGAGCTGGTGG	CTTGTGGTAGTTGGAGCTGATGG	M2:p13rAdA|p1rAdC	M1:p13rAdA	20	5185	23	9	119	66	5281.6	7.63311	100.375	15.6558	0.00430856	0.0214663	0.0176241	0.0878076	0.200712
KRAS	G12D	GTAGTTGAAGCTGATGGCGT	GTAGTTGGAGCTGGTGGCGTAGG	GTAGTTGGAGCTGATGGCGTAGG	M2:p13rAdC|p7rAdC	M1:p13rAdC	20	8883	62	1092	3129	713	9047.62	1.35288e-10	3097.1	1140.65	0.0858579	0.318979	0.26806	0.995895	0.269165
KRAS	G12D	CTTGTGGCAGTTGGAGCTGA	CTTGTGGTAGTTGGAGCTGGTGG	CTTGTGGTAGTTGGAGCTGATGG	M2:p13rCdA|p1rAdC	M1:p13rCdA	20	10158	123	28	1488	285	10347.3	125.449	1451.51	184.965	0.0256346	0.135143	0.104858	0.552801	0.189684
KRAS	G12D	GTAGTTGCAGCTGATGGCGT	GTAGTTGGAGCTGGTGGCGTAGG	GTAGTTGGAGCTGATGGCGTAGG	M2:p13rCdC|p7rAdC	M1:p13rCdC	20	8628	53	565	5374	612	8788.39	2.03078e-12	5343.01	830.697	0.0555201	0.412623	0.173341	1.28827	0.134554
KRAS	G12D	CTTGTGGGAGTTGGAGCTGA	CTTGTGGTAGTTGGAGCTGGTGG	CTTGTGGTAGTTGGAGCTGATGG	M2:p13rGdA|p1rAdC	M1:p13rGdA	20	8036	29	128	2552	173	8185.62	0	2523.13	154.153	0.0141908	0.246461	0.0580471	1.00815	0.0575781
KRAS	G12D	GTAGTTGTAGCTGATGGCGT	GTAGTTGGAGCTGGTGGCGTAGG	GTAGTTGGAGCTGATGGCGTAGG	M2:p13rUdC|p7rAdC	M1:p13rUdC	20	6938	21	422	2842	397	7066.9	2.44619e-11	2817.08	542.583	0.0520386	0.322221	0.162471	1.00602	0.161499
KRAS	G12D	CTTGTGATAGTTGGAGCTGA	CTTGTGGTAGTTGGAGCTGGTGG	CTTGTGGTAGTTGGAGCTGATGG	M2:p14rAdC|p1rAdC	M1:p14rAdC	20	8526	76	50	757	92	8684.81	58.5639	726.375	4.11494	0.00661597	0.0771058	0.0270625	0.3154	0.0858038
KRAS	G12D	GTAGTTAGAGCTGATGGCGT	GTAGTTGGAGCTGGTGGCGTAGG	GTAGTTGGAGCTGATGGCGTAGG	M2:p14rAdC|p7rAdC	M1:p14rAdC	20	9280	53	1313	4882	784	9451.76	6.84376e-10	4848.67	1301.26	0.0834052	0.394184	0.260403	1.2307	0.21159
KRAS	G12D	CTTGTGCTAGTTGGAGCTGA	CTTGTGGTAGTTGGAGCTGGTGG	CTTGTGGTAGTTGGAGCTGATGG	M2:p14rCdC|p1rAdC	M1:p14rCdC	20	10773	35	53	247	221	10973.7	3.85618e-16	208.303	150.295	0.0132625	0.0316439	0.0542501	0.129439	0.419118
KRAS	G12D	GTAGTTCGAGCTGATGGCGT	GTAGTTGGAGCTGGTGGCGTAGG	GTAGTTGGAGCTGATGGCGTAGG	M2:p14rCdC|p7rAdC	M1:p14rCdC	20	9803	56	441	4036	737	9985.45	5.81985e-16	4000.79	920.169	0.0617298	0.330124	0.192729	1.03069	0.18699
KRAS	G12D	CTTGTGTTAGTTGGAGCTGA	CTTGTGGTAGTTGGAGCTGGTGG	CTTGTGGTAGTTGGAGCTGATGG	M2:p14rUdC|p1rAdC	M1:p14rUdC	20	12546	34	9	393	190	12779.7	6.55192e-14	347.935	75.3205	0.0057048	0.0320575	0.0233354	0.131131	0.177955
KRAS	G12D	GTAGTTTGAGCTGATGGCGT	GTAGTTGGAGCTGGTGGCGTAGG	GTAGTTGGAGCTGATGGCGTAGG	M2:p14rUdC|p7rAdC	M1:p14rUdC	20	8111	66	563	4011	623	8261.82	0	3981.87	849.483	0.0648799	0.368998	0.202564	1.15206	0.175827
KRAS	G12D	GTAGTAGGAGCTGATGGCGT	GTAGTTGGAGCTGGTGGCGTAGG	GTAGTTGGAGCTGATGGCGTAGG	M2:p15rAdA|p7rAdC	M1:p15rAdA	20	6094	42	896	1621	894	6206.91	0	1599.11	1319.63	0.144606	0.319839	0.451481	0.998582	0.452122
KRAS	G12D	CTTGTAGTAGTTGGAGCTGA	CTTGTGGTAGTTGGAGCTGGTGG	CTTGTGGTAGTTGGAGCTGATGG	M2:p15rAdC|p1rAdC	M1:p15rAdC	20	15663	121	37	1271	206	15954.8	91.6033	1214.74	36.8162	0.00742397	0.0723528	0.0303676	0.295958	0.102608
KRAS	G12D	GTAGTCGGAGCTGATGGCGT	GTAGTTGGAGCTGGTGGCGTAGG	GTAGTTGGAGCTGATGGCGTAGG	M2:p15rCdA|p7rAdC	M1:p15rCdA	20	9772	192	2569	980	1954	9952.42	0	944.905	3151.11	0.224303	0.291564	0.700306	0.910302	0.769311
KRAS	G12D	CTTGTCGTAGTTGGAGCTGA	CTTGTGGTAGTTGGAGCTGGTGG	CTTGTGGTAGTTGGAGCTGATGG	M2:p15rCdC|p1rAdC	M1:p15rCdC	20	15393	29	0	468	289	15679.8	0	412.708	155.113	0.00954687	0.0349481	0.0390513	0.142954	0.273173
KRAS	G12D	GTAGTGGGAGCTGATGGCGT	GTAGTTGGAGCTGGTGGCGTAGG	GTAGTTGGAGCTGATGGCGTAGG	M2:p15rGdA|p7rAdC	M1:p15rGdA	20	6297	164	1089	665	1938	6413.93	122.44	642.382	2595.06	0.278039	0.331236	0.868074	1.03416	0.839397
KRAS	G12D	CTTGTTGTAGTTGGAGCTGA	CTTGTGGTAGTTGGAGCTGGTGG	CTTGTGGTAGTTGGAGCTGATGG	M2:p15rUdC|p1rAdC	M1:p15rUdC	20	11879	77	19	595	189	12100.3	52.1628	552.331	69.29	0.00950774	0.0486626	0.0388912	0.199053	0.195381
KRAS	G12D	CTTGAGGTAGTTGGAGCTGA	CTTGTGGTAGTTGGAGCTGGTGG	CTTGTGGTAGTTGGAGCTGATGG	M2:p16rAdA|p1rAdC	M1:p16rAdA	20	12147	64	2	371	112	12373.1	23.6479	327.368	0	0.0018585	0.0257281	0.00760218	0.10524	0.0722363
KRAS	G12D	GTAGATGGAGCTGATGGCGT	GTAGTTGGAGCTGGTGGCGTAGG	GTAGTTGGAGCTGATGGCGTAGG	M2:p16rAdA|p7rAdC	M1:p16rAdA	20	5115	84	1000	861	834	5209.7	2.90255e-13	842.629	1298.05	0.176596	0.291234	0.551358	0.909272	0.606373
KRAS	G12D	CTTGCGGTAGTTGGAGCTGA	CTTGTGGTAGTTGGAGCTGGTGG	CTTGTGGTAGTTGGAGCTGATGG	M2:p16rCdA|p1rAdC	M1:p16rCdA	20	12201	46	48	3108	114	12428.3	1.51356	3064.17	2.58332	0.000264374	0.197899	0.00108142	0.809504	0.0013359
KRAS	G12D	GTAGCTGGAGCTGATGGCGT	GTAGTTGGAGCTGGTGGCGTAGG	GTAGTTGGAGCTGATGGCGTAGG	M2:p16rCdA|p7rAdC	M1:p16rCdA	20	5174	76	1263	758	1180	5269.59	2.44242e-11	739.418	1806.56	0.231149	0.325757	0.721678	1.01706	0.709574
KRAS	G12D	CTTGGGGTAGTTGGAGCTGA	CTTGTGGTAGTTGGAGCTGGTGG	CTTGTGGTAGTTGGAGCTGATGG	M2:p16rGdA|p1rAdC	M1:p16rGdA	20	7031	61	44	614	102	7161.97	46.7582	588.745	36.1017	0.0105775	0.0797652	0.0432672	0.326278	0.132608
KRAS	G12D	GTAGGTGGAGCTGATGGCGT	GTAGTTGGAGCTGGTGGCGTAGG	GTAGTTGGAGCTGATGGCGTAGG	M2:p16rGdA|p7rAdC	M1:p16rGdA	20	7026	126	1850	1628	1249	7155.62	1.36746e-10	1602.77	2080.51	0.191948	0.33982	0.599289	1.06096	0.564853
KRAS	G12D	CTTATGGTAGTTGGAGCTGA	CTTGTGGTAGTTGGAGCTGGTGG	CTTGTGGTAGTTGGAGCTGATGG	M2:p17rAdC|p1rAdC	M1:p17rAdC	20	8692	64	9	727	37	8853.45	19.7828	695.78	9.0841e-11	0.00206738	0.0727118	0.00845658	0.297426	0.0284325
KRAS	G12D	GTAATTGGAGCTGATGGCGT	GTAGTTGGAGCTGGTGGCGTAGG	GTAGTTGGAGCTGATGGCGTAGG	M2:p17rAdC|p7rAdC	M1:p17rAdC	20	4395	95	987	634	570	4476.26	5.7124e-14	618.215	986.931	0.162287	0.263944	0.506682	0.824068	0.614854
KRAS	G12D	CTTCTGGTAGTTGGAGCTGA	CTTGTGGTAGTTGGAGCTGGTGG	CTTGTGGTAGTTGGAGCTGATGG	M2:p17rCdC|p1rAdC	M1:p17rCdC	20	16198	52	21	226	340	16499.8	3.68226	167.817	212.568	0.0128081	0.0225295	0.0523913	0.0921564	0.568505
KRAS	G12D	GTACTTGGAGCTGATGGCGT	GTAGTTGGAGCTGGTGGCGTAGG	GTAGTTGGAGCTGATGGCGTAGG	M2:p17rCdC|p7rAdC	M1:p17rCdC	20	7585	91	1879	1726	1108	7724.82	0	1698.76	1915.83	0.168953	0.318763	0.527494	0.995222	0.530027
KRAS	G12D	CTTTTGGTAGTTGGAGCTGA	CTTGTGGTAGTTGGAGCTGGTGG	CTTGTGGTAGTTGGAGCTGATGG	M2:p17rUdC|p1rAdC	M1:p17rUdC	20	20439	137	11	753	317	20819.8	98.5124	679.583	98.7047	0.00908977	0.0358714	0.0371815	0.146731	0.253399
KRAS	G12D	GTATTTGGAGCTGATGGCGT	GTAGTTGGAGCTGGTGGCGTAGG	GTAGTTGGAGCTGATGGCGTAGG	M2:p17rUdC|p7rAdC	M1:p17rUdC	20	7206	98	918	1697	688	7339.71	1.2532e-17	1671.12	1067.94	0.105959	0.271765	0.33082	0.848488	0.389893
KRAS	G12D	CTAGTGGTAGTTGGAGCTGA	CTTGTGGTAGTTGGAGCTGGTGG	CTTGTGGTAGTTGGAGCTGATGG	M2:p18rAdA|p1rAdC	M1:p18rAdA	20	6062	151	61	723	339	6174.95	180.751	701.225	294.332	0.0646261	0.135427	0.264352	0.553961	0.477203
KRAS	G12D	CTCGTGGTAGTTGGAGCTGA	CTTGTGGTAGTTGGAGCTGGTGG	CTTGTGGTAGTTGGAGCTGATGG	M2:p18rCdA|p1rAdC	M1:p18rCdA	20	6941	70	138	2397	170	7070.24	49.2015	2372.07	151.966	0.0208605	0.261735	0.0853296	1.07062	0.0797009
KRAS	G12D	GTCGTTGGAGCTGATGGCGT	GTAGTTGGAGCTGGTGGCGTAGG	GTAGTTGGAGCTGATGGCGTAGG	M2:p18rCdT|p7rAdC	M1:p18rCdT	20	9526	167	1694	2131	1082	9702.42	0	2096.79	1793.24	0.131929	0.28619	0.411902	0.893526	0.460985
KRAS	G12D	CTGGTGGTAGTTGGAGCTGA	CTTGTGGTAGTTGGAGCTGGTGG	CTTGTGGTAGTTGGAGCTGATGG	M2:p18rGdA|p1rAdC	M1:p18rGdA	20	9380	226	219	3115	293	9554.63	242.241	3081.31	236.447	0.0365003	0.252981	0.149304	1.03482	0.144281
KRAS	G12D	GTGGTTGGAGCTGATGGCGT	GTAGTTGGAGCTGGTGGCGTAGG	GTAGTTGGAGCTGATGGCGTAGG	M2:p18rGdT|p7rAdC	M1:p18rGdT	20	8629	146	1994	940	2487	8788.79	9.47082e-13	909.008	3591.67	0.270264	0.338665	0.843802	1.05736	0.798029
KRAS	G12D	GTTGTTGGAGCTGATGGCGT	GTAGTTGGAGCTGGTGGCGTAGG	GTAGTTGGAGCTGATGGCGTAGG	M2:p18rUdT|p7rAdC	M1:p18rUdT	20	7289	115	1465	898	922	7423.79	0	871.821	1546.15	0.157101	0.245685	0.49049	0.767061	0.639441
KRAS	G12D	CATGTGGTAGTTGGAGCTGA	CTTGTGGTAGTTGGAGCTGGTGG	CTTGTGGTAGTTGGAGCTGATGG	M2:p19rAdA|p1rAdC	M1:p19rAdA	20	5531	35	270	1395	313	5633.9	9.17018e-15	1375.13	404.12	0.054514	0.240013	0.222988	0.981769	0.227129
KRAS	G12D	GAAGTTGGAGCTGATGGCGT	GTAGTTGGAGCTGGTGGCGTAGG	GTAGTTGGAGCTGATGGCGTAGG	M2:p19rAdA|p7rAdC	M1:p19rAdA	20	5768	61	648	988	251	5874.96	0	967.283	465.228	0.0636647	0.196034	0.19877	0.612044	0.324764
KRAS	G12D	CCTGTGGTAGTTGGAGCTGA	CTTGTGGTAGTTGGAGCTGGTGG	CTTGTGGTAGTTGGAGCTGATGG	M2:p19rCdA|p1rAdC	M1:p19rCdA	20	5990	44	560	2674	224	6101.12	8.68333e-12	2652.49	398.103	0.0435004	0.333335	0.177938	1.3635	0.1305
KRAS	G12D	GCAGTTGGAGCTGATGGCGT	GTAGTTGGAGCTGGTGGCGTAGG	GTAGTTGGAGCTGATGGCGTAGG	M2:p19rCdA|p7rAdC	M1:p19rCdA	20	7598	125	2057	980	1505	7738.12	6.00611e-11	952.713	2454.76	0.220245	0.305724	0.687634	0.954511	0.720405
KRAS	G12D	CGTGTGGTAGTTGGAGCTGA	CTTGTGGTAGTTGGAGCTGGTGG	CTTGTGGTAGTTGGAGCTGATGG	M2:p19rGdA|p1rAdC	M1:p19rGdA	20	7570	96	656	2951	560	7710.66	26.0043	2923.81	806.563	0.0726052	0.325313	0.29699	1.33069	0.223186
KRAS	G12D	GGAGTTGGAGCTGATGGCGT	GTAGTTGGAGCTGGTGGCGTAGG	GTAGTTGGAGCTGATGGCGTAGG	M2:p19rGdA|p7rAdC	M1:p19rGdA	20	7263	89	2404	863	1612	7396.41	0	836.918	2713.42	0.247874	0.324328	0.773897	1.0126	0.764271
KRAS	G12D	ATAGTTGGAGCTGATGGCGT	GTAGTTGGAGCTGGTGGCGTAGG	GTAGTTGGAGCTGATGGCGTAGG	M2:p20rAdC|p7rAdC	M1:p20rAdC	20	9392	72	1798	1007	1708	9565.69	0	973.268	2580.43	0.196688	0.270874	0.614087	0.845704	0.726125
KRAS	G12D	ATTGTGGTAGTTGGAGCTGA	CTTGTGGTAGTTGGAGCTGGTGG	CTTGTGGTAGTTGGAGCTGATGG	M2:p20rAdG|p1rAdC	M1:p20rAdG	20	7884	102	1009	2813	812	8030.29	0	2784.68	1240.89	0.102928	0.33391	0.421025	1.36585	0.308251
KRAS	G12D	CTAGTTGGAGCTGATGGCGT	GTAGTTGGAGCTGGTGGCGTAGG	GTAGTTGGAGCTGATGGCGTAGG	M2:p20rCdC|p7rAdC	M1:p20rCdC	20	6513	144	1758	789	1045	6633.17	1.53489e-11	765.609	1809.63	0.196519	0.279662	0.61356	0.873142	0.702703
KRAS	G12D	GTTGTGGTAGTTGGAGCTGA	CTTGTGGTAGTTGGAGCTGGTGG	CTTGTGGTAGTTGGAGCTGATGG	M2:p20rGdG|p1rAdC	M1:p20rGdG	20	5611	47	428	847	394	5715.28	4.87858e-14	826.846	557.57	0.0785344	0.194997	0.321244	0.79763	0.402748
KRAS	G12D	TTAGTTGGAGCTGATGGCGT	GTAGTTGGAGCTGGTGGCGTAGG	GTAGTTGGAGCTGATGGCGTAGG	M2:p20rUdC|p7rAdC	M1:p20rUdC	20	7621	174	1784	851	1094	7761.89	5.71214e-15	823.629	1863.96	0.178378	0.257199	0.556922	0.803009	0.693544
KRAS	G12D	TTTGTGGTAGTTGGAGCTGA	CTTGTGGTAGTTGGAGCTGGTGG	CTTGTGGTAGTTGGAGCTGATGG	M2:p20rUdG|p1rAdC	M1:p20rUdG	20	7657	151	752	2858	552	7799.2	86.2565	2830.5	811.686	0.0778947	0.315952	0.318627	1.2924	0.24654
KRAS	G12D	CTTGTGGTAGTTGGAGCTAA	CTTGTGGTAGTTGGAGCTGGTGG	CTTGTGGTAGTTGGAGCTGATGG	M2:p2rAdC|p1rAdC	M1:p2rAdC	20	11967	19	26	414	94	12189.6	0	371.015	0	0	0.0295379	0	0.120824	0
KRAS	G12D	CTTGTGGTAGTTGGAGCTCA	CTTGTGGTAGTTGGAGCTGGTGG	CTTGTGGTAGTTGGAGCTGATGG	M2:p2rCdC|p1rAdC	M1:p2rCdC	20	9178	85	9	100	78	9348.73	59.0854	67.0335	1.34266e-12	0.00623602	0.00707489	0.0255083	0.0289397	0.881431
KRAS	G12D	CTTGTGGTAGTTGGAGCTTA	CTTGTGGTAGTTGGAGCTGGTGG	CTTGTGGTAGTTGGAGCTGATGG	M2:p2rUdC|p1rAdC	M1:p2rUdC	20	7841	52	43	150	114	7987.06	31.3377	121.835	45.012	0.00932772	0.0203839	0.0381549	0.0833799	0.457602
KRAS	G12D	CTTGTGGTAGTTGGAGCAGA	CTTGTGGTAGTTGGAGCTGGTGG	CTTGTGGTAGTTGGAGCTGATGG	M2:p3rAdA|p1rAdC	M1:p3rAdA	20	6109	57	11	339	114	6222.82	50.8841	317.056	48.4357	0.0149596	0.0550507	0.061192	0.225184	0.271743
KRAS	G12D	CTTGTGGTAGTTGGAGCCGA	CTTGTGGTAGTTGGAGCTGGTGG	CTTGTGGTAGTTGGAGCTGATGG	M2:p3rCdA|p1rAdC	M1:p3rCdA	20	10185	26	12	2607	135	10374.7	1.15673e-13	2570.42	39.8799	0.00307123	0.201024	0.0125628	0.822283	0.0152779
KRAS	G12D	CTTGTGGTAGTTGGAGCGGA	CTTGTGGTAGTTGGAGCTGGTGG	CTTGTGGTAGTTGGAGCTGATGG	M2:p3rGdA|p1rAdC	M1:p3rGdA	20	3715	24	38	308	38	3784.19	10.8624	294.656	9.92132	0.00506965	0.0742939	0.0207373	0.303898	0.0682378
KRAS	G12D	CTTGTGGTAGTTGGAGATGA	CTTGTGGTAGTTGGAGCTGGTGG	CTTGTGGTAGTTGGAGCTGATGG	M2:p4rAdG|p1rAdC	M1:p4rAdG	20	18805	122	38	769	188	19155.2	70.6807	701.453	0	0.00354692	0.0352005	0.0145086	0.143987	0.100763
KRAS	G12D	CTTGTGGTAGTTGGAGGTGA	CTTGTGGTAGTTGGAGCTGGTGG	CTTGTGGTAGTTGGAGCTGATGG	M2:p4rGdG|p1rAdC	M1:p4rGdG	20	15543	260	76	1020	262	15832.5	276.991	964.169	59.9866	0.0196675	0.0597744	0.0804497	0.244506	0.329029
KRAS	G12D	CTTGTGGTAGTTGGAGTTGA	CTTGTGGTAGTTGGAGCTGGTGG	CTTGTGGTAGTTGGAGCTGATGG	M2:p4rUdG|p1rAdC	M1:p4rUdG	20	17677	197	21	2943	382	18006.4	194.283	2879.5	183.368	0.0177605	0.144044	0.0726491	0.589207	0.1233
KRAS	G12D	CTTGTGGTAGTTGGAACTGA	CTTGTGGTAGTTGGAGCTGGTGG	CTTGTGGTAGTTGGAGCTGATGG	M2:p5rAdC|p1rAdC	M1:p5rAdC	20	12996	59	0	606	263	13238.2	28.2271	559.318	144.603	0.0123712	0.0503869	0.0506042	0.206107	0.245524
KRAS	G12D	CTTGTGGTAGTTGGACCTGA	CTTGTGGTAGTTGGAGCTGGTGG	CTTGTGGTAGTTGGAGCTGATGG	M2:p5rCdC|p1rAdC	M1:p5rCdC	20	6998	12	6	111	178	7128.37	1.14298e-14	85.8631	128.374	0.0174834	0.0291772	0.0715155	0.119349	0.599214
KRAS	G12D	CTTGTGGTAGTTGGATCTGA	CTTGTGGTAGTTGGAGCTGGTGG	CTTGTGGTAGTTGGAGCTGATGG	M2:p5rUdC|p1rAdC	M1:p5rUdC	20	14182	141	26	1091	340	14446.2	132.982	1040.06	197.829	0.0209148	0.0782625	0.0855516	0.320131	0.267239
KRAS	G12D	CTTGTGGTAGTTGGCGCTGA	CTTGTGGTAGTTGGAGCTGGTGG	CTTGTGGTAGTTGGAGCTGATGG	M2:p6rCdT|p1rAdC	M1:p6rCdT	20	15462	56	1	279	197	15750.1	9.34392	223.46	41.7695	0.00318968	0.0165514	0.0130473	0.067703	0.192714
KRAS	G12D	CTTGTGGTAGTTGGGGCTGA	CTTGTGGTAGTTGGAGCTGGTGG	CTTGTGGTAGTTGGAGCTGATGG	M2:p6rGdT|p1rAdC	M1:p6rGdT	20	11257	123	341	4303	1003	11466.7	107.198	4262.56	1148.98	0.073956	0.318599	0.302516	1.30322	0.232129
KRAS	G12D	CTTGTGGTAGTTGGTGCTGA	CTTGTGGTAGTTGGAGCTGGTGG	CTTGTGGTAGTTGGAGCTGATGG	M2:p6rUdT|p1rAdC	M1:p6rUdT	20	10841	127	148	3029	687	11043	127.972	2990.06	699.605	0.0556892	0.248284	0.227796	1.0156	0.224296
KRAS	G12D	GTAGTTGGAGCTGATGGCGA	GTAGTTGGAGCTGGTGGCGTAGG	GTAGTTGGAGCTGATGGCGTAGG	M2:p7rAdC|p1rAdA	M1:p1rAdA	20	5561	55	79	2668	283	5664.6	48.5617	2648.02	282.593	0.0383113	0.339044	0.119613	1.05854	0.112998
KRAS	G12D	CTTGTGGTAGTTGAAGCTGA	CTTGTGGTAGTTGGAGCTGGTGG	CTTGTGGTAGTTGGAGCTGATGG	M2:p7rAdC|p1rAdC	M1:p7rAdC	20	10060	56	27	1730	181	10247.4	31.1055	1693.86	91.8609	0.0101926	0.148018	0.0318228	0.462132	0.0688608
KRAS	G12D	CTTGTGGTAGTTGAAGCTGA	CTTGTGGTAGTTGGAGCTGGTGG	CTTGTGGTAGTTGGAGCTGATGG	M2:p7rAdC|p1rAdC	M1:p7rAdC	20	10060	56	27	1730	181	10247.4	31.1055	1693.86	91.8609	0.0101926	0.148018	0.0416928	0.605464	0.0688608
KRAS	G12D	GTAGTTGGAGCTGATGGCGC	GTAGTTGGAGCTGGTGGCGTAGG	GTAGTTGGAGCTGATGGCGTAGG	M2:p7rAdC|p1rCdA	M1:p1rCdA	20	7160	24	60	2817	290	7293.4	1.89116	2791.28	279.236	0.0271206	0.296216	0.0846744	0.924826	0.091557
KRAS	G12D	GTAGTTGGAGCTGATGGCGG	GTAGTTGGAGCTGGTGGCGTAGG	GTAGTTGGAGCTGATGGCGTAGG	M2:p7rAdC|p1rGdA	M1:p1rGdA	20	7624	98	310	3891	384	7765.88	68.9696	3863.62	455.572	0.0431578	0.355371	0.134745	1.10952	0.121445
KRAS	G12D	GTAGTTGGAGCTGATGGCAT	GTAGTTGGAGCTGGTGGCGTAGG	GTAGTTGGAGCTGATGGCGTAGG	M2:p7rAdC|p2rAdC	M1:p2rAdC	20	8508	16	91	2035	270	8666.43	0	2004.44	250.645	0.0229497	0.206481	0.071652	0.644662	0.111147
KRAS	G12D	GTAGTTGGAGCTGATGGCCT	GTAGTTGGAGCTGGTGGCGTAGG	GTAGTTGGAGCTGATGGCGTAGG	M2:p7rAdC|p2rCdC	M1:p2rCdC	20	6834	3	47	130	72	6961.21	0	105.453	18.7952	0.00265265	0.0175356	0.00828194	0.0547486	0.151272
KRAS	G12D	GTAGTTGGAGCTGATGGCTT	GTAGTTGGAGCTGGTGGCGTAGG	GTAGTTGGAGCTGATGGCGTAGG	M2:p7rAdC|p2rUdC	M1:p2rUdC	20	19442	120	64	3463	289	19804.2	71.8073	3393.16	105.494	0.0075852	0.149677	0.023682	0.467313	0.050677
KRAS	G12D	GTAGTTGGAGCTGATGGAGT	GTAGTTGGAGCTGGTGGCGTAGG	GTAGTTGGAGCTGATGGCGTAGG	M2:p7rAdC|p3rAdG	M1:p3rAdG	20	8211	65	67	2489	250	8363.96	49.5629	2459.51	205.773	0.0230472	0.240575	0.0719565	0.751107	0.0958007
KRAS	G12D	GTAGTTGGAGCTGATGGGGT	GTAGTTGGAGCTGGTGGCGTAGG	GTAGTTGGAGCTGATGGCGTAGG	M2:p7rAdC|p3rGdG	M1:p3rGdG	20	6010	41	117	2667	163	6121.91	17.1155	2645.41	157.714	0.0195511	0.313473	0.0610413	0.978707	0.0623694
KRAS	G12D	GTAGTTGGAGCTGATGGTGT	GTAGTTGGAGCTGGTGGCGTAGG	GTAGTTGGAGCTGATGGCGTAGG	M2:p7rAdC|p3rUdG	M1:p3rUdG	20	5315	1	119	3528	301	5413.92	0	3508.91	337.303	0.0364253	0.415352	0.113725	1.29678	0.0876974
KRAS	G12D	GTAGTTGGAGCTGATGACGT	GTAGTTGGAGCTGGTGGCGTAGG	GTAGTTGGAGCTGATGGCGTAGG	M2:p7rAdC|p4rAdC	M1:p4rAdC	20	8942	45	30	3321	237	9108.61	23.5907	3288.88	176.037	0.0158471	0.275056	0.0494769	0.858764	0.0576141
KRAS	G12D	GTAGTTGGAGCTGATGCCGT	GTAGTTGGAGCTGGTGGCGTAGG	GTAGTTGGAGCTGATGGCGTAGG	M2:p7rAdC|p4rCdC	M1:p4rCdC	20	15888	119	7	1374	193	16184	91.4251	1316.93	7.61432	0.00562725	0.0752583	0.017569	0.234967	0.0747725
KRAS	G12D	GTAGTTGGAGCTGATGTCGT	GTAGTTGGAGCTGGTGGCGTAGG	GTAGTTGGAGCTGATGGCGTAGG	M2:p7rAdC|p4rUdC	M1:p4rUdC	20	13165	45	59	887	241	13410.3	5.55894e-17	839.711	146.845	0.0101998	0.068526	0.0318453	0.213948	0.148846
KRAS	G12D	GTAGTTGGAGCTGATAGCGT	GTAGTTGGAGCTGGTGGCGTAGG	GTAGTTGGAGCTGATGGCGTAGG	M2:p7rAdC|p5rAdC	M1:p5rAdC	20	8350	98	39	1623	218	8505.56	96.0139	1593.01	140.727	0.022906	0.167749	0.0715157	0.523734	0.13655
KRAS	G12D	GTAGTTGGAGCTGATCGCGT	GTAGTTGGAGCTGGTGGCGTAGG	GTAGTTGGAGCTGATGGCGTAGG	M2:p7rAdC|p5rCdC	M1:p5rCdC	20	10953	19	39	2382	202	11157	2.11231e-13	2342.66	120.271	0.00883051	0.180833	0.0275701	0.564584	0.0488325
KRAS	G12D	GTAGTTGGAGCTGATTGCGT	GTAGTTGGAGCTGGTGGCGTAGG	GTAGTTGGAGCTGATGGCGTAGG	M2:p7rAdC|p5rUdC	M1:p5rUdC	20	11482	130	59	2825	290	11695.9	124.437	2783.76	186.241	0.0210055	0.200807	0.065582	0.626945	0.104606
KRAS	G12D	GTAGTTGGAGCTGAAGGCGT	GTAGTTGGAGCTGGTGGCGTAGG	GTAGTTGGAGCTGATGGCGTAGG	M2:p7rAdC|p6rAdA	M1:p6rAdA	20	13962	120	47	3937	517	14222.2	110.261	3886.85	426.863	0.0288061	0.231346	0.0899367	0.722294	0.124515
KRAS	G12D	GTAGTTGGAGCTGACGGCGT	GTAGTTGGAGCTGGTGGCGTAGG	GTAGTTGGAGCTGATGGCGTAGG	M2:p7rAdC|p6rCdA	M1:p6rCdA	20	8034	35	67	2423	373	8183.7	15.0926	2394.14	365.888	0.0347647	0.251855	0.10854	0.786325	0.138035
KRAS	G12D	GTAGTTGGAGCTGAGGGCGT	GTAGTTGGAGCTGGTGGCGTAGG	GTAGTTGGAGCTGATGGCGTAGG	M2:p7rAdC|p6rGdA	M1:p6rGdA	20	7080	13	113	3151	199	7211.79	7.44847e-12	3125.57	191.523	0.0181902	0.315047	0.0567923	0.983619	0.0577381
KRAS	G12D	CTTGTGGTAGTTGCAGCTGA	CTTGTGGTAGTTGGAGCTGGTGG	CTTGTGGTAGTTGGAGCTGATGG	M2:p7rCdC|p1rAdC	M1:p7rCdC	20	11481	48	7	194	227	11694.9	18.1678	152.76	126.094	0.0120299	0.0232535	0.0492082	0.0951179	0.517339
KRAS	G12D	CTTGTGGTAGTTGTAGCTGA	CTTGTGGTAGTTGGAGCTGGTGG	CTTGTGGTAGTTGGAGCTGATGG	M2:p7rUdC|p1rAdC	M1:p7rUdC	20	3762	11	22	26	52	3832.07	0	12.487	23.6973	0.0061261	0.00935418	0.0250587	0.0382631	0.654905
KRAS	G12D	CTTGTGGTAGTTAGAGCTGA	CTTGTGGTAGTTGGAGCTGGTGG	CTTGTGGTAGTTGGAGCTGATGG	M2:p8rAdC|p1rAdC	M1:p8rAdC	20	10944	30	33	340	67	11147.5	1.55064e-11	300.69	2.6648e-11	3.6822e-15	0.0262654	1.5062e-14	0.107438	1.40192e-13
KRAS	G12D	GTAGTTGGAGCTAATGGCGT	GTAGTTGGAGCTGGTGGCGTAGG	GTAGTTGGAGCTGATGGCGTAGG	M2:p8rAdC|p7rAdC	M1:p8rAdC	20	4699	8	44	1987	114	4786.5	0	1970.12	94.2052	0.0137509	0.301325	0.0429323	0.940779	0.0456348
KRAS	G12D	CTTGTGGTAGTTCGAGCTGA	CTTGTGGTAGTTGGAGCTGGTGG	CTTGTGGTAGTTGGAGCTGATGG	M2:p8rCdC|p1rAdC	M1:p8rCdC	20	11374	78	7	78	109	11585.7	45.7406	37.145	2.566e-12	0.00391996	0.00318332	0.0160345	0.0130213	1.2314
KRAS	G12D	GTAGTTGGAGCTCATGGCGT	GTAGTTGGAGCTGGTGGCGTAGG	GTAGTTGGAGCTGATGGCGTAGG	M2:p8rCdC|p7rAdC	M1:p8rCdC	20	13476	44	24	657	206	13727.1	1.39286e-17	608.594	88.4264	0.00613046	0.0483234	0.0191401	0.150872	0.126863
KRAS	G12D	CTTGTGGTAGTTTGAGCTGA	CTTGTGGTAGTTGGAGCTGGTGG	CTTGTGGTAGTTGGAGCTGATGG	M2:p8rUdC|p1rAdC	M1:p8rUdC	20	7695	20	32	88	65	7838.26	1.20192e-13	60.3598	5.6171e-14	2.23284e-17	0.00764182	9.13338e-17	0.0312587	2.92187e-15
KRAS	G12D	GTAGTTGGAGCTTATGGCGT	GTAGTTGGAGCTGGTGGCGTAGG	GTAGTTGGAGCTGATGGCGTAGG	M2:p8rUdC|p7rAdC	M1:p8rUdC	20	10405	44	3	692	111	10598.9	13.5846	654.625	0.862557	0.00128215	0.0581729	0.00400303	0.181624	0.0220403
KRAS	G12D	CTTGTGGTAGTAGGAGCTGA	CTTGTGGTAGTTGGAGCTGGTGG	CTTGTGGTAGTTGGAGCTGATGG	M2:p9rAdA|p1rAdC	M1:p9rAdA	20	16599	76	17	200	317	16908.3	33.7611	140.376	169.05	0.0117562	0.0179362	0.0480884	0.0733679	0.655443
KRAS	G12D	GTAGTTGGAGCAGATGGCGT	GTAGTTGGAGCTGGTGGCGTAGG	GTAGTTGGAGCTGATGGCGTAGG	M2:p9rAdA|p7rAdC	M1:p9rAdA	20	8662	22	98	4200	284	8823.32	6.27133e-13	4168.89	268.019	0.0202123	0.334603	0.0631055	1.04468	0.0604068
KRAS	G12D	CTTGTGGTAGTCGGAGCTGA	CTTGTGGTAGTTGGAGCTGGTGG	CTTGTGGTAGTTGGAGCTGATGG	M2:p9rCdA|p1rAdC	M1:p9rCdA	20	11905	59	85	3410	530	12126.8	33.0242	3367.24	506.416	0.0336445	0.241597	0.137622	0.988249	0.139259
KRAS	G12D	GTAGTTGGAGCCGATGGCGT	GTAGTTGGAGCTGGTGGCGTAGG	GTAGTTGGAGCTGATGGCGTAGG	M2:p9rCdA|p7rAdC	M1:p9rCdA	20	7888	17	82	5372	221	8034.89	2.95953e-13	5343.67	196.497	0.0144749	0.408114	0.0451926	1.27419	0.0354678
KRAS	G12D	CTTGTGGTAGTGGGAGCTGA	CTTGTGGTAGTTGGAGCTGGTGG	CTTGTGGTAGTTGGAGCTGATGG	M2:p9rGdA|p1rAdC	M1:p9rGdA	20	8405	48	39	687	97	8561.57	23.0463	656.809	18.9469	0.00453472	0.0729729	0.0185492	0.298494	0.0621426
KRAS	G12D	GTAGTTGGAGCGGATGGCGT	GTAGTTGGAGCTGGTGGCGTAGG	GTAGTTGGAGCTGATGGCGTAGG	M2:p9rGdA|p7rAdC	M1:p9rGdA	20	11235	44	118	4945	335	11444.3	3.13515	4904.64	303.462	0.0184081	0.312695	0.0574727	0.976278	0.0588692
KRAS	Q61H	CGAGGAGTACAGTGCAATG	AAGAGGAGTACAGTGCAATGAGG	ACGAGGAGTACAGTGCAATGAGG	M1:p19rCdT	M0	19	8218	58	1080	33	1145	8370.39	2.43746e-11	3.48361	1660.35	0.165469	0.165816	3.69599	3.70375	0.997906
KRAS	Q61H	ACGAGGAGTACAGTGCAATG	AAGAGGAGTACAGTGCAATGAGG	ACGAGGAGTACAGTGCAATGAGG	M1:p19rCdT	M0	20	3480	32	67	1	162	3544.77	24.045	3.31289e-12	167.263	0.0512056	0.0447698	1.14376	1	1.14376
KRAS	Q61H	CGACACAGCAGGTCACG	TCTCGACACAGCAGGTCAAGAGG	TCTCGACACAGCAGGTCACGAGG	M1:p2rCdT	M0	17	24951	87	82	8108	331	25415.8	0	8018.38	117.244	0.00349446	0.242482	0.00860621	0.597188	0.0144112
KRAS	Q61H	TCGACACAGCAGGTCACG	TCTCGACACAGCAGGTCAAGAGG	TCTCGACACAGCAGGTCACGAGG	M1:p2rCdT	M0	18	21023	105	247	17075	532	21414.6	28.841	16999.5	456.774	0.0124838	0.448751	0.0307453	1.10519	0.027819
KRAS	Q61H	CTCGACACAGCAGGTCACG	TCTCGACACAGCAGGTCAAGAGG	TCTCGACACAGCAGGTCACGAGG	M1:p2rCdT	M0	19	16386	230	1710	10083	814	16690.2	29.17	10024.1	1385.03	0.0502765	0.405609	0.123822	0.99894	0.123953
KRAS	Q61H	TCTCGACACAGCAGGTCACG	TCTCGACACAGCAGGTCAAGAGG	TCTCGACACAGCAGGTCACGAGG	M1:p2rCdT	M0	20	7272	110	1548	3774	703	7406.29	1.34419e-10	3747.88	1315.16	0.105471	0.406039	0.259756	1	0.259756
KRAS	Q61H	TCTCGACACAACAGGTCACG	TCTCGACACAGCAGGTCAAGAGG	TCTCGACACAGCAGGTCACGAGG	M2:p10rAdC|p2rCdT	M1:p10rAdC	20	12218	42	96	4745	211	12445.6	0	4701.11	136.224	0.007882	0.279891	0.0194119	0.689321	0.0281609
KRAS	Q61H	TCTCGACACACCAGGTCACG	TCTCGACACAGCAGGTCAAGAGG	TCTCGACACAGCAGGTCACGAGG	M2:p10rCdC|p2rCdT	M1:p10rCdC	20	17869	116	8	433	228	18201.9	79.1649	368.815	29.2535	0.00580425	0.0213108	0.0142948	0.0524846	0.272361
KRAS	Q61H	TCTCGACACATCAGGTCACG	TCTCGACACAGCAGGTCAAGAGG	TCTCGACACAGCAGGTCACGAGG	M2:p10rUdC|p2rCdT	M1:p10rUdC	20	18224	75	14	990	176	18563.4	13.6783	924.54	0	0.000701391	0.0474083	0.0017274	0.116758	0.0147947
KRAS	Q61H	TCTCGACACCGCAGGTCACG	TCTCGACACAGCAGGTCAAGAGG	TCTCGACACAGCAGGTCACGAGG	M2:p11rCdT|p2rCdT	M1:p11rCdT	20	17820	56	42	3019	112	18151.4	1.69408e-11	2954.99	3.80896e-11	2.60729e-15	0.140005	6.42127e-15	0.344806	1.86228e-14
KRAS	Q61H	TCTCGACACGGCAGGTCACG	TCTCGACACAGCAGGTCAAGAGG	TCTCGACACAGCAGGTCACGAGG	M2:p11rGdT|p2rCdT	M1:p11rGdT	20	7690	44	120	4906	178	7833.21	13.2897	4878.38	157.212	0.0132356	0.390899	0.0325967	0.962711	0.0338593
KRAS	Q61H	TCTCGACACTGCAGGTCACG	TCTCGACACAGCAGGTCAAGAGG	TCTCGACACAGCAGGTCACGAGG	M2:p11rUdT|p2rCdT	M1:p11rUdT	20	16926	104	76	3098	349	17241.3	63.1974	3037.2	215.341	0.0135495	0.15822	0.03337	0.389667	0.0856372
KRAS	Q61H	TCTCGACAAAGCAGGTCACG	TCTCGACACAGCAGGTCAAGAGG	TCTCGACACAGCAGGTCACGAGG	M2:p12rAdG|p2rCdT	M1:p12rAdG	20	14624	48	1	1557	137	14896.3	2.11623e-14	1504.47	5.99126e-13	3.78206e-17	0.0917316	9.31453e-17	0.225918	4.12297e-16
KRAS	Q61H	TCTCGACAGAGCAGGTCACG	TCTCGACACAGCAGGTCAAGAGG	TCTCGACACAGCAGGTCACGAGG	M2:p12rGdG|p2rCdT	M1:p12rGdG	20	16947	141	21	2713	228	17262.7	115.592	2652.13	33.7048	0.007441	0.133862	0.0183258	0.329678	0.055587
KRAS	Q61H	TCTCGACATAGCAGGTCACG	TCTCGACACAGCAGGTCAAGAGG	TCTCGACACAGCAGGTCACGAGG	M2:p12rUdG|p2rCdT	M1:p12rUdG	20	9151	52	142	5472	92	9321.39	10.357	5439.13	45.4582	0.00376714	0.370172	0.00927777	0.911665	0.0101767
KRAS	Q61H	TCTCGACCCAGCAGGTCACG	TCTCGACACAGCAGGTCAAGAGG	TCTCGACACAGCAGGTCACGAGG	M2:p13rCdT|p2rCdT	M1:p13rCdT	20	13932	106	97	5115	165	14191.5	69.6177	5064.96	38.1854	0.00556712	0.263534	0.0137108	0.649036	0.0211248
KRAS	Q61H	TCTCGACGCAGCAGGTCACG	TCTCGACACAGCAGGTCAAGAGG	TCTCGACACAGCAGGTCACGAGG	M2:p13rGdT|p2rCdT	M1:p13rGdT	20	10287	84	629	7710	196	10478.2	1.23921e-12	7673.05	336.832	0.0182189	0.433246	0.0448697	1.06701	0.042052
KRAS	Q61H	TCTCGACTCAGCAGGTCACG	TCTCGACACAGCAGGTCAAGAGG	TCTCGACACAGCAGGTCACGAGG	M2:p13rUdT|p2rCdT	M1:p13rUdT	20	9460	16	116	7357	300	9636.14	3.11992e-12	7323.02	283.851	0.0164618	0.441157	0.0405424	1.08649	0.0373151
KRAS	Q61H	TCTCGAAACAGCAGGTCACG	TCTCGACACAGCAGGTCAAGAGG	TCTCGACACAGCAGGTCACGAGG	M2:p14rAdG|p2rCdT	M1:p14rAdG	20	15802	107	0	462	100	16095.8	39.1673	405.241	0	0.00236801	0.0245004	0.00583197	0.06034	0.0966518
KRAS	Q61H	TCTCGAGACAGCAGGTCACG	TCTCGACACAGCAGGTCAAGAGG	TCTCGACACAGCAGGTCACGAGG	M2:p14rGdG|p2rCdT	M1:p14rGdG	20	13300	32	20	4176	123	13547.6	2.1635e-12	4128.23	1.15181e-12	1.87561e-16	0.233551	4.61929e-16	0.575194	8.03083e-16
KRAS	Q61H	TCTCGATACAGCAGGTCACG	TCTCGACACAGCAGGTCAAGAGG	TCTCGACACAGCAGGTCACGAGG	M2:p14rUdG|p2rCdT	M1:p14rUdG	20	11621	31	27	5827	172	11837.5	1.31379e-13	5785.26	71.8178	0.00405875	0.33101	0.00999596	0.815217	0.0122617
KRAS	Q61H	TCTCGCCACAGCAGGTCACG	TCTCGACACAGCAGGTCAAGAGG	TCTCGACACAGCAGGTCACGAGG	M2:p15rCdT|p2rCdT	M1:p15rCdT	20	9454	24	82	6291	215	9630.06	0	6257.04	170.003	0.0105874	0.400262	0.0260749	0.985771	0.0264512
KRAS	Q61H	TCTCGGCACAGCAGGTCACG	TCTCGACACAGCAGGTCAAGAGG	TCTCGACACAGCAGGTCACGAGG	M2:p15rGdT|p2rCdT	M1:p15rGdT	20	7503	89	310	3944	264	7642.6	52.2997	3917.05	319.112	0.0311298	0.355053	0.0766669	0.874431	0.0876764
KRAS	Q61H	TCTCGTCACAGCAGGTCACG	TCTCGACACAGCAGGTCAAGAGG	TCTCGACACAGCAGGTCACGAGG	M2:p15rUdT|p2rCdT	M1:p15rUdT	20	14281	66	22	5798	155	14547.1	23.8577	5746.7	9.21036	0.00162682	0.283168	0.00400655	0.697391	0.00574506
KRAS	Q61H	TCTCAACACAGCAGGTCACG	TCTCGACACAGCAGGTCAAGAGG	TCTCGACACAGCAGGTCACGAGG	M2:p16rAdC|p2rCdT	M1:p16rAdC	20	12210	110	37	3414	54	12436.8	52.8953	3370.14	3.36219e-10	0.00333517	0.212495	0.00821392	0.523337	0.0156953
KRAS	Q61H	TCTCCACACAGCAGGTCACG	TCTCGACACAGCAGGTCAAGAGG	TCTCGACACAGCAGGTCACGAGG	M2:p16rCdC|p2rCdT	M1:p16rCdC	20	16922	58	15	2856	236	17237.3	4.71983	2795.22	76.9165	0.00405866	0.142792	0.00999572	0.35167	0.0284236
KRAS	Q61H	TCTCTACACAGCAGGTCACG	TCTCGACACAGCAGGTCAAGAGG	TCTCGACACAGCAGGTCACGAGG	M2:p16rUdC|p2rCdT	M1:p16rUdC	20	9739	32	14	1733	147	9920.45	0.58125	1698.02	60.2583	0.00520918	0.150546	0.0128292	0.370768	0.0346018
KRAS	Q61H	TCTAGACACAGCAGGTCACG	TCTCGACACAGCAGGTCAAGAGG	TCTCGACACAGCAGGTCACGAGG	M2:p17rAdG|p2rCdT	M1:p17rAdG	20	14830	55	1	362	124	15106	0	308.731	1.99179e-11	1.29213e-15	0.0200283	3.18229e-15	0.0493259	6.45155e-14
KRAS	Q61H	TCTGGACACAGCAGGTCACG	TCTCGACACAGCAGGTCAAGAGG	TCTCGACACAGCAGGTCACGAGG	M2:p17rGdG|p2rCdT	M1:p17rGdG	20	20438	61	35	1722	267	20818.7	3.09449e-13	1648.59	79.356	0.00351963	0.0766384	0.00866819	0.188746	0.0459251
KRAS	Q61H	TCTTGACACAGCAGGTCACG	TCTCGACACAGCAGGTCAAGAGG	TCTCGACACAGCAGGTCACGAGG	M2:p17rUdG|p2rCdT	M1:p17rUdG	20	15644	67	20	1728	157	15935.4	17.5105	1671.81	0	0.000993519	0.0948557	0.00244685	0.233612	0.010474
KRAS	Q61H	TCACGACACAGCAGGTCACG	TCTCGACACAGCAGGTCAAGAGG	TCTCGACACAGCAGGTCACGAGG	M2:p18rAdA|p2rCdT	M1:p18rAdA	20	11508	86	12	1926	94	11722.1	47.6125	1884.66	0	0.00348697	0.138026	0.00858777	0.339933	0.0252631
KRAS	Q61H	TCCCGACACAGCAGGTCACG	TCTCGACACAGCAGGTCAAGAGG	TCTCGACACAGCAGGTCACGAGG	M2:p18rCdA|p2rCdT	M1:p18rCdA	20	11705	40	30	5790	145	11923.1	0	5747.96	39.6347	0.0022379	0.326786	0.00551154	0.804813	0.00684823
KRAS	Q61H	TCGCGACACAGCAGGTCACG	TCTCGACACAGCAGGTCAAGAGG	TCTCGACACAGCAGGTCACGAGG	M2:p18rGdA|p2rCdT	M1:p18rGdA	20	16052	48	7	2338	218	16351.1	0	2280.34	64.7518	0.00346338	0.125432	0.00852966	0.308915	0.0276116
KRAS	Q61H	TATCGACACAGCAGGTCACG	TCTCGACACAGCAGGTCAAGAGG	TCTCGACACAGCAGGTCACGAGG	M2:p19rAdG|p2rCdT	M1:p19rAdG	20	7942	94	79	4016	155	8089.92	84.355	3987.47	88.8795	0.0141409	0.332746	0.0348263	0.819493	0.0424974
KRAS	Q61H	ACGAGGAGTAAAGTGCAATG	AAGAGGAGTACAGTGCAATGAGG	ACGAGGAGTACAGTGCAATGAGG	M2:p19rCdT|p10rAdG	M1:p10rAdG	20	6383	565	2314	260	831	6500.35	447.062	237.078	1615.46	0.234379	0.210517	5.2352	4.70221	1.11335
KRAS	Q61H	ACGAGGAGTAGAGTGCAATG	AAGAGGAGTACAGTGCAATGAGG	ACGAGGAGTACAGTGCAATGAGG	M2:p19rCdT|p10rGdG	M1:p10rGdG	20	6191	116	1366	208	455	6305.31	1.38022e-11	185.766	965.872	0.129527	0.154438	2.89317	3.44961	0.838695
KRAS	Q61H	ACGAGGAGTATAGTGCAATG	AAGAGGAGTACAGTGCAATGAGG	ACGAGGAGTACAGTGCAATGAGG	M2:p19rCdT|p10rUdG	M1:p10rUdG	20	4558	151	1336	89	927	4642.13	36.108	72.6304	1527.13	0.249003	0.254821	5.56186	5.6918	0.97717
KRAS	Q61H	ACGAGGAGTCCAGTGCAATG	AAGAGGAGTACAGTGCAATGAGG	ACGAGGAGTACAGTGCAATGAGG	M2:p19rCdT|p11rCdT	M1:p11rCdT	20	4006	39	1153	931	268	4079.53	0	916.614	691.738	0.121616	0.282768	2.71648	6.31605	0.430091
KRAS	Q61H	ACGAGGAGTGCAGTGCAATG	AAGAGGAGTACAGTGCAATGAGG	ACGAGGAGTACAGTGCAATGAGG	M2:p19rCdT|p11rGdT	M1:p11rGdT	20	7724	172	2495	104	2869	7866.61	0	76.2599	4242	0.348137	0.354395	7.77616	7.91595	0.98234
KRAS	Q61H	ACGAGGAGTTCAGTGCAATG	AAGAGGAGTACAGTGCAATGAGG	ACGAGGAGTACAGTGCAATGAGG	M2:p19rCdT|p11rUdT	M1:p11rUdT	20	4772	115	1234	176	384	4860.01	3.4649e-12	158.862	850.387	0.144888	0.171955	3.2363	3.84088	0.842594
KRAS	Q61H	ACGAGGAGAACAGTGCAATG	AAGAGGAGTACAGTGCAATGAGG	ACGAGGAGTACAGTGCAATGAGG	M2:p19rCdT|p12rAdA	M1:p12rAdA	20	4788	13	1340	246	493	4875.87	5.98119e-10	228.806	1019.07	0.166413	0.203777	3.7171	4.55167	0.816644
KRAS	Q61H	ACGAGGAGCACAGTGCAATG	AAGAGGAGTACAGTGCAATGAGG	ACGAGGAGTACAGTGCAATGAGG	M2:p19rCdT|p12rCdA	M1:p12rCdA	20	3639	13	420	27	237	3706.41	4.21588e-12	13.9297	391.509	0.095215	0.0986026	2.12677	2.20244	0.965643
KRAS	Q61H	ACGAGGAGGACAGTGCAATG	AAGAGGAGTACAGTGCAATGAGG	ACGAGGAGTACAGTGCAATGAGG	M2:p19rCdT|p12rGdA	M1:p12rGdA	20	3920	29	1437	207	349	3991.61	0	192.924	893.261	0.175915	0.213909	3.92933	4.77798	0.822384
KRAS	Q61H	ACGAGGAATACAGTGCAATG	AAGAGGAGTACAGTGCAATGAGG	ACGAGGAGTACAGTGCAATGAGG	M2:p19rCdT|p13rAdC	M1:p13rAdC	20	3835	53	287	6	200	3906.24	21.8108	0	289.333	0.0737765	0.0686048	1.64791	1.53239	1.07538
KRAS	Q61H	ACGAGGACTACAGTGCAATG	AAGAGGAGTACAGTGCAATGAGG	ACGAGGAGTACAGTGCAATGAGG	M2:p19rCdT|p13rCdC	M1:p13rCdC	20	6376	126	3270	422	698	6491.77	0	399.108	1949.24	0.220499	0.265646	4.92518	5.93361	0.830047
KRAS	Q61H	ACGAGGATTACAGTGCAATG	AAGAGGAGTACAGTGCAATGAGG	ACGAGGAGTACAGTGCAATGAGG	M2:p19rCdT|p13rUdC	M1:p13rUdC	20	5951	126	1664	477	196	6060.46	7.15509e-11	455.629	768.4	0.105484	0.168032	2.35615	3.75325	0.627763
KRAS	Q61H	ACGAGGCGTACAGTGCAATG	AAGAGGAGTACAGTGCAATGAGG	ACGAGGAGTACAGTGCAATGAGG	M2:p19rCdT|p14rCdT	M1:p14rCdT	20	4384	101	1147	95	978	4465.03	2.9358e-15	79.2549	1532.72	0.252216	0.265258	5.63363	5.92494	0.950834
KRAS	Q61H	ACGAGGGGTACAGTGCAATG	AAGAGGAGTACAGTGCAATGAGG	ACGAGGAGTACAGTGCAATGAGG	M2:p19rCdT|p14rGdT	M1:p14rGdT	20	7246	46	2362	342	2202	7379.19	2.23804e-09	315.979	3402.83	0.306617	0.335088	6.84874	7.4847	0.915032
KRAS	Q61H	ACGAGGTGTACAGTGCAATG	AAGAGGAGTACAGTGCAATGAGG	ACGAGGAGTACAGTGCAATGAGG	M2:p19rCdT|p14rUdT	M1:p14rUdT	20	4644	86	1290	100	1407	4729.81	2.54874e-13	83.3212	2094.03	0.303169	0.315232	6.77172	7.04117	0.961733
KRAS	Q61H	ACGAGAAGTACAGTGCAATG	AAGAGGAGTACAGTGCAATGAGG	ACGAGGAGTACAGTGCAATGAGG	M2:p19rCdT|p15rAdC	M1:p15rAdC	20	4110	49	1179	91	646	4185.6	1.28888e-10	76.2403	1151.34	0.212692	0.226776	4.75079	5.06538	0.937894
KRAS	Q61H	ACGAGCAGTACAGTGCAATG	AAGAGGAGTACAGTGCAATGAGG	ACGAGGAGTACAGTGCAATGAGG	M2:p19rCdT|p15rCdC	M1:p15rCdC	20	6086	65	2253	755	434	6197.19	0	733.147	1266.09	0.154468	0.243915	3.45028	5.44822	0.633286
KRAS	Q61H	ACGAGTAGTACAGTGCAATG	AAGAGGAGTACAGTGCAATGAGG	ACGAGGAGTACAGTGCAATGAGG	M2:p19rCdT|p15rUdC	M1:p15rUdC	20	3947	19	1332	122	207	4019.15	8.37236e-10	107.827	685.007	0.142354	0.164763	3.1797	3.68022	0.863998
KRAS	Q61H	ACGAAGAGTACAGTGCAATG	AAGAGGAGTACAGTGCAATGAGG	ACGAGGAGTACAGTGCAATGAGG	M2:p19rCdT|p16rAdC	M1:p16rAdC	20	5697	57	746	141	341	5802.55	4.13123e-12	120.538	609.374	0.093284	0.111736	2.08364	2.4958	0.83486
KRAS	Q61H	ACGACGAGTACAGTGCAATG	AAGAGGAGTACAGTGCAATGAGG	ACGAGGAGTACAGTGCAATGAGG	M2:p19rCdT|p16rCdC	M1:p16rCdC	20	4888	31	1737	257	132	4977.23	0	239.449	731.764	0.123018	0.163272	2.74779	3.64692	0.753454
KRAS	Q61H	ACGATGAGTACAGTGCAATG	AAGAGGAGTACAGTGCAATGAGG	ACGAGGAGTACAGTGCAATGAGG	M2:p19rCdT|p16rUdC	M1:p16rUdC	20	5250	92	2149	326	430	5345.83	4.23792e-10	307.149	1233.64	0.179136	0.223736	4.00126	4.99749	0.800655
KRAS	Q61H	ACGCGGAGTACAGTGCAATG	AAGAGGAGTACAGTGCAATGAGG	ACGAGGAGTACAGTGCAATGAGG	M2:p19rCdT|p17rCdT	M1:p17rCdT	20	5262	110	1146	35	1385	5359.49	23.0895	16.1006	2000.13	0.273453	0.272508	6.10798	6.08688	1.00347
KRAS	Q61H	ACGGGGAGTACAGTGCAATG	AAGAGGAGTACAGTGCAATGAGG	ACGAGGAGTACAGTGCAATGAGG	M2:p19rCdT|p17rGdT	M1:p17rGdT	20	5121	52	774	44	1551	5216.17	4.02713	25.6058	2070.34	0.283532	0.286482	6.33312	6.399	0.989705
KRAS	Q61H	ACGTGGAGTACAGTGCAATG	AAGAGGAGTACAGTGCAATGAGG	ACGAGGAGTACAGTGCAATGAGG	M2:p19rCdT|p17rUdT	M1:p17rUdT	20	3033	12	345	70	123	3089.17	0	59.1063	235.461	0.0695862	0.087054	1.55431	1.94448	0.799345
KRAS	Q61H	ACAAGGAGTACAGTGCAATG	AAGAGGAGTACAGTGCAATGAGG	ACGAGGAGTACAGTGCAATGAGG	M2:p19rCdT|p18rAdC	M1:p18rAdC	20	3510	51	565	46	354	3575.02	7.87362e-14	33.3933	585.778	0.139664	0.147626	3.11961	3.29745	0.946068
KRAS	Q61H	ACCAGGAGTACAGTGCAATG	AAGAGGAGTACAGTGCAATGAGG	ACGAGGAGTACAGTGCAATGAGG	M2:p19rCdT|p18rCdC	M1:p18rCdC	20	4908	27	1009	37	618	4998.56	3.07684e-10	19.3734	1045.96	0.17249	0.175684	3.85281	3.92418	0.981815
KRAS	Q61H	ACTAGGAGTACAGTGCAATG	AAGAGGAGTACAGTGCAATGAGG	ACGAGGAGTACAGTGCAATGAGG	M2:p19rCdT|p18rUdC	M1:p18rUdC	20	4753	67	1282	149	848	4840.59	1.22326e-10	131.931	1422.24	0.222407	0.243038	4.9678	5.42862	0.915112
KRAS	Q61H	ACGAGGAGTACAGTGCAATA	AAGAGGAGTACAGTGCAATGAGG	ACGAGGAGTACAGTGCAATGAGG	M2:p19rCdT|p1rAdC	M1:p1rAdC	20	5041	262	600	172	127	5134.48	251.925	153.894	227.836	0.0831745	0.0661792	1.85783	1.47821	1.25681
KRAS	Q61H	ACGAGGAGTACAGTGCAATC	AAGAGGAGTACAGTGCAATGAGG	ACGAGGAGTACAGTGCAATGAGG	M2:p19rCdT|p1rCdC	M1:p1rCdC	20	7604	526	377	270	273	7745.4	633.456	242.687	166.789	0.0910577	0.0465932	2.03391	1.04073	1.95431
KRAS	Q61H	ACGAGGAGTACAGTGCAATT	AAGAGGAGTACAGTGCAATGAGG	ACGAGGAGTACAGTGCAATGAGG	M2:p19rCdT|p1rUdC	M1:p1rUdC	20	11031	1411	743	1072	295	11235.4	1736.79	1032.38	0	0.124016	0.0737173	2.77008	1.64659	1.68231
KRAS	Q61H	ACGAGGAGTACAGTGCAAAG	AAGAGGAGTACAGTGCAATGAGG	ACGAGGAGTACAGTGCAATGAGG	M2:p19rCdT|p2rAdA	M1:p2rAdA	20	4187	60	424	66	390	4264.77	18.6321	50.9608	562.936	0.118753	0.125354	2.65252	2.79997	0.947338
KRAS	Q61H	ACGAGGAGTACAGTGCAACG	AAGAGGAGTACAGTGCAATGAGG	ACGAGGAGTACAGTGCAATGAGG	M2:p19rCdT|p2rCdA	M1:p2rCdA	20	4587	50	1106	99	221	4671.42	0	82.5271	611.274	0.113933	0.129314	2.54485	2.88843	0.881051
KRAS	Q61H	ACGAGGAGTACAGTGCAAGG	AAGAGGAGTACAGTGCAATGAGG	ACGAGGAGTACAGTGCAATGAGG	M2:p19rCdT|p2rGdA	M1:p2rGdA	20	6249	198	2391	378	692	6363.62	0	355.56	1622.57	0.194511	0.237136	4.34471	5.29678	0.820254
KRAS	Q61H	ACGAGGAGTACAGTGCACTG	AAGAGGAGTACAGTGCAATGAGG	ACGAGGAGTACAGTGCAATGAGG	M2:p19rCdT|p3rCdT	M1:p3rCdT	20	4231	177	1647	229	319	4308.67	3.89216	213.806	929.051	0.171012	0.20949	3.81982	4.67928	0.816325
KRAS	Q61H	ACGAGGAGTACAGTGCAGTG	AAGAGGAGTACAGTGCAATGAGG	ACGAGGAGTACAGTGCAATGAGG	M2:p19rCdT|p3rGdT	M1:p3rGdT	20	4075	67	347	42	243	4150.71	33.0752	27.3632	356.024	0.0851948	0.0839441	1.90295	1.87502	1.0149
KRAS	Q61H	ACGAGGAGTACAGTGCATTG	AAGAGGAGTACAGTGCAATGAGG	ACGAGGAGTACAGTGCAATGAGG	M2:p19rCdT|p3rUdT	M1:p3rUdT	20	3966	30	233	72	168	4039.74	8.10823e-15	57.7544	236.771	0.0546278	0.0679528	1.22019	1.51783	0.803907
KRAS	Q61H	ACGAGGAGTACAGTGCCATG	AAGAGGAGTACAGTGCAATGAGG	ACGAGGAGTACAGTGCAATGAGG	M2:p19rCdT|p4rCdT	M1:p4rCdT	20	7029	154	1816	888	742	7158.64	3.82651e-12	862.756	1462.62	0.154219	0.245189	3.44472	5.47666	0.628982
KRAS	Q61H	ACGAGGAGTACAGTGCGATG	AAGAGGAGTACAGTGCAATGAGG	ACGAGGAGTACAGTGCAATGAGG	M2:p19rCdT|p4rGdT	M1:p4rGdT	20	5834	172	1195	152	1857	5942.21	117.345	131.046	2544.4	0.304721	0.30629	6.80641	6.84145	0.994879
KRAS	Q61H	ACGAGGAGTACAGTGCTATG	AAGAGGAGTACAGTGCAATGAGG	ACGAGGAGTACAGTGCAATGAGG	M2:p19rCdT|p4rUdT	M1:p4rUdT	20	4058	94	334	63	162	4133.38	68.011	48.4244	243.56	0.0693401	0.0649811	1.54882	1.45145	1.06708
KRAS	Q61H	ACGAGGAGTACAGTGAAATG	AAGAGGAGTACAGTGCAATGAGG	ACGAGGAGTACAGTGCAATGAGG	M2:p19rCdT|p5rAdG	M1:p5rAdG	20	4185	26	166	106	45	4262.83	2.45e-14	90.9679	62.7151	0.0142001	0.0347973	0.317181	0.777251	0.408081
KRAS	Q61H	ACGAGGAGTACAGTGGAATG	AAGAGGAGTACAGTGCAATGAGG	ACGAGGAGTACAGTGCAATGAGG	M2:p19rCdT|p5rGdG	M1:p5rGdG	20	3518	16	53	31	55	3583.51	1.77973e-16	18.3633	41.6144	0.0114216	0.0164616	0.255118	0.367695	0.693831
KRAS	Q61H	ACGAGGAGTACAGTGTAATG	AAGAGGAGTACAGTGCAATGAGG	ACGAGGAGTACAGTGCAATGAGG	M2:p19rCdT|p5rUdG	M1:p5rUdG	20	4332	109	506	53	211	4412.37	65.1836	37.4406	362.423	0.0876708	0.0819827	1.95826	1.83121	1.06938
KRAS	Q61H	ACGAGGAGTACAGTACAATG	AAGAGGAGTACAGTGCAATGAGG	ACGAGGAGTACAGTGCAATGAGG	M2:p19rCdT|p6rAdC	M1:p6rAdC	20	3413	10	263	5	149	3476.31	0	0	231.867	0.0625286	0.0625286	1.39667	1.39667	1
KRAS	Q61H	ACGAGGAGTACAGTCCAATG	AAGAGGAGTACAGTGCAATGAGG	ACGAGGAGTACAGTGCAATGAGG	M2:p19rCdT|p6rCdC	M1:p6rCdC	20	10183	157	40	219	217	10372.7	166.726	182.423	94.6056	0.0241606	0.0256117	0.539663	0.572076	0.94334
KRAS	Q61H	ACGAGGAGTACAGTTCAATG	AAGAGGAGTACAGTGCAATGAGG	ACGAGGAGTACAGTGCAATGAGG	M2:p19rCdT|p6rUdC	M1:p6rUdC	20	7168	440	427	385	233	7301.24	510.708	359.254	182.016	0.082929	0.0647977	1.85234	1.44735	1.27981
KRAS	Q61H	ACGAGGAGTACAGAGCAATG	AAGAGGAGTACAGTGCAATGAGG	ACGAGGAGTACAGTGCAATGAGG	M2:p19rCdT|p7rAdA	M1:p7rAdA	20	5409	484	1061	151	401	5509.04	497.842	131.573	640.045	0.167867	0.113833	3.74957	2.54264	1.47468
KRAS	Q61H	ACGAGGAGTACAGCGCAATG	AAGAGGAGTACAGTGCAATGAGG	ACGAGGAGTACAGTGCAATGAGG	M2:p19rCdT|p7rCdA	M1:p7rCdA	20	4004	36	275	76	90	4078.39	0	61.618	158.5	0.0368732	0.0512079	0.823617	1.14381	0.720068
KRAS	Q61H	ACGAGGAGTACAGGGCAATG	AAGAGGAGTACAGTGCAATGAGG	ACGAGGAGTACAGTGCAATGAGG	M2:p19rCdT|p7rGdA	M1:p7rGdA	20	5986	940	872	110	354	6096.88	1135.51	88.5006	303.351	0.188722	0.0513955	4.21539	1.148	3.67196
KRAS	Q61H	ACGAGGAGTACAATGCAATG	AAGAGGAGTACAGTGCAATGAGG	ACGAGGAGTACAGTGCAATGAGG	M2:p19rCdT|p8rAdC	M1:p8rAdC	20	4568	94	576	300	314	4652.74	38.4358	283.593	516.65	0.101082	0.145726	2.25783	3.25501	0.693647
KRAS	Q61H	ACGAGGAGTACACTGCAATG	AAGAGGAGTACAGTGCAATGAGG	ACGAGGAGTACAGTGCAATGAGG	M2:p19rCdT|p8rCdC	M1:p8rCdC	20	5129	253	303	177	241	5224.36	285.368	158.577	243.679	0.0894872	0.0680408	1.99883	1.51979	1.3152
KRAS	Q61H	ACGAGGAGTACATTGCAATG	AAGAGGAGTACAGTGCAATGAGG	ACGAGGAGTACAGTGCAATGAGG	M2:p19rCdT|p8rUdC	M1:p8rUdC	20	4603	102	806	192	385	4688.24	20.1896	175.468	690.862	0.127548	0.155402	2.84899	3.47114	0.820763
KRAS	Q61H	ACGAGGAGTACCGTGCAATG	AAGAGGAGTACAGTGCAATGAGG	ACGAGGAGTACAGTGCAATGAGG	M2:p19rCdT|p9rCdT	M1:p9rCdT	20	3647	32	425	40	183	3714.6	4.34849e-12	26.9008	328.752	0.0807695	0.0873786	1.80411	1.95173	0.924362
KRAS	Q61H	ACGAGGAGTACGGTGCAATG	AAGAGGAGTACAGTGCAATGAGG	ACGAGGAGTACAGTGCAATGAGG	M2:p19rCdT|p9rGdT	M1:p9rGdT	20	9919	126	2659	185	4187	10102.6	0	149.375	5848.7	0.363259	0.372536	8.11393	8.32116	0.975096
KRAS	Q61H	ACGAGGAGTACTGTGCAATG	AAGAGGAGTACAGTGCAATGAGG	ACGAGGAGTACAGTGCAATGAGG	M2:p19rCdT|p9rUdT	M1:p9rUdT	20	4986	112	859	97	606	5078.38	33.8814	79.092	965.011	0.162254	0.169597	3.62418	3.78821	0.956699
KRAS	Q61H	TGTCGACACAGCAGGTCACG	TCTCGACACAGCAGGTCAAGAGG	TCTCGACACAGCAGGTCACGAGG	M2:p19rGdG|p2rCdT	M1:p19rGdG	20	10143	45	41	6434	201	10332	14.7467	6397.57	125.077	0.00828863	0.386656	0.0204134	0.952263	0.0214367
KRAS	Q61H	TTTCGACACAGCAGGTCACG	TCTCGACACAGCAGGTCAAGAGG	TCTCGACACAGCAGGTCACGAGG	M2:p19rUdG|p2rCdT	M1:p19rUdG	20	8494	19	44	3753	94	8652.18	0	3722.49	23.4809	0.00189391	0.30214	0.00466435	0.744114	0.00626832
KRAS	Q61H	ACTCGACACAGCAGGTCACG	TCTCGACACAGCAGGTCAAGAGG	TCTCGACACAGCAGGTCACGAGG	M2:p20rAdA|p2rCdT	M1:p20rAdA	20	7525	87	499	6247	309	7664.88	25.1861	6219.97	450.303	0.0331113	0.464493	0.081547	1.14396	0.0712848
KRAS	Q61H	CCTCGACACAGCAGGTCACG	TCTCGACACAGCAGGTCAAGAGG	TCTCGACACAGCAGGTCACGAGG	M2:p20rCdA|p2rCdT	M1:p20rCdA	20	8724	29	479	5925	331	8886.09	0	5893.66	462.545	0.0303462	0.417011	0.074737	1.02702	0.0727706
KRAS	Q61H	CCGAGGAGTACAGTGCAATG	AAGAGGAGTACAGTGCAATGAGG	ACGAGGAGTACAGTGCAATGAGG	M2:p20rCdT|p19rCdT	M1:p20rCdT	20	4181	77	553	16	978	4258.7	48.6875	0.982562	1302.65	0.240837	0.232335	5.37945	5.18955	1.03659
KRAS	Q61H	GCTCGACACAGCAGGTCACG	TCTCGACACAGCAGGTCAAGAGG	TCTCGACACAGCAGGTCACGAGG	M2:p20rGdA|p2rCdT	M1:p20rGdA	20	7499	85	332	5991	255	7638.51	43.4803	5964.06	319.277	0.0259755	0.449924	0.063973	1.10808	0.0577331
KRAS	Q61H	GCGAGGAGTACAGTGCAATG	AAGAGGAGTACAGTGCAATGAGG	ACGAGGAGTACAGTGCAATGAGG	M2:p20rGdT|p19rCdT	M1:p20rGdT	20	3833	8	149	16	321	3904.33	1.60291e-13	2.23183	390.435	0.0908623	0.0913817	2.02955	2.04115	0.994316
KRAS	Q61H	TCGAGGAGTACAGTGCAATG	AAGAGGAGTACAGTGCAATGAGG	ACGAGGAGTACAGTGCAATGAGG	M2:p20rUdT|p19rCdT	M1:p20rUdT	20	3162	83	219	20	316	3220.81	79.9497	8.64247	392.686	0.127667	0.108406	2.85164	2.42141	1.17768
KRAS	Q61H	TCTCGACACAGCAGGTCACA	TCTCGACACAGCAGGTCAAGAGG	TCTCGACACAGCAGGTCACGAGG	M2:p2rCdT|p1rAdC	M1:p1rAdC	20	11678	57	26	3666	60	11895.1	1.1929e-12	3624.05	2.28389e-11	1.54853e-15	0.233522	3.81374e-15	0.575121	6.6312e-15
KRAS	Q61H	TCTCGACACAGCAGGTCACC	TCTCGACACAGCAGGTCAAGAGG	TCTCGACACAGCAGGTCACGAGG	M2:p2rCdT|p1rCdC	M1:p1rCdC	20	18097	99	33	1317	123	18433.6	20.2413	1252	0	0.00102717	0.0635343	0.00252973	0.156473	0.0161672
KRAS	Q61H	TCTCGACACAGCAGGTCACT	TCTCGACACAGCAGGTCAAGAGG	TCTCGACACAGCAGGTCACGAGG	M2:p2rCdT|p1rUdC	M1:p1rUdC	20	17246	117	10	653	142	17566.9	57.5394	591.054	9.12143e-12	0.00315882	0.0324479	0.00777959	0.0799132	0.0973506
KRAS	Q61H	TCTCGACACAGCAGGTCCCG	TCTCGACACAGCAGGTCAAGAGG	TCTCGACACAGCAGGTCACGAGG	M2:p3rCdT|p2rCdT	M1:p3rCdT	20	9816	41	116	4169	137	9998.8	3.34478e-15	4133.74	84.8099	0.00596524	0.296719	0.0146913	0.730763	0.020104
KRAS	Q61H	TCTCGACACAGCAGGTCGCG	TCTCGACACAGCAGGTCAAGAGG	TCTCGACACAGCAGGTCACGAGG	M2:p3rGdT|p2rCdT	M1:p3rGdT	20	12368	42	72	9597	103	12598.3	1.43719e-13	9552.57	5.75834e-14	9.08779e-18	0.43125	2.23816e-17	1.06209	2.10731e-17
KRAS	Q61H	TCTCGACACAGCAGGTCTCG	TCTCGACACAGCAGGTCAAGAGG	TCTCGACACAGCAGGTCACGAGG	M2:p3rUdT|p2rCdT	M1:p3rUdT	20	14778	65	64	3330	173	15053.3	15.0483	3276.92	42.7356	0.00314248	0.180534	0.00773935	0.444621	0.0174066
KRAS	Q61H	TCTCGACACAGCAGGTAACG	TCTCGACACAGCAGGTCAAGAGG	TCTCGACACAGCAGGTCACGAGG	M2:p4rAdG|p2rCdT	M1:p4rAdG	20	18734	91	45	1239	262	19083	37.5207	1171.71	86.042	0.00606345	0.0617201	0.0149332	0.152005	0.0982411
KRAS	Q61H	TCTCGACACAGCAGGTGACG	TCTCGACACAGCAGGTCAAGAGG	TCTCGACACAGCAGGTCACGAGG	M2:p4rGdG|p2rCdT	M1:p4rGdG	20	20223	78	47	1023	109	20598.9	2.14912e-11	950.361	8.12407e-11	4.7673e-15	0.0441018	1.1741e-14	0.108615	1.08098e-13
KRAS	Q61H	TCTCGACACAGCAGGTTACG	TCTCGACACAGCAGGTCAAGAGG	TCTCGACACAGCAGGTCACGAGG	M2:p4rUdG|p2rCdT	M1:p4rUdG	20	11152	87	89	5468	217	11359.7	60.6611	5427.94	134.544	0.0114942	0.327535	0.0283081	0.806658	0.0350931
KRAS	Q61H	TCTCGACACAGCAGGACACG	TCTCGACACAGCAGGTCAAGAGG	TCTCGACACAGCAGGTCACGAGG	M2:p5rAdA|p2rCdT	M1:p5rAdA	20	19388	127	26	157	90	19748.2	28.4458	87.3615	0	0.00143203	0.00439797	0.00352682	0.0108314	0.325611
KRAS	Q61H	TCTCGACACAGCAGGCCACG	TCTCGACACAGCAGGTCAAGAGG	TCTCGACACAGCAGGTCACGAGG	M2:p5rCdA|p2rCdT	M1:p5rCdA	20	11233	34	59	4208	179	11442.2	3.16075e-13	4167.65	96.6547	0.00615379	0.271499	0.0151556	0.668651	0.022666
KRAS	Q61H	TCTCGACACAGCAGGGCACG	TCTCGACACAGCAGGTCAAGAGG	TCTCGACACAGCAGGTCACGAGG	M2:p5rGdA|p2rCdT	M1:p5rGdA	20	20504	195	11	268	165	20885.3	134.061	194.352	0	0.00631952	0.00916161	0.0155638	0.0225634	0.689783
KRAS	Q61H	TCTCGACACAGCAGATCACG	TCTCGACACAGCAGGTCAAGAGG	TCTCGACACAGCAGGTCACGAGG	M2:p6rAdC|p2rCdT	M1:p6rAdC	20	11113	22	173	7134	135	11319.8	2.5772e-11	7094.08	87.234	0.00471507	0.388156	0.0116123	0.955955	0.0121474
KRAS	Q61H	TCTCGACACAGCAGCTCACG	TCTCGACACAGCAGGTCAAGAGG	TCTCGACACAGCAGGTCACGAGG	M2:p6rCdC|p2rCdT	M1:p6rCdC	20	15963	102	24	183	179	16260.4	65.1382	125.661	4.60658	0.00423831	0.0079162	0.0104382	0.0194961	0.535397
KRAS	Q61H	TCTCGACACAGCAGTTCACG	TCTCGACACAGCAGGTCAAGAGG	TCTCGACACAGCAGGTCACGAGG	M2:p6rUdC|p2rCdT	M1:p6rUdC	20	17364	44	1	477	224	17687.5	0	414.628	53.5309	0.00294845	0.0257859	0.00726148	0.0635059	0.114343
KRAS	Q61H	TCTCGACACAGCAAGTCACG	TCTCGACACAGCAGGTCAAGAGG	TCTCGACACAGCAGGTCACGAGG	M2:p7rAdC|p2rCdT	M1:p7rAdC	20	17213	72	39	3174	215	17533.7	18.0165	3112.17	52.7515	0.003416	0.152772	0.00841299	0.37625	0.0223601
KRAS	Q61H	TCTCGACACAGCACGTCACG	TCTCGACACAGCAGGTCAAGAGG	TCTCGACACAGCAGGTCACGAGG	M2:p7rCdC|p2rCdT	M1:p7rCdC	20	17237	109	8	249	137	17557.7	45.7676	187.086	1.30527e-10	0.00257258	0.010516	0.00633579	0.0258991	0.244634
KRAS	Q61H	TCTCGACACAGCATGTCACG	TCTCGACACAGCAGGTCAAGAGG	TCTCGACACAGCAGGTCACGAGG	M2:p7rUdC|p2rCdT	M1:p7rUdC	20	15824	76	28	298	251	16118.8	33.1722	241.16	104.009	0.00831544	0.0209229	0.0204794	0.0515293	0.397432
KRAS	Q61H	TCTCGACACAGCCGGTCACG	TCTCGACACAGCAGGTCAAGAGG	TCTCGACACAGCAGGTCACGAGG	M2:p8rCdT|p2rCdT	M1:p8rCdT	20	13429	82	2	2800	169	13679.2	52.9557	2751.76	19.8117	0.00440915	0.167936	0.0108589	0.413596	0.0262549
KRAS	Q61H	TCTCGACACAGCGGGTCACG	TCTCGACACAGCAGGTCAAGAGG	TCTCGACACAGCAGGTCACGAGG	M2:p8rGdT|p2rCdT	M1:p8rGdT	20	9464	88	365	7172	271	9640.09	34.1617	7138.01	329.17	0.0211961	0.435622	0.0522021	1.07286	0.0486572
KRAS	Q61H	TCTCGACACAGCTGGTCACG	TCTCGACACAGCAGGTCAAGAGG	TCTCGACACAGCAGGTCACGAGG	M2:p8rUdT|p2rCdT	M1:p8rUdT	20	14114	28	60	4114	126	14376.8	0	4063.3	0	0	0.220351	0	0.542685	0
KRAS	Q61H	TCTCGACACAGAAGGTCACG	TCTCGACACAGCAGGTCAAGAGG	TCTCGACACAGCAGGTCACGAGG	M2:p9rAdG|p2rCdT	M1:p9rAdG	20	13241	66	37	3816	140	13487.7	26.1554	3768.44	8.87727	0.00202605	0.218454	0.00498978	0.538012	0.00927449
KRAS	Q61H	TCTCGACACAGGAGGTCACG	TCTCGACACAGCAGGTCAAGAGG	TCTCGACACAGCAGGTCACGAGG	M2:p9rGdG|p2rCdT	M1:p9rGdG	20	12426	17	126	7107	322	12657.4	5.41288e-12	7062.37	277.166	0.0138605	0.367034	0.0341358	0.903936	0.0377635
KRAS	Q61H	TCTCGACACAGTAGGTCACG	TCTCGACACAGCAGGTCAAGAGG	TCTCGACACAGCAGGTCACGAGG	M2:p9rUdG|p2rCdT	M1:p9rUdG	20	8414	20	145	4246	133	8570.59	8.37099e-12	4215.78	107.932	0.00837049	0.335319	0.020615	0.82583	0.0249627
NRAS	G12D	GTGGTGGTTGGAGCAGA	CTGGTGGTGGTTGGAGCAGGTGG	CTGGTGGTGGTTGGAGCAGATGG	M1:p1rAdC	M0	17	96917	1823	30500	23019	22939	98701.7	0	22670.9	37336.9	0.235253	0.378098	0.629113	1.01111	0.6222
NRAS	G12D	GGTGGTGGTTGGAGCAGA	CTGGTGGTGGTTGGAGCAGGTGG	CTGGTGGTGGTTGGAGCAGATGG	M1:p1rAdC	M0	18	19181	467	4735	5175	4064	19535.7	54.2868	5106.11	6328.38	0.20573	0.368563	0.550163	0.985612	0.558194
NRAS	G12D	TGGTGGTGGTTGGAGCAGA	CTGGTGGTGGTTGGAGCAGGTGG	CTGGTGGTGGTTGGAGCAGATGG	M1:p1rAdC	M0	19	18190	359	5804	2884	4081	18524.9	0	2818.68	6768.79	0.240777	0.341041	0.643884	0.912012	0.706004
NRAS	G12D	CTGGTGGTGGTTGGAGCAGA	CTGGTGGTGGTTGGAGCAGGTGG	CTGGTGGTGGTTGGAGCAGATGG	M1:p1rAdC	M0	20	8781	200	3362	1263	2504	8942.31	0	1231.47	4109.78	0.287728	0.373944	0.769442	1	0.769442
NRAS	G12D	GTTGGAGCAGATGGTGT	GTGGTTGGAGCAGGTGGTGTTGG	GTGGTTGGAGCAGATGGTGTTGG	M1:p7rAdC	M0	17	103076	1198	28882	18068	27522	104977	0	17697.8	42142.6	0.255694	0.363072	0.662709	0.941014	0.70425
NRAS	G12D	GGTTGGAGCAGATGGTGT	GTGGTTGGAGCAGGTGGTGTTGG	GTGGTTGGAGCAGATGGTGTTGG	M1:p7rAdC	M0	18	19764	252	5606	3655	4605	20128.2	0	3584.02	7302.78	0.23546	0.351017	0.610266	0.90977	0.670792
NRAS	G12D	TGGTTGGAGCAGATGGTGT	GTGGTTGGAGCAGGTGGTGTTGG	GTGGTTGGAGCAGATGGTGTTGG	M1:p7rAdC	M0	19	21717	144	5838	3466	5332	22117.2	0	3388.01	8231.56	0.243994	0.344419	0.632386	0.892668	0.708422
NRAS	G12D	GTGGTTGGAGCAGATGGTGT	GTGGTTGGAGCAGGTGGTGTTGG	GTGGTTGGAGCAGATGGTGTTGG	M1:p7rAdC	M0	20	10754	108	3897	2173	2893	10951.3	9.18705e-10	2134.38	4745.37	0.26613	0.385831	0.689759	1	0.689759
NRAS	G12D	TTGGAGCAGATGGTGTT	TGGTTGGAGCAGGTGGTGTTGGG	TGGTTGGAGCAGATGGTGTTGGG	M1:p8rAdC	M0	17	102402	3079	44729	38408	16622	104275	0	38040.3	34923.1	0.19704	0.411667	0.487956	1.01947	0.478639
NRAS	G12D	GTTGGAGCAGATGGTGTT	TGGTTGGAGCAGGTGGTGTTGGG	TGGTTGGAGCAGATGGTGTTGGG	M1:p8rAdC	M0	18	58140	1076	29554	17421	11915	59197.5	0	17212.2	24305.7	0.24133	0.41223	0.597639	1.02086	0.585427
NRAS	G12D	GGTTGGAGCAGATGGTGTT	TGGTTGGAGCAGGTGGTGTTGGG	TGGTTGGAGCAGATGGTGTTGGG	M1:p8rAdC	M0	19	18739	284	8811	6417	3692	19080.4	0	6349.72	7395.85	0.225305	0.418741	0.557953	1.03698	0.538054
NRAS	G12D	TGGTTGGAGCAGATGGTGTT	TGGTTGGAGCAGGTGGTGTTGGG	TGGTTGGAGCAGATGGTGTTGGG	M1:p8rAdC	M0	20	10908	190	6457	2532	2349	11105.4	0	2492.84	5028.94	0.269979	0.403807	0.668584	1	0.668584
NRAS	G12D	CTGGTGGTGGATGGAGCAGA	CTGGTGGTGGTTGGAGCAGGTGG	CTGGTGGTGGTTGGAGCAGATGG	M2:p10rAdA|p1rAdC	M1:p10rAdA	20	15503	67	360	9674	962	15791.8	6.67282	9618.31	1086.77	0.0412566	0.403912	0.110328	1.08014	0.102143
NRAS	G12D	GTGGTTGGAGAAGATGGTGT	GTGGTTGGAGCAGGTGGTGTTGG	GTGGTTGGAGCAGATGGTGTTGG	M2:p10rAdG|p7rAdC	M1:p10rAdG	20	9182	84	76	4340	180	9353.03	66.3394	4307.02	108.107	0.0126095	0.319139	0.0326814	0.827147	0.039511
NRAS	G12D	CTGGTGGTGGCTGGAGCAGA	CTGGTGGTGGTTGGAGCAGGTGG	CTGGTGGTGGTTGGAGCAGATGG	M2:p10rCdA|p1rAdC	M1:p10rCdA	20	9751	90	766	5995	531	9932.18	1.87184e-14	5959.98	793.527	0.0475574	0.404748	0.127178	1.08238	0.117499
NRAS	G12D	TGGTTGGAGCCGATGGTGTT	TGGTTGGAGCAGGTGGTGTTGGG	TGGTTGGAGCAGATGGTGTTGGG	M2:p10rCdT|p8rAdC	M1:p10rCdT	20	16759	57	96	4520	405	17071.2	0.0894239	4459.8	311.81	0.0142792	0.218451	0.0353615	0.54098	0.0653656
NRAS	G12D	CTGGTGGTGGGTGGAGCAGA	CTGGTGGTGGTTGGAGCAGGTGG	CTGGTGGTGGTTGGAGCAGATGG	M2:p10rGdA|p1rAdC	M1:p10rGdA	20	11752	157	598	7619	706	11970.6	102.513	7576.79	883.579	0.0480235	0.412027	0.128424	1.10184	0.116554
NRAS	G12D	GTGGTTGGAGGAGATGGTGT	GTGGTTGGAGCAGGTGGTGTTGG	GTGGTTGGAGCAGATGGTGTTGG	M2:p10rGdG|p7rAdC	M1:p10rGdG	20	9199	21	236	3745	215	9370.14	0	3711.96	229.402	0.0172334	0.296087	0.0446656	0.767401	0.0582037
NRAS	G12D	TGGTTGGAGCGGATGGTGTT	TGGTTGGAGCAGGTGGTGTTGGG	TGGTTGGAGCAGATGGTGTTGGG	M2:p10rGdT|p8rAdC	M1:p10rGdT	20	7878	114	1609	2943	664	8023.51	0	2914.71	1283.39	0.10501	0.343498	0.26005	0.850649	0.305707
NRAS	G12D	GTGGTTGGAGTAGATGGTGT	GTGGTTGGAGCAGGTGGTGTTGG	GTGGTTGGAGCAGATGGTGTTGG	M2:p10rUdG|p7rAdC	M1:p10rUdG	20	12714	59	1623	8222	1396	12949.6	6.50085e-11	8176.34	2102.93	0.0905309	0.442522	0.234639	1.14693	0.20458
NRAS	G12D	TGGTTGGAGCTGATGGTGTT	TGGTTGGAGCAGGTGGTGTTGGG	TGGTTGGAGCAGATGGTGTTGGG	M2:p10rUdT|p8rAdC	M1:p10rUdT	20	17328	84	246	9302	476	17650.7	16.0406	9239.76	439.247	0.0166493	0.353949	0.0412309	0.876531	0.0470387
NRAS	G12D	CTGGTGGTGATTGGAGCAGA	CTGGTGGTGGTTGGAGCAGGTGG	CTGGTGGTGGTTGGAGCAGATGG	M2:p11rAdC|p1rAdC	M1:p11rAdC	20	14137	209	223	4402	870	14400.4	220.254	4351.22	875.263	0.0551978	0.263337	0.14761	0.704216	0.209609
NRAS	G12D	GTGGTTGGAACAGATGGTGT	GTGGTTGGAGCAGGTGGTGTTGG	GTGGTTGGAGCAGATGGTGTTGG	M2:p11rAdC|p7rAdC	M1:p11rAdC	20	11443	28	612	7188	377	11655.6	4.18734e-11	7146.9	532.497	0.0275406	0.397176	0.07138	1.02941	0.0693409
NRAS	G12D	TGGTTGGAGAAGATGGTGTT	TGGTTGGAGCAGGTGGTGTTGGG	TGGTTGGAGCAGATGGTGTTGGG	M2:p11rAdG|p8rAdC	M1:p11rAdG	20	19277	103	156	5710	528	19636.1	47.0084	5640.76	434.486	0.0186927	0.235855	0.0462913	0.58408	0.0792551
NRAS	G12D	CTGGTGGTGCTTGGAGCAGA	CTGGTGGTGGTTGGAGCAGGTGG	CTGGTGGTGGTTGGAGCAGATGG	M2:p11rCdC|p1rAdC	M1:p11rCdC	20	23654	78	85	887	388	24094.7	2.6696e-14	802.035	202.415	0.00806464	0.0400194	0.0215665	0.10702	0.201519
NRAS	G12D	GTGGTTGGACCAGATGGTGT	GTGGTTGGAGCAGGTGGTGTTGG	GTGGTTGGAGCAGATGGTGTTGG	M2:p11rCdC|p7rAdC	M1:p11rCdC	20	13045	77	62	8833	530	13288.1	55.0433	8786.14	476.885	0.0235302	0.409757	0.0609859	1.06201	0.0574249
NRAS	G12D	TGGTTGGAGGAGATGGTGTT	TGGTTGGAGCAGGTGGTGTTGGG	TGGTTGGAGCAGATGGTGTTGGG	M2:p11rGdG|p8rAdC	M1:p11rGdG	20	11941	113	549	9010	829	12163.2	54.155	8967.11	1025.73	0.0486211	0.449921	0.120407	1.1142	0.108066
NRAS	G12D	CTGGTGGTGTTTGGAGCAGA	CTGGTGGTGGTTGGAGCAGGTGG	CTGGTGGTGGTTGGAGCAGATGG	M2:p11rUdC|p1rAdC	M1:p11rUdC	20	14930	123	229	3783	713	15208.1	92.7191	3729.37	721.069	0.0412018	0.225324	0.110182	0.602562	0.182856
NRAS	G12D	GTGGTTGGATCAGATGGTGT	GTGGTTGGAGCAGGTGGTGTTGG	GTGGTTGGAGCAGATGGTGTTGG	M2:p11rUdC|p7rAdC	M1:p11rUdC	20	10833	66	350	9064	496	11034.7	9.45624	9025.09	583.396	0.028706	0.465243	0.0744003	1.20582	0.0617009
NRAS	G12D	TGGTTGGAGTAGATGGTGTT	TGGTTGGAGCAGGTGGTGTTGGG	TGGTTGGAGCAGATGGTGTTGGG	M2:p11rUdG|p8rAdC	M1:p11rUdG	20	12511	72	332	6305	467	12743.9	10.7401	6260.06	521.068	0.0272222	0.347113	0.0674141	0.859602	0.0784247
NRAS	G12D	CTGGTGGTAGTTGGAGCAGA	CTGGTGGTGGTTGGAGCAGGTGG	CTGGTGGTGGTTGGAGCAGATGG	M2:p12rAdC|p1rAdC	M1:p12rAdC	20	14027	212	307	3529	1503	14288.4	240.042	3478.61	1656.86	0.0964659	0.261162	0.257969	0.698399	0.369372
NRAS	G12D	TGGTTGGAACAGATGGTGTT	TGGTTGGAGCAGGTGGTGTTGGG	TGGTTGGAGCAGATGGTGTTGGG	M2:p12rAdC|p8rAdC	M1:p12rAdC	20	12478	55	782	12110	612	12709.8	3.26475e-11	12065.2	862.44	0.0336399	0.504248	0.0833069	1.24874	0.066713
NRAS	G12D	CTGGTGGTCGTTGGAGCAGA	CTGGTGGTGGTTGGAGCAGGTGG	CTGGTGGTGGTTGGAGCAGATGG	M2:p12rCdC|p1rAdC	M1:p12rCdC	20	13436	74	341	7817	1112	13686.3	35.0978	7768.74	1275.35	0.0575631	0.397272	0.153935	1.06238	0.144896
NRAS	G12D	TGGTTGGACCAGATGGTGTT	TGGTTGGAGCAGGTGGTGTTGGG	TGGTTGGAGCAGATGGTGTTGGG	M2:p12rCdC|p8rAdC	M1:p12rCdC	20	13599	70	465	9832	268	13852	0	9783.15	322.027	0.0134418	0.421802	0.0332877	1.04456	0.0318675
NRAS	G12D	GTGGTTGGCGCAGATGGTGT	GTGGTTGGAGCAGGTGGTGTTGG	GTGGTTGGAGCAGATGGTGTTGG	M2:p12rCdT|p7rAdC	M1:p12rCdT	20	11153	113	3400	6139	2081	11358	0	6098.95	3589.26	0.170542	0.460331	0.442013	1.19309	0.370477
NRAS	G12D	GTGGTTGGGGCAGATGGTGT	GTGGTTGGAGCAGGTGGTGTTGG	GTGGTTGGAGCAGATGGTGTTGG	M2:p12rGdT|p7rAdC	M1:p12rGdT	20	9143	95	1551	1812	3669	9313	24.8285	1779.16	4827.04	0.304306	0.414337	0.788703	1.07388	0.734442
NRAS	G12D	CTGGTGGTTGTTGGAGCAGA	CTGGTGGTGGTTGGAGCAGGTGG	CTGGTGGTGGTTGGAGCAGATGG	M2:p12rUdC|p1rAdC	M1:p12rUdC	20	16438	145	332	6101	686	16744.1	99.7472	6041.95	705.583	0.0341366	0.286017	0.091288	0.764866	0.119352
NRAS	G12D	TGGTTGGATCAGATGGTGTT	TGGTTGGAGCAGGTGGTGTTGGG	TGGTTGGAGCAGATGGTGTTGGG	M2:p12rUdC|p8rAdC	M1:p12rUdC	20	11888	80	407	10020	387	12109.2	10.7588	9977.3	460.615	0.0208961	0.462716	0.0517479	1.14589	0.0451597
NRAS	G12D	GTGGTTGGTGCAGATGGTGT	GTGGTTGGAGCAGGTGGTGTTGG	GTGGTTGGAGCAGATGGTGTTGG	M2:p12rUdT|p7rAdC	M1:p12rUdT	20	11017	98	2050	4095	1013	11220.5	1.14793e-09	4055.43	1822.48	0.106588	0.343769	0.276255	0.890984	0.310056
NRAS	G12D	CTGGTGGAGGTTGGAGCAGA	CTGGTGGTGGTTGGAGCAGGTGG	CTGGTGGTGGTTGGAGCAGATGG	M2:p13rAdA|p1rAdC	M1:p13rAdA	20	9137	290	357	3182	653	9307.07	326.033	3149.18	692.885	0.0756145	0.285122	0.202208	0.762472	0.265201
NRAS	G12D	GTGGTTGAAGCAGATGGTGT	GTGGTTGGAGCAGGTGGTGTTGG	GTGGTTGGAGCAGATGGTGTTGG	M2:p13rAdC|p7rAdC	M1:p13rAdC	20	8139	38	741	4171	557	8290.02	8.07552e-11	4141.77	835.342	0.0629633	0.375146	0.163189	0.972306	0.167837
NRAS	G12D	CTGGTGGCGGTTGGAGCAGA	CTGGTGGTGGTTGGAGCAGGTGG	CTGGTGGTGGTTGGAGCAGATGG	M2:p13rCdA|p1rAdC	M1:p13rCdA	20	9709	111	993	7791	967	9889.35	6.48675	7756.13	1395.53	0.0736063	0.480465	0.196838	1.28486	0.153198
NRAS	G12D	GTGGTTGCAGCAGATGGTGT	GTGGTTGGAGCAGGTGGTGTTGG	GTGGTTGGAGCAGATGGTGTTGG	M2:p13rCdC|p7rAdC	M1:p13rCdC	20	10028	14	531	6103	547	10214.3	6.49004e-11	6066.98	723.38	0.04254	0.399323	0.110256	1.03497	0.10653
NRAS	G12D	TGGTTGGCGCAGATGGTGTT	TGGTTGGAGCAGGTGGTGTTGGG	TGGTTGGAGCAGATGGTGTTGGG	M2:p13rCdT|p8rAdC	M1:p13rCdT	20	15734	185	334	8086	259	16026.9	138.805	8029.48	192.582	0.0135882	0.337139	0.0336503	0.834902	0.0403045
NRAS	G12D	CTGGTGGGGGTTGGAGCAGA	CTGGTGGTGGTTGGAGCAGGTGG	CTGGTGGTGGTTGGAGCAGATGG	M2:p13rGdA|p1rAdC	M1:p13rGdA	20	13133	147	502	6497	1034	13377.5	109.57	6449.83	1220.89	0.0628825	0.362548	0.16816	0.969525	0.173446
NRAS	G12D	TGGTTGGGGCAGATGGTGTT	TGGTTGGAGCAGGTGGTGTTGGG	TGGTTGGAGCAGATGGTGTTGGG	M2:p13rGdT|p8rAdC	M1:p13rGdT	20	12142	269	4301	5852	1650	12364.8	4.17072e-10	5808.4	3391.48	0.15727	0.426618	0.389469	1.05649	0.368644
NRAS	G12D	GTGGTTGTAGCAGATGGTGT	GTGGTTGGAGCAGGTGGTGTTGG	GTGGTTGGAGCAGATGGTGTTGG	M2:p13rUdC|p7rAdC	M1:p13rUdC	20	10494	80	487	6357	611	10689.3	15.8872	6319.31	772.887	0.0443198	0.398497	0.114868	1.03283	0.111217
NRAS	G12D	TGGTTGGTGCAGATGGTGTT	TGGTTGGAGCAGGTGGTGTTGGG	TGGTTGGAGCAGATGGTGTTGGG	M2:p13rUdT|p8rAdC	M1:p13rUdT	20	16920	193	1561	11793	629	17234.2	9.96966e-15	11732.2	1112.45	0.0369845	0.427034	0.0915897	1.05752	0.086608
NRAS	G12D	CTGGTGATGGTTGGAGCAGA	CTGGTGGTGGTTGGAGCAGGTGG	CTGGTGGTGGTTGGAGCAGATGG	M2:p14rAdC|p1rAdC	M1:p14rAdC	20	11613	154	585	6832	850	11829.1	107.041	6790.29	1051.05	0.0585562	0.396478	0.156591	1.06026	0.147691
NRAS	G12D	GTGGTTAGAGCAGATGGTGT	GTGGTTGGAGCAGGTGGTGTTGG	GTGGTTGGAGCAGATGGTGTTGG	M2:p14rAdC|p7rAdC	M1:p14rAdC	20	11940	96	706	8591	735	12162.1	5.42295	8548.11	986.46	0.0457045	0.439339	0.118457	1.13868	0.10403
NRAS	G12D	TGGTTGAAGCAGATGGTGTT	TGGTTGGAGCAGGTGGTGTTGGG	TGGTTGGAGCAGATGGTGTTGGG	M2:p14rAdC|p8rAdC	M1:p14rAdC	20	12328	375	439	5151	355	12557.4	401.499	5106.72	303.403	0.0383745	0.294524	0.095032	0.72937	0.130293
NRAS	G12D	CTGGTGCTGGTTGGAGCAGA	CTGGTGGTGGTTGGAGCAGGTGG	CTGGTGGTGGTTGGAGCAGATGG	M2:p14rCdC|p1rAdC	M1:p14rCdC	20	19606	519	154	1907	723	19971.2	616.147	1836.58	480.109	0.0478629	0.101147	0.127995	0.270488	0.4732
NRAS	G12D	GTGGTTCGAGCAGATGGTGT	GTGGTTGGAGCAGGTGGTGTTGG	GTGGTTGGAGCAGATGGTGTTGG	M2:p14rCdC|p7rAdC	M1:p14rCdC	20	10508	106	623	6729	660	10703.4	34.1715	6691.26	875.042	0.0496732	0.413371	0.128743	1.07138	0.120166
NRAS	G12D	TGGTTGCAGCAGATGGTGTT	TGGTTGGAGCAGGTGGTGTTGGG	TGGTTGGAGCAGATGGTGTTGGG	M2:p14rCdC|p8rAdC	M1:p14rCdC	20	17741	78	135	2577	219	18071.4	10.4336	2513.27	88.5071	0.00478352	0.125789	0.0118461	0.311509	0.0380281
NRAS	G12D	CTGGTGTTGGTTGGAGCAGA	CTGGTGGTGGTTGGAGCAGGTGG	CTGGTGGTGGTTGGAGCAGATGG	M2:p14rUdC|p1rAdC	M1:p14rUdC	20	17077	344	301	4472	730	17395	371.758	4410.66	651.719	0.0448319	0.22175	0.11989	0.593005	0.202173
NRAS	G12D	GTGGTTTGAGCAGATGGTGT	GTGGTTGGAGCAGGTGGTGTTGG	GTGGTTGGAGCAGATGGTGTTGG	M2:p14rUdC|p7rAdC	M1:p14rUdC	20	13021	193	2703	7230	2232	13261.9	0	7183.23	3491.93	0.14588	0.445969	0.378093	1.15587	0.327108
NRAS	G12D	TGGTTGTAGCAGATGGTGTT	TGGTTGGAGCAGGTGGTGTTGGG	TGGTTGGAGCAGATGGTGTTGGG	M2:p14rUdC|p8rAdC	M1:p14rUdC	20	21016	107	264	4430	520	21407.4	28.7109	4354.51	448.782	0.0181975	0.183056	0.045065	0.453327	0.0994094
NRAS	G12D	GTGGTAGGAGCAGATGGTGT	GTGGTTGGAGCAGGTGGTGTTGG	GTGGTTGGAGCAGATGGTGTTGG	M2:p15rAdA|p7rAdC	M1:p15rAdA	20	11947	208	2942	4026	2782	12167.8	8.06467e-11	3983.09	4249.26	0.208295	0.403543	0.539862	1.04591	0.516166
NRAS	G12D	CTGGTAGTGGTTGGAGCAGA	CTGGTGGTGGTTGGAGCAGGTGG	CTGGTGGTGGTTGGAGCAGATGG	M2:p15rAdC|p1rAdC	M1:p15rAdC	20	12872	167	485	8004	727	13111.6	127.19	7957.76	845.646	0.0441352	0.399389	0.118026	1.06805	0.110507
NRAS	G12D	TGGTTAGAGCAGATGGTGTT	TGGTTGGAGCAGGTGGTGTTGGG	TGGTTGGAGCAGATGGTGTTGGG	M2:p15rAdC|p8rAdC	M1:p15rAdC	20	12848	164	1034	5890	534	13086.7	38.9189	5843.85	844.298	0.0445759	0.337551	0.110389	0.835922	0.132057
NRAS	G12D	GTGGTCGGAGCAGATGGTGT	GTGGTTGGAGCAGGTGGTGTTGG	GTGGTTGGAGCAGATGGTGTTGG	M2:p15rCdA|p7rAdC	M1:p15rCdA	20	12051	155	4348	3870	2364	12271.9	1.2346e-09	3826.73	4262.39	0.209341	0.397285	0.542572	1.02969	0.526929
NRAS	G12D	CTGGTCGTGGTTGGAGCAGA	CTGGTGGTGGTTGGAGCAGGTGG	CTGGTGGTGGTTGGAGCAGATGG	M2:p15rCdC|p1rAdC	M1:p15rCdC	20	16105	242	294	7064	572	16404.9	232.871	7006.15	517.006	0.0310367	0.311377	0.0829984	0.832683	0.0996758
NRAS	G12D	TGGTTCGAGCAGATGGTGTT	TGGTTGGAGCAGGTGGTGTTGGG	TGGTTGGAGCAGATGGTGTTGGG	M2:p15rCdC|p8rAdC	M1:p15rCdC	20	14641	86	157	4779	227	14913.7	33.4793	4726.41	136.972	0.00860406	0.245495	0.0213074	0.607951	0.0350479
NRAS	G12D	GTGGTGGGAGCAGATGGTGT	GTGGTTGGAGCAGGTGGTGTTGG	GTGGTTGGAGCAGATGGTGTTGG	M2:p15rGdA|p7rAdC	M1:p15rGdA	20	8897	97	1787	2156	1747	9061.59	0	2124.05	2629.09	0.190311	0.344063	0.493249	0.891745	0.553127
NRAS	G12D	CTGGTTGTGGTTGGAGCAGA	CTGGTGGTGGTTGGAGCAGGTGG	CTGGTGGTGGTTGGAGCAGATGG	M2:p15rUdC|p1rAdC	M1:p15rUdC	20	14497	171	149	6675	458	14767	159.951	6622.93	371.133	0.0242271	0.319057	0.0647881	0.853221	0.0759336
NRAS	G12D	TGGTTTGAGCAGATGGTGTT	TGGTTGGAGCAGGTGGTGTTGGG	TGGTTGGAGCAGATGGTGTTGGG	M2:p15rUdC|p8rAdC	M1:p15rUdC	20	10196	71	76	2011	149	10385.9	42.5668	1974.38	66.1935	0.00872241	0.163651	0.0216005	0.40527	0.053299
NRAS	G12D	CTGGAGGTGGTTGGAGCAGA	CTGGTGGTGGTTGGAGCAGGTGG	CTGGTGGTGGTTGGAGCAGATGG	M2:p16rAdA|p1rAdC	M1:p16rAdA	20	16543	1208	326	2031	826	16851	1542.53	1971.58	406.774	0.0938434	0.114498	0.250956	0.306192	0.819604
NRAS	G12D	GTGGATGGAGCAGATGGTGT	GTGGTTGGAGCAGGTGGTGTTGG	GTGGTTGGAGCAGATGGTGTTGG	M2:p16rAdA|p7rAdC	M1:p16rAdA	20	9751	167	1932	2257	4471	9932.22	100.376	2221.98	5892.19	0.330228	0.447141	0.855887	1.1589	0.738531
NRAS	G12D	TGGTAGGAGCAGATGGTGTT	TGGTTGGAGCAGGTGGTGTTGGG	TGGTTGGAGCAGATGGTGTTGGG	M2:p16rAdA|p8rAdC	M1:p16rAdA	20	12869	229	438	4236	299	13108.5	199.352	4189.78	294.289	0.0277453	0.252029	0.0687093	0.624132	0.110088
NRAS	G12D	CTGGCGGTGGTTGGAGCAGA	CTGGTGGTGGTTGGAGCAGGTGG	CTGGTGGTGGTTGGAGCAGATGG	M2:p16rCdA|p1rAdC	M1:p16rCdA	20	12300	193	2000	7193	2395	12528.2	25.7193	7148.82	3430.44	0.149403	0.45732	0.399533	1.22296	0.326692
NRAS	G12D	GTGGCTGGAGCAGATGGTGT	GTGGTTGGAGCAGGTGGTGTTGG	GTGGTTGGAGCAGATGGTGTTGG	M2:p16rCdA|p7rAdC	M1:p16rCdA	20	10279	152	3118	2115	2733	10468.4	0	2078.09	4275.63	0.254167	0.377701	0.658753	0.978928	0.672934
NRAS	G12D	TGGTCGGAGCAGATGGTGTT	TGGTTGGAGCAGGTGGTGTTGGG	TGGTTGGAGCAGATGGTGTTGGG	M2:p16rCdA|p8rAdC	M1:p16rCdA	20	10602	247	2322	6835	773	10797.9	0	6796.92	1640.36	0.0852788	0.438637	0.211187	1.08626	0.194418
NRAS	G12D	CTGGGGGTGGTTGGAGCAGA	CTGGTGGTGGTTGGAGCAGGTGG	CTGGTGGTGGTTGGAGCAGATGG	M2:p16rGdA|p1rAdC	M1:p16rGdA	20	14759	462	930	4796	1952	15033.7	506.998	4742.99	2325.98	0.125299	0.312653	0.335076	0.836096	0.400762
NRAS	G12D	GTGGGTGGAGCAGATGGTGT	GTGGTTGGAGCAGGTGGTGTTGG	GTGGTTGGAGCAGATGGTGTTGG	M2:p16rGdA|p7rAdC	M1:p16rGdA	20	9835	292	1957	3828	2640	10017.3	187.749	3792.68	3685.79	0.219047	0.422905	0.567729	1.09609	0.517959
NRAS	G12D	TGGTGGGAGCAGATGGTGTT	TGGTTGGAGCAGGTGGTGTTGGG	TGGTTGGAGCAGATGGTGTTGGG	M2:p16rGdA|p8rAdC	M1:p16rGdA	20	9701	93	370	5229	358	9881.52	42.7732	5194.15	429.201	0.0303566	0.361685	0.0751762	0.895689	0.0839311
NRAS	G12D	TGGATGGAGCAGATGGTGTT	TGGTTGGAGCAGGTGGTGTTGGG	TGGTTGGAGCAGATGGTGTTGGG	M2:p17rAdA|p8rAdC	M1:p17rAdA	20	8821	176	2475	7124	1020	8983.45	3.31122e-10	7092.32	2013.18	0.111293	0.503374	0.275611	1.24657	0.221095
NRAS	G12D	CTGATGGTGGTTGGAGCAGA	CTGGTGGTGGTTGGAGCAGGTGG	CTGGTGGTGGTTGGAGCAGATGG	M2:p17rAdC|p1rAdC	M1:p17rAdC	20	12334	181	723	8335	894	12563.4	122.778	8290.7	1140.06	0.057098	0.426404	0.152691	1.14029	0.133906
NRAS	G12D	GTGATTGGAGCAGATGGTGT	GTGGTTGGAGCAGGTGGTGTTGG	GTGGTTGGAGCAGATGGTGTTGG	M2:p17rAdC|p7rAdC	M1:p17rAdC	20	11810	124	2504	3939	1521	12028	0	3896.59	2585.15	0.139664	0.350179	0.361983	0.907597	0.398836
NRAS	G12D	TGGCTGGAGCAGATGGTGTT	TGGTTGGAGCAGGTGGTGTTGGG	TGGTTGGAGCAGATGGTGTTGGG	M2:p17rCdA|p8rAdC	M1:p17rCdA	20	11565	228	2988	7113	1356	11778.3	9.91237e-11	7071.47	2567.93	0.119898	0.450068	0.296919	1.11456	0.266399
NRAS	G12D	CTGCTGGTGGTTGGAGCAGA	CTGGTGGTGGTTGGAGCAGGTGG	CTGGTGGTGGTTGGAGCAGATGG	M2:p17rCdC|p1rAdC	M1:p17rCdC	20	20744	560	136	2651	447	21130.4	656.854	2576.49	116.854	0.031605	0.110019	0.084518	0.294214	0.287267
NRAS	G12D	GTGCTTGGAGCAGATGGTGT	GTGGTTGGAGCAGGTGGTGTTGG	GTGGTTGGAGCAGATGGTGTTGG	M2:p17rCdC|p7rAdC	M1:p17rCdC	20	9830	77	1239	6769	709	10012.1	0	6733.69	1177.88	0.0657164	0.441403	0.170324	1.14403	0.148881
NRAS	G12D	TGGGTGGAGCAGATGGTGTT	TGGTTGGAGCAGGTGGTGTTGGG	TGGTTGGAGCAGATGGTGTTGGG	M2:p17rGdA|p8rAdC	M1:p17rGdA	20	16501	705	1121	8751	673	16807.7	746.234	8691.73	770.235	0.0561325	0.350237	0.139008	0.867339	0.16027
NRAS	G12D	CTGTTGGTGGTTGGAGCAGA	CTGGTGGTGGTTGGAGCAGGTGG	CTGGTGGTGGTTGGAGCAGATGG	M2:p17rUdC|p1rAdC	M1:p17rUdC	20	11275	147	343	4999	338	11484.9	111.055	4958.5	354.14	0.0275124	0.314198	0.0735736	0.840229	0.0875638
NRAS	G12D	GTGTTTGGAGCAGATGGTGT	GTGGTTGGAGCAGGTGGTGTTGG	GTGGTTGGAGCAGATGGTGTTGG	M2:p17rUdC|p7rAdC	M1:p17rUdC	20	10322	114	2884	4625	999	10511.7	2.17173e-09	4587.93	2118.98	0.123063	0.389515	0.318956	1.00955	0.315939
NRAS	G12D	CTAGTGGTGGTTGGAGCAGA	CTGGTGGTGGTTGGAGCAGGTGG	CTGGTGGTGGTTGGAGCAGATGG	M2:p18rAdC|p1rAdC	M1:p18rAdC	20	9912	122	849	4585	852	10096.2	35.4669	4549.4	1193.81	0.0774353	0.361779	0.207077	0.96747	0.21404
NRAS	G12D	GTAGTTGGAGCAGATGGTGT	GTGGTTGGAGCAGGTGGTGTTGG	GTGGTTGGAGCAGATGGTGTTGG	M2:p18rAdC|p7rAdC	M1:p18rAdC	20	12207	235	4147	4078	1798	12431.1	0	4034.16	3511.16	0.175765	0.377711	0.45555	0.978956	0.465343
NRAS	G12D	TGATTGGAGCAGATGGTGTT	TGGTTGGAGCAGGTGGTGTTGGG	TGGTTGGAGCAGATGGTGTTGGG	M2:p18rAdC|p8rAdC	M1:p18rAdC	20	9033	484	1555	4433	417	9200.19	412.531	4400.56	822.208	0.0832287	0.352045	0.20611	0.871817	0.236415
NRAS	G12D	CTCGTGGTGGTTGGAGCAGA	CTGGTGGTGGTTGGAGCAGGTGG	CTGGTGGTGGTTGGAGCAGATGG	M2:p18rCdC|p1rAdC	M1:p18rCdC	20	10299	102	656	6374	820	10490.6	31.9844	6337.01	1081.44	0.0620604	0.413492	0.165962	1.10576	0.150089
NRAS	G12D	GTCGTTGGAGCAGATGGTGT	GTGGTTGGAGCAGGTGGTGTTGG	GTGGTTGGAGCAGATGGTGTTGG	M2:p18rCdC|p7rAdC	M1:p18rCdC	20	11126	228	2640	4452	1521	11331.5	1.08656e-11	4412.04	2643.27	0.143759	0.383715	0.372595	0.994517	0.374649
NRAS	G12D	TGCTTGGAGCAGATGGTGTT	TGGTTGGAGCAGGTGGTGTTGGG	TGGTTGGAGCAGATGGTGTTGGG	M2:p18rCdC|p8rAdC	M1:p18rCdC	20	14708	1024	889	5402	359	14981.3	1204.83	5349.17	185.656	0.0640156	0.254815	0.15853	0.631031	0.251224
NRAS	G12D	CTTGTGGTGGTTGGAGCAGA	CTGGTGGTGGTTGGAGCAGGTGG	CTGGTGGTGGTTGGAGCAGATGG	M2:p18rUdC|p1rAdC	M1:p18rUdC	20	10380	148	979	6156	804	10572.8	48.2793	6118.72	1174.09	0.0682358	0.407103	0.182476	1.08867	0.167613
NRAS	G12D	GTTGTTGGAGCAGATGGTGT	GTGGTTGGAGCAGGTGGTGTTGG	GTGGTTGGAGCAGATGGTGTTGG	M2:p18rUdC|p7rAdC	M1:p18rUdC	20	8451	89	987	2518	677	8607.78	0	2487.65	1064.64	0.0875524	0.292127	0.226919	0.757138	0.299706
NRAS	G12D	TGTTTGGAGCAGATGGTGTT	TGGTTGGAGCAGGTGGTGTTGGG	TGGTTGGAGCAGATGGTGTTGGG	M2:p18rUdC|p8rAdC	M1:p18rUdC	20	12731	991	1227	4897	607	12967.3	1133.4	4851.27	652.56	0.0910995	0.280743	0.225602	0.69524	0.324495
NRAS	G12D	CAGGTGGTGGTTGGAGCAGA	CTGGTGGTGGTTGGAGCAGGTGG	CTGGTGGTGGTTGGAGCAGATGG	M2:p19rAdA|p1rAdC	M1:p19rAdA	20	9993	257	3378	3291	2502	10177.1	0	3255.11	4098.27	0.23378	0.419464	0.625175	1.12173	0.557331
NRAS	G12D	GAGGTTGGAGCAGATGGTGT	GTGGTTGGAGCAGGTGGTGTTGG	GTGGTTGGAGCAGATGGTGTTGG	M2:p19rAdA|p7rAdC	M1:p19rAdA	20	8245	55	1547	1011	1371	8397.44	0	981.388	2100.47	0.182979	0.268471	0.474247	0.695826	0.68156
NRAS	G12D	TAGTTGGAGCAGATGGTGTT	TGGTTGGAGCAGGTGGTGTTGGG	TGGTTGGAGCAGATGGTGTTGGG	M2:p19rAdC|p8rAdC	M1:p19rAdC	20	12457	399	4280	5571	1240	12686	6.58984e-11	5526.27	2890.31	0.136965	0.398841	0.339185	0.987704	0.343407
NRAS	G12D	CCGGTGGTGGTTGGAGCAGA	CTGGTGGTGGTTGGAGCAGGTGG	CTGGTGGTGGTTGGAGCAGATGG	M2:p19rCdA|p1rAdC	M1:p19rCdA	20	9026	87	2977	3873	2119	9191.77	3.4331e-09	3840.59	3506.39	0.21201	0.444228	0.566958	1.18795	0.477256
NRAS	G12D	GCGGTTGGAGCAGATGGTGT	GTGGTTGGAGCAGGTGGTGTTGG	GTGGTTGGAGCAGATGGTGTTGG	M2:p19rCdA|p7rAdC	M1:p19rCdA	20	8622	103	1948	1722	1840	8781.34	3.27322e-10	1691.03	2802.34	0.211104	0.338491	0.547141	0.877305	0.623661
NRAS	G12D	TCGTTGGAGCAGATGGTGTT	TGGTTGGAGCAGGTGGTGTTGGG	TGGTTGGAGCAGATGGTGTTGGG	M2:p19rCdC|p8rAdC	M1:p19rCdC	20	11313	875	3552	7325	870	11521.3	672.167	7284.37	1981.22	0.123649	0.431781	0.306208	1.06928	0.28637
NRAS	G12D	CGGGTGGTGGTTGGAGCAGA	CTGGTGGTGGTTGGAGCAGGTGG	CTGGTGGTGGTTGGAGCAGATGG	M2:p19rGdA|p1rAdC	M1:p19rGdA	20	11032	298	2525	4418	2389	11236.2	100.657	4378.38	3606.67	0.191872	0.413265	0.513104	1.10515	0.464284
NRAS	G12D	GGGGTTGGAGCAGATGGTGT	GTGGTTGGAGCAGGTGGTGTTGG	GTGGTTGGAGCAGATGGTGTTGG	M2:p19rGdA|p7rAdC	M1:p19rGdA	20	9170	194	3195	2714	2909	9338.85	0	2681.07	4527.61	0.273612	0.435635	0.709151	1.12908	0.628078
NRAS	G12D	TTGTTGGAGCAGATGGTGTT	TGGTTGGAGCAGGTGGTGTTGGG	TGGTTGGAGCAGATGGTGTTGGG	M2:p19rUdC|p8rAdC	M1:p19rUdC	20	11970	544	2895	4896	982	12191	317.567	4853.01	1980.54	0.118814	0.353298	0.294234	0.87492	0.336298
NRAS	G12D	AGGTTGGAGCAGATGGTGTT	TGGTTGGAGCAGGTGGTGTTGGG	TGGTTGGAGCAGATGGTGTTGGG	M2:p20rAdA|p8rAdC	M1:p20rAdA	20	9381	268	4742	3703	2429	9552.17	0	3669.32	4516.88	0.254639	0.461497	0.630596	1.14287	0.551768
NRAS	G12D	ATGGTTGGAGCAGATGGTGT	GTGGTTGGAGCAGGTGGTGTTGG	GTGGTTGGAGCAGATGGTGTTGG	M2:p20rAdC|p7rAdC	M1:p20rAdC	20	12554	220	4793	3052	2992	12784.2	6.70123e-10	3006.92	5168.65	0.246599	0.39006	0.639136	1.01096	0.632207
NRAS	G12D	ATGGTGGTGGTTGGAGCAGA	CTGGTGGTGGTTGGAGCAGGTGG	CTGGTGGTGGTTGGAGCAGATGG	M2:p20rAdG|p1rAdC	M1:p20rAdG	20	10701	171	4077	3115	2836	10897.3	0	3076.57	4743.71	0.253436	0.417805	0.677739	1.11729	0.60659
NRAS	G12D	CGGTTGGAGCAGATGGTGTT	TGGTTGGAGCAGGTGGTGTTGGG	TGGTTGGAGCAGATGGTGTTGGG	M2:p20rCdA|p8rAdC	M1:p20rCdA	20	7597	124	2307	3475	810	7736.59	2.0166e-09	3447.72	1716.16	0.133031	0.400286	0.329441	0.991281	0.332339
NRAS	G12D	CTGGTTGGAGCAGATGGTGT	GTGGTTGGAGCAGGTGGTGTTGG	GTGGTTGGAGCAGATGGTGTTGG	M2:p20rCdC|p7rAdC	M1:p20rCdC	20	10389	101	3639	3247	3115	10579.8	0	3209.69	4920.74	0.262997	0.434545	0.681639	1.12626	0.605225
NRAS	G12D	GGGTTGGAGCAGATGGTGTT	TGGTTGGAGCAGGTGGTGTTGGG	TGGTTGGAGCAGATGGTGTTGGG	M2:p20rGdA|p8rAdC	M1:p20rGdA	20	10128	183	3491	4715	1813	10313.9	0	4678.63	3315.12	0.181078	0.436633	0.448427	1.08129	0.414714
NRAS	G12D	GTGGTGGTGGTTGGAGCAGA	CTGGTGGTGGTTGGAGCAGGTGG	CTGGTGGTGGTTGGAGCAGATGG	M2:p20rGdG|p1rAdC	M1:p20rGdG	20	9551	228	3490	2023	2546	9726.61	3.657e-11	1988.7	4197.18	0.263766	0.388744	0.705364	1.03958	0.67851
NRAS	G12D	TTGGTTGGAGCAGATGGTGT	GTGGTTGGAGCAGGTGGTGTTGG	GTGGTTGGAGCAGATGGTGTTGG	M2:p20rUdC|p7rAdC	M1:p20rUdC	20	8917	169	3506	1127	4186	9081.14	2.00052e-10	1094.98	6169.25	0.377431	0.444421	0.97823	1.15186	0.849265
NRAS	G12D	TTGGTGGTGGTTGGAGCAGA	CTGGTGGTGGTTGGAGCAGGTGG	CTGGTGGTGGTTGGAGCAGATGG	M2:p20rUdG|p1rAdC	M1:p20rUdG	20	10805	152	3494	2458	2928	11003.8	1.82761e-09	2419.2	4639.33	0.256851	0.390787	0.686871	1.04504	0.657266
NRAS	G12D	CTGGTGGTGGTTGGAGCAAA	CTGGTGGTGGTTGGAGCAGGTGG	CTGGTGGTGGTTGGAGCAGATGG	M2:p2rAdC|p1rAdC	M1:p2rAdC	20	19992	92	25	656	283	20364.5	36.4705	584.188	88.623	0.00593599	0.0319265	0.015874	0.0853778	0.185927
NRAS	G12D	CTGGTGGTGGTTGGAGCACA	CTGGTGGTGGTTGGAGCAGGTGG	CTGGTGGTGGTTGGAGCAGATGG	M2:p2rCdC|p1rAdC	M1:p2rCdC	20	20853	86	26	970	263	21241.5	23.2247	895.096	58.7241	0.0036883	0.042929	0.00986326	0.114801	0.0859164
NRAS	G12D	CTGGTGGTGGTTGGAGCATA	CTGGTGGTGGTTGGAGCAGGTGG	CTGGTGGTGGTTGGAGCAGATGG	M2:p2rUdC|p1rAdC	M1:p2rUdC	20	17892	132	55	465	219	18225.3	93.7758	400.732	30.706	0.00663884	0.0230094	0.0177536	0.0615317	0.288528
NRAS	G12D	CTGGTGGTGGTTGGAGCCGA	CTGGTGGTGGTTGGAGCAGGTGG	CTGGTGGTGGTTGGAGCAGATGG	M2:p3rCdT|p1rAdC	M1:p3rCdT	20	8339	78	327	4651	384	8494.19	36.1366	4621.05	463.481	0.0366965	0.373455	0.0981338	0.998692	0.0982624
NRAS	G12D	CTGGTGGTGGTTGGAGCGGA	CTGGTGGTGGTTGGAGCAGGTGG	CTGGTGGTGGTTGGAGCAGATGG	M2:p3rGdT|p1rAdC	M1:p3rGdT	20	11770	489	1373	5728	1172	11988.5	463.364	5685.72	1607.23	0.104868	0.369361	0.280438	0.987745	0.283917
NRAS	G12D	CTGGTGGTGGTTGGAGCTGA	CTGGTGGTGGTTGGAGCAGGTGG	CTGGTGGTGGTTGGAGCAGATGG	M2:p3rUdT|p1rAdC	M1:p3rUdT	20	11708	55	244	8665	531	11926	6.55881	8622.94	576.602	0.0275959	0.435334	0.0737969	1.16417	0.0633902
NRAS	G12D	CTGGTGGTGGTTGGAGAAGA	CTGGTGGTGGTTGGAGCAGGTGG	CTGGTGGTGGTTGGAGCAGATGG	M2:p4rAdG|p1rAdC	M1:p4rAdG	20	22596	174	103	2351	317	23016.9	125.353	2269.84	97.081	0.00871976	0.0927868	0.0233184	0.24813	0.0939764
NRAS	G12D	CTGGTGGTGGTTGGAGGAGA	CTGGTGGTGGTTGGAGCAGGTGG	CTGGTGGTGGTTGGAGCAGATGG	M2:p4rGdG|p1rAdC	M1:p4rGdG	20	18357	230	53	2444	330	18699	228.956	2378.06	113.452	0.0159859	0.11632	0.0427494	0.311063	0.13743
NRAS	G12D	CTGGTGGTGGTTGGAGTAGA	CTGGTGGTGGTTGGAGCAGGTGG	CTGGTGGTGGTTGGAGCAGATGG	M2:p4rUdG|p1rAdC	M1:p4rUdG	20	15030	117	168	4051	439	15310	80.9652	3997.01	374.125	0.0230285	0.221188	0.0615827	0.591502	0.104113
NRAS	G12D	CTGGTGGTGGTTGGAACAGA	CTGGTGGTGGTTGGAGCAGGTGG	CTGGTGGTGGTTGGAGCAGATGG	M2:p5rAdC|p1rAdC	M1:p5rAdC	20	18045	43	35	2097	386	18381.2	5.57698e-13	2032.18	250.996	0.0121463	0.110489	0.0324817	0.295469	0.109933
NRAS	G12D	CTGGTGGTGGTTGGACCAGA	CTGGTGGTGGTTGGAGCAGGTGG	CTGGTGGTGGTTGGAGCAGATGG	M2:p5rCdC|p1rAdC	M1:p5rCdC	20	17051	108	46	297	235	17368.7	67.3248	235.753	65.3846	0.00748201	0.0169778	0.0200084	0.0454021	0.440693
NRAS	G12D	CTGGTGGTGGTTGGATCAGA	CTGGTGGTGGTTGGAGCAGGTGG	CTGGTGGTGGTTGGAGCAGATGG	M2:p5rUdC|p1rAdC	M1:p5rUdC	20	15187	49	158	2778	311	15469.8	1.32948e-12	2723.45	241.639	0.0131077	0.160841	0.0350525	0.43012	0.0814946
NRAS	G12D	CTGGTGGTGGTTGGCGCAGA	CTGGTGGTGGTTGGAGCAGGTGG	CTGGTGGTGGTTGGAGCAGATGG	M2:p6rCdT|p1rAdC	M1:p6rCdT	20	16145	62	15	1762	239	16445.8	13.9982	1704.01	87.1153	0.00554019	0.0981387	0.0148156	0.262442	0.0564526
NRAS	G12D	CTGGTGGTGGTTGGGGCAGA	CTGGTGGTGGTTGGAGCAGGTGG	CTGGTGGTGGTTGGAGCAGATGG	M2:p6rGdT|p1rAdC	M1:p6rGdT	20	12906	159	604	6107	1154	13146.2	117.825	6060.64	1401.6	0.0733088	0.360037	0.196042	0.962811	0.203615
NRAS	G12D	CTGGTGGTGGTTGGTGCAGA	CTGGTGGTGGTTGGAGCAGGTGG	CTGGTGGTGGTTGGAGCAGATGG	M2:p6rUdT|p1rAdC	M1:p6rUdT	20	11757	99	465	7876	548	11975.8	35.8524	7833.77	667.631	0.0342944	0.414439	0.0917101	1.10829	0.0827491
NRAS	G12D	GTGGTTGGAGCAGATGGTGA	GTGGTTGGAGCAGGTGGTGTTGG	GTGGTTGGAGCAGATGGTGTTGG	M2:p7rAdC|p1rAdA	M1:p1rAdA	20	11142	75	178	6619	323	11349.5	36.6451	6578.98	301.454	0.0185092	0.376668	0.0479722	0.976251	0.0491392
NRAS	G12D	CTGGTGGTGGTTGAAGCAGA	CTGGTGGTGGTTGGAGCAGGTGG	CTGGTGGTGGTTGGAGCAGATGG	M2:p7rAdC|p1rAdC	M1:p7rAdC	20	14406	94	200	5852	390	14674.3	46.3746	5800.25	346.091	0.0188079	0.294548	0.0487466	0.763413	0.0638535
NRAS	G12D	CTGGTGGTGGTTGAAGCAGA	CTGGTGGTGGTTGGAGCAGGTGG	CTGGTGGTGGTTGGAGCAGATGG	M2:p7rAdC|p1rAdC	M1:p7rAdC	20	14406	94	200	5852	390	14674.3	46.3746	5800.25	346.091	0.0188079	0.294548	0.0502961	0.787681	0.0638535
NRAS	G12D	GTGGTTGGAGCAGATGGTGC	GTGGTTGGAGCAGGTGGTGTTGG	GTGGTTGGAGCAGATGGTGTTGG	M2:p7rAdC|p1rCdA	M1:p1rCdA	20	16041	140	128	5251	287	16339.8	106.272	5193.38	157.413	0.0120974	0.245485	0.0313541	0.636249	0.0492796
NRAS	G12D	GTGGTTGGAGCAGATGGTGG	GTGGTTGGAGCAGGTGGTGTTGG	GTGGTTGGAGCAGATGGTGTTGG	M2:p7rAdC|p1rGdA	M1:p1rGdA	20	11119	81	309	6043	739	11326.1	44.3429	6003.06	843.885	0.0487572	0.375847	0.126369	0.974125	0.129726
NRAS	G12D	GTGGTTGGAGCAGATGGTAT	GTGGTTGGAGCAGGTGGTGTTGG	GTGGTTGGAGCAGATGGTGTTGG	M2:p7rAdC|p2rAdC	M1:p2rAdC	20	19973	111	80	3016	272	20345.1	54.1444	2944.26	90.1458	0.0061574	0.129489	0.0159588	0.335612	0.0475514
NRAS	G12D	GTGGTTGGAGCAGATGGTCT	GTGGTTGGAGCAGGTGGTGTTGG	GTGGTTGGAGCAGATGGTGTTGG	M2:p7rAdC|p2rCdC	M1:p2rCdC	20	21914	98	140	1136	249	22322.2	17.9197	1057.28	72.2508	0.00384201	0.0481275	0.00995775	0.124737	0.0798297
NRAS	G12D	GTGGTTGGAGCAGATGGTTT	GTGGTTGGAGCAGGTGGTGTTGG	GTGGTTGGAGCAGATGGTGTTGG	M2:p7rAdC|p2rUdC	M1:p2rUdC	20	26553	179	103	2238	282	27047.6	111.546	2142.62	10.8705	0.00417623	0.0734663	0.010824	0.190411	0.0568456
NRAS	G12D	GTGGTTGGAGCAGATGGAGT	GTGGTTGGAGCAGGTGGTGTTGG	GTGGTTGGAGCAGATGGTGTTGG	M2:p7rAdC|p3rAdA	M1:p3rAdA	20	13910	32	129	6380	533	14169.1	0	6330.04	511.909	0.0243638	0.325636	0.0631463	0.843985	0.0748192
NRAS	G12D	GTGGTTGGAGCAGATGGCGT	GTGGTTGGAGCAGGTGGTGTTGG	GTGGTTGGAGCAGATGGTGTTGG	M2:p7rAdC|p3rCdA	M1:p3rCdA	20	11664	36	289	8458	320	11881.1	9.61941e-12	8416.1	343.721	0.0166524	0.424392	0.0431599	1.09994	0.0392383
NRAS	G12D	GTGGTTGGAGCAGATGGGGT	GTGGTTGGAGCAGGTGGTGTTGG	GTGGTTGGAGCAGATGGTGTTGG	M2:p7rAdC|p3rGdA	M1:p3rGdA	20	7903	26	275	6709	220	8049.99	0	6680.61	265.614	0.0177121	0.463199	0.0459063	1.20052	0.0382386
NRAS	G12D	GTGGTTGGAGCAGATGATGT	GTGGTTGGAGCAGGTGGTGTTGG	GTGGTTGGAGCAGATGGTGTTGG	M2:p7rAdC|p4rAdC	M1:p4rAdC	20	11030	34	80	6012	285	11235.5	0	5972.38	233.41	0.0133826	0.355811	0.0346853	0.922194	0.0376117
NRAS	G12D	GTGGTTGGAGCAGATGCTGT	GTGGTTGGAGCAGGTGGTGTTGG	GTGGTTGGAGCAGATGGTGTTGG	M2:p7rAdC|p4rCdC	M1:p4rCdC	20	12768	43	23	1505	215	13005.9	2.47774	1459.14	106.753	0.00749478	0.107442	0.019425	0.27847	0.0697563
NRAS	G12D	GTGGTTGGAGCAGATGTTGT	GTGGTTGGAGCAGGTGGTGTTGG	GTGGTTGGAGCAGATGGTGTTGG	M2:p7rAdC|p4rUdC	M1:p4rUdC	20	15886	132	52	1278	174	16181.9	101.282	1220.94	0	0.00578619	0.0697514	0.0149967	0.180782	0.0829545
NRAS	G12D	GTGGTTGGAGCAGATAGTGT	GTGGTTGGAGCAGGTGGTGTTGG	GTGGTTGGAGCAGATGGTGTTGG	M2:p7rAdC|p5rAdC	M1:p5rAdC	20	14982	46	75	4337	387	15261.1	1.3781e-14	4283.18	304.607	0.0153463	0.231136	0.0397747	0.59906	0.0663952
NRAS	G12D	GTGGTTGGAGCAGATCGTGT	GTGGTTGGAGCAGGTGGTGTTGG	GTGGTTGGAGCAGATGGTGTTGG	M2:p7rAdC|p5rCdC	M1:p5rCdC	20	19255	52	83	5030	292	19613.6	0	4960.84	141.344	0.00571877	0.206434	0.014822	0.535037	0.0277027
NRAS	G12D	GTGGTTGGAGCAGATTGTGT	GTGGTTGGAGCAGGTGGTGTTGG	GTGGTTGGAGCAGATGGTGTTGG	M2:p7rAdC|p5rUdC	M1:p5rUdC	20	11884	98	33	3942	281	12105.4	82.4796	3899.31	174.485	0.0158018	0.250515	0.0409553	0.649287	0.0630773
NRAS	G12D	GTGGTTGGAGCAGAAGGTGT	GTGGTTGGAGCAGGTGGTGTTGG	GTGGTTGGAGCAGATGGTGTTGG	M2:p7rAdC|p6rAdA	M1:p6rAdA	20	12345	46	84	5320	626	12575.1	17.547	5275.66	620.219	0.0344953	0.318895	0.0894053	0.826514	0.108172
NRAS	G12D	GTGGTTGGAGCAGACGGTGT	GTGGTTGGAGCAGGTGGTGTTGG	GTGGTTGGAGCAGATGGTGTTGG	M2:p7rAdC|p6rCdA	M1:p6rCdA	20	10867	96	115	4641	531	11069.5	83.9129	4601.97	515.066	0.036814	0.314499	0.0954149	0.815122	0.117056
NRAS	G12D	GTGGTTGGAGCAGAGGGTGT	GTGGTTGGAGCAGGTGGTGTTGG	GTGGTTGGAGCAGATGGTGTTGG	M2:p7rAdC|p6rGdA	M1:p6rGdA	20	14539	53	73	3998	701	14809.9	21.1354	3945.78	677.531	0.0359131	0.237649	0.0930798	0.61594	0.151118
NRAS	G12D	CTGGTGGTGGTTGCAGCAGA	CTGGTGGTGGTTGGAGCAGGTGG	CTGGTGGTGGTTGGAGCAGATGG	M2:p7rCdC|p1rAdC	M1:p7rCdC	20	22268	142	95	252	247	22682.8	81.8304	172.013	28.5688	0.00480723	0.00873417	0.0128555	0.0233569	0.550394
NRAS	G12D	CTGGTGGTGGTTGTAGCAGA	CTGGTGGTGGTTGGAGCAGGTGG	CTGGTGGTGGTTGGAGCAGATGG	M2:p7rUdC|p1rAdC	M1:p7rUdC	20	25792	107	69	347	375	26272.5	26.577	254.355	146.138	0.00646884	0.015	0.017299	0.040113	0.431256
NRAS	G12D	TGGTTGGAGCAGATGGTGTA	TGGTTGGAGCAGGTGGTGTTGGG	TGGTTGGAGCAGATGGTGTTGGG	M2:p8rAdC|p1rAdA	M1:p1rAdA	20	16161	35	874	12689	492	16461.2	5.31127e-10	12631	707.289	0.023735	0.447601	0.0587782	1.10845	0.0530272
NRAS	G12D	CTGGTGGTGGTTAGAGCAGA	CTGGTGGTGGTTGGAGCAGGTGG	CTGGTGGTGGTTGGAGCAGATGG	M2:p8rAdC|p1rAdC	M1:p8rAdC	20	23588	114	39	1216	341	24027.5	49.382	1131.27	114.473	0.0064707	0.049195	0.0160243	0.121828	0.131532
NRAS	G12D	CTGGTGGTGGTTAGAGCAGA	CTGGTGGTGGTTGGAGCAGGTGG	CTGGTGGTGGTTGGAGCAGATGG	M2:p8rAdC|p1rAdC	M1:p8rAdC	20	23588	114	39	1216	341	24027.5	49.382	1131.27	114.473	0.0064707	0.049195	0.0173039	0.131557	0.131532
NRAS	G12D	TGGTTGGAGCAGATGGTGTC	TGGTTGGAGCAGGTGGTGTTGGG	TGGTTGGAGCAGATGGTGTTGGG	M2:p8rAdC|p1rCdA	M1:p1rCdA	20	15994	103	330	5725	187	16291.7	24.238	5667.55	138.659	0.0073635	0.262461	0.0182352	0.649967	0.0280556
NRAS	G12D	TGGTTGGAGCAGATGGTGTG	TGGTTGGAGCAGGTGGTGTTGGG	TGGTTGGAGCAGATGGTGTTGGG	M2:p8rAdC|p1rGdA	M1:p1rGdA	20	6717	114	2227	3124	284	6840.08	2.44599e-10	3099.88	1069.68	0.0971582	0.378719	0.240606	0.937872	0.256545
NRAS	G12D	TGGTTGGAGCAGATGGTGAT	TGGTTGGAGCAGGTGGTGTTGGG	TGGTTGGAGCAGATGGTGTTGGG	M2:p8rAdC|p2rAdA	M1:p2rAdA	20	11308	42	1145	10774	294	11517.5	1.18123e-10	10733.4	629.736	0.0275227	0.496627	0.0681581	1.22986	0.0554193
NRAS	G12D	TGGTTGGAGCAGATGGTGCT	TGGTTGGAGCAGGTGGTGTTGGG	TGGTTGGAGCAGATGGTGTTGGG	M2:p8rAdC|p2rCdA	M1:p2rCdA	20	12027	21	579	7818	292	12250.4	0	7774.8	411.732	0.0201465	0.400575	0.0498913	0.991997	0.0502939
NRAS	G12D	TGGTTGGAGCAGATGGTGGT	TGGTTGGAGCAGGTGGTGTTGGG	TGGTTGGAGCAGATGGTGTTGGG	M2:p8rAdC|p2rGdA	M1:p2rGdA	20	11910	101	1698	8813	730	12130.4	0	8770.22	1344.94	0.0604588	0.454704	0.149722	1.12604	0.132963
NRAS	G12D	TGGTTGGAGCAGATGGTATT	TGGTTGGAGCAGGTGGTGTTGGG	TGGTTGGAGCAGATGGTGTTGGG	M2:p8rAdC|p3rAdC	M1:p3rAdC	20	18354	63	230	4802	331	18695.8	2.03129e-12	4736.07	252.731	0.0106707	0.210635	0.0264252	0.521624	0.0506596
NRAS	G12D	TGGTTGGAGCAGATGGTCTT	TGGTTGGAGCAGGTGGTGTTGGG	TGGTTGGAGCAGATGGTGTTGGG	M2:p8rAdC|p3rCdC	M1:p3rCdC	20	26671	81	97	1619	357	27167.8	3.84135e-13	1523.2	132.542	0.00459839	0.057444	0.0113876	0.142256	0.0800499
NRAS	G12D	TGGTTGGAGCAGATGGTTTT	TGGTTGGAGCAGGTGGTGTTGGG	TGGTTGGAGCAGATGGTGTTGGG	M2:p8rAdC|p3rUdC	M1:p3rUdC	20	18460	56	119	731	287	18803.8	0	664.692	158.335	0.00806729	0.0419338	0.0199781	0.103846	0.192382
NRAS	G12D	TGGTTGGAGCAGATGGAGTT	TGGTTGGAGCAGGTGGTGTTGGG	TGGTTGGAGCAGATGGTGTTGGG	M2:p8rAdC|p4rAdA	M1:p4rAdA	20	23327	133	97	834	273	23761.5	65.3874	750.209	52.5469	0.0047883	0.032593	0.0118579	0.0807145	0.146912
NRAS	G12D	TGGTTGGAGCAGATGGCGTT	TGGTTGGAGCAGGTGGTGTTGGG	TGGTTGGAGCAGATGGTGTTGGG	M2:p8rAdC|p4rCdA	M1:p4rCdA	20	9922	75	552	7599	407	10106.5	0	7563.36	565.176	0.030994	0.445765	0.0767545	1.10391	0.0695299
NRAS	G12D	TGGTTGGAGCAGATGGGGTT	TGGTTGGAGCAGGTGGTGTTGGG	TGGTTGGAGCAGATGGTGTTGGG	M2:p8rAdC|p4rGdA	M1:p4rGdA	20	11461	110	675	8431	664	11674.2	27.9394	8389.83	889.047	0.0437056	0.442252	0.108234	1.09521	0.0988251
NRAS	G12D	TGGTTGGAGCAGATGATGTT	TGGTTGGAGCAGGTGGTGTTGGG	TGGTTGGAGCAGATGGTGTTGGG	M2:p8rAdC|p5rAdC	M1:p5rAdC	20	15050	80	142	3333	208	15330.3	24.6736	3278.94	106.579	0.00700368	0.180653	0.0173441	0.447374	0.0387688
NRAS	G12D	TGGTTGGAGCAGATGCTGTT	TGGTTGGAGCAGGTGGTGTTGGG	TGGTTGGAGCAGATGGTGTTGGG	M2:p8rAdC|p5rCdC	M1:p5rCdC	20	17583	81	98	1127	314	17910.5	24.4117	1063.84	185.906	0.0109628	0.0651429	0.0271485	0.161322	0.168288
NRAS	G12D	TGGTTGGAGCAGATGTTGTT	TGGTTGGAGCAGGTGGTGTTGGG	TGGTTGGAGCAGATGGTGTTGGG	M2:p8rAdC|p5rUdC	M1:p5rUdC	20	19208	147	189	7036	224	19565.7	89.3282	6967.01	70.8042	0.00599907	0.263659	0.0148563	0.652933	0.0227532
NRAS	G12D	TGGTTGGAGCAGATAGTGTT	TGGTTGGAGCAGGTGGTGTTGGG	TGGTTGGAGCAGATGGTGTTGGG	M2:p8rAdC|p6rAdC	M1:p6rAdC	20	12359	29	188	9974	397	12589.1	5.55822e-12	9929.61	390.2	0.0170327	0.450471	0.0421802	1.11556	0.0378108
NRAS	G12D	TGGTTGGAGCAGATCGTGTT	TGGTTGGAGCAGGTGGTGTTGGG	TGGTTGGAGCAGATGGTGTTGGG	M2:p8rAdC|p6rCdC	M1:p6rCdC	20	24233	73	81	1029	217	24684.3	0	941.956	0	0	0.0367575	0	0.0910274	0
NRAS	G12D	TGGTTGGAGCAGATTGTGTT	TGGTTGGAGCAGGTGGTGTTGGG	TGGTTGGAGCAGATGGTGTTGGG	M2:p8rAdC|p6rUdC	M1:p6rUdC	20	22994	93	119	1361	337	23422.3	12.6014	1278.41	158.04	0.00686093	0.0577549	0.0169906	0.143026	0.118794
NRAS	G12D	TGGTTGGAGCAGAAGGTGTT	TGGTTGGAGCAGGTGGTGTTGGG	TGGTTGGAGCAGATGGTGTTGGG	M2:p8rAdC|p7rAdA	M1:p7rAdA	20	17470	58	154	6671	386	17795.4	1.21428e-13	6608.25	301.56	0.0122063	0.27969	0.0302281	0.692635	0.0436422
NRAS	G12D	GTGGTTGGAGCAAATGGTGT	GTGGTTGGAGCAGGTGGTGTTGG	GTGGTTGGAGCAGATGGTGTTGG	M2:p8rAdC|p7rAdC	M1:p8rAdC	20	9543	72	50	5460	178	9720.77	51.9031	5425.72	96.394	0.00969592	0.361045	0.0240113	0.894105	0.0268551
NRAS	G12D	GTGGTTGGAGCAAATGGTGT	GTGGTTGGAGCAGGTGGTGTTGG	GTGGTTGGAGCAGATGGTGTTGG	M2:p8rAdC|p7rAdC	M1:p8rAdC	20	9543	72	50	5460	178	9720.77	51.9031	5425.72	96.394	0.00969592	0.361045	0.02513	0.935761	0.0268551
NRAS	G12D	TGGTTGGAGCAGACGGTGTT	TGGTTGGAGCAGGTGGTGTTGGG	TGGTTGGAGCAGATGGTGTTGGG	M2:p8rAdC|p7rCdA	M1:p7rCdA	20	10381	45	223	9070	370	10574.3	0	9032.71	395.156	0.0197556	0.471342	0.0489235	1.16725	0.0419136
NRAS	G12D	TGGTTGGAGCAGAGGGTGTT	TGGTTGGAGCAGGTGGTGTTGGG	TGGTTGGAGCAGATGGTGTTGGG	M2:p8rAdC|p7rGdA	M1:p7rGdA	20	18133	46	117	2498	306	18470.7	0	2432.87	184.331	0.00874107	0.124109	0.0216467	0.307348	0.0704306
NRAS	G12D	CTGGTGGTGGTTCGAGCAGA	CTGGTGGTGGTTGGAGCAGGTGG	CTGGTGGTGGTTGGAGCAGATGG	M2:p8rCdC|p1rAdC	M1:p8rCdC	20	18564	62	55	273	295	18909.8	0	206.318	143.228	0.00743676	0.0181494	0.0198874	0.048535	0.409754
NRAS	G12D	GTGGTTGGAGCACATGGTGT	GTGGTTGGAGCAGGTGGTGTTGG	GTGGTTGGAGCAGATGGTGTTGG	M2:p8rCdC|p7rAdC	M1:p8rCdC	20	19491	121	63	3113	225	19854.1	70.3461	3042.99	28.567	0.00430132	0.133569	0.0111482	0.346186	0.0322029
NRAS	G12D	CTGGTGGTGGTTTGAGCAGA	CTGGTGGTGGTTGGAGCAGGTGG	CTGGTGGTGGTTGGAGCAGATGG	M2:p8rUdC|p1rAdC	M1:p8rUdC	20	16491	119	18	247	139	16797.9	65.0224	187.766	4.36145e-11	0.00381349	0.0110122	0.010198	0.0294489	0.346296
NRAS	G12D	GTGGTTGGAGCATATGGTGT	GTGGTTGGAGCAGGTGGTGTTGG	GTGGTTGGAGCAGATGGTGTTGG	M2:p8rUdC|p7rAdC	M1:p8rUdC	20	18994	69	156	6048	416	19347.8	0	5979.77	319.303	0.01245	0.245608	0.032268	0.636569	0.0506905
NRAS	G12D	CTGGTGGTGGTAGGAGCAGA	CTGGTGGTGGTTGGAGCAGGTGG	CTGGTGGTGGTTGGAGCAGATGG	M2:p9rAdA|p1rAdC	M1:p9rAdA	20	11130	60	29	1248	121	11337.3	28.5291	1208.02	8.56153	0.00294781	0.0966888	0.00788302	0.258565	0.0304876
NRAS	G12D	TGGTTGGAGCAAATGGTGTT	TGGTTGGAGCAGGTGGTGTTGGG	TGGTTGGAGCAGATGGTGTTGGG	M2:p9rAdC|p8rAdC	M1:p9rAdC	20	20386	122	152	6884	407	20765.7	62.7585	6810.77	269.796	0.0119156	0.253701	0.0295083	0.628275	0.0469672
NRAS	G12D	CTGGTGGTGGTCGGAGCAGA	CTGGTGGTGGTTGGAGCAGGTGG	CTGGTGGTGGTTGGAGCAGATGG	M2:p9rCdA|p1rAdC	M1:p9rCdA	20	11042	105	502	6847	466	11247.4	38.7977	6807.34	591.106	0.0337123	0.395963	0.0901535	1.05888	0.0851401
NRAS	G12D	TGGTTGGAGCACATGGTGTT	TGGTTGGAGCAGGTGGTGTTGGG	TGGTTGGAGCAGATGGTGTTGGG	M2:p9rCdC|p8rAdC	M1:p9rCdC	20	21219	89	201	989	283	21614.2	2.09013	912.781	148.786	0.006653	0.0468107	0.0164757	0.115924	0.142126
[truncated: 556 more rows]

## Sheet: Allele_MOFF_prediction
Gene	Hotspot mutation	Mismatch type (wildtype)	Mismatch type (mutant)	sgRNA length	Indel rate (wildtype)	Indel rate (mutant)	wildtype-mutant-ratio	Indel rate relative to perfect gRNA targeting mutant (wildtype)	Indel rate relative to perfect gRNA targeting mutant (mutant)	MOFF score (wildtype)	MOFF score (mutant)	wildtype-mutant-ratio (MOFF score)	Is high-effeciency high selectivity (wildtype relative indel rate > 0.75, mutant relative indel rate < 0.2)	Is MOFF predicted hits (wildtype MOFF score > 0.5, wildtype-mutant-ratio < 0.2)
[truncated: 2,445 more rows]
