# Supplementary material for: Systematic decomposition of sequence determinants governing CRISPR/Cas9 specificity
Source: Nat Commun. 2022 Jan 25;13:474. doi: 10.1038/s41467-022-28028-x (PMC8789861; doi:10.1038/s41467-022-28028-x)
Supplement: Supplementary file 9 — Supplementary Data 6 [file 41467_2022_28028_MOESM9_ESM.xlsx]

## Sheet: libarary summary
	Library	Oligo design	# of unique paired barcode per gRNA-target pair or target only	# of control gRNA	# of target per control gRNA	# of benchmark gRNA	# of target per benchmark gRNA	# of randomly generated gRNA	# of target per randomly generated gRNA	# of truncated gRNA	# of target per truncated gRNA	# of allele-editing gRNA	# of target per allele-editing gRNA	# of total oligonuclotides
	S1	gRNA:single-target pairs	7 for on-target / 3 for off-target	0	0	35	3~101	334	7 for 328 / 13~69 for 6*	0	0	0	0	12000
	T1	gRNA:dual-target pairs	3	0	0	35	2~100	334	7 for 328 / 74~250 for 6*	0	0	0	0
	T2		2	20	4	10	14~42	772	7	306	1	0	0
	T3		2	20	4	0	0	802	7	306	1	0	0
	Allele		4~5	29	4	0	0	0	0	111	1	2320	1
	sg1	target only	10 for on-target / 5 for off-target	0	0	0	0	1	2493	0	0	0	0	12470
	sg2			0	0	0	0	1	2493	0	0	0	0
	sg3			0	0	0	0	1	2493	0	0	0	0
	sg4			0	0	0	0	1	2493	0	0	0	0
	sg5			0	0	0	0	1	2493	0	0	0	0
	sg6			0	0	0	0	1	2493	0	0	0	0
	* 6 gRNAs are same with gRNAs in Library sg1, sg2, sg3, sg4, sg5 and sg6.
