# Supplementary material for: Systematic decomposition of sequence determinants governing CRISPR/Cas9 specificity
Source: Nat Commun. 2022 Jan 25;13:474. doi: 10.1038/s41467-022-28028-x (PMC8789861; doi:10.1038/s41467-022-28028-x)
Supplement: Supplementary file 10 — Supplementary Data 7 [file 41467_2022_28028_MOESM10_ESM.xlsx]

## Sheet: Target1&D gRNAI&D construction
		Type	Ultramer™ DNA oligonucleotides
	Target I	NTT+NGG	5'-CTAGATCTTGAGACAAATGGTTAATCATCAAAAGAGTGCACCGTTCTCGGCACAGGTTTACGAGCCTGGATAGCGAACGTGCACCGTTCTCGGCACAGGGGTACGTGTCCAAATTAAGTCAATTGATTAACAGTATTCATCCACAATTTTAA-3'
		NGG+NTT	5'-CTAGATCTTGAGACAAATGGTTAATCATCAAAAGAGTGCACCGTTCTCGGCACAGGGGTACGAGCCTGGATAGCGAACGTGCACCGTTCTCGGCACAGGTTTACGTGTCCAAATTAAGTCAATTGATTAACAGTATTCATCCACAATTTTAA-3'
		NTT+NTT	5'-CTAGATCTTGAGACAAATGGTTAATCATCAAAAGAGTGCACCGTTCTCGGCACAGGTTTACGAGCCTGGATAGCGAACGTGCACCGTTCTCGGCACAGGTTTACGTGTCCAAATTAAGTCAATTGATTAACAGTATTCATCCACAATTTTAA-3'
		NGG+NGG	5'-CTAGATCTTGAGACAAATGGTTAATCATCAAAAGAGTGCACCGTTCTCGGCACAGGGGTACGAGCCTGGATAGCGAACGTGCACCGTTCTCGGCACAGGGGTACGTGTCCAAATTAAGTCAATTGATTAACAGTATTCATCCACAATTTTAA-3'
	Target D	NTT+NGG	5'-CTAGATCTTGAGACAAATGGTTAATTCCCCCGTTGGACTGGGCATAGTCGGAAGTCTTATCTAGGTGCTTACAAATGAGACTGGGCATAGTCGGAAGTCGGATCTGTATTCCCGTAACCCCTCCTATTAACAGTATTCATCCACAATTTTAA-3'
		NGG+NTT	5'-CTAGATCTTGAGACAAATGGTTAATTCCCCCGTTGGACTGGGCATAGTCGGAAGTCGGATCTAGGTGCTTACAAATGAGACTGGGCATAGTCGGAAGTCTTATCTGTATTCCCGTAACCCCTCCTATTAACAGTATTCATCCACAATTTTAA-3'
		NTT+NTT	5'-CTAGATCTTGAGACAAATGGTTAATTCCCCCGTTGGACTGGGCATAGTCGGAAGTCTTATCTAGGTGCTTACAAATGAGACTGGGCATAGTCGGAAGTCTTATCTGTATTCCCGTAACCCCTCCTATTAACAGTATTCATCCACAATTTTAA-3'
		NGG+NGG	5'-CTAGATCTTGAGACAAATGGTTAATTCCCCCGTTGGACTGGGCATAGTCGGAAGTCGGATCTAGGTGCTTACAAATGAGACTGGGCATAGTCGGAAGTCGGATCTGTATTCCCGTAACCCCTCCTATTAACAGTATTCATCCACAATTTTAA-3'
	LentiGuide-BSD-PacI cloning primer	Forward sequece	5'-TTAACAGTATTCATCCACAATTTTAAAAG-3'
		Reverse sequence	5'-TTAACCATTTGTCTCAAGATCTAG-3'
	gRNA I	Forward sequece	5'-CACCGTGCACCGTTCTCGGCACAG-3'
		Reverse sequence	5'-AAACCTGTGCCGAGAACGGTGCAC-3'
	gRNA D	Forward sequece	5'-CACCGACTGGGCATAGTCGGAAGT-3'
		Reverse sequence	5'-AAACACTTCCGACTATGCCCAGTC-3'
	Target I/D amplification primer	Forward sequece	5'-CTAGATCTTGAGACAAATGG-3'
		Reverse sequence	5'-TTAAAATTGTGGATGAATACTG-3'
	Illumina deep sequencing 1st round PCR Primer	Forward sequece	5'-ACACTCTTTCCCTACACGACGCTCTTCCGATCTCTAGATCTTGAGACAAATGG-3'
		Reverse sequence	5'-GTGACTGGAGTTCAGACGTGTGCTCTTCCGATCTTTAAAATTGTGGATGAATACTG-3'
	Illumina deep sequencing 2nd round PCR Primer	Forward sequece	5'-AATGATACGGCGACCACCGAGATCTACACN8_I5 indexACACTCTTTCCCTACACGACGCTCTTCCGATCT-3'
		Reverse sequence	5'-CAAGCAGAAGACGGCATACGAGATN8_I7 indexGTGACTGGAGTTCAGACGTGTGCTCTTCCGATCT-3'
			N8_index: I5 or I7 index for multiplexed sequencing

## Sheet: Lib sg1-6 construction
	sg1	Forward sequece	5'-CACCGTGCACCGTTCTCGGCACAG-3'
		Reverse sequence	5'-AAACCTGTGCCGAGAACGGTGCAC-3'
	sg2	Forward sequece	5'-CACCGGAAATTAGGTGCGCTTGGC-3'
		Reverse sequence	5'-AAACGCCAAGCGCACCTAATTTCC-3'
	sg3	Forward sequece	5'-CACCGACAGTGTTGGAGACAGCATC-3'
		Reverse sequence	5'-AAACGATGCTGTCTCCAACACTGTC-3'
	sg4	Forward sequece	5'-CACCGCGTAGAGCACGATATTTGGT-3'
		Reverse sequence	5'-AAACACCAAATATCGTGCTCTACGC-3'
	sg5	Forward sequece	5'-CACCGTACTCTAACATCGTCAGTCA-3'
		Reverse sequence	5'-AAACTGACTGACGATGTTAGAGTAC-3'
	sg6	Forward sequece	5'-CACCGATAACTCAATTTGTAAAAAA-3'
		Reverse sequence	5'-AAACTTTTTTACAAATTGAGTTATC-3'
	Target only oligo design	single-strand DNA	5'-CTAGATCTTGAGACAAATGGTTAATN10_barcode1(Target20NGGN4)N20_barcode2ATTAACAGTATTCATCCACAATTTTAA-3'
	Library sg1~6 oligo amplification primer	Forward sequece	5'-CTAGATCTTGAGACAAATGG-3'
		Reverse sequence	5'-TTAAAATTGTGGATGAATACTG-3'
	Illumina deep sequencing 1st round PCR Primer	Forward sequece	5'-ACACTCTTTCCCTACACGACGCTCTTCCGATCTTTGAGACAAATGGTTAAT-3'
		Reverse sequence	5'-GTGACTGGAGTTCAGACGTGTGCTCTTCCGATCTTTGTGGATGAATACTGTTAAT-3'
	Illumina deep sequencing 2nd round PCR Primer	Forward sequece	5'-AATGATACGGCGACCACCGAGATCTACACN8_I5 indexACACTCTTTCCCTACACGACGCTCTTCCGATCT-3'
		Reverse sequence	5'-CAAGCAGAAGACGGCATACGAGATN8_I7 indexGTGACTGGAGTTCAGACGTGTGCTCTTCCGATCT-3'
			N8_index: I5 or I7 index for multiplexed sequencing

## Sheet: Lib T1~3&S1&Allele construction
	LentiGuide-BSD-∆scaffold cloning primer	Forward sequece	5’-AAGCTTGGCGTAACTAGATC-3’
		Reverse sequence	5’-AAACAGAGACGTACAAAAAAG-3’
	gRNA and single-target oligo design	single-strand DNA	5'-AAGATAGTGCAGGAACACN10_barcode1(N20NGG)targetN20_barcode2AGCTTGGCGTAACTAGATCTAATATTGTGGAAAGGACGAAACACC(gN20)gRNAGTTTTAGAGCTAGAAATAGC-3'
	gRNA and dual-target oligo design	single-strand DNA	5'-AAGATAGTGCAGGAACACN10_barcode1(N20NGG)target1N15_linker(N20NGG)target2N15_barcode2AGCTTGGCGTAACTAGATCTAATATTGTGGAAAGGACGAAACACC(gN20)gRNAGTTTTAGAGCTAGAAATAGC-3'
	Library T1~3, S1 and Allele oligo amplification primer	Forward sequece	5'-CATTAGATTGGGAAGATAGTGCAGGAACAC-3'
		Reverse sequence	5'-AGCCTTATTTTAACTTGCTATTTCTAGCTCTAAAAC-3'
	125-nt donor gBlock fragment	double-strand DNA	5'-GTTTTAGAGCTAGAAATAGCAAGTTAAAATAAGGCTAGTCCGTTATCAACTTGAAAAAGTGGCACCGAGTCGGTGCTTTTTTTTTAGTTCACAGCCATTAGATTGGGAAGATAGTGCAGGAACAC-3'
	gBlock amplificatin primer	Forward sequece	5’-GTTTTAGAGCTAGAAATAGCAAGTTAAAATAAGGCT-3’
		Reverse sequence	5’-GTGTTCCTGCACTATCTTCCCAATCTAATG-3’
	Linearized lib with scafflod amplification primer	Forward sequece	5'-GGCTTTATATATCTTGTGGAAAGGACGAAACACC-3'
		Reverse sequence	5'-CCATTTGTCTCAAGATCTAGTTACGCCAAGCT-3'
	Illumina deep sequencing 1st round PCR Primer	Forward sequece	5'-ACACTCTTTCCCTACACGACGCTCTTCCGATCTAAGATAGTGCAGGAACAC-3'
		Reverse sequence	5'-GTGACTGGAGTTCAGACGTGTGCTCTTCCGATCTATCTAGTTACGCCAAGCT-3'
	Illumina deep sequencing 2nd round PCR Primer	Forward sequece	5'-AATGATACGGCGACCACCGAGATCTACACN8_I5 indexACACTCTTTCCCTACACGACGCTCTTCCGATCT-3'
		Reverse sequence	5'-CAAGCAGAAGACGGCATACGAGATN8_I7 indexGTGACTGGAGTTCAGACGTGTGCTCTTCCGATCT-3'
			N8_index: I5 or I7 index for multiplexed sequencing

## Sheet: Allele-specific edit validation
	KRAS-WT-target	Forward sequece	5'-GAGCCTTGTGGTAGTTGGAGCTGGTGGCGTAGGC-3'
		Reverse sequence	5'-TAGCGCCTACGCCACCAGCTCCAACTACCACAAG-3'
	KRAS-G12D-target	Forward sequece	5'-GAGCCTTGTGGTAGTTGGAGCTGATGGCGTAGGC-3'
		Reverse sequence	5'-TAGCGCCTACGCCATCAGCTCCAACTACCACAAG-3'
	NRAS-WT-target	Forward sequece	5'-GAGCCTGGTGGTGGTTGGAGCAGGTGGTGTTGGG-3'
		Reverse sequence	5'-TAGCCCCAACACCACCTGCTCCAACCACCACCAG-3'
	NRAS-G12D-target	Forward sequece	5'-GAGCCTGGTGGTGGTTGGAGCAGATGGTGTTGGG-3'
		Reverse sequence	5'-TAGCCCCAACACCATCTGCTCCAACCACCACCAG-3'
	CTNNB1-WT-target	Forward sequece	5'-GAGCATCCATTCTGGTGCCACTACCACAGCTCCTTCTCTG-3'
		Reverse sequence	5'-TAGCCAGAGAAGGAGCTGTGGTAGTGGCACCAGAATGGAT-3'
	CTNNB1-T41A-target	Forward sequece	5'-GAGCATCCATTCTGGTGCCACTGCCACAGCTCCTTCTCTG-3'
		Reverse sequence	5'-TAGCCAGAGAAGGAGCTGTGGCAGTGGCACCAGAATGGAT-3'
	ERBB2-WT-target	Forward sequece	5'-GAGCTACCTTTCTACGGACGTGGGATCCTGC-3'
		Reverse sequence	5'-TAGCGCAGGATCCCACGTCCGTAGAAAGGTA-3'
	ERBB2-S310F-target	Forward sequece	5'-GAGCTACCTTTCTACGGACGTGGGATTCTGC-3'
		Reverse sequence	5'-TAGCGCAGAATCCCACGTCCGTAGAAAGGTA-3'
	p53-WT-target	Forward sequece	5'-GAGCTCCTGCATGGGCGGCATGAACCGGAGG-3'
		Reverse sequence	5'-TAGCCCTCCGGTTCATGCCGCCCATGCAGGA-3'
	p53-R248W-target	Forward sequece	5'-GAGCTCCTGCATGGGCGGCATGAACTGGAGG-3'
		Reverse sequence	5'-TAGCCCTCCAGTTCATGCCGCCCATGCAGGA-3'
	BRAF-WT-target	Forward sequece	5'-GAGCCTAGCTACAGTGAAATCTCGATGGAGTGGG-3'
		Reverse sequence	5'-TAGCCCCACTCCATCGAGATTTCACTGTAGCTAG-3'
	BRAF-V600E-target	Forward sequece	5'-GAGCCTAGCTACAGAGAAATCTCGATGGAGTGGG-3'
		Reverse sequence	5'-TAGCCCCACTCCATCGAGATTTCTCTGTAGCTAG-3'
	sgG12D-KRAS-p7rAdC-perfect	Forward sequece	5'-CACCGGTAGTTGGAGCTGATGGCGT-3'
		Reverse sequence	5'-AAACACGCCATCAGCTCCAACTACC-3'
	sgG12D-KRAS-p7rAdC-tru17	Forward sequece	5'-CACCGGTTGGAGCTGATGGCGT-3'
		Reverse sequence	5'-AAACACGCCATCAGCTCCAACC-3'
	sgG12D-KRAS-p7rAdC-tru18	Forward sequece	5'-CACCGAGTTGGAGCTGATGGCGT-3'
		Reverse sequence	5'-AAACACGCCATCAGCTCCAACTC-3'
	sgG12D-KRAS-p7rAdCp3rUdG	Forward sequece	5'-CACCGGTAGTTGGAGCTGATGGTGT-3'
		Reverse sequence	5'-AAACACACCATCAGCTCCAACTACC-3'
	sgG12D-KRAS-p7rAdCp9rCdA	Forward sequece	5'-CACCGGTAGTTGGAGCCGATGGCGT-3'
		Reverse sequence	5'-AAACACGCCATCGGCTCCAACTACC-3'
	sgG12D-KRAS-p7rAdCp11rCdC	Forward sequece	5'-CACCGGTAGTTGGACCTGATGGCGT-3'
		Reverse sequence	5'-AAACACGCCATCAGGTCCAACTACC-3'
	sgG12D-NRAS-p8rAdC-perfect	Forward sequece	5'-CACCGTGGTTGGAGCAGATGGTGTT-3'
		Reverse sequence	5'-AAACAACACCATCTGCTCCAACCAC-3'
	sgG12D-NRAS-p8rAdC-tru17	Forward sequece	5'-CACCGTTGGAGCAGATGGTGTT-3'
		Reverse sequence	5'-AAACAACACCATCTGCTCCAAC-3'
	sgG12D-NRAS-p8rAdC-tru18	Forward sequece	5'-CACCGGTTGGAGCAGATGGTGTT-3'
		Reverse sequence	5'-AAACAACACCATCTGCTCCAACC-3'
	sgG12D-NRAS-p8rAdCp6rAdC	Forward sequece	5'-CACCGTGGTTGGAGCAGATAGTGTT-3'
		Reverse sequence	5'-AAACAACACTATCTGCTCCAACCAC-3'
	sgG12D-NRAS-p12rCdCp8rAdC	Forward sequece	5'-CACCGTGGTTGGACCAGATGGTGTT-3'
		Reverse sequence	5'-AAACAACACCATCTGGTCCAACCAC-3'
	sgG12D-NRAS-p12rUdCp8rAdC	Forward sequece	5'-CACCGTGGTTGGATCAGATGGTGTT-3'
		Reverse sequence	5'-AAACAACACCATCTGATCCAACCAC-3'
	sgT41A-CTNNB1-p14rCdA-perfect	Forward sequece	5'-CACCGCTGTGGCAGTGGCACCAGAA-3'
		Reverse sequence	5'-AAACTTCTGGTGCCACTGCCACAGC-3'
	sgT41A-CTNNB1-p14rCdA-tru17	Forward sequece	5'-CACCGTGGCAGTGGCACCAGAA-3'
		Reverse sequence	5'-AAACTTCTGGTGCCACTGCCAC-3'
	sgT41A-CTNNB1-p14rCdA-tru18	Forward sequece	5'-CACCGGTGGCAGTGGCACCAGAA-3'
		Reverse sequence	5'-AAACTTCTGGTGCCACTGCCACC-3'
	sgT41A-CTNNB1-p14rCdAp8rUdG	Forward sequece	5'-CACCGCTGTGGCAGTGGTACCAGAA-3'
		Reverse sequence	5'-AAACTTCTGGTACCACTGCCACAGC-3'
	sgT41A-CTNNB1-p14rCdAp11rCdA	Forward sequece	5'-CACCGCTGTGGCAGCGGCACCAGAA-3'
		Reverse sequence	5'-AAACTTCTGGTGCCGCTGCCACAGC-3'
	sgT41A-CTNNB1-p17rCdAp14rCdA	Forward sequece	5'-CACCGCTGCGGCAGTGGCACCAGAA-3'
		Reverse sequence	5'-AAACTTCTGGTGCCACTGCCGCAGC-3'
	sgR248W-p53-p3rUdG-perfect	Forward sequece	5'-CACCGGCATGGGCGGCATGAACTGG-3'
		Reverse sequence	5'-AAACCCAGTTCATGCCGCCCATGCC-3'
	sgR248W-p53-p3rUdG-tru17	Forward sequece	5'-CACCGTGGGCGGCATGAACTGG-3'
		Reverse sequence	5'-AAACCCAGTTCATGCCGCCCAC-3'
	sgR248W-p53-p3rUdG-tru18	Forward sequece	5'-CACCGATGGGCGGCATGAACTGG-3'
		Reverse sequence	5'-AAACCCAGTTCATGCCGCCCATC-3'
	sgR248W-p53-p5rUdTp3rUdG	Forward sequece	5'-CACCGGCATGGGCGGCATGATCTGG-3'
		Reverse sequence	5'-AAACCCAGATCATGCCGCCCATGCC-3'
	sgR248W-p53-p5rCdTp3rUdG	Forward sequece	5'-CACCGGCATGGGCGGCATGACCTGG-3'
		Reverse sequence	5'-AAACCCAGGTCATGCCGCCCATGCC-3'
	sgR248W-p53-p14rCdCp3rUdG	Forward sequece	5'-CACCGGCATGGCCGGCATGAACTGG-3'
		Reverse sequence	5'-AAACCCAGTTCATGCCGGCCATGCC-3'
	sgS310F-ERBB2-p18rAdC-perfect	Forward sequece	5'-CACCGAGAATCCCACGTCCGTAGAA-3'
		Reverse sequence	5'-AAACTTCTACGGACGTGGGATTCTC-3'
	sgS310F-ERBB2-p18rAdC-tru18	Forward sequece	5'-CACCGAATCCCACGTCCGTAGAA-3'
		Reverse sequence	5'-AAACTTCTACGGACGTGGGATTC-3'
	sgS310F-ERBB2-p18rAdC-tru19	Forward sequece	5'-CACCGGAATCCCACGTCCGTAGAA-3'
		Reverse sequence	5'-AAACTTCTACGGACGTGGGATTCC-3'
	sgS310F-ERBB2-p18rAdCp12rGdT	Forward sequece	5'-CACCGAGAATCCCGCGTCCGTAGAA-3'
		Reverse sequence	5'-AAACTTCTACGGACGCGGGATTCTC-3'
	sgS310F-ERBB2-p18rAdCp16rCdA	Forward sequece	5'-CACCGAGAACCCCACGTCCGTAGAA-3'
		Reverse sequence	5'-AAACTTCTACGGACGTGGGGTTCTC-3'
	sgS310F-ERBB2-p20rUdTp18rAdC	Forward sequece	5'-CACCGTGAATCCCACGTCCGTAGAA-3'
		Reverse sequence	5'-AAACTTCTACGGACGTGGGATTCAC-3'
	sgV600E-BRAF-p17rAdA-perfect	Forward sequece	5'-CACCGCAGAGAAATCTCGATGGAGT-3'
		Reverse sequence	5'-AAACACTCCATCGAGATTTCTCTGC-3'
	sg-V600E-BRAF-p17rAdA-tru17	Forward sequece	5'-CACCGAGAAATCTCGATGGAGT-3'
		Reverse sequence	5'-AAACACTCCATCGAGATTTCTC-3'
	sgV600E-BRAF--p17rAdA-tru18	Forward sequece	5'-CACCGGAGAAATCTCGATGGAGT-3'
		Reverse sequence	5'-AAACACTCCATCGAGATTTCTCC-3'
	sgV600E-BRAF-p17rAdAp11rGdG	Forward sequece	5'-CACCGCAGAGAAATGTCGATGGAGT-3'
		Reverse sequence	5'-AAACACTCCATCGACATTTCTCTGC-3'
	sgV600E-BRAF-p17rAdAp14rUdT	Forward sequece	5'-CACCGCAGAGATATCTCGATGGAGT-3'
		Reverse sequence	5'-AAACACTCCATCGAGATATCTCTGC-3'
	sgV600E-BRAF-p19rGdTp17rAdA	Forward sequece	5'-CACCGCGGAGAAATCTCGATGGAGT-3'
		Reverse sequence	5'-AAACACTCCATCGAGATTTCTCCGC-3'
	Integrated WT or mutant target genomic PCR for Sanger sequencing	Forward sequece	5'-AAGGTGAACTTCAAGATCCGCC-3'
		Reverse sequence	5'-GATTTCTGGTACGTCACCACACG-3'
