# Supplementary material for: Systematic decomposition of sequence determinants governing CRISPR/Cas9 specificity
Source: Nat Commun. 2022 Jan 25;13:474. doi: 10.1038/s41467-022-28028-x (PMC8789861; doi:10.1038/s41467-022-28028-x)
Supplement: Supplementary file 12 — Source Data [file 41467_2022_28028_MOESM12_ESM.xlsx]

## Sheet: Fig.1d
	Read counts and fractions of 5 editing outcomes by gRNA I and D at 4 types of dual-target sequences including “NGG+NGG”, “NTT+NGG”, “NGG+NTT” and “NTT+NTT”.
	Target I	Editing outcomes	Both cleavage: NGG + NGG
			Rep1 reads	Rep2 reads	Rep1 Fraction (%)	Rep2 Fraction (%)	Average Fraction (%)
		Large deletion	150856	153753	59.5384	62.8304	61.1844
		indel + indel	73428	65206	28.9799	26.6461	27.813
		indel + wt	6377	5900	2.51681	2.41101	2.46391
		wt + indel	2678	2402	1.05693	0.981566	1.01925
		wt + wt	20037	17450	7.90801	7.13086	7.51944
		Editing outcomes	Right cleavage: NTT + NGG
			Rep1 reads	Rep2 reads	Rep1 Fraction (%)	Rep2 Fraction (%)	Average Fraction (%)
		Large deletion	91	55	0.0238286	0.0163152	0.0200719
		indel + indel	546	357	0.142972	0.105901	0.124436
		indel + wt	577	421	0.151089	0.124886	0.137987
		wt + indel	346823	306188	90.8166	90.8279	90.8222
		wt + wt	33857	30087	8.86555	8.92503	8.89529
		Editing outcomes	Left cleavage: NGG + NTT
			Rep1 reads	Rep2 reads	Rep1 Fraction (%)	Rep2 Fraction (%)	Average Fraction (%)
		Large deletion	52404	53286	15.6592	16.7613	16.2103
		indel + indel	554	593	0.165544	0.186529	0.176036
		indel + wt	258069	242022	77.1151	76.1283	76.6217
		wt + indel	331	299	0.0989079	0.0940507	0.0964793
		wt + wt	23296	21713	6.9612	6.82984	6.89552
		Editing outcomes	No cleavage: NTT + NTT
			Rep1 reads	Rep2 reads	Rep1 Fraction (%)	Rep2 Fraction (%)	Average Fraction (%)
		Large deletion	11	7	0.00348492	0.00234201	0.00291346
		indel + indel	15	19	0.00475216	0.00635687	0.00555452
		indel + wt	557	480	0.176464	0.160595	0.168529
		wt + indel	564	308	0.178681	0.103048	0.140865
		wt + wt	314499	298075	99.6366	99.7277	99.6821
	Target D	Editing outcomes	Both cleavage: NGG + NGG
			Rep1 reads	Rep2 reads	Rep1 Fraction (%)	Rep2 Fraction (%)	Average Fraction (%)
		Large deletion	218162	232480	81.1865	81.8816	81.5341
		indel + indel	31718	32276	11.8035	11.3679	11.5857
		indel + wt	3935	4485	1.46437	1.57966	1.52201
		wt + indel	1557	1736	0.57942	0.611436	0.595428
		wt + wt	13345	12945	4.96619	4.55935	4.76277
		Editing outcomes	Right cleavage: NTT + NGG
			Rep1 reads	Rep2 reads	Rep1 Fraction (%)	Rep2 Fraction (%)	Average Fraction (%)
		Large deletion	725	612	0.245724	0.21363	0.229677
		indel + indel	137	137	0.0464333	0.0478223	0.0471278
		indel + wt	172	191	0.0582958	0.066672	0.0624839
		wt + indel	254492	247904	86.2547	86.5354	86.3951
		wt + wt	39521	37633	13.3948	13.1365	13.2656
		Editing outcomes	Left cleavage: NGG + NTT
			Rep1 reads	Rep2 reads	Rep1 Fraction (%)	Rep2 Fraction (%)	Average Fraction (%)
		Large deletion	57232	61667	23.6754	23.1608	23.4181
		indel + indel	112	112	0.0463316	0.0420637	0.0441976
		indel + wt	137145	151122	56.7334	56.7568	56.7451
		wt + indel	275	270	0.113761	0.101403	0.107582
		wt + wt	46972	53090	19.4311	19.9389	19.685
		Editing outcomes	No cleavage: NTT + NTT
			Rep1 reads	Rep2 reads	Rep1 Fraction (%)	Rep2 Fraction (%)	Average Fraction (%)
		Large deletion	5	0	0.00183609	0	0.000918044
		indel + indel	7	3	0.00257052	0.000982376	0.00177645
		indel + wt	669	571	0.245669	0.186979	0.216324
		wt + indel	511	283	0.187648	0.0926708	0.14016
		wt + wt	271126	304525	99.5623	99.7194	99.6408

## Sheet: Fig.1g
	Biological reproducibility (Lib T1)					Biological reproducibility (Lib S1)
	ID	Off-on-ratio(Rep1)	Off-on-ratio(Rep2)			ID	Off-on-ratio(Rep1)	Off-on-ratio(Rep2)
	AAACGGGGTTCGACTAACTCTGG-M1_Pos1_A>T	0.913247	0.96368			AAACGGGGTTCGACTAACTCTGG-M1_Pos1_A>T	0.565714	0.887725
	AAACGGGGTTCGACTAACTCTGG-M1_Pos2_A>C	1.01271	0.925926			AAACGGGGTTCGACTAACTCTGG-M1_Pos2_A>C	0.115432	0.768722
	AAACGGGGTTCGACTAACTCTGG-M1_Pos6_G>T	0.415344	0.531469			AAACGGGGTTCGACTAACTCTGG-M1_Pos6_G>T	0.636408	0.910416
	AAACGGGGTTCGACTAACTCTGG-M2_Pos1:2_AA>TC	0.762061	0.826679			AAACGGGGTTCGACTAACTCTGG-M2_Pos1:2_AA>TC	0.990633	1.38364
	AAACGGGGTTCGACTAACTCTGG-M2_Pos1:6_AG>TT	0.0492958	0.0160142			AAACGGGGTTCGACTAACTCTGG-M2_Pos1:6_AG>TT	0.402778	0.668344
	AAACGGGGTTCGACTAACTCTGG-M2_Pos2:6_AG>CT	0.0119284	0.0605634			AAACGGGGTTCGACTAACTCTGG-M2_Pos2:6_AG>CT	0.458667	0.740394
	AAACGGGGTTCGACTAACTCTGG-M3_Pos1:2:6_AAG>TCT	0.00550206	0.0266667			AAACGGGGTTCGACTAACTCTGG-M3_Pos1:2:6_AAG>TCT	0.418333	0.739604
	AAAGAGGAACATCTCTGCAGAGG-M2_Pos9:11_AA>CC	0.0882759	0.13879			AAACTTTCTAATCCATTTAGAGG-M1_Pos12_T>A	1.13239	0.906201
	AAAGAGGAACATCTCTGCAGAGG-M3_Pos1:8:18_AAC>TGT	0.22547	0.321221			AAACTTTCTAATCCATTTAGAGG-M1_Pos6_T>A	1.0128	0.451067
	AAAGCGACACGTGCCATTCCAGG-M1_Pos12_T>G	0.189928	0.194778			AAACTTTCTAATCCATTTAGAGG-M1_Pos9_T>C	1.01287	0.705305
	AAAGCGACACGTGCCATTCCAGG-M1_Pos20_C>G	0.034291	0.0995215			AAACTTTCTAATCCATTTAGAGG-M2_Pos6:12_TT>AA	0.787903	0.121224
	AAAGCGACACGTGCCATTCCAGG-M1_Pos5_C>G	0.369205	0.387479			AAACTTTCTAATCCATTTAGAGG-M2_Pos6:9_TT>AC	0.823578	0.79314
	AAAGCGACACGTGCCATTCCAGG-M2_Pos12:20_TC>GG	0.017134	0.000782473			AAACTTTCTAATCCATTTAGAGG-M2_Pos9:12_TT>CA	0.461738	0.447063
	AAAGCGACACGTGCCATTCCAGG-M2_Pos5:12_CT>GG	0.0747757	0.0120378			AAACTTTCTAATCCATTTAGAGG-M3_Pos6:9:12_TTT>ACA	0.495594	0.377241
	AAAGCGACACGTGCCATTCCAGG-M2_Pos5:20_CC>GG	0.0104302	0.00268336			AAAGAGGAACATCTCTGCAGAGG-M3_Pos1:8:18_AAC>TGT	0.62867	0.751458
	AAAGCTATTCCGCGAAACCGGGG-M1_Pos16_A>C	0.0401284	0.0272823			AAAGAGGAACATCTCTGCAGAGG-M3_Pos9:11:21_AAA>CCG	0.690589	0.298984
	AAAGCTATTCCGCGAAACCGGGG-M1_Pos5_C>G	0.708812	0.626984			AAAGAGGAACATCTCTGCAGAGG-M4_Pos10:12:20:21_CTGA>TACT	0.931575	0.647763
	AAAGCTATTCCGCGAAACCGGGG-M1_Pos7_A>G	0.763713	0.635036			AAAGCGACACGTGCCATTCCAGG-M1_Pos12_T>G	0.524269	0.500374
	AAAGCTATTCCGCGAAACCGGGG-M2_Pos5:16_CA>GC	0.0305344	0.0268199			AAAGCGACACGTGCCATTCCAGG-M1_Pos20_C>G	0.241806	0.441181
	AAAGCTATTCCGCGAAACCGGGG-M2_Pos5:7_CA>GG	0.132727	0.100418			AAAGCGACACGTGCCATTCCAGG-M1_Pos5_C>G	0.816552	0.854915
	AAAGCTATTCCGCGAAACCGGGG-M2_Pos7:16_AA>GC	0.0107271	0.0131422			AAAGCGACACGTGCCATTCCAGG-M2_Pos12:20_TC>GG	0.197964	0.280111
	AAAGCTATTCCGCGAAACCGGGG-M3_Pos5:7:16_CAA>GGC	0.00390625	0.0575758			AAAGCGACACGTGCCATTCCAGG-M2_Pos5:12_CT>GG	0.603234	0.6724
	AAAGGTGTGGCGCTGCTGAAGGG-M2_Pos12:18_GG>CT	0.000892857	0.0178571			AAAGCGACACGTGCCATTCCAGG-M2_Pos5:20_CC>GG	0.587772	0.545431
	AAAGGTGTGGCGCTGCTGAAGGG-M2_Pos2:11_AC>GG	0.0453089	0.0432773			AAAGCGACACGTGCCATTCCAGG-M3_Pos5:12:20_CTC>GGG	0.530506	0.481721
	AAAGGTGTGGCGCTGCTGAAGGG-M3_Pos1:12:19_AGA>GCG	0.00321414	0.00892857			AAAGCTATTCCGCGAAACCGGGG-M1_Pos16_A>C	0.914649	0.625102
	AAATTCTAAGCACTCACGTAAGG-M1_Pos11_C>G	0.0725806	0.0234375			AAAGCTATTCCGCGAAACCGGGG-M1_Pos5_C>G	1.97585	1.38489
	AAATTCTAAGCACTCACGTAAGG-M1_Pos6_C>T	0.374194	0.441176			AAAGCTATTCCGCGAAACCGGGG-M1_Pos7_A>G	0.733836	1.04964
	AAATTCTAAGCACTCACGTAAGG-M2_Pos6:20_CA>TC	0.0433437	0.0171233			AAAGCTATTCCGCGAAACCGGGG-M2_Pos5:16_CA>GC	0.264355	0.402796
	AACACTGTTCGACCTGGGCACGG-M1_Pos13_C>G	0.0587741	0.0582524			AAAGCTATTCCGCGAAACCGGGG-M2_Pos5:7_CA>GG	0.835845	0.453339
	AACACTGTTCGACCTGGGCACGG-M1_Pos18_G>T	0.892019	0.673877			AAAGCTATTCCGCGAAACCGGGG-M2_Pos7:16_AA>GC	0.786685	0.652722
	AACACTGTTCGACCTGGGCACGG-M1_Pos19_C>G	0.21831	0.242356			AAAGCTATTCCGCGAAACCGGGG-M3_Pos5:7:16_CAA>GGC	0.624426	0.343789
	AACACTGTTCGACCTGGGCACGG-M2_Pos13:18_CG>GT	0.018226	0.0349947			AAAGGTGTGGCGCTGCTGAAGGG-M2_Pos2:11_AC>GG	0.52845	0.771361
	AACACTGTTCGACCTGGGCACGG-M2_Pos13:19_CC>GG	0.00239617	0.00695652			AAAGGTGTGGCGCTGCTGAAGGG-M3_Pos1:12:19_AGA>GCG	0.393652	0.392631
	AACACTGTTCGACCTGGGCACGG-M2_Pos18:19_GC>TG	0.0179856	0.0304428			AAAGGTGTGGCGCTGCTGAAGGG-M3_Pos12:18:21_GGG>CTA	0.228607	0.177187
	AACCCCACAGGCCAATACGAAGG-M1_Pos20_A>T	0.395105	0.460177			AAATTCTAAGCACTCACGTAAGG-M1_Pos11_C>G	1.34659	0.579094
	AACCCCACAGGCCAATACGAAGG-M1_Pos6_C>A	0.806763	1			AAATTCTAAGCACTCACGTAAGG-M1_Pos20_A>C	0.933039	0.679714
	AACCCCACAGGCCAATACGAAGG-M1_Pos8_C>A	0.826698	0.758713			AAATTCTAAGCACTCACGTAAGG-M1_Pos6_C>T	1.07171	1.07995
	AACCCCACAGGCCAATACGAAGG-M2_Pos6:20_CA>AT	0.427975	0.358714			AAATTCTAAGCACTCACGTAAGG-M2_Pos11:20_CA>GC	0.58054	0.407403
	AACCCCACAGGCCAATACGAAGG-M2_Pos6:8_CC>AA	0.0293758	0.081042			AAATTCTAAGCACTCACGTAAGG-M2_Pos6:11_CC>TG	0.705175	0.67561
	AACCCCACAGGCCAATACGAAGG-M2_Pos8:20_CA>AT	0.0751073	0.252941			AAATTCTAAGCACTCACGTAAGG-M2_Pos6:20_CA>TC	0.554867	0.594745
	AACGCTCTGCGAAGCTCGTCAGG-M1_Pos11_G>A	0.547244	0.565089			AAATTCTAAGCACTCACGTAAGG-M3_Pos6:11:20_CCA>TGC	0.467806	0.419344
	AACGCTCTGCGAAGCTCGTCAGG-M1_Pos14_G>C	0.0115533	0.0596728			AACACTGTTCGACCTGGGCACGG-M1_Pos13_C>G	0.523015	0.41433
	AACGCTCTGCGAAGCTCGTCAGG-M1_Pos16_T>G	0.0507246	0.03002			AACACTGTTCGACCTGGGCACGG-M1_Pos18_G>T	0.698169	0.766711
	AACGCTCTGCGAAGCTCGTCAGG-M2_Pos11:14_GG>AC	0.00931232	0.0188679			AACACTGTTCGACCTGGGCACGG-M1_Pos19_C>G	0.532865	0.503464
	AACGCTCTGCGAAGCTCGTCAGG-M2_Pos11:16_GT>AG	0.0167428	0.0163214			AACACTGTTCGACCTGGGCACGG-M2_Pos13:18_CG>GT	0.179951	0.357065
	AACGCTCTGCGAAGCTCGTCAGG-M2_Pos14:16_GT>CG	0.00116959	0.001657			AACACTGTTCGACCTGGGCACGG-M2_Pos13:19_CC>GG	0.23594	0.214805
	AACGCTCTGCGAAGCTCGTCAGG-M3_Pos11:14:16_GGT>ACG	0.0033389	0.000963391			AACACTGTTCGACCTGGGCACGG-M2_Pos18:19_GC>TG	0.278643	0.249934
	AACTGGTAAATCTTTCTCCTTGG-M1_Pos13_T>G	0.0223048	0.0140187			AACACTGTTCGACCTGGGCACGG-M3_Pos13:18:19_CGC>GTG	0.381262	0.248158
	AACTGGTAAATCTTTCTCCTTGG-M2_Pos7:13_TT>CG	0.010181	0.0245536			AACCCCACAGGCCAATACGAAGG-M1_Pos20_A>T	0.826991	0.93413
	AACTGGTAAATCTTTCTCCTTGG-M2_Pos7:16_TC>CT	0.0338028	0.0182927			AACCCCACAGGCCAATACGAAGG-M1_Pos6_C>A	0.936691	1.05255
	AACTGGTAAATCTTTCTCCTTGG-M3_Pos7:13:16_TTC>CGT	0.00465983	0.0198511			AACCCCACAGGCCAATACGAAGG-M1_Pos8_C>A	0.667666	1.12323
	AAGATCAGGATTGCAGAACTAGG-M1_Pos12_T>A	0.78882	1.09135			AACCCCACAGGCCAATACGAAGG-M2_Pos6:20_CA>AT	0.72688	0.706528
	AAGATCAGGATTGCAGAACTAGG-M1_Pos17_A>T	0.405063	0.612167			AACCCCACAGGCCAATACGAAGG-M2_Pos8:20_CA>AT	0.681758	0.699561
	AAGATCAGGATTGCAGAACTAGG-M1_Pos6_C>T	0.705882	0.666667			AACCCCACAGGCCAATACGAAGG-M3_Pos6:8:20_CCA>AAT	0.581289	0.665133
	AAGATCAGGATTGCAGAACTAGG-M2_Pos12:17_TA>AT	0.0138408	0.0428571			AACGCTCTGCGAAGCTCGTCAGG-M1_Pos11_G>A	0.871434	1.21549
	AAGATCAGGATTGCAGAACTAGG-M3_Pos6:12:17_CTA>TAT	0.0275229	0.269912			AACGCTCTGCGAAGCTCGTCAGG-M1_Pos14_G>C	0.554011	0.447006
	AAGATTGGCGGGCCGAATCATGG-M1_Pos15_G>A	0.726607	0.737113			AACGCTCTGCGAAGCTCGTCAGG-M1_Pos16_T>G	0.409623	0.254158
	AAGATTGGCGGGCCGAATCATGG-M1_Pos18_T>A	0.582512	0.471774			AACGCTCTGCGAAGCTCGTCAGG-M2_Pos11:14_GG>AC	0.619134	0.424799
	AAGATTGGCGGGCCGAATCATGG-M1_Pos5_T>A	0.928375	1.0009			AACGCTCTGCGAAGCTCGTCAGG-M2_Pos11:16_GT>AG	0.715821	0.766817
	AAGATTGGCGGGCCGAATCATGG-M2_Pos15:18_GT>AA	0.053112	0.0629213			AACGCTCTGCGAAGCTCGTCAGG-M2_Pos14:16_GT>CG	0.571894	0.503782
	AAGATTGGCGGGCCGAATCATGG-M2_Pos5:15_TG>AA	0.499025	0.425458			AACGCTCTGCGAAGCTCGTCAGG-M3_Pos11:14:16_GGT>ACG	0.396352	0.526673
	AAGATTGGCGGGCCGAATCATGG-M2_Pos5:18_TT>AA	0.0510511	0.109057			AACTGGTAAATCTTTCTCCTTGG-M1_Pos13_T>G	1.28546	0.794969
	AAGATTGGCGGGCCGAATCATGG-M3_Pos5:15:18_TGT>AAA	0.0223642	0.01221			AACTGGTAAATCTTTCTCCTTGG-M1_Pos16_C>T	0.540252	0.512287
	AAGCGATTTCACGCTTCGGCCGG-M1_Pos16_T>G	0.0464037	0.0502183			AACTGGTAAATCTTTCTCCTTGG-M1_Pos7_T>C	0.876901	0.409894
	AAGCGATTTCACGCTTCGGCCGG-M1_Pos20_C>A	0.0222222	0.0584795			AACTGGTAAATCTTTCTCCTTGG-M2_Pos13:16_TC>GT	1.64789	0.902222
	AAGCGATTTCACGCTTCGGCCGG-M1_Pos8_T>A	0.10998	0.295707			AACTGGTAAATCTTTCTCCTTGG-M2_Pos7:13_TT>CG	1.29867	0.881876
	AAGCGATTTCACGCTTCGGCCGG-M2_Pos16:20_TC>GA	0.0242424	0.0636516			AACTGGTAAATCTTTCTCCTTGG-M2_Pos7:16_TC>CT	0.707071	0.330876
	AAGCGATTTCACGCTTCGGCCGG-M2_Pos8:16_TT>AG	0.0277162	0.067701			AACTGGTAAATCTTTCTCCTTGG-M3_Pos7:13:16_TTC>CGT	1.54044	1.04863
	AAGCGATTTCACGCTTCGGCCGG-M2_Pos8:20_TC>AA	0.0345489	0.0611205			AAGATCAGGATTGCAGAACTAGG-M1_Pos12_T>A	0.782769	1.33521
	AAGGAGGTGCATTTCTGCATAGG-M1_Pos13_T>G	0.0467066	0.0495781			AAGATCAGGATTGCAGAACTAGG-M1_Pos17_A>T	0.918336	0.944424
	AAGGAGGTGCATTTCTGCATAGG-M1_Pos18_C>T	0.32598	0.350785			AAGATCAGGATTGCAGAACTAGG-M1_Pos6_C>T	1.14104	1.30268
	AAGGAGGTGCATTTCTGCATAGG-M1_Pos7_G>A	0.885057	0.684932			AAGATCAGGATTGCAGAACTAGG-M2_Pos12:17_TA>AT	1.0773	0.800556
	AAGGAGGTGCATTTCTGCATAGG-M2_Pos7:13_GT>AG	0.03708	0.0626072			AAGATCAGGATTGCAGAACTAGG-M2_Pos6:12_CT>TA	0.46948	1.0038
	AAGGAGTAGTGCGGGATCGGAGG-M1_Pos1_A>C	0.873501	0.944689			AAGATCAGGATTGCAGAACTAGG-M2_Pos6:17_CA>TT	1.15621	1.05847
	AAGGAGTAGTGCGGGATCGGAGG-M1_Pos18_C>T	0.903586	0.908121			AAGATCAGGATTGCAGAACTAGG-M3_Pos6:12:17_CTA>TAT	1.26044	0.837449
	AAGGAGTAGTGCGGGATCGGAGG-M1_Pos23_G>C	0.0835565	0.125661			AAGATTGGCGGGCCGAATCATGG-M1_Pos15_G>A	0.988069	0.829773
	AAGGAGTAGTGCGGGATCGGAGG-M2_Pos1:18_AC>CT	0.641583	0.635542			AAGATTGGCGGGCCGAATCATGG-M1_Pos18_T>A	0.846011	0.669523
	AAGGAGTAGTGCGGGATCGGAGG-M2_Pos1:23_AG>CC	0.0506823	0.0270758			AAGATTGGCGGGCCGAATCATGG-M1_Pos5_T>A	0.999877	0.914961
	AAGGAGTAGTGCGGGATCGGAGG-M2_Pos18:23_CG>TC	0.0154573	0.0418562			AAGATTGGCGGGCCGAATCATGG-M2_Pos15:18_GT>AA	0.215632	0.218903
	AAGGAGTAGTGCGGGATCGGAGG-M3_Pos1:18:23_ACG>CTC	0.00598592	0.0205479			AAGATTGGCGGGCCGAATCATGG-M2_Pos5:15_TG>AA	0.777065	0.579497
	AAGGAGTATCTCACCAGGGTGGG-M1_Pos1_A>G	0.819048	1.20543			AAGATTGGCGGGCCGAATCATGG-M2_Pos5:18_TT>AA	0.254371	0.294936
	AAGGAGTATCTCACCAGGGTGGG-M1_Pos13_A>T	0.837113	0.728669			AAGATTGGCGGGCCGAATCATGG-M3_Pos5:15:18_TGT>AAA	0.362151	0.507255
	AAGGAGTATCTCACCAGGGTGGG-M1_Pos7_T>A	0.949102	0.885533			AAGCGATTTCACGCTTCGGCCGG-M1_Pos16_T>G	0.79312	1.07648
	AAGGAGTATCTCACCAGGGTGGG-M2_Pos1:13_AA>GT	0.8	0.796178			AAGCGATTTCACGCTTCGGCCGG-M1_Pos20_C>A	1.31699	0.530694
	AAGGAGTATCTCACCAGGGTGGG-M2_Pos1:7_AT>GA	0.711921	0.750943			AAGCGATTTCACGCTTCGGCCGG-M1_Pos8_T>A	0.506437	1.2653
	AAGGAGTATCTCACCAGGGTGGG-M2_Pos7:13_TA>AT	0.128326	0.0953079			AAGCGATTTCACGCTTCGGCCGG-M2_Pos16:20_TC>GA	0.561916	0.622851
	AAGGAGTATCTCACCAGGGTGGG-M3_Pos1:7:13_ATA>GAT	0.00933908	0.0132626			AAGCGATTTCACGCTTCGGCCGG-M2_Pos8:16_TT>AG	0.789504	0.868258
	AAGGCAGAGACCCAAGGAGAAGG-M1_Pos12_C>T	0.888889	0.919689			AAGCGATTTCACGCTTCGGCCGG-M2_Pos8:20_TC>AA	0.454037	0.613573
	AAGGCAGAGACCCAAGGAGAAGG-M1_Pos14_A>G	0.771231	0.97005			AAGCGATTTCACGCTTCGGCCGG-M3_Pos8:16:20_TTC>AGA	0.823298	0.721163
	AAGGCAGAGACCCAAGGAGAAGG-M1_Pos19_G>A	0.761103	0.865385			AAGGAGGTGCATTTCTGCATAGG-M1_Pos13_T>G	0.452579	0.586888
	AAGGCAGAGACCCAAGGAGAAGG-M2_Pos12:14_CA>TG	0.101695	0.0322581			AAGGAGGTGCATTTCTGCATAGG-M1_Pos18_C>T	0.228151	0.391435
	AAGGCAGAGACCCAAGGAGAAGG-M2_Pos12:19_CG>TA	0.204348	0.33574			AAGGAGGTGCATTTCTGCATAGG-M1_Pos7_G>A	0.927955	0.485781
	AAGGCAGAGACCCAAGGAGAAGG-M3_Pos12:14:19_CAG>TGA	0.0479167	0.114607			AAGGAGGTGCATTTCTGCATAGG-M2_Pos13:18_TC>GT	0.572904	0.509478
	AAGGTACACCACGTACCAGTAGG-M3_Pos3:5:12_GTC>AGA	0.0206897	0.0326087			AAGGAGGTGCATTTCTGCATAGG-M2_Pos7:13_GT>AG	0.745712	0.742485
	AAGGTACACCACGTACCAGTAGG-M3_Pos5:10:13_TCG>AGT	0.0330579	0.0120773			AAGGAGGTGCATTTCTGCATAGG-M2_Pos7:18_GC>AT	0.562483	0.465872
	AATAGCGGGAACACTAGGTGAGG-M1_Pos11_A>T	0.758216	0.738824			AAGGAGGTGCATTTCTGCATAGG-M3_Pos7:13:18_GTC>AGT	0.395979	0.40798
	AATAGCGGGAACACTAGGTGAGG-M1_Pos13_A>G	0.551899	0.721154			AAGGAGTAGTGCGGGATCGGAGG-M1_Pos1_A>C	0.909607	1.11885
	AATAGCGGGAACACTAGGTGAGG-M1_Pos2_A>T	0.714604	0.741313			AAGGAGTAGTGCGGGATCGGAGG-M1_Pos18_C>T	0.918091	0.619573
	AATAGCGGGAACACTAGGTGAGG-M2_Pos11:13_AA>TG	0.00276753	0.0131477			AAGGAGTAGTGCGGGATCGGAGG-M1_Pos23_G>C	0.368235	0.53196
	AATAGCGGGAACACTAGGTGAGG-M2_Pos2:11_AA>TT	0.048731	0.052459			AAGGAGTAGTGCGGGATCGGAGG-M2_Pos1:18_AC>CT	0.861808	0.868475
	AATAGCGGGAACACTAGGTGAGG-M2_Pos2:13_AA>TG	0.135252	0.189557			AAGGAGTAGTGCGGGATCGGAGG-M2_Pos1:23_AG>CC	0.250274	0.279908
	AATAGCGGGAACACTAGGTGAGG-M3_Pos2:11:13_AAA>TTG	0.00567721	0.00756534			AAGGAGTAGTGCGGGATCGGAGG-M2_Pos18:23_CG>TC	0.176103	0.110488
	AATATGACGGTTGACCCCACCGG-M1_Pos17_C>A	0.767057	0.806167			AAGGAGTAGTGCGGGATCGGAGG-M3_Pos1:18:23_ACG>CTC	0.258423	0.23794
	AATATGACGGTTGACCCCACCGG-M1_Pos18_C>T	0.92804	0.913265			AAGGAGTATCTCACCAGGGTGGG-M1_Pos1_A>G	0.668388	0.738292
	AATATGACGGTTGACCCCACCGG-M1_Pos9_G>T	0.878846	0.773649			AAGGAGTATCTCACCAGGGTGGG-M1_Pos13_A>T	0.57537	0.732343
	AATATGACGGTTGACCCCACCGG-M2_Pos17:18_CC>AT	0.0380022	0.0624315			AAGGAGTATCTCACCAGGGTGGG-M1_Pos7_T>A	0.962988	0.542336
	AATATGACGGTTGACCCCACCGG-M2_Pos9:17_GC>TA	0.041573	0.045			AAGGAGTATCTCACCAGGGTGGG-M2_Pos1:13_AA>GT	0.794525	1.01501
	AATATGACGGTTGACCCCACCGG-M2_Pos9:18_GC>TT	0.15884	0.0899705			AAGGAGTATCTCACCAGGGTGGG-M2_Pos1:7_AT>GA	0.876318	0.845043
	AATCGCATACAAGGGTGCGTTGG-M1_Pos14_G>T	0.0748899	0.0701493			AAGGAGTATCTCACCAGGGTGGG-M2_Pos7:13_TA>AT	0.39956	0.358913
	AATCGCATACAAGGGTGCGTTGG-M1_Pos16_T>C	0.482105	0.392185			AAGGAGTATCTCACCAGGGTGGG-M3_Pos1:7:13_ATA>GAT	0.52362	0.322739
	AATCGCATACAAGGGTGCGTTGG-M1_Pos19_G>A	0.77937	0.813187			AAGGCAGAGACCCAAGGAGAAGG-M1_Pos12_C>T	1.01151	0.683962
	AATCGCATACAAGGGTGCGTTGG-M2_Pos14:16_GT>TC	0.00518135	0.0166865			AAGGCAGAGACCCAAGGAGAAGG-M1_Pos14_A>G	0.386281	0.886982
	AATCGCATACAAGGGTGCGTTGG-M2_Pos14:19_GG>TA	0.0213592	0.0203046			AAGGCAGAGACCCAAGGAGAAGG-M1_Pos19_G>A	0.566806	0.169291
	AATCGCATACAAGGGTGCGTTGG-M2_Pos16:19_TG>CA	0.128736	0.0913655			AAGGCAGAGACCCAAGGAGAAGG-M2_Pos12:14_CA>TG	0.255265	0.409108
	AATCGCATACAAGGGTGCGTTGG-M3_Pos14:16:19_GTG>TCA	0.0280778	0.015025			AAGGCAGAGACCCAAGGAGAAGG-M2_Pos12:19_CG>TA	0.869189	0.338082
	ACACCTTTGGTTTACCTTGAGGG-M1_Pos17_T>G	0.0729167	0.0228445			AAGGCAGAGACCCAAGGAGAAGG-M3_Pos12:14:19_CAG>TGA	0.344245	0.709565
	ACACCTTTGGTTTACCTTGAGGG-M1_Pos19_G>A	0.384615	0.565217			AAGGTACACCACGTACCAGTAGG-M4_Pos3:5:12:21_GTCA>AGAC	0.498618	0.604801
	ACACCTTTGGTTTACCTTGAGGG-M1_Pos20_A>G	0.226428	0.2324			AAGGTACACCACGTACCAGTAGG-M5_Pos1:6:9:12:21_AACCA>GTGGC	0.357123	0.628701
	ACACCTTTGGTTTACCTTGAGGG-M2_Pos17:19_TG>GA	0.0215606	0.00811542			AATAGCGGGAACACTAGGTGAGG-M1_Pos11_A>T	0.893849	0.694689
	ACACCTTTGGTTTACCTTGAGGG-M2_Pos17:20_TA>GG	0.00873839	0.00788436			AATAGCGGGAACACTAGGTGAGG-M1_Pos13_A>G	0.574793	0.731231
	ACACCTTTGGTTTACCTTGAGGG-M2_Pos19:20_GA>AG	0.00829876	0.0834114			AATAGCGGGAACACTAGGTGAGG-M1_Pos2_A>T	1.19037	0.676197
	ACACCTTTGGTTTACCTTGAGGG-M3_Pos17:19:20_TGA>GAG	0.00179856	0.01766			AATAGCGGGAACACTAGGTGAGG-M2_Pos11:13_AA>TG	0.219364	0.562645
	ACACGTATACTATGGCGGAGCGG-M1_Pos12_A>G	0.384127	0.319249			AATAGCGGGAACACTAGGTGAGG-M2_Pos2:11_AA>TT	0.403716	0.251893
	ACACGTATACTATGGCGGAGCGG-M1_Pos18_G>A	0.887006	0.840263			AATAGCGGGAACACTAGGTGAGG-M2_Pos2:13_AA>TG	0.314932	0.527749
	ACACGTATACTATGGCGGAGCGG-M1_Pos6_T>C	0.915033	0.837879			AATAGCGGGAACACTAGGTGAGG-M3_Pos2:11:13_AAA>TTG	0.449948	0.407678
	ACACGTATACTATGGCGGAGCGG-M2_Pos6:12_TA>CG	0.0461049	0.103718			AATATGACGGTTGACCCCACCGG-M1_Pos17_C>A	0.93449	0.734336
	ACACGTATACTATGGCGGAGCGG-M2_Pos6:18_TG>CA	0.503367	0.404643			AATATGACGGTTGACCCCACCGG-M1_Pos18_C>T	0.795332	0.475744
	ACACTTTCTCACGCAGACGCAGG-M1_Pos1_A>G	0.769484	0.808839			AATATGACGGTTGACCCCACCGG-M1_Pos9_G>T	0.678543	0.702476
	ACACTTTCTCACGCAGACGCAGG-M1_Pos16_G>C	0.0129282	0.025066			AATATGACGGTTGACCCCACCGG-M2_Pos17:18_CC>AT	0.40265	0.626235
	ACACTTTCTCACGCAGACGCAGG-M1_Pos4_C>T	0.485904	0.460201			AATATGACGGTTGACCCCACCGG-M2_Pos9:17_GC>TA	0.402655	0.465572
	ACACTTTCTCACGCAGACGCAGG-M2_Pos1:16_AG>GC	0.0250313	0.00853728			AATATGACGGTTGACCCCACCGG-M2_Pos9:18_GC>TT	0.16467	0.196139
	ACACTTTCTCACGCAGACGCAGG-M2_Pos1:4_AC>GT	0.0271676	0.0307292			AATATGACGGTTGACCCCACCGG-M3_Pos9:17:18_GCC>TAT	0.455046	0.455912
	ACACTTTCTCACGCAGACGCAGG-M2_Pos4:16_CG>TC	0.0300128	0.0103734			AATCGCATACAAGGGTGCGTTGG-M1_Pos14_G>T	0.504331	0.477793
	ACAGTGTTGGAGACAGCATCGGG-M1_Pos1_A>G	0.83908	0.907341			AATCGCATACAAGGGTGCGTTGG-M1_Pos16_T>C	0.891259	1.11045
	ACAGTGTTGGAGACAGCATCGGG-M1_Pos10_G>C	0.854118	0.741736			AATCGCATACAAGGGTGCGTTGG-M1_Pos19_G>A	1.08277	0.887542
	ACAGTGTTGGAGACAGCATCGGG-M1_Pos11_A>G	0.789272	0.806775			AATCGCATACAAGGGTGCGTTGG-M2_Pos14:16_GT>TC	0.398767	0.536279
	ACAGTGTTGGAGACAGCATCGGG-M1_Pos13_A>C	0.317293	0.4004			AATCGCATACAAGGGTGCGTTGG-M2_Pos14:19_GG>TA	0.387166	0.937154
	ACAGTGTTGGAGACAGCATCGGG-M1_Pos14_C>T	0.514145	0.511727			AATCGCATACAAGGGTGCGTTGG-M2_Pos16:19_TG>CA	0.948939	0.402791
	ACAGTGTTGGAGACAGCATCGGG-M1_Pos15_A>C	0.264666	0.341121			AATCGCATACAAGGGTGCGTTGG-M3_Pos14:16:19_GTG>TCA	0.290365	0.217597
	ACAGTGTTGGAGACAGCATCGGG-M1_Pos15_A>G	0.488636	0.541317			ACACCTTTGGTTTACCTTGAGGG-M1_Pos17_T>G	0.695178	0.539721
	ACAGTGTTGGAGACAGCATCGGG-M1_Pos17_C>T	0.714106	0.79693			ACACCTTTGGTTTACCTTGAGGG-M1_Pos19_G>A	0.473746	0.759952
	ACAGTGTTGGAGACAGCATCGGG-M1_Pos18_A>C	0.427798	0.358194			ACACCTTTGGTTTACCTTGAGGG-M1_Pos20_A>G	0.81719	1.31812
	ACAGTGTTGGAGACAGCATCGGG-M1_Pos19_T>C	0.519369	0.644848			ACACCTTTGGTTTACCTTGAGGG-M2_Pos17:19_TG>GA	0.63634	0.92555
	ACAGTGTTGGAGACAGCATCGGG-M1_Pos19_T>G	0.26075	0.191162			ACACCTTTGGTTTACCTTGAGGG-M2_Pos17:20_TA>GG	0.859399	0.965978
	ACAGTGTTGGAGACAGCATCGGG-M1_Pos2_C>A	0.980365	0.93816			ACACCTTTGGTTTACCTTGAGGG-M2_Pos19:20_GA>AG	1.34255	1.28355
	ACAGTGTTGGAGACAGCATCGGG-M1_Pos2_C>G	0.965157	0.921307			ACACCTTTGGTTTACCTTGAGGG-M3_Pos17:19:20_TGA>GAG	0.631826	0.532655
	ACAGTGTTGGAGACAGCATCGGG-M1_Pos20_C>T	0.288788	0.301532			ACACGTATACTATGGCGGAGCGG-M1_Pos12_A>G	0.735483	0.585494
	ACAGTGTTGGAGACAGCATCGGG-M1_Pos22_G>A	0.372775	0.32438			ACACGTATACTATGGCGGAGCGG-M1_Pos18_G>A	0.974723	0.401964
	ACAGTGTTGGAGACAGCATCGGG-M1_Pos22_G>T	0.0310078	0.0967742			ACACGTATACTATGGCGGAGCGG-M1_Pos6_T>C	0.977524	0.759936
	ACAGTGTTGGAGACAGCATCGGG-M1_Pos4_G>A	0.868687	0.780022			ACACGTATACTATGGCGGAGCGG-M2_Pos12:18_AG>GA	0.209629	0.333574
	ACAGTGTTGGAGACAGCATCGGG-M1_Pos9_G>C	0.243101	0.210996			ACACGTATACTATGGCGGAGCGG-M2_Pos6:12_TA>CG	0.361118	0.356348
	ACAGTGTTGGAGACAGCATCGGG-M2_Pos1:10_AG>GA	0.594246	0.357678			ACACGTATACTATGGCGGAGCGG-M2_Pos6:18_TG>CA	0.816182	0.466722
	ACAGTGTTGGAGACAGCATCGGG-M2_Pos1:10_AG>GC	0.349451	0.346078			ACACGTATACTATGGCGGAGCGG-M3_Pos6:12:18_TAG>CGA	0.438903	0.289401
	ACAGTGTTGGAGACAGCATCGGG-M2_Pos1:10_AG>TA	0.313883	0.298808			ACACTTTCTCACGCAGACGCAGG-M1_Pos1_A>G	1.25054	1.49457
	ACAGTGTTGGAGACAGCATCGGG-M2_Pos1:11_AA>CG	0.180399	0.240995			ACACTTTCTCACGCAGACGCAGG-M1_Pos16_G>C	0.311989	0.379964
	ACAGTGTTGGAGACAGCATCGGG-M2_Pos1:11_AA>CT	0.152135	0.150862			ACACTTTCTCACGCAGACGCAGG-M1_Pos4_C>T	0.953845	0.908623
	ACAGTGTTGGAGACAGCATCGGG-M2_Pos1:11_AA>GG	0.517127	0.509615			ACACTTTCTCACGCAGACGCAGG-M2_Pos1:16_AG>GC	0.399507	0.395686
	ACAGTGTTGGAGACAGCATCGGG-M2_Pos1:11_AA>GT	0.146223	0.233918			ACACTTTCTCACGCAGACGCAGG-M2_Pos1:4_AC>GT	1.03848	0.516862
	ACAGTGTTGGAGACAGCATCGGG-M2_Pos1:11_AA>TT	0.0393258	0.112853			ACACTTTCTCACGCAGACGCAGG-M2_Pos4:16_CG>TC	0.254213	0.476404
	ACAGTGTTGGAGACAGCATCGGG-M2_Pos1:12_AG>CA	0.492234	0.449742			ACACTTTCTCACGCAGACGCAGG-M3_Pos1:4:16_ACG>GTC	0.381395	0.460594
	ACAGTGTTGGAGACAGCATCGGG-M2_Pos1:12_AG>GT	0.183057	0.194743			ACAGTGTTGGAGACAGCATCGGG-M1_Pos1_A>G	1.01744	1.22847
	ACAGTGTTGGAGACAGCATCGGG-M2_Pos1:12_AG>TC	0.289118	0.231676			ACAGTGTTGGAGACAGCATCGGG-M1_Pos18_A>C	0.733654	1.15768
	ACAGTGTTGGAGACAGCATCGGG-M2_Pos1:13_AA>CG	0.653386	0.684768			ACAGTGTTGGAGACAGCATCGGG-M1_Pos19_T>C	0.874155	0.973271
	ACAGTGTTGGAGACAGCATCGGG-M2_Pos1:13_AA>GG	0.636961	0.624587			ACAGTGTTGGAGACAGCATCGGG-M1_Pos19_T>G	0.578058	0.603764
	ACAGTGTTGGAGACAGCATCGGG-M2_Pos1:13_AA>GT	0.185993	0.225071			ACAGTGTTGGAGACAGCATCGGG-M1_Pos4_G>A	0.805086	0.814143
	ACAGTGTTGGAGACAGCATCGGG-M2_Pos1:13_AA>TG	0.680787	0.651261			ACAGTGTTGGAGACAGCATCGGG-M2_Pos1:10_AG>GC	0.492668	0.700269
	ACAGTGTTGGAGACAGCATCGGG-M2_Pos1:14_AC>CA	0.103683	0.11344			ACAGTGTTGGAGACAGCATCGGG-M2_Pos1:12_AG>CA	0.986503	0.788231
	ACAGTGTTGGAGACAGCATCGGG-M2_Pos1:14_AC>GT	0.327296	0.420938			ACAGTGTTGGAGACAGCATCGGG-M2_Pos1:14_AC>GT	1.36942	1.45149
	ACAGTGTTGGAGACAGCATCGGG-M2_Pos1:14_AC>TT	0.339318	0.330156			ACAGTGTTGGAGACAGCATCGGG-M2_Pos1:20_AC>CG	0.482314	0.617435
	ACAGTGTTGGAGACAGCATCGGG-M2_Pos1:17_AC>GT	0.376565	0.465046			ACAGTGTTGGAGACAGCATCGGG-M2_Pos1:6_AG>TA	0.831306	0.720772
	ACAGTGTTGGAGACAGCATCGGG-M2_Pos1:17_AC>TT	0.20765	0.390527			ACAGTGTTGGAGACAGCATCGGG-M2_Pos1:8_AT>CA	0.82827	1.00546
	ACAGTGTTGGAGACAGCATCGGG-M2_Pos1:18_AA>CT	0.251765	0.247059			ACAGTGTTGGAGACAGCATCGGG-M2_Pos10:17_GC>CT	0.373974	0.446336
	ACAGTGTTGGAGACAGCATCGGG-M2_Pos1:18_AA>GT	0.411008	0.437195			ACAGTGTTGGAGACAGCATCGGG-M2_Pos10:19_GT>TC	0.887456	0.781207
	ACAGTGTTGGAGACAGCATCGGG-M2_Pos1:18_AA>TG	0.0711718	0.100344			ACAGTGTTGGAGACAGCATCGGG-M2_Pos11:20_AC>GG	0.295013	0.458453
	ACAGTGTTGGAGACAGCATCGGG-M2_Pos1:19_AT>GA	0.190305	0.228096			ACAGTGTTGGAGACAGCATCGGG-M2_Pos16:20_GC>AA	0.349618	0.168859
	ACAGTGTTGGAGACAGCATCGGG-M2_Pos1:2_AC>GG	0.918594	0.794824			ACAGTGTTGGAGACAGCATCGGG-M2_Pos17:19_CT>TC	0.508696	0.466206
	ACAGTGTTGGAGACAGCATCGGG-M2_Pos1:2_AC>TA	0.914692	0.877034			ACAGTGTTGGAGACAGCATCGGG-M2_Pos2:12_CG>TA	0.772542	0.986186
	ACAGTGTTGGAGACAGCATCGGG-M2_Pos1:20_AC>CG	0.114464	0.0918866			ACAGTGTTGGAGACAGCATCGGG-M2_Pos2:12_CG>TC	0.788676	0.844644
	ACAGTGTTGGAGACAGCATCGGG-M2_Pos1:20_AC>TA	0.408971	0.438017			ACAGTGTTGGAGACAGCATCGGG-M2_Pos2:13_CA>TG	1.09227	0.851589
	ACAGTGTTGGAGACAGCATCGGG-M2_Pos1:20_AC>TT	0.215139	0.194949			ACAGTGTTGGAGACAGCATCGGG-M2_Pos2:17_CC>AT	0.856741	1.07941
	ACAGTGTTGGAGACAGCATCGGG-M2_Pos1:22_AG>CA	0.318482	0.3687			ACAGTGTTGGAGACAGCATCGGG-M2_Pos2:17_CC>GT	1.08461	1.14705
	ACAGTGTTGGAGACAGCATCGGG-M2_Pos1:23_AG>TA	0.127814	0.118526			ACAGTGTTGGAGACAGCATCGGG-M2_Pos2:20_CC>AA	0.391586	1.10593
	ACAGTGTTGGAGACAGCATCGGG-M2_Pos1:3_AA>CT	0.754078	0.814365			ACAGTGTTGGAGACAGCATCGGG-M2_Pos2:5_CT>TA	0.649959	0.908051
	ACAGTGTTGGAGACAGCATCGGG-M2_Pos1:3_AA>GT	0.71173	0.749467			ACAGTGTTGGAGACAGCATCGGG-M2_Pos2:7_CT>TC	0.801616	0.877759
	ACAGTGTTGGAGACAGCATCGGG-M2_Pos1:4_AG>CA	0.340306	0.395628			ACAGTGTTGGAGACAGCATCGGG-M2_Pos3:13_AA>GG	0.865053	0.711745
	ACAGTGTTGGAGACAGCATCGGG-M2_Pos1:6_AG>CA	0.710769	0.739303			ACAGTGTTGGAGACAGCATCGGG-M2_Pos3:20_AC>GT	0.574022	0.532336
	ACAGTGTTGGAGACAGCATCGGG-M2_Pos1:6_AG>TA	0.487293	0.360273			ACAGTGTTGGAGACAGCATCGGG-M2_Pos3:7_AT>GC	0.714496	0.677719
	ACAGTGTTGGAGACAGCATCGGG-M2_Pos1:7_AT>CA	0.360759	0.369697			ACAGTGTTGGAGACAGCATCGGG-M2_Pos3:8_AT>GC	1.05027	0.831188
	ACAGTGTTGGAGACAGCATCGGG-M2_Pos1:7_AT>GG	0.27797	0.335287			ACAGTGTTGGAGACAGCATCGGG-M2_Pos5:12_TG>CC	0.761932	0.579483
	ACAGTGTTGGAGACAGCATCGGG-M2_Pos1:7_AT>TA	0.508571	0.401189			ACAGTGTTGGAGACAGCATCGGG-M2_Pos5:16_TG>CA	0.686162	0.72037
	ACAGTGTTGGAGACAGCATCGGG-M2_Pos1:8_AT>CA	0.518083	0.678337			ACAGTGTTGGAGACAGCATCGGG-M2_Pos5:6_TG>CA	0.847975	1.24235
	ACAGTGTTGGAGACAGCATCGGG-M2_Pos1:8_AT>GG	0.322705	0.379001			ACAGTGTTGGAGACAGCATCGGG-M2_Pos5:7_TT>GC	0.626063	0.950818
	ACAGTGTTGGAGACAGCATCGGG-M2_Pos1:8_AT>TG	0.31456	0.352345			ACAGTGTTGGAGACAGCATCGGG-M2_Pos7:10_TG>AC	0.615313	0.574075
	ACAGTGTTGGAGACAGCATCGGG-M2_Pos1:9_AG>CA	0.204194	0.199255			ACAGTGTTGGAGACAGCATCGGG-M2_Pos7:11_TA>CG	0.627144	0.870527
	ACAGTGTTGGAGACAGCATCGGG-M2_Pos10:12_GG>AC	0.263919	0.275454			ACAGTGTTGGAGACAGCATCGGG-M2_Pos7:11_TA>CT	0.512509	0.289409
	ACAGTGTTGGAGACAGCATCGGG-M2_Pos10:12_GG>CA	0.178265	0.222942			ACAGTGTTGGAGACAGCATCGGG-M2_Pos7:12_TG>AA	0.569086	0.688084
	ACAGTGTTGGAGACAGCATCGGG-M2_Pos10:12_GG>TA	0.109244	0.0778302			ACAGTGTTGGAGACAGCATCGGG-M2_Pos7:13_TA>GG	1.0231	0.839623
	ACAGTGTTGGAGACAGCATCGGG-M2_Pos10:13_GA>AG	0.208738	0.215923			ACAGTGTTGGAGACAGCATCGGG-M2_Pos7:14_TC>GT	0.519839	0.30047
	ACAGTGTTGGAGACAGCATCGGG-M2_Pos10:13_GA>TG	0.0572491	0.0606299			ACAGTGTTGGAGACAGCATCGGG-M2_Pos7:18_TA>AT	0.580481	0.776709
	ACAGTGTTGGAGACAGCATCGGG-M2_Pos10:16_GG>CA	0.0664488	0.0974409			ACAGTGTTGGAGACAGCATCGGG-M2_Pos7:20_TC>CT	0.81281	0.785243
	ACAGTGTTGGAGACAGCATCGGG-M2_Pos10:17_GC>AT	0.213259	0.129847			ACAGTGTTGGAGACAGCATCGGG-M2_Pos8:14_TC>AT	0.710735	0.997574
	ACAGTGTTGGAGACAGCATCGGG-M2_Pos10:17_GC>CT	0.0770751	0.123288			ACAGTGTTGGAGACAGCATCGGG-M2_Pos8:14_TC>GT	0.740693	0.63004
	ACAGTGTTGGAGACAGCATCGGG-M2_Pos10:17_GC>TT	0.109397	0.0969626			ACAGTGTTGGAGACAGCATCGGG-M2_Pos8:9_TG>CA	1.04689	0.887061
	ACAGTGTTGGAGACAGCATCGGG-M2_Pos10:18_GA>TG	0.0640693	0.11848			ACAGTGTTGGAGACAGCATCGGG-M2_Pos9:10_GG>AC	1.02614	1.01539
	ACAGTGTTGGAGACAGCATCGGG-M2_Pos10:19_GT>TC	0.141709	0.160173			ACATATTAAAGGGAAAGTAATGG-M1_Pos1_A>T	1.88376	0.739213
	ACAGTGTTGGAGACAGCATCGGG-M2_Pos10:20_GC>AT	0.0707692	0.0452781			ACATATTAAAGGGAAAGTAATGG-M1_Pos11_G>T	0.489265	0.267832
	ACAGTGTTGGAGACAGCATCGGG-M2_Pos10:20_GC>TG	0.0154639	0.0978261			ACATATTAAAGGGAAAGTAATGG-M1_Pos16_A>T	0.912212	0.600073
	ACAGTGTTGGAGACAGCATCGGG-M2_Pos11:16_AG>GA	0.0533537	0.0650773			ACATATTAAAGGGAAAGTAATGG-M2_Pos1:16_AA>TT	0.167524	0.224118
	ACAGTGTTGGAGACAGCATCGGG-M2_Pos11:18_AA>GT	0.12054	0.092766			ACATATTAAAGGGAAAGTAATGG-M2_Pos11:16_GA>TT	0.684753	0.36618
	ACAGTGTTGGAGACAGCATCGGG-M2_Pos11:20_AC>GG	0.0409556	0.0678295			ACATATTAAAGGGAAAGTAATGG-M3_Pos1:11:16_AGA>TTT	0.0859916	0.0888659
	ACAGTGTTGGAGACAGCATCGGG-M2_Pos11:22_AG>CA	0.0304239	0.0447461			ACCAAGCCAGGGTGATCACGAGG-M1_Pos2_C>T	1.5305	1.6167
	ACAGTGTTGGAGACAGCATCGGG-M2_Pos12:17_GC>AT	0.191327	0.119026			ACCAAGCCAGGGTGATCACGAGG-M1_Pos4_A>G	0.929091	1.0989
	ACAGTGTTGGAGACAGCATCGGG-M2_Pos12:18_GA>AT	0.163767	0.131643			ACCAAGCCAGGGTGATCACGAGG-M1_Pos8_C>T	1.13821	1.34298
	ACAGTGTTGGAGACAGCATCGGG-M2_Pos12:20_GC>AT	0.0369427	0.0435339			ACCAAGCCAGGGTGATCACGAGG-M2_Pos2:4_CA>TG	0.633175	1.02808
	ACAGTGTTGGAGACAGCATCGGG-M2_Pos13:16_AG>GA	0.0546265	0.0290118			ACCAAGCCAGGGTGATCACGAGG-M2_Pos2:8_CC>TT	0.968235	1.23704
	ACAGTGTTGGAGACAGCATCGGG-M2_Pos13:19_AT>TC	0.0764706	0.0759202			ACCAAGCCAGGGTGATCACGAGG-M2_Pos4:8_AC>GT	0.99983	1.28873
	ACAGTGTTGGAGACAGCATCGGG-M2_Pos13:22_AG>TA	0.0157687	0.0553846			ACCAAGCCAGGGTGATCACGAGG-M3_Pos2:4:8_CAC>TGT	0.263167	0.267982
	ACAGTGTTGGAGACAGCATCGGG-M2_Pos14:15_CA>AG	0.0266002	0.0916473			ACCATGGAAGGGGATAGGCGAGG-M3_Pos3:4:14_CAA>TGG	0.489968	0.550374
	ACAGTGTTGGAGACAGCATCGGG-M2_Pos14:22_CG>TA	0.0293706	0.00970874			ACCATGGAAGGGGATAGGCGAGG-M4_Pos2:6:19:21_CGCA>GATT	0.362725	0.644442
	ACAGTGTTGGAGACAGCATCGGG-M2_Pos16:20_GC>AA	0.0298063	0.0168856			ACCATGGAAGGGGATAGGCGAGG-M4_Pos4:12:19:21_AGCA>TTTT	0.274468	0.187062
	ACAGTGTTGGAGACAGCATCGGG-M2_Pos17:19_CT>TC	0.0442145	0.0465116			ACCATGGAAGGGGATAGGCGAGG-M4_Pos5:8:16:21_TAAA>GGTG	0.385096	0.556527
	ACAGTGTTGGAGACAGCATCGGG-M2_Pos17:20_CC>TA	0.0606061	0.100452			ACCATGGAAGGGGATAGGCGAGG-M5_Pos1:3:7:19:21_ACGCA>TTATG	0.299013	0.297071
	ACAGTGTTGGAGACAGCATCGGG-M2_Pos19:20_TC>AT	0.0368421	0.0787037			ACCCGATGCCATCTAACGAGCGG-M1_Pos15_A>T	0.616074	0.70688
	ACAGTGTTGGAGACAGCATCGGG-M2_Pos19:20_TC>CT	0.0816327	0.0805243			ACCCGATGCCATCTAACGAGCGG-M1_Pos16_A>G	0.720507	0.608383
	ACAGTGTTGGAGACAGCATCGGG-M2_Pos19:23_TG>CA	0.149677	0.0816024			ACCCGATGCCATCTAACGAGCGG-M1_Pos9_C>T	0.898061	1.32834
	ACAGTGTTGGAGACAGCATCGGG-M2_Pos2:10_CG>AA	0.148272	0.195418			ACCCGATGCCATCTAACGAGCGG-M2_Pos15:16_AA>TG	0.306446	0.382566
	ACAGTGTTGGAGACAGCATCGGG-M2_Pos2:10_CG>AT	0.267442	0.19774			ACCCGATGCCATCTAACGAGCGG-M2_Pos9:15_CA>TT	0.603771	0.359447
	ACAGTGTTGGAGACAGCATCGGG-M2_Pos2:10_CG>GT	0.239544	0.330918			ACCCGATGCCATCTAACGAGCGG-M2_Pos9:16_CA>TG	0.501776	0.167258
	ACAGTGTTGGAGACAGCATCGGG-M2_Pos2:10_CG>TA	0.18612	0.350746			ACCCGATGCCATCTAACGAGCGG-M3_Pos9:15:16_CAA>TTG	0.450902	0.369955
	ACAGTGTTGGAGACAGCATCGGG-M2_Pos2:11_CA>AT	0.0820837	0.0725806			ACCTACGCGCAGAAGCAGCCGGG-M1_Pos1_A>G	1.02067	1.27702
	ACAGTGTTGGAGACAGCATCGGG-M2_Pos2:11_CA>TC	0.188288	0.121469			ACCTACGCGCAGAAGCAGCCGGG-M1_Pos19_C>T	1.04701	0.910224
	ACAGTGTTGGAGACAGCATCGGG-M2_Pos2:12_CG>GA	0.343621	0.224658			ACCTACGCGCAGAAGCAGCCGGG-M1_Pos2_C>T	1.06941	0.93673
	ACAGTGTTGGAGACAGCATCGGG-M2_Pos2:12_CG>TA	0.447217	0.382671			ACCTACGCGCAGAAGCAGCCGGG-M2_Pos1:19_AC>GT	1.07656	0.70245
	ACAGTGTTGGAGACAGCATCGGG-M2_Pos2:12_CG>TC	0.429439	0.421746			ACCTACGCGCAGAAGCAGCCGGG-M2_Pos1:2_AC>GT	1.25558	0.949129
	ACAGTGTTGGAGACAGCATCGGG-M2_Pos2:13_CA>AT	0.171569	0.159491			ACCTACGCGCAGAAGCAGCCGGG-M2_Pos2:19_CC>TT	0.733567	0.589516
	ACAGTGTTGGAGACAGCATCGGG-M2_Pos2:13_CA>TC	0.127757	0.0999225			ACCTACGCGCAGAAGCAGCCGGG-M3_Pos1:2:19_ACC>GTT	0.627864	0.575512
	ACAGTGTTGGAGACAGCATCGGG-M2_Pos2:13_CA>TG	0.513241	0.518652			ACCTGTCACAGGGCGACACCGGG-M1_Pos14_C>T	0.97622	0.685646
	ACAGTGTTGGAGACAGCATCGGG-M2_Pos2:13_CA>TT	0.184378	0.194252			ACCTGTCACAGGGCGACACCGGG-M1_Pos5_G>C	0.751594	0.997338
	ACAGTGTTGGAGACAGCATCGGG-M2_Pos2:14_CC>TA	0.0957004	0.0762287			ACCTGTCACAGGGCGACACCGGG-M1_Pos9_C>A	0.773627	0.797025
	ACAGTGTTGGAGACAGCATCGGG-M2_Pos2:14_CC>TT	0.471795	0.376623			ACCTGTCACAGGGCGACACCGGG-M2_Pos5:14_GC>CT	0.290556	0.457602
	ACAGTGTTGGAGACAGCATCGGG-M2_Pos2:15_CA>AG	0.294951	0.236422			ACCTGTCACAGGGCGACACCGGG-M2_Pos5:9_GC>CA	0.674719	0.468232
	ACAGTGTTGGAGACAGCATCGGG-M2_Pos2:16_CG>AA	0.294681	0.31862			ACCTGTCACAGGGCGACACCGGG-M2_Pos9:14_CC>AT	0.617688	0.403247
	ACAGTGTTGGAGACAGCATCGGG-M2_Pos2:16_CG>GA	0.173001	0.182227			ACCTGTCACAGGGCGACACCGGG-M3_Pos5:9:14_GCC>CAT	0.570492	0.146667
	ACAGTGTTGGAGACAGCATCGGG-M2_Pos2:17_CC>AA	0.163871	0.155172			ACGAATCTGGGAGCAACCGTCGG-M1_Pos10_G>T	0.858316	0.524354
	ACAGTGTTGGAGACAGCATCGGG-M2_Pos2:17_CC>AT	0.370262	0.440157			ACGAATCTGGGAGCAACCGTCGG-M1_Pos14_C>G	0.373341	0.507599
	ACAGTGTTGGAGACAGCATCGGG-M2_Pos2:17_CC>GT	0.254459	0.138493			ACGAATCTGGGAGCAACCGTCGG-M1_Pos18_C>A	0.850454	0.799962
	ACAGTGTTGGAGACAGCATCGGG-M2_Pos2:19_CT>AA	0.0936508	0.084507			ACGAATCTGGGAGCAACCGTCGG-M2_Pos10:14_GC>TG	0.498185	0.295511
	ACAGTGTTGGAGACAGCATCGGG-M2_Pos2:19_CT>GC	0.322957	0.306156			ACGAATCTGGGAGCAACCGTCGG-M2_Pos10:18_GC>TA	0.484361	0.49606
	ACAGTGTTGGAGACAGCATCGGG-M2_Pos2:19_CT>TC	0.475066	0.423329			ACGAATCTGGGAGCAACCGTCGG-M2_Pos14:18_CC>GA	0.155927	0.296176
	ACAGTGTTGGAGACAGCATCGGG-M2_Pos2:19_CT>TG	0.0623354	0.0825933			ACGAATCTGGGAGCAACCGTCGG-M3_Pos10:14:18_GCC>TGA	0.32626	0.433724
	ACAGTGTTGGAGACAGCATCGGG-M2_Pos2:20_CC>AA	0.317446	0.284632			ACGAATTAGGAGCGTAAGCGGGG-M1_Pos15_T>C	0.783335	0.536006
	ACAGTGTTGGAGACAGCATCGGG-M2_Pos2:20_CC>AT	0.312012	0.185294			ACGAATTAGGAGCGTAAGCGGGG-M1_Pos17_A>C	0.851021	0.672159
	ACAGTGTTGGAGACAGCATCGGG-M2_Pos2:20_CC>GG	0.0981013	0.0769737			ACGAATTAGGAGCGTAAGCGGGG-M1_Pos9_G>T	0.6325	0.692772
	ACAGTGTTGGAGACAGCATCGGG-M2_Pos2:20_CC>TA	0.409812	0.430141			ACGAATTAGGAGCGTAAGCGGGG-M2_Pos15:17_TA>CC	0.799208	0.60449
	ACAGTGTTGGAGACAGCATCGGG-M2_Pos2:22_CG>AT	0.149013	0.088			ACGAATTAGGAGCGTAAGCGGGG-M2_Pos9:15_GT>TC	0.626947	0.47349
	ACAGTGTTGGAGACAGCATCGGG-M2_Pos2:22_CG>GA	0.163814	0.177703			ACGAATTAGGAGCGTAAGCGGGG-M2_Pos9:17_GA>TC	0.745744	0.464177
	ACAGTGTTGGAGACAGCATCGGG-M2_Pos2:23_CG>TA	0.184532	0.0668287			ACGAATTAGGAGCGTAAGCGGGG-M3_Pos9:15:17_GTA>TCC	0.704982	0.49004
	ACAGTGTTGGAGACAGCATCGGG-M2_Pos2:3_CA>TT	0.365784	0.390496			ACGCCCGAAGAATTCCCCAAAGG-M1_Pos11_A>T	0.935884	0.840815
	ACAGTGTTGGAGACAGCATCGGG-M2_Pos2:4_CG>TA	0.33965	0.36618			ACGCCCGAAGAATTCCCCAAAGG-M1_Pos2_C>G	0.762678	0.638787
	ACAGTGTTGGAGACAGCATCGGG-M2_Pos2:5_CT>TA	0.20939	0.26969			ACGCCCGAAGAATTCCCCAAAGG-M1_Pos5_C>A	1.05132	1.16744
	ACAGTGTTGGAGACAGCATCGGG-M2_Pos2:7_CT>TA	0.342209	0.453928			ACGCCCGAAGAATTCCCCAAAGG-M2_Pos2:11_CA>GT	0.57632	0.237352
	ACAGTGTTGGAGACAGCATCGGG-M2_Pos2:7_CT>TC	0.643429	0.6401			ACGCCCGAAGAATTCCCCAAAGG-M2_Pos2:5_CC>GA	0.486776	0.616505
	ACAGTGTTGGAGACAGCATCGGG-M2_Pos2:7_CT>TG	0.266129	0.36338			ACGCCCGAAGAATTCCCCAAAGG-M2_Pos5:11_CA>AT	0.293403	0.415228
	ACAGTGTTGGAGACAGCATCGGG-M2_Pos2:8_CT>AA	0.308523	0.449236			ACGCCCGAAGAATTCCCCAAAGG-M3_Pos2:5:11_CCA>GAT	0.479461	0.479504
	ACAGTGTTGGAGACAGCATCGGG-M2_Pos2:8_CT>AC	0.867624	0.868735			ACGCGTACGAGAGCCGTTGTGGG-M1_Pos1_A>T	0.983088	0.97129
	ACAGTGTTGGAGACAGCATCGGG-M2_Pos2:8_CT>TA	0.574586	0.463287			ACGCGTACGAGAGCCGTTGTGGG-M1_Pos23_G>C	0.396293	0.514116
	ACAGTGTTGGAGACAGCATCGGG-M2_Pos2:8_CT>TG	0.238589	0.165617			ACGCGTACGAGAGCCGTTGTGGG-M1_Pos4_C>A	0.929864	1.14283
	ACAGTGTTGGAGACAGCATCGGG-M2_Pos3:10_AG>TT	0.213519	0.282971			ACGCGTACGAGAGCCGTTGTGGG-M2_Pos1:23_AG>TC	0.376858	0.596208
	ACAGTGTTGGAGACAGCATCGGG-M2_Pos3:11_AA>GG	0.137106	0.243446			ACGCGTACGAGAGCCGTTGTGGG-M2_Pos1:4_AC>TA	0.580413	0.474631
	ACAGTGTTGGAGACAGCATCGGG-M2_Pos3:12_AG>GA	0.203015	0.307692			ACGCGTACGAGAGCCGTTGTGGG-M2_Pos4:23_CG>AC	0.375372	0.290464
	ACAGTGTTGGAGACAGCATCGGG-M2_Pos3:13_AA>GG	0.271386	0.294885			ACGCGTACGAGAGCCGTTGTGGG-M3_Pos1:4:23_ACG>TAC	0.549305	0.473693
	ACAGTGTTGGAGACAGCATCGGG-M2_Pos3:14_AC>GT	0.0988764	0.0737463			ACGGTAGAAGGTTGTTAGTAAGG-M1_Pos11_G>C	0.320295	0.64475
	ACAGTGTTGGAGACAGCATCGGG-M2_Pos3:15_AA>TG	0.0791027	0.0547091			ACGGTAGAAGGTTGTTAGTAAGG-M1_Pos16_T>A	0.56554	0.502944
	ACAGTGTTGGAGACAGCATCGGG-M2_Pos3:16_AG>TA	0.181439	0.251006			ACGGTAGAAGGTTGTTAGTAAGG-M1_Pos9_A>G	0.953977	1.198
	ACAGTGTTGGAGACAGCATCGGG-M2_Pos3:18_AA>TT	0.15645	0.107345			ACGGTAGAAGGTTGTTAGTAAGG-M2_Pos11:16_GT>CA	0.237193	0.112689
	ACAGTGTTGGAGACAGCATCGGG-M2_Pos3:19_AT>TC	0.329926	0.292379			ACGGTAGAAGGTTGTTAGTAAGG-M2_Pos9:11_AG>GC	0.215982	0.321242
	ACAGTGTTGGAGACAGCATCGGG-M2_Pos3:20_AC>GT	0.133333	0.237194			ACGGTAGAAGGTTGTTAGTAAGG-M2_Pos9:16_AT>GA	0.279449	0.247539
	ACAGTGTTGGAGACAGCATCGGG-M2_Pos3:20_AC>TA	0.152259	0.128028			ACGGTAGAAGGTTGTTAGTAAGG-M3_Pos9:11:16_AGT>GCA	0.691051	0.371417
	ACAGTGTTGGAGACAGCATCGGG-M2_Pos3:20_AC>TT	0.383044	0.257681			ACGTCACTAATGGTTCCCTCGGG-M1_Pos10_A>C	0.96559	0.76311
	ACAGTGTTGGAGACAGCATCGGG-M2_Pos3:6_AG>GA	0.179399	0.235214			ACGTCACTAATGGTTCCCTCGGG-M1_Pos12_G>A	0.60245	0.770184
	ACAGTGTTGGAGACAGCATCGGG-M2_Pos3:7_AT>GC	0.281729	0.250162			ACGTCACTAATGGTTCCCTCGGG-M1_Pos3_G>C	0.782174	0.700753
	ACAGTGTTGGAGACAGCATCGGG-M2_Pos3:7_AT>TA	0.347116	0.355058			ACGTCACTAATGGTTCCCTCGGG-M2_Pos10:12_AG>CA	0.597125	0.708435
	ACAGTGTTGGAGACAGCATCGGG-M2_Pos3:8_AT>CC	0.293779	0.420994			ACGTCACTAATGGTTCCCTCGGG-M2_Pos3:10_GA>CC	0.748938	0.534325
	ACAGTGTTGGAGACAGCATCGGG-M2_Pos3:8_AT>GC	0.898524	0.871711			ACGTCACTAATGGTTCCCTCGGG-M2_Pos3:12_GG>CA	0.795836	0.500418
	ACAGTGTTGGAGACAGCATCGGG-M2_Pos4:12_GG>AC	0.410027	0.358476			ACGTCACTAATGGTTCCCTCGGG-M3_Pos3:10:12_GAG>CCA	0.342756	0.246288
	ACAGTGTTGGAGACAGCATCGGG-M2_Pos4:17_GC>AT	0.252451	0.186275			ACGTCCTCGACCGCACGTTGCGG-M1_Pos11_C>T	0.812097	0.907505
	ACAGTGTTGGAGACAGCATCGGG-M2_Pos4:18_GA>AG	0.0742515	0.104839			ACGTCCTCGACCGCACGTTGCGG-M1_Pos17_G>C	0.475075	0.365574
	ACAGTGTTGGAGACAGCATCGGG-M2_Pos4:19_GT>CC	0.0581818	0.0463038			ACGTCCTCGACCGCACGTTGCGG-M1_Pos20_G>T	1.01403	1.04764
	ACAGTGTTGGAGACAGCATCGGG-M2_Pos4:20_GC>AG	0.100733	0.0848435			ACGTCCTCGACCGCACGTTGCGG-M2_Pos11:17_CG>TC	0.694131	0.675654
	ACAGTGTTGGAGACAGCATCGGG-M2_Pos4:20_GC>AT	0.131694	0.196803			ACGTCCTCGACCGCACGTTGCGG-M2_Pos11:20_CG>TT	0.472155	0.485357
	ACAGTGTTGGAGACAGCATCGGG-M2_Pos4:7_GT>AA	0.53202	0.420181			ACGTCCTCGACCGCACGTTGCGG-M2_Pos17:20_GG>CT	0.67938	0.533424
	ACAGTGTTGGAGACAGCATCGGG-M2_Pos4:7_GT>AG	0.29099	0.243964			ACGTCCTCGACCGCACGTTGCGG-M3_Pos11:17:20_CGG>TCT	0.411793	0.457649
	ACAGTGTTGGAGACAGCATCGGG-M2_Pos4:8_GT>AC	0.984542	0.907988			ACTAGGCCCCAGTACTTCACTGG-M3_Pos12:13:15_GTC>TAA	0.35472	0.857143
	ACAGTGTTGGAGACAGCATCGGG-M2_Pos4:8_GT>AG	0.17957	0.147011			ACTAGGCCCCAGTACTTCACTGG-M4_Pos8:14:18:21_CACT>TCGA	0.419653	0.280864
	ACAGTGTTGGAGACAGCATCGGG-M2_Pos4:8_GT>CC	0.533333	0.459502			ACTAGGCCCCAGTACTTCACTGG-M5_Pos1:4:6:7:21_AAGCT>GCAAA	0.827421	0.83131
	ACAGTGTTGGAGACAGCATCGGG-M2_Pos5:10_TG>AA	0.210769	0.24714			ACTCCTTTGTACTACACAACTGG-M1_Pos12_C>A	0.390997	0.726158
	ACAGTGTTGGAGACAGCATCGGG-M2_Pos5:10_TG>CA	0.120087	0.1875			ACTCCTTTGTACTACACAACTGG-M1_Pos20_C>A	0.815005	0.749101
	ACAGTGTTGGAGACAGCATCGGG-M2_Pos5:10_TG>GT	0.12221	0.142463			ACTCCTTTGTACTACACAACTGG-M1_Pos3_T>G	0.839837	1.43676
	ACAGTGTTGGAGACAGCATCGGG-M2_Pos5:11_TA>AG	0.211587	0.238845			ACTCCTTTGTACTACACAACTGG-M2_Pos12:20_CC>AA	0.424948	0.610759
	ACAGTGTTGGAGACAGCATCGGG-M2_Pos5:12_TG>CC	0.192203	0.238403			ACTCCTTTGTACTACACAACTGG-M2_Pos3:12_TC>GA	0.664393	0.386532
	ACAGTGTTGGAGACAGCATCGGG-M2_Pos5:13_TA>GG	0.48654	0.404494			ACTCCTTTGTACTACACAACTGG-M2_Pos3:20_TC>GA	0.637178	0.495058
	ACAGTGTTGGAGACAGCATCGGG-M2_Pos5:14_TC>AT	0.0921248	0.0984848			ACTCCTTTGTACTACACAACTGG-M3_Pos3:12:20_TCC>GAA	0.607252	0.378574
	ACAGTGTTGGAGACAGCATCGGG-M2_Pos5:15_TA>GG	0.0946041	0.158621			ACTCGTGGAAAAGGCGTCTCAGG-M1_Pos10_A>G	1.1513	1.00795
	ACAGTGTTGGAGACAGCATCGGG-M2_Pos5:16_TG>CA	0.194643	0.19713			ACTCGTGGAAAAGGCGTCTCAGG-M1_Pos15_C>A	0.540237	0.440313
	ACAGTGTTGGAGACAGCATCGGG-M2_Pos5:18_TA>AT	0.113573	0.215017			ACTCGTGGAAAAGGCGTCTCAGG-M1_Pos2_C>A	1.0179	0.755496
	ACAGTGTTGGAGACAGCATCGGG-M2_Pos5:19_TT>AC	0.205441	0.240192			ACTCGTGGAAAAGGCGTCTCAGG-M2_Pos10:15_AC>GA	0.648259	0.497392
	ACAGTGTTGGAGACAGCATCGGG-M2_Pos5:19_TT>CC	0.329412	0.22894			ACTCGTGGAAAAGGCGTCTCAGG-M2_Pos2:10_CA>AG	0.714487	0.437391
	ACAGTGTTGGAGACAGCATCGGG-M2_Pos5:22_TG>CA	0.218695	0.19171			ACTCGTGGAAAAGGCGTCTCAGG-M2_Pos2:15_CC>AA	0.760853	0.437361
	ACAGTGTTGGAGACAGCATCGGG-M2_Pos5:22_TG>GA	0.20068	0.241587			ACTCGTGGAAAAGGCGTCTCAGG-M3_Pos2:10:15_CAC>AGA	0.639376	0.428059
	ACAGTGTTGGAGACAGCATCGGG-M2_Pos5:6_TG>AA	0.673664	0.593429			ACTGAAATCCTGATTGAGCGCGG-M1_Pos17_A>G	0.811153	0.68963
	ACAGTGTTGGAGACAGCATCGGG-M2_Pos5:6_TG>CA	0.755463	0.656604			ACTGAAATCCTGATTGAGCGCGG-M1_Pos19_C>G	0.371654	0.212175
	ACAGTGTTGGAGACAGCATCGGG-M2_Pos5:7_TT>AC	0.465801	0.526779			ACTGAAATCCTGATTGAGCGCGG-M1_Pos3_T>C	0.80795	0.659507
	ACAGTGTTGGAGACAGCATCGGG-M2_Pos5:7_TT>AG	0.30217	0.286745			ACTGAAATCCTGATTGAGCGCGG-M2_Pos17:19_AC>GG	0.27295	0.169176
	ACAGTGTTGGAGACAGCATCGGG-M2_Pos5:7_TT>CA	0.13057	0.197507			ACTGAAATCCTGATTGAGCGCGG-M2_Pos3:17_TA>CG	0.50314	0.410591
	ACAGTGTTGGAGACAGCATCGGG-M2_Pos5:7_TT>GC	0.233299	0.28805			ACTGAAATCCTGATTGAGCGCGG-M2_Pos3:19_TC>CG	0.21248	0.148374
	ACAGTGTTGGAGACAGCATCGGG-M2_Pos5:8_TT>GA	0.175365	0.335041			ACTGAAATCCTGATTGAGCGCGG-M3_Pos3:17:19_TAC>CGG	0.228508	0.365533
	ACAGTGTTGGAGACAGCATCGGG-M2_Pos6:10_GG>AC	0.383349	0.466373			ACTGAACATGCCTTTATGCAGGG-M1_Pos15_T>G	0.674504	1.05421
	ACAGTGTTGGAGACAGCATCGGG-M2_Pos6:10_GG>AT	0.336268	0.338308			ACTGAACATGCCTTTATGCAGGG-M1_Pos2_C>T	0.939017	0.996082
	ACAGTGTTGGAGACAGCATCGGG-M2_Pos6:12_GG>AC	0.59634	0.414943			ACTGAACATGCCTTTATGCAGGG-M1_Pos3_T>G	0.79047	1.14112
	ACAGTGTTGGAGACAGCATCGGG-M2_Pos6:12_GG>CA	0.304473	0.181699			ACTGAACATGCCTTTATGCAGGG-M2_Pos2:15_CT>TG	0.434924	0.152997
	ACAGTGTTGGAGACAGCATCGGG-M2_Pos6:13_GA>AG	0.562648	0.488536			ACTGAACATGCCTTTATGCAGGG-M2_Pos2:3_CT>TG	0.305422	0.6935
	ACAGTGTTGGAGACAGCATCGGG-M2_Pos6:16_GG>AA	0.30117	0.347561			ACTGAACATGCCTTTATGCAGGG-M2_Pos3:15_TT>GG	0.34762	0.419195
	ACAGTGTTGGAGACAGCATCGGG-M2_Pos6:18_GA>AG	0.13964	0.187773			ACTGAACATGCCTTTATGCAGGG-M3_Pos2:3:15_CTT>TGG	0.303775	0.384666
	ACAGTGTTGGAGACAGCATCGGG-M2_Pos6:19_GT>AA	0.189552	0.270417			ACTGTTTCGTAACAGTCTACTGG-M1_Pos1_A>G	0.885614	1.16116
	ACAGTGTTGGAGACAGCATCGGG-M2_Pos6:20_GC>CA	0.0995671	0.140351			ACTGTTTCGTAACAGTCTACTGG-M1_Pos14_A>G	0.562878	0.237442
	ACAGTGTTGGAGACAGCATCGGG-M2_Pos6:7_GT>AG	0.511737	0.617162			ACTGTTTCGTAACAGTCTACTGG-M1_Pos6_T>C	0.677688	0.533192
	ACAGTGTTGGAGACAGCATCGGG-M2_Pos6:8_GT>AG	0.42784	0.357422			ACTGTTTCGTAACAGTCTACTGG-M2_Pos1:14_AA>GG	0.557756	0.293626
	ACAGTGTTGGAGACAGCATCGGG-M2_Pos6:9_GG>AA	0.145617	0.2			ACTGTTTCGTAACAGTCTACTGG-M2_Pos1:6_AT>GC	0.37938	0.786638
	ACAGTGTTGGAGACAGCATCGGG-M2_Pos7:10_TG>AC	0.16729	0.119754			ACTGTTTCGTAACAGTCTACTGG-M2_Pos6:14_TA>CG	0.39291	0.404317
	ACAGTGTTGGAGACAGCATCGGG-M2_Pos7:10_TG>CC	0.323293	0.258467			ACTGTTTCGTAACAGTCTACTGG-M3_Pos1:6:14_ATA>GCG	0.558747	0.885382
	ACAGTGTTGGAGACAGCATCGGG-M2_Pos7:10_TG>CT	0.340513	0.272971			ACTTACGGGAGTGTGCAAACTGG-M1_Pos16_C>T	0.530628	0.642082
	ACAGTGTTGGAGACAGCATCGGG-M2_Pos7:11_TA>AG	0.321091	0.189542			ACTTACGGGAGTGTGCAAACTGG-M1_Pos3_T>A	1.37659	0.944683
	ACAGTGTTGGAGACAGCATCGGG-M2_Pos7:11_TA>CC	0.147937	0.160745			ACTTACGGGAGTGTGCAAACTGG-M1_Pos4_T>G	1.27304	0.991837
	ACAGTGTTGGAGACAGCATCGGG-M2_Pos7:11_TA>CG	0.403987	0.409137			ACTTACGGGAGTGTGCAAACTGG-M2_Pos3:16_TC>AT	0.428857	0.628682
	ACAGTGTTGGAGACAGCATCGGG-M2_Pos7:11_TA>CT	0.0943215	0.171482			ACTTACGGGAGTGTGCAAACTGG-M2_Pos3:4_TT>AG	0.459262	0.565214
	ACAGTGTTGGAGACAGCATCGGG-M2_Pos7:12_TG>AA	0.515499	0.489712			ACTTACGGGAGTGTGCAAACTGG-M2_Pos4:16_TC>GT	0.655568	0.22704
	ACAGTGTTGGAGACAGCATCGGG-M2_Pos7:12_TG>CA	0.632058	0.546166			ACTTACGGGAGTGTGCAAACTGG-M3_Pos3:4:16_TTC>AGT	0.427117	0.375689
	ACAGTGTTGGAGACAGCATCGGG-M2_Pos7:12_TG>CC	0.412239	0.334035			AGAAACCGGGCCGTCGTACGGGG-M1_Pos12_C>A	1.00457	1.10375
	ACAGTGTTGGAGACAGCATCGGG-M2_Pos7:13_TA>AT	0.169197	0.207547			AGAAACCGGGCCGTCGTACGGGG-M1_Pos13_G>T	0.942221	1.00325
	ACAGTGTTGGAGACAGCATCGGG-M2_Pos7:13_TA>CG	0.478464	0.368899			AGAAACCGGGCCGTCGTACGGGG-M1_Pos14_T>A	0.910619	0.636653
	ACAGTGTTGGAGACAGCATCGGG-M2_Pos7:13_TA>GG	0.252622	0.219473			AGAAACCGGGCCGTCGTACGGGG-M2_Pos12:13_CG>AT	0.262991	0.28946
	ACAGTGTTGGAGACAGCATCGGG-M2_Pos7:14_TC>CT	0.207562	0.212443			AGAAACCGGGCCGTCGTACGGGG-M2_Pos12:14_CT>AA	0.538607	0.560923
	ACAGTGTTGGAGACAGCATCGGG-M2_Pos7:14_TC>GT	0.147854	0.193287			AGAAACCGGGCCGTCGTACGGGG-M2_Pos13:14_GT>TA	0.401442	0.528209
	ACAGTGTTGGAGACAGCATCGGG-M2_Pos7:18_TA>AT	0.382418	0.420217			AGAAACCGGGCCGTCGTACGGGG-M3_Pos12:13:14_CGT>ATA	0.29613	0.306526
	ACAGTGTTGGAGACAGCATCGGG-M2_Pos7:18_TA>CG	0.162584	0.167082			AGAAAGCCTGTTTGGTACGTAGG-M1_Pos15_G>T	0.606209	0.179944
	ACAGTGTTGGAGACAGCATCGGG-M2_Pos7:20_TC>AT	0.102353	0.0755064			AGAAAGCCTGTTTGGTACGTAGG-M1_Pos16_T>G	0.299082	0.324817
	ACAGTGTTGGAGACAGCATCGGG-M2_Pos7:20_TC>CG	0.131485	0.220588			AGAAAGCCTGTTTGGTACGTAGG-M1_Pos6_G>A	0.433359	0.648765
	ACAGTGTTGGAGACAGCATCGGG-M2_Pos7:20_TC>CT	0.236264	0.179008			AGAAAGCCTGTTTGGTACGTAGG-M2_Pos15:16_GT>TG	0.20831	0.243479
	ACAGTGTTGGAGACAGCATCGGG-M2_Pos7:20_TC>GT	0.180118	0.187266			AGAAAGCCTGTTTGGTACGTAGG-M2_Pos6:15_GG>AT	0.335684	0.0768828
	ACAGTGTTGGAGACAGCATCGGG-M2_Pos7:23_TG>CA	0.0876672	0.119077			AGAAAGCCTGTTTGGTACGTAGG-M2_Pos6:16_GT>AG	0.468746	0.25011
	ACAGTGTTGGAGACAGCATCGGG-M2_Pos7:8_TT>AA	0.578025	0.666235			AGAAAGCCTGTTTGGTACGTAGG-M3_Pos6:15:16_GGT>ATG	0.79648	0.505248
	ACAGTGTTGGAGACAGCATCGGG-M2_Pos7:8_TT>CA	0.726736	0.734072			AGAACCTCCACGGGGTGCCTCGG-M1_Pos15_G>T	0.63379	0.676556
	ACAGTGTTGGAGACAGCATCGGG-M2_Pos7:8_TT>CC	0.807985	0.785597			AGAACCTCCACGGGGTGCCTCGG-M1_Pos20_T>C	0.804599	0.580329
	ACAGTGTTGGAGACAGCATCGGG-M2_Pos7:8_TT>GA	0.617547	0.445444			AGAACCTCCACGGGGTGCCTCGG-M1_Pos4_A>G	1.08501	0.747872
	ACAGTGTTGGAGACAGCATCGGG-M2_Pos7:8_TT>GC	0.676089	0.672581			AGAACCTCCACGGGGTGCCTCGG-M2_Pos15:20_GT>TC	0.418649	0.32412
	ACAGTGTTGGAGACAGCATCGGG-M2_Pos8:10_TG>AA	0.417808	0.285403			AGAACCTCCACGGGGTGCCTCGG-M2_Pos4:15_AG>GT	0.296613	0.244878
	ACAGTGTTGGAGACAGCATCGGG-M2_Pos8:10_TG>CT	0.50646	0.42315			AGAACCTCCACGGGGTGCCTCGG-M2_Pos4:20_AT>GC	0.492026	0.468088
	ACAGTGTTGGAGACAGCATCGGG-M2_Pos8:10_TG>GC	0.10122	0.113876			AGAACCTCCACGGGGTGCCTCGG-M3_Pos4:15:20_AGT>GTC	0.230612	0.288804
	ACAGTGTTGGAGACAGCATCGGG-M2_Pos8:11_TA>CT	0.126661	0.140598			AGAAGATGAACTAAAATCTTAGG-M1_Pos3_A>G	1.29732	0.553332
	ACAGTGTTGGAGACAGCATCGGG-M2_Pos8:12_TG>AC	0.216247	0.195551			AGAAGATGAACTAAAATCTTAGG-M1_Pos6_A>T	0.73252	0.883096
	ACAGTGTTGGAGACAGCATCGGG-M2_Pos8:12_TG>CC	0.469891	0.466307			AGAAGATGAACTAAAATCTTAGG-M2_Pos3:15_AA>GG	1.74334	0.281525
	ACAGTGTTGGAGACAGCATCGGG-M2_Pos8:14_TC>AT	0.274143	0.23284			AGAAGATGAACTAAAATCTTAGG-M2_Pos3:6_AA>GT	0.636475	0.40263
	ACAGTGTTGGAGACAGCATCGGG-M2_Pos8:14_TC>GT	0.105005	0.113166			AGAAGATGAACTAAAATCTTAGG-M2_Pos6:15_AA>TG	0.76991	0.498228
	ACAGTGTTGGAGACAGCATCGGG-M2_Pos8:15_TA>CC	0.237705	0.229249			AGAATAGCGGTTGGCCGTGTAGG-M1_Pos15_C>T	0.325428	0.311419
	ACAGTGTTGGAGACAGCATCGGG-M2_Pos8:16_TG>CA	0.58371	0.580854			AGAATAGCGGTTGGCCGTGTAGG-M1_Pos17_G>A	0.721124	0.92697
	ACAGTGTTGGAGACAGCATCGGG-M2_Pos8:17_TC>AT	0.208054	0.203523			AGAATAGCGGTTGGCCGTGTAGG-M1_Pos7_G>A	0.656697	0.901651
	ACAGTGTTGGAGACAGCATCGGG-M2_Pos8:17_TC>CG	0.0501453	0.0711462			AGAATAGCGGTTGGCCGTGTAGG-M2_Pos15:17_CG>TA	0.305378	0.344454
	ACAGTGTTGGAGACAGCATCGGG-M2_Pos8:18_TA>CC	0.356215	0.285491			AGAATAGCGGTTGGCCGTGTAGG-M2_Pos7:15_GC>AT	0.344801	0.195042
	ACAGTGTTGGAGACAGCATCGGG-M2_Pos8:18_TA>CT	0.599526	0.627083			AGAATAGCGGTTGGCCGTGTAGG-M2_Pos7:17_GG>AA	0.626956	0.758496
	ACAGTGTTGGAGACAGCATCGGG-M2_Pos8:20_TC>CA	0.299346	0.243827			AGAATAGCGGTTGGCCGTGTAGG-M3_Pos7:15:17_GCG>ATA	0.101531	0.191143
	ACAGTGTTGGAGACAGCATCGGG-M2_Pos8:22_TG>AA	0.236728	0.243301			AGACGTGTTATAGGAGGGTCTGG-M1_Pos19_T>G	0.378089	0.214854
	ACAGTGTTGGAGACAGCATCGGG-M2_Pos8:22_TG>CA	0.301749	0.345953			AGACGTGTTATAGGAGGGTCTGG-M1_Pos20_C>G	0.300107	0.436633
	ACAGTGTTGGAGACAGCATCGGG-M2_Pos8:9_TG>AA	0.263488	0.223439			AGACGTGTTATAGGAGGGTCTGG-M1_Pos6_T>G	0.614618	1.02074
	ACAGTGTTGGAGACAGCATCGGG-M2_Pos8:9_TG>AT	0.215026	0.272527			AGACGTGTTATAGGAGGGTCTGG-M2_Pos19:20_TC>GG	0.249011	0.577925
	ACAGTGTTGGAGACAGCATCGGG-M2_Pos8:9_TG>CA	0.835145	0.806051			AGACGTGTTATAGGAGGGTCTGG-M2_Pos6:19_TT>GG	0.123258	0.445409
	ACAGTGTTGGAGACAGCATCGGG-M2_Pos8:9_TG>CC	0.263514	0.349882			AGACGTGTTATAGGAGGGTCTGG-M2_Pos6:20_TC>GG	0.55734	0.588876
	ACAGTGTTGGAGACAGCATCGGG-M2_Pos8:9_TG>GA	0.184488	0.17565			AGACGTGTTATAGGAGGGTCTGG-M3_Pos6:19:20_TTC>GGG	0.461056	0.418423
	ACAGTGTTGGAGACAGCATCGGG-M2_Pos9:10_GG>AC	0.212156	0.294046			AGACTCCGAAAAGGGCGTGCCGG-M1_Pos10_A>T	0.920341	0.717683
	ACAGTGTTGGAGACAGCATCGGG-M2_Pos9:10_GG>AT	0.204038	0.258581			AGACTCCGAAAAGGGCGTGCCGG-M1_Pos11_A>T	0.861383	1.01098
	ACAGTGTTGGAGACAGCATCGGG-M2_Pos9:19_GT>AC	0.255464	0.202114			AGACTCCGAAAAGGGCGTGCCGG-M1_Pos12_A>G	0.665707	0.616323
	ACAGTGTTGGAGACAGCATCGGG-M2_Pos9:20_GC>AA	0.15245	0.089896			AGACTCCGAAAAGGGCGTGCCGG-M2_Pos10:11_AA>TT	0.740624	0.794129
	ACAGTGTTGGAGACAGCATCGGG-M3_Pos1:2:20_ACC>TAG	0.0709607	0.117302			AGACTCCGAAAAGGGCGTGCCGG-M2_Pos10:12_AA>TG	0.486331	0.496809
	ACCAAGCCAGGGTGATCACGAGG-M1_Pos2_C>T	0.846821	0.905286			AGACTCCGAAAAGGGCGTGCCGG-M2_Pos11:12_AA>TG	0.281764	0.286825
	ACCAAGCCAGGGTGATCACGAGG-M1_Pos4_A>G	0.872697	0.855072			AGACTCCGAAAAGGGCGTGCCGG-M3_Pos10:11:12_AAA>TTG	0.357132	0.273752
	ACCAAGCCAGGGTGATCACGAGG-M1_Pos8_C>T	0.885246	0.920765			AGAGAACCCAAATTGCGCGTAGG-M1_Pos11_A>G	0.420334	0.495236
	ACCAAGCCAGGGTGATCACGAGG-M2_Pos2:4_CA>TG	0.374016	0.427545			AGAGAACCCAAATTGCGCGTAGG-M1_Pos13_T>A	0.349764	0.745985
	ACCAAGCCAGGGTGATCACGAGG-M2_Pos2:8_CC>TT	0.722101	0.666363			AGAGAACCCAAATTGCGCGTAGG-M1_Pos15_G>A	0.591971	0.955277
	ACCAAGCCAGGGTGATCACGAGG-M2_Pos4:8_AC>GT	0.59152	0.617964			AGAGAACCCAAATTGCGCGTAGG-M2_Pos11:13_AT>GA	0.303668	0.597561
	ACCAAGCCAGGGTGATCACGAGG-M3_Pos2:4:8_CAC>TGT	0.0146067	0.0332569			AGAGAACCCAAATTGCGCGTAGG-M2_Pos11:15_AG>GA	0.386432	0.249818
	ACCATGGAAGGGGATAGGCGAGG-M3_Pos2:6:19_CGC>GAT	0.0354691	0.0418848			AGAGAACCCAAATTGCGCGTAGG-M2_Pos13:15_TG>AA	0.524672	0.173813
	ACCATGGAAGGGGATAGGCGAGG-M3_Pos3:4:14_CAA>TGG	0.191606	0.133333			AGAGAACCCAAATTGCGCGTAGG-M3_Pos11:13:15_ATG>GAA	0.411351	0.345399
	ACCATGGAAGGGGATAGGCGAGG-M3_Pos4:12:19_AGC>TTT	0.0395328	0.0819672			AGAGAGACAGCTTGCAAACTAGG-M2_Pos7:19_AC>TT	0.365874	0.537843
	ACCATGGAAGGGGATAGGCGAGG-M3_Pos5:8:16_TAA>GGT	0.0133964	0.0013708			AGAGAGACAGCTTGCAAACTAGG-M3_Pos12:15:21_TCA>AAT	0.377778	0.418006
	ACCCGATGCCATCTAACGAGCGG-M1_Pos15_A>T	0.0572549	0.0611148			AGAGAGACAGCTTGCAAACTAGG-M4_Pos2:3:21:22_GAAG>AGCA	0.310658	0.60055
	ACCCGATGCCATCTAACGAGCGG-M1_Pos16_A>G	0.13318	0.113459			AGCAACCTTGTGGTTCCTTTAGG-M1_Pos10_G>C	1.05431	0.616525
	ACCCGATGCCATCTAACGAGCGG-M1_Pos9_C>T	0.534932	0.646932			AGCAACCTTGTGGTTCCTTTAGG-M1_Pos19_T>C	0.474015	0.219564
	ACCCGATGCCATCTAACGAGCGG-M2_Pos15:16_AA>TG	0.0119808	0.0345357			AGCAACCTTGTGGTTCCTTTAGG-M1_Pos9_T>G	0.608689	0.844208
	ACCCGATGCCATCTAACGAGCGG-M2_Pos9:15_CA>TT	0.0030581	0.00445104			AGCAACCTTGTGGTTCCTTTAGG-M2_Pos10:19_GT>CC	0.430557	0.590592
	ACCCGATGCCATCTAACGAGCGG-M2_Pos9:16_CA>TG	0.0202532	0.0228445			AGCAACCTTGTGGTTCCTTTAGG-M2_Pos9:10_TG>GC	0.646368	0.780417
	ACCCGATGCCATCTAACGAGCGG-M3_Pos9:15:16_CAA>TTG	0.00586081	0.00912201			AGCAACCTTGTGGTTCCTTTAGG-M2_Pos9:19_TT>GC	0.804922	0.938601
	ACCTACGCGCAGAAGCAGCCGGG-M1_Pos1_A>G	0.918548	0.91222			AGCAACCTTGTGGTTCCTTTAGG-M3_Pos9:10:19_TGT>GCC	0.471742	0.515029
	ACCTACGCGCAGAAGCAGCCGGG-M1_Pos19_C>T	0.634269	0.700418			AGCACCTTAATTAGATGAAAGGG-M1_Pos13_A>C	0.434092	0.411111
	ACCTACGCGCAGAAGCAGCCGGG-M1_Pos2_C>T	0.894299	1.01768			AGCACCTTAATTAGATGAAAGGG-M2_Pos13:14_AG>CA	0.480301	0.124789
	ACCTACGCGCAGAAGCAGCCGGG-M2_Pos1:19_AC>GT	0.267123	0.225767			AGCACCTTAATTAGATGAAAGGG-M2_Pos13:16_AT>CA	0.341351	0.226507
	ACCTACGCGCAGAAGCAGCCGGG-M2_Pos1:2_AC>GT	0.908979	0.901053			AGCACCTTAATTAGATGAAAGGG-M3_Pos13:14:16_AGT>CAA	0.470965	0.259439
	ACCTACGCGCAGAAGCAGCCGGG-M2_Pos2:19_CC>TT	0.0974843	0.105909			AGCCAGTCCTTGTTACGCATAGG-M1_Pos12_G>C	1.40842	1.07262
	ACCTACGCGCAGAAGCAGCCGGG-M3_Pos1:2:19_ACC>GTT	0.140537	0.148012			AGCCAGTCCTTGTTACGCATAGG-M1_Pos15_A>T	0.337488	0.379623
	ACCTGTCACAGGGCGACACCGGG-M1_Pos14_C>T	0.52571	0.525641			AGCCAGTCCTTGTTACGCATAGG-M1_Pos7_T>G	0.617405	0.606784
	ACCTGTCACAGGGCGACACCGGG-M1_Pos5_G>C	0.825385	0.748849			AGCCAGTCCTTGTTACGCATAGG-M2_Pos12:15_GA>CT	0.208413	0.634979
	ACCTGTCACAGGGCGACACCGGG-M1_Pos9_C>A	0.776492	0.782082			AGCCAGTCCTTGTTACGCATAGG-M2_Pos7:12_TG>GC	1.42817	0.772102
	ACCTGTCACAGGGCGACACCGGG-M2_Pos5:14_GC>CT	0.121283	0.118605			AGCCAGTCCTTGTTACGCATAGG-M2_Pos7:15_TA>GT	0.341243	0.360114
	ACCTGTCACAGGGCGACACCGGG-M2_Pos5:9_GC>CA	0.0444901	0.0328185			AGCCAGTCCTTGTTACGCATAGG-M3_Pos7:12:15_TGA>GCT	0.469019	0.714387
	ACCTGTCACAGGGCGACACCGGG-M2_Pos9:14_CC>AT	0.104423	0.119739			AGCCCTCGACTTCGGAGTCTGGG-M1_Pos2_G>C	0.799656	0.783985
	ACCTGTCACAGGGCGACACCGGG-M3_Pos5:9:14_GCC>CAT	0.0113994	0.0141398			AGCCCTCGACTTCGGAGTCTGGG-M1_Pos7_C>T	0.632091	0.714718
	ACGAATCTGGGAGCAACCGTCGG-M1_Pos10_G>T	0.707283	0.891026			AGCCCTCGACTTCGGAGTCTGGG-M1_Pos9_A>T	0.481319	0.651458
	ACGAATCTGGGAGCAACCGTCGG-M1_Pos14_C>G	0.0379147	0.0317757			AGCCCTCGACTTCGGAGTCTGGG-M2_Pos2:7_GC>CT	0.207609	0.206794
	ACGAATCTGGGAGCAACCGTCGG-M1_Pos18_C>A	0.809988	0.885747			AGCCCTCGACTTCGGAGTCTGGG-M2_Pos2:9_GA>CT	0.248716	0.282863
	ACGAATCTGGGAGCAACCGTCGG-M2_Pos10:14_GC>TG	0.0327103	0.0308166			AGCCCTCGACTTCGGAGTCTGGG-M2_Pos7:9_CA>TT	0.431833	0.313915
	ACGAATCTGGGAGCAACCGTCGG-M2_Pos10:18_GC>TA	0.091922	0.0952381			AGCCCTCGACTTCGGAGTCTGGG-M3_Pos2:7:9_GCA>CTT	0.363467	0.325161
	ACGAATCTGGGAGCAACCGTCGG-M2_Pos14:18_CC>GA	0.00713719	0.0469745			AGCCGCGACCGTATACGAGCCGG-M1_Pos10_C>G	0.89977	0.570983
	ACGAATTAGGAGCGTAAGCGGGG-M1_Pos15_T>C	0.354005	0.291939			AGCCGCGACCGTATACGAGCCGG-M1_Pos16_C>A	0.915578	0.954468
	ACGAATTAGGAGCGTAAGCGGGG-M1_Pos17_A>C	0.0306513	0.0802469			AGCCGCGACCGTATACGAGCCGG-M1_Pos5_G>C	0.837794	0.807683
	ACGAATTAGGAGCGTAAGCGGGG-M1_Pos9_G>T	0.0628366	0.125693			AGCCGCGACCGTATACGAGCCGG-M2_Pos10:16_CC>GA	0.336871	0.596535
	ACGAATTAGGAGCGTAAGCGGGG-M2_Pos15:17_TA>CC	0.0138539	0.0280112			AGCCGCGACCGTATACGAGCCGG-M2_Pos5:10_GC>CG	0.417801	0.338444
	ACGAATTAGGAGCGTAAGCGGGG-M2_Pos9:15_GT>TC	0.00576606	0.004111			AGCCGCGACCGTATACGAGCCGG-M2_Pos5:16_GC>CA	0.550715	0.378191
	ACGAATTAGGAGCGTAAGCGGGG-M2_Pos9:17_GA>TC	0.0111857	0.0277186			AGCCGCGACCGTATACGAGCCGG-M3_Pos5:10:16_GCC>CGA	0.751543	0.253699
	ACGAATTAGGAGCGTAAGCGGGG-M3_Pos9:15:17_GTA>TCC	0.00625	0.0125313			AGCGTAACTACCTGGAGCTGTGG-M1_Pos10_A>C	1.00872	1.08692
	ACGCCCGAAGAATTCCCCAAAGG-M1_Pos11_A>T	0.712401	0.369327			AGCGTAACTACCTGGAGCTGTGG-M1_Pos17_G>A	0.963783	0.963639
	ACGCCCGAAGAATTCCCCAAAGG-M1_Pos2_C>G	0.815725	0.912593			AGCGTAACTACCTGGAGCTGTGG-M1_Pos23_G>C	0.494568	0.594908
	ACGCCCGAAGAATTCCCCAAAGG-M1_Pos5_C>A	0.814701	0.855337			AGCGTAACTACCTGGAGCTGTGG-M2_Pos10:17_AG>CA	0.527789	0.437443
	ACGCCCGAAGAATTCCCCAAAGG-M2_Pos2:11_CA>GT	0.139583	0.0756677			AGCGTAACTACCTGGAGCTGTGG-M2_Pos10:23_AG>CC	0.518273	0.369609
	ACGCCCGAAGAATTCCCCAAAGG-M2_Pos2:5_CC>GA	0.200837	0.17794			AGCGTAACTACCTGGAGCTGTGG-M2_Pos17:23_GG>AC	0.325832	0.391345
	ACGCCCGAAGAATTCCCCAAAGG-M2_Pos5:11_CA>AT	0.0247117	0.101266			AGCGTAACTACCTGGAGCTGTGG-M3_Pos10:17:23_AGG>CAC	0.678259	0.870436
	ACGCCCGAAGAATTCCCCAAAGG-M3_Pos2:5:11_CCA>GAT	0.0147368	0.0170132			AGCGTTCAAGAGATCGTACCTGG-M1_Pos17_T>A	0.65399	0.885176
	ACGCGTACGAGAGCCGTTGTGGG-M1_Pos1_A>T	0.906516	0.844444			AGCGTTCAAGAGATCGTACCTGG-M1_Pos19_C>A	0.463597	0.495169
	ACGCGTACGAGAGCCGTTGTGGG-M1_Pos23_G>C	0.0581114	0.0284746			AGCGTTCAAGAGATCGTACCTGG-M1_Pos7_C>A	0.754041	1.57545
	ACGCGTACGAGAGCCGTTGTGGG-M1_Pos4_C>A	0.744958	0.94721			AGCGTTCAAGAGATCGTACCTGG-M2_Pos17:19_TC>AA	0.401968	0.362804
	ACGCGTACGAGAGCCGTTGTGGG-M2_Pos1:23_AG>TC	0.0509615	0.0155356			AGCGTTCAAGAGATCGTACCTGG-M2_Pos7:17_CT>AA	0.339528	0.426265
	ACGCGTACGAGAGCCGTTGTGGG-M2_Pos1:4_AC>TA	0.245802	0.193026			AGCGTTCAAGAGATCGTACCTGG-M2_Pos7:19_CC>AA	0.333988	1.05669
	ACGCGTACGAGAGCCGTTGTGGG-M2_Pos4:23_CG>AC	0.0123928	0.0247652			AGCGTTCAAGAGATCGTACCTGG-M3_Pos7:17:19_CTC>AAA	0.28654	0.650222
	ACGCGTACGAGAGCCGTTGTGGG-M3_Pos1:4:23_ACG>TAC	0.0520674	0.0140496			AGGAAGCTTTCGAACGCCGGAGG-M1_Pos18_C>A	0.828326	0.499374
	ACGGTAGAAGGTTGTTAGTAAGG-M1_Pos11_G>C	0.0668258	0.116631			AGGAAGCTTTCGAACGCCGGAGG-M1_Pos20_G>C	0.760347	0.659137
	ACGGTAGAAGGTTGTTAGTAAGG-M1_Pos16_T>A	0.111913	0.181818			AGGAAGCTTTCGAACGCCGGAGG-M1_Pos6_G>C	0.92482	1.01913
	ACGGTAGAAGGTTGTTAGTAAGG-M1_Pos9_A>G	0.923636	0.853659			AGGAAGCTTTCGAACGCCGGAGG-M2_Pos18:20_CG>AC	0.372035	0.41799
	ACGGTAGAAGGTTGTTAGTAAGG-M2_Pos11:16_GT>CA	0.0378682	0.0231481			AGGAAGCTTTCGAACGCCGGAGG-M2_Pos6:18_GC>CA	0.255546	0.236344
	ACGGTAGAAGGTTGTTAGTAAGG-M3_Pos9:11:16_AGT>GCA	0.00936768	0.0538793			AGGAAGCTTTCGAACGCCGGAGG-M2_Pos6:20_GG>CC	0.50874	0.530366
	ACGTCACTAATGGTTCCCTCGGG-M1_Pos10_A>C	0.759259	0.687657			AGGAAGCTTTCGAACGCCGGAGG-M3_Pos6:18:20_GCG>CAC	0.370133	0.473366
	ACGTCACTAATGGTTCCCTCGGG-M1_Pos12_G>A	0.736755	0.855795			AGGACCAGGCTATAGAAGGAAGG-M1_Pos12_A>T	0.722006	0.58858
	ACGTCACTAATGGTTCCCTCGGG-M1_Pos3_G>C	0.242157	0.156617			AGGACCAGGCTATAGAAGGAAGG-M1_Pos16_A>G	1.30057	1.24963
	ACGTCACTAATGGTTCCCTCGGG-M2_Pos10:12_AG>CA	0.0586957	0.0909091			AGGACCAGGCTATAGAAGGAAGG-M1_Pos19_G>C	0.793586	1.40728
	ACGTCACTAATGGTTCCCTCGGG-M2_Pos3:10_GA>CC	0.00845666	0.0187218			AGGACCAGGCTATAGAAGGAAGG-M2_Pos12:16_AA>TG	0.359573	0.362101
	ACGTCACTAATGGTTCCCTCGGG-M2_Pos3:12_GG>CA	0.00341686	0.0343137			AGGACCAGGCTATAGAAGGAAGG-M2_Pos12:19_AG>TC	0.370101	0.451853
	ACGTCACTAATGGTTCCCTCGGG-M3_Pos3:10:12_GAG>CCA	0.00158856	0.0124533			AGGACCAGGCTATAGAAGGAAGG-M2_Pos16:19_AG>GC	0.145989	0.282262
	ACGTCCTCGACCGCACGTTGCGG-M1_Pos11_C>T	0.392169	0.362625			AGGACCAGGCTATAGAAGGAAGG-M3_Pos12:16:19_AAG>TGC	0.541094	0.348933
	ACGTCCTCGACCGCACGTTGCGG-M1_Pos17_G>C	0.170716	0.155112			AGGGGTTAGAGGGAACCGTGCGG-M1_Pos3_G>T	0.872535	0.838485
	ACGTCCTCGACCGCACGTTGCGG-M1_Pos20_G>T	0.764909	0.631973			AGGGGTTAGAGGGAACCGTGCGG-M1_Pos4_G>A	0.893354	0.72252
	ACGTCCTCGACCGCACGTTGCGG-M2_Pos11:17_CG>TC	0.0328142	0.00310559			AGGGGTTAGAGGGAACCGTGCGG-M1_Pos8_A>C	1.06899	0.934903
	ACGTCCTCGACCGCACGTTGCGG-M2_Pos11:20_CG>TT	0.0355072	0.00960452			AGGGGTTAGAGGGAACCGTGCGG-M2_Pos3:4_GG>TA	1.02364	0.758807
	ACGTCCTCGACCGCACGTTGCGG-M2_Pos17:20_GG>CT	0.0483447	0.0183318			AGGGGTTAGAGGGAACCGTGCGG-M2_Pos3:8_GA>TC	0.798516	0.650895
	ACGTCCTCGACCGCACGTTGCGG-M3_Pos11:17:20_CGG>TCT	0.0155569	0.012203			AGGGGTTAGAGGGAACCGTGCGG-M2_Pos4:8_GA>AC	0.8781	0.8242
	ACTCCTTTGTACTACACAACTGG-M1_Pos12_C>A	0.241206	0.255924			AGGGGTTAGAGGGAACCGTGCGG-M3_Pos3:4:8_GGA>TAC	0.339456	0.300737
	ACTCCTTTGTACTACACAACTGG-M1_Pos20_C>A	0.00628931	0.0573248			AGGGTGGTACGCTGTCCAATAGG-M1_Pos10_C>A	0.7432	0.644368
	ACTCCTTTGTACTACACAACTGG-M1_Pos3_T>G	0.244505	0.362894			AGGGTGGTACGCTGTCCAATAGG-M1_Pos14_G>C	0.542983	0.353676
	ACTCCTTTGTACTACACAACTGG-M2_Pos3:12_TC>GA	0.198347	0.0890688			AGGGTGGTACGCTGTCCAATAGG-M1_Pos8_T>C	1.23865	1.24536
	ACTCCTTTGTACTACACAACTGG-M2_Pos3:20_TC>GA	0.0453401	0.0350877			AGGGTGGTACGCTGTCCAATAGG-M2_Pos10:14_CG>AC	0.281482	0.220317
	ACTCGTGGAAAAGGCGTCTCAGG-M1_Pos10_A>G	0.701897	0.49345			AGGGTGGTACGCTGTCCAATAGG-M2_Pos8:10_TC>CA	0.582487	0.350668
	ACTCGTGGAAAAGGCGTCTCAGG-M1_Pos15_C>A	0.0812641	0.182556			AGGGTGGTACGCTGTCCAATAGG-M2_Pos8:14_TG>CC	0.683311	0.395833
	ACTCGTGGAAAAGGCGTCTCAGG-M1_Pos2_C>A	0.802356	0.750865			AGGGTGGTACGCTGTCCAATAGG-M3_Pos8:10:14_TCG>CAC	0.507418	0.420837
	ACTCGTGGAAAAGGCGTCTCAGG-M2_Pos10:15_AC>GA	0.00362976	0.00233781			AGGTACCCTGGTCATTCACTTGG-M3_Pos2:3:15_GGT>AAA	0.623466	0.380874
	ACTCGTGGAAAAGGCGTCTCAGG-M2_Pos2:10_CA>AG	0.0361842	0.0144728			AGGTACCCTGGTCATTCACTTGG-M4_Pos3:5:18:21_GAAT>CGTG	0.495485	0.552711
	ACTCGTGGAAAAGGCGTCTCAGG-M2_Pos2:15_CC>AA	0.0268247	0.0402426			AGGTACCCTGGTCATTCACTTGG-M4_Pos4:5:18:21_TAAT>CTTG	0.550418	0.697813
	ACTCGTGGAAAAGGCGTCTCAGG-M3_Pos2:10:15_CAC>AGA	0.000949668	0.00626679			AGGTACCCTGGTCATTCACTTGG-M4_Pos5:7:18:21_ACAT>CACG	0.388967	0.894312
	ACTGAAATCCTGATTGAGCGCGG-M1_Pos17_A>G	0.0302376	0.0249307			AGGTACCCTGGTCATTCACTTGG-M5_Pos1:3:9:11:21_AGTGT>GCATG	0.156453	0.264886
	ACTGAAATCCTGATTGAGCGCGG-M1_Pos19_C>G	0.0518293	0.0315152			AGGTACCCTGGTCATTCACTTGG-M5_Pos1:4:5:6:11_ATACG>GCCAT	0.217991	0.463356
	ACTGAAATCCTGATTGAGCGCGG-M1_Pos3_T>C	0.0295434	0.0244379			AGGTAGCCTCCCCGTTTCATAGG-M1_Pos17_T>A	0.343903	0.729295
	ACTGAAATCCTGATTGAGCGCGG-M2_Pos17:19_AC>GG	0.00206469	0.000662691			AGGTAGCCTCCCCGTTTCATAGG-M1_Pos8_C>G	0.808153	0.765713
	ACTGAAATCCTGATTGAGCGCGG-M2_Pos3:17_TA>CG	0.0246046	0.0368782			AGGTAGCCTCCCCGTTTCATAGG-M1_Pos9_T>A	0.814795	0.981933
	ACTGAAATCCTGATTGAGCGCGG-M2_Pos3:19_TC>CG	0.0151976	0.0235294			AGGTAGCCTCCCCGTTTCATAGG-M2_Pos8:17_CT>GA	0.392432	0.467782
	ACTGAAATCCTGATTGAGCGCGG-M3_Pos3:17:19_TAC>CGG	0.00297915	0.00684463			AGGTAGCCTCCCCGTTTCATAGG-M2_Pos8:9_CT>GA	0.705594	0.638905
	ACTGAACATGCCTTTATGCAGGG-M1_Pos15_T>G	0.0379747	0.0597345			AGGTAGCCTCCCCGTTTCATAGG-M2_Pos9:17_TT>AA	0.456424	0.479952
	ACTGAACATGCCTTTATGCAGGG-M1_Pos2_C>T	0.71261	0.57875			AGGTAGCCTCCCCGTTTCATAGG-M3_Pos8:9:17_CTT>GAA	0.338959	0.45441
	ACTGAACATGCCTTTATGCAGGG-M1_Pos3_T>G	0.590164	0.974249			AGTACCCGGAAGGTTCTTTATGG-M1_Pos11_A>G	0.894877	0.851773
	ACTGAACATGCCTTTATGCAGGG-M2_Pos2:15_CT>TG	0.00967742	0.0854701			AGTACCCGGAAGGTTCTTTATGG-M1_Pos18_T>C	0.888561	0.872522
	ACTGAACATGCCTTTATGCAGGG-M2_Pos2:3_CT>TG	0.0377622	0.0979381			AGTACCCGGAAGGTTCTTTATGG-M1_Pos19_T>A	0.45229	0.678036
	ACTGAACATGCCTTTATGCAGGG-M2_Pos3:15_TT>GG	0.0188552	0.0130678			AGTACCCGGAAGGTTCTTTATGG-M2_Pos11:18_AT>GC	0.22425	0.15081
	ACTGAACATGCCTTTATGCAGGG-M3_Pos2:3:15_CTT>TGG	0.00460829	0.00941176			AGTACCCGGAAGGTTCTTTATGG-M2_Pos11:19_AT>GA	0.753358	0.754071
	ACTGTTTCGTAACAGTCTACTGG-M1_Pos14_A>G	0.0487805	0.0361809			AGTACCCGGAAGGTTCTTTATGG-M2_Pos18:19_TT>CA	0.524142	0.738448
	ACTGTTTCGTAACAGTCTACTGG-M1_Pos6_T>C	0.825203	0.619534			AGTACCCGGAAGGTTCTTTATGG-M3_Pos11:18:19_ATT>GCA	0.430142	0.440929
	ACTGTTTCGTAACAGTCTACTGG-M2_Pos1:14_AA>GG	0.0408163	0.0247642			AGTAGCCATTCGTACGGCCTCGG-M1_Pos12_G>A	0.844676	0.821629
	ACTGTTTCGTAACAGTCTACTGG-M2_Pos1:6_AT>GC	0.078125	0.231169			AGTAGCCATTCGTACGGCCTCGG-M1_Pos18_C>G	0.608827	0.493758
	ACTGTTTCGTAACAGTCTACTGG-M2_Pos6:14_TA>CG	0.00114155	0.0153302			AGTAGCCATTCGTACGGCCTCGG-M1_Pos8_A>G	0.876153	0.813838
	ACTGTTTCGTAACAGTCTACTGG-M3_Pos1:6:14_ATA>GCG	0.00533618	0.0364769			AGTAGCCATTCGTACGGCCTCGG-M2_Pos12:18_GC>AG	0.454959	0.465905
	ACTTACGGGAGTGTGCAAACTGG-M1_Pos16_C>T	0.372998	0.420168			AGTAGCCATTCGTACGGCCTCGG-M2_Pos8:12_AG>GA	0.49226	0.444795
	ACTTACGGGAGTGTGCAAACTGG-M1_Pos3_T>A	0.828933	0.75382			AGTAGCCATTCGTACGGCCTCGG-M2_Pos8:18_AC>GG	0.698746	0.878019
	ACTTACGGGAGTGTGCAAACTGG-M1_Pos4_T>G	0.583756	0.758519			AGTAGCCATTCGTACGGCCTCGG-M3_Pos8:12:18_AGC>GAG	0.421158	0.497979
	ACTTACGGGAGTGTGCAAACTGG-M2_Pos3:16_TC>AT	0.0469062	0.0255754			AGTAGTCGCGGCCAGGGCGGCGG-M1_Pos11_G>T	0.910165	0.960286
	ACTTACGGGAGTGTGCAAACTGG-M2_Pos3:4_TT>AG	0.151715	0.125741			AGTAGTCGCGGCCAGGGCGGCGG-M1_Pos14_A>G	0.606569	0.483539
	ACTTACGGGAGTGTGCAAACTGG-M2_Pos4:16_TC>GT	0.0277078	0.0411765			AGTAGTCGCGGCCAGGGCGGCGG-M1_Pos2_G>A	0.967261	0.739437
	ACTTACGGGAGTGTGCAAACTGG-M3_Pos3:4:16_TTC>AGT	0.0185414	0.0289555			AGTAGTCGCGGCCAGGGCGGCGG-M2_Pos11:14_GA>TG	0.325484	0.30046
	AGAAACCGGGCCGTCGTACGGGG-M1_Pos12_C>A	0.82378	0.816964			AGTAGTCGCGGCCAGGGCGGCGG-M2_Pos2:11_GG>AT	0.786763	0.758527
	AGAAACCGGGCCGTCGTACGGGG-M1_Pos13_G>T	0.671181	0.665245			AGTAGTCGCGGCCAGGGCGGCGG-M2_Pos2:14_GA>AG	0.533384	0.358745
	AGAAACCGGGCCGTCGTACGGGG-M1_Pos14_T>A	0.555901	0.647244			AGTAGTCGCGGCCAGGGCGGCGG-M3_Pos2:11:14_GGA>ATG	0.252616	0.202415
	AGAAACCGGGCCGTCGTACGGGG-M2_Pos12:13_CG>AT	0.121951	0.111027			AGTAGTTCGCTAGGTTTAGACGG-M1_Pos13_G>C	1.02168	0.420461
	AGAAACCGGGCCGTCGTACGGGG-M2_Pos12:14_CT>AA	0.0349829	0.0127261			AGTAGTTCGCTAGGTTTAGACGG-M1_Pos15_T>A	0.875753	0.304799
	AGAAACCGGGCCGTCGTACGGGG-M2_Pos13:14_GT>TA	0.0452781	0.0735141			AGTAGTTCGCTAGGTTTAGACGG-M1_Pos7_T>C	1.49348	0.914549
	AGAAAGCCTGTTTGGTACGTAGG-M1_Pos15_G>T	0.0557769	0.012766			AGTAGTTCGCTAGGTTTAGACGG-M2_Pos13:15_GT>CA	0.311646	0.270959
	AGAAAGCCTGTTTGGTACGTAGG-M1_Pos16_T>G	0.089725	0.0444015			AGTAGTTCGCTAGGTTTAGACGG-M2_Pos7:13_TG>CC	0.604321	0.219474
	AGAAAGCCTGTTTGGTACGTAGG-M1_Pos6_G>A	0.896226	0.998092			AGTAGTTCGCTAGGTTTAGACGG-M2_Pos7:15_TT>CA	0.749239	0.336305
	AGAAAGCCTGTTTGGTACGTAGG-M2_Pos15:16_GT>TG	0.0258481	0.0366133			AGTAGTTCGCTAGGTTTAGACGG-M3_Pos7:13:15_TGT>CCA	0.70067	0.367672
	AGAAAGCCTGTTTGGTACGTAGG-M2_Pos6:15_GG>AT	0.027088	0.0629139			AGTATAATTCCCCGAGGCCGGGG-M1_Pos10_C>T	0.716893	0.547859
	AGAAAGCCTGTTTGGTACGTAGG-M2_Pos6:16_GT>AG	0.0163148	0.094804			AGTATAATTCCCCGAGGCCGGGG-M1_Pos2_G>A	0.655562	0.976652
	AGAAAGCCTGTTTGGTACGTAGG-M3_Pos6:15:16_GGT>ATG	0.0110132	0.0114566			AGTATAATTCCCCGAGGCCGGGG-M1_Pos3_T>C	0.76791	0.733397
	AGAACCTCCACGGGGTGCCTCGG-M1_Pos15_G>T	0.154887	0.152869			AGTATAATTCCCCGAGGCCGGGG-M2_Pos2:10_GC>AT	0.820355	0.798737
	AGAACCTCCACGGGGTGCCTCGG-M1_Pos20_T>C	0.180699	0.156442			AGTATAATTCCCCGAGGCCGGGG-M2_Pos2:3_GT>AC	0.747775	0.753473
	AGAACCTCCACGGGGTGCCTCGG-M1_Pos4_A>G	0.766856	0.745072			AGTATAATTCCCCGAGGCCGGGG-M2_Pos3:10_TC>CT	0.372536	0.381225
	AGAACCTCCACGGGGTGCCTCGG-M2_Pos15:20_GT>TC	0.0199297	0.049763			AGTATAATTCCCCGAGGCCGGGG-M3_Pos2:3:10_GTC>ACT	0.324411	0.444677
	AGAACCTCCACGGGGTGCCTCGG-M2_Pos4:15_AG>GT	0.0646067	0.0479329			AGTCGAAGGGAGTATTAAGTTGG-M1_Pos1_A>C	0.985988	1.17274
	AGAACCTCCACGGGGTGCCTCGG-M2_Pos4:20_AT>GC	0.0497047	0.0615302			AGTCGAAGGGAGTATTAAGTTGG-M1_Pos10_G>C	0.597579	1.61969
	AGAACCTCCACGGGGTGCCTCGG-M3_Pos4:15:20_AGT>GTC	0.0294118	0.0320652			AGTCGAAGGGAGTATTAAGTTGG-M1_Pos17_A>G	0.641279	1.55858
	AGAATAGCGGTTGGCCGTGTAGG-M1_Pos15_C>T	0.229412	0.164038			AGTCGAAGGGAGTATTAAGTTGG-M2_Pos1:10_AG>CC	0.647554	1.30802
	AGAATAGCGGTTGGCCGTGTAGG-M1_Pos17_G>A	0.731127	0.818976			AGTCGAAGGGAGTATTAAGTTGG-M2_Pos1:17_AA>CG	0.211428	1.2037
	AGAATAGCGGTTGGCCGTGTAGG-M1_Pos7_G>A	0.960884	0.950794			AGTCGAAGGGAGTATTAAGTTGG-M2_Pos10:17_GA>CG	0.20138	0.600543
	AGAATAGCGGTTGGCCGTGTAGG-M2_Pos15:17_CG>TA	0.0126183	0.0573888			AGTCGAAGGGAGTATTAAGTTGG-M3_Pos1:10:17_AGA>CCG	0.127483	0.961312
	AGAATAGCGGTTGGCCGTGTAGG-M2_Pos7:15_GC>AT	0.170286	0.0956697			AGTTGCCTTGTGAAGATAATTGG-M1_Pos16_A>C	1.41396	0.711991
	AGAATAGCGGTTGGCCGTGTAGG-M2_Pos7:17_GG>AA	0.488623	0.584135			AGTTGCCTTGTGAAGATAATTGG-M1_Pos7_C>T	1.52428	0.486264
	AGAATAGCGGTTGGCCGTGTAGG-M3_Pos7:15:17_GCG>ATA	0.00742115	0.0056926			AGTTGCCTTGTGAAGATAATTGG-M1_Pos8_T>C	0.786926	0.763241
	AGACGTGTTATAGGAGGGTCTGG-M1_Pos19_T>G	0.31694	0.251689			AGTTGCCTTGTGAAGATAATTGG-M2_Pos7:16_CA>TC	0.786585	0.574268
	AGACGTGTTATAGGAGGGTCTGG-M1_Pos20_C>G	0.230159	0.195122			AGTTGCCTTGTGAAGATAATTGG-M2_Pos7:8_CT>TC	0.324647	0.603788
	AGACGTGTTATAGGAGGGTCTGG-M1_Pos6_T>G	0.964912	0.856725			AGTTGCCTTGTGAAGATAATTGG-M2_Pos8:16_TA>CC	0.720395	0.378888
	AGACGTGTTATAGGAGGGTCTGG-M2_Pos19:20_TC>GG	0.0494572	0.0423841			AGTTGCCTTGTGAAGATAATTGG-M3_Pos7:8:16_CTA>TCC	0.783059	0.549234
	AGACGTGTTATAGGAGGGTCTGG-M2_Pos6:19_TT>GG	0.0608466	0.0848256			ATAACAGGGTCTACACAAAGAGG-M1_Pos16_C>G	1.52232	1.09793
	AGACGTGTTATAGGAGGGTCTGG-M2_Pos6:20_TC>GG	0.101108	0.115942			ATAACAGGGTCTACACAAAGAGG-M1_Pos3_A>T	1.52144	0.749019
	AGACGTGTTATAGGAGGGTCTGG-M3_Pos6:19:20_TTC>GGG	0.00819672	0.0257048			ATAACAGGGTCTACACAAAGAGG-M1_Pos4_A>C	2.05228	1.45409
	AGACTCCGAAAAGGGCGTGCCGG-M1_Pos10_A>T	0.826048	0.791946			ATAACAGGGTCTACACAAAGAGG-M2_Pos3:16_AC>TG	0.487139	0.44314
	AGACTCCGAAAAGGGCGTGCCGG-M1_Pos11_A>T	0.611111	0.843056			ATAACAGGGTCTACACAAAGAGG-M2_Pos3:4_AA>TC	0.689108	0.435142
	AGACTCCGAAAAGGGCGTGCCGG-M1_Pos12_A>G	0.472557	0.648173			ATAACAGGGTCTACACAAAGAGG-M2_Pos4:16_AC>CG	0.456686	0.240401
	AGACTCCGAAAAGGGCGTGCCGG-M2_Pos10:11_AA>TT	0.134126	0.0881652			ATAACAGGGTCTACACAAAGAGG-M3_Pos3:4:16_AAC>TCG	0.686815	0.748126
	AGACTCCGAAAAGGGCGTGCCGG-M2_Pos10:12_AA>TG	0.0375114	0.0374181			ATAACGGTGTCGTGGGACAGTGG-M1_Pos16_G>A	1.30139	0.95767
	AGACTCCGAAAAGGGCGTGCCGG-M2_Pos11:12_AA>TG	0.0354046	0.0384301			ATAACGGTGTCGTGGGACAGTGG-M1_Pos4_A>G	0.943296	1.21331
	AGACTCCGAAAAGGGCGTGCCGG-M3_Pos10:11:12_AAA>TTG	0.034019	0.00754458			ATAACGGTGTCGTGGGACAGTGG-M1_Pos5_C>T	0.898896	1.12572
	AGAGAACCCAAATTGCGCGTAGG-M1_Pos11_A>G	0.432544	0.392681			ATAACGGTGTCGTGGGACAGTGG-M2_Pos4:16_AG>GA	0.736036	0.682231
	AGAGAACCCAAATTGCGCGTAGG-M1_Pos13_T>A	0.375262	0.397092			ATAACGGTGTCGTGGGACAGTGG-M2_Pos4:5_AC>GT	0.670152	0.865096
	AGAGAACCCAAATTGCGCGTAGG-M1_Pos15_G>A	0.65808	0.708134			ATAACGGTGTCGTGGGACAGTGG-M2_Pos5:16_CG>TA	0.785767	0.529966
	AGAGAACCCAAATTGCGCGTAGG-M2_Pos11:13_AT>GA	0.0158259	0.0334728			ATAACGGTGTCGTGGGACAGTGG-M3_Pos4:5:16_ACG>GTA	0.202396	0.425992
	AGAGAACCCAAATTGCGCGTAGG-M2_Pos11:15_AG>GA	0.0973937	0.0408627			ATAACTCAATTTGTAAAAAATGG-M1_Pos12_T>A	1.35288	0.619176
	AGAGAACCCAAATTGCGCGTAGG-M2_Pos13:15_TG>AA	0.0174346	0.0243243			ATAACTCAATTTGTAAAAAATGG-M2_Pos10:12_TT>CC	0.913987	1.00943
	AGAGAGACAGCTTGCAAACTAGG-M3_Pos2:3:22_GAG>AGA	0.0672897	0.12967			ATAACTCAATTTGTAAAAAATGG-M2_Pos12:19_TA>CT	0.408346	0.372714
	AGCAACCTTGTGGTTCCTTTAGG-M1_Pos10_G>C	0.137555	0.336391			ATAACTCAATTTGTAAAAAATGG-M2_Pos16:19_AA>GC	0.886667	1.33834
	AGCAACCTTGTGGTTCCTTTAGG-M1_Pos19_T>C	0.12415	0.116691			ATAACTCAATTTGTAAAAAATGG-M2_Pos6:17_TA>GC	0.424946	0.485352
	AGCAACCTTGTGGTTCCTTTAGG-M1_Pos9_T>G	0.15311	0.15062			ATAACTCAATTTGTAAAAAATGG-M2_Pos8:16_AA>CT	0.773491	0.629906
	AGCAACCTTGTGGTTCCTTTAGG-M2_Pos10:19_GT>CC	0.00990099	0.0207394			ATAACTCAATTTGTAAAAAATGG-M2_Pos9:16_AA>GC	0.312444	0.210506
	AGCAACCTTGTGGTTCCTTTAGG-M2_Pos9:19_TT>GC	0.00870406	0.0232158			ATAATGTGGAGAGTAAAGGGAGG-M1_Pos1_A>C	0.682921	0.640437
	AGCACCTTAATTAGATGAAAGGG-M1_Pos13_A>C	0.0865052	0.0172414			ATAATGTGGAGAGTAAAGGGAGG-M1_Pos4_A>C	0.638205	1.42652
	AGCCAGTCCTTGTTACGCATAGG-M1_Pos12_G>C	0.130573	0.148026			ATAATGTGGAGAGTAAAGGGAGG-M1_Pos5_T>A	1.75887	1.22149
	AGCCAGTCCTTGTTACGCATAGG-M1_Pos15_A>T	0.00762195	0.00997151			ATAATGTGGAGAGTAAAGGGAGG-M2_Pos1:4_AA>CC	0.69854	1.52903
	AGCCAGTCCTTGTTACGCATAGG-M1_Pos7_T>G	0.21492	0.112648			ATAATGTGGAGAGTAAAGGGAGG-M2_Pos1:5_AT>CA	1.89398	0.998697
	AGCCAGTCCTTGTTACGCATAGG-M2_Pos12:15_GA>CT	0.0122378	0.0221354			ATAATGTGGAGAGTAAAGGGAGG-M2_Pos4:5_AT>CA	1.0888	0.675402
	AGCCAGTCCTTGTTACGCATAGG-M2_Pos7:12_TG>GC	0.02379	0.00391543			ATAATGTGGAGAGTAAAGGGAGG-M3_Pos1:4:5_AAT>CCA	0.253382	0.446476
	AGCCAGTCCTTGTTACGCATAGG-M2_Pos7:15_TA>GT	0.030881	0.0135521			ATATCCTCCTTTCATTCGAATGG-M1_Pos18_G>C	0.964596	1.40974
	AGCCAGTCCTTGTTACGCATAGG-M3_Pos7:12:15_TGA>GCT	0.0472441	0.05625			ATATCCTCCTTTCATTCGAATGG-M1_Pos4_T>G	0.873697	1.08097
	AGCCCTCGACTTCGGAGTCTGGG-M1_Pos2_G>C	0.620851	0.59			ATATCCTCCTTTCATTCGAATGG-M1_Pos9_C>G	0.460397	0.335259
	AGCCCTCGACTTCGGAGTCTGGG-M1_Pos7_C>T	0.281561	0.14			ATATCCTCCTTTCATTCGAATGG-M2_Pos4:18_TG>GC	0.6505	0.837125
	AGCCCTCGACTTCGGAGTCTGGG-M1_Pos9_A>T	0.174475	0.13769			ATATCCTCCTTTCATTCGAATGG-M2_Pos4:9_TC>GG	0.447203	0.694846
	AGCCCTCGACTTCGGAGTCTGGG-M2_Pos2:7_GC>CT	0.00428725	0.012266			ATATCCTCCTTTCATTCGAATGG-M2_Pos9:18_CG>GC	0.971491	0.594367
	AGCCCTCGACTTCGGAGTCTGGG-M2_Pos2:9_GA>CT	0.0136089	0.0124378			ATATCCTCCTTTCATTCGAATGG-M3_Pos4:9:18_TCG>GGC	0.859051	0.683395
	AGCCCTCGACTTCGGAGTCTGGG-M2_Pos7:9_CA>TT	0.0360772	0.021329			ATATCTCATTACCCCATAGAAGG-M1_Pos10_T>C	0.809735	1.1269
	AGCCCTCGACTTCGGAGTCTGGG-M3_Pos2:7:9_GCA>CTT	0.0240421	0.00275672			ATATCTCATTACCCCATAGAAGG-M1_Pos16_A>T	0.506074	0.76946
	AGCCGCGACCGTATACGAGCCGG-M1_Pos10_C>G	0.265356	0.354637			ATATCTCATTACCCCATAGAAGG-M1_Pos17_T>A	0.360455	0.479135
	AGCCGCGACCGTATACGAGCCGG-M1_Pos16_C>A	0.731707	0.894			ATATCTCATTACCCCATAGAAGG-M2_Pos10:16_TA>CT	0.175915	0.297731
	AGCCGCGACCGTATACGAGCCGG-M1_Pos5_G>C	0.816425	0.789855			ATATCTCATTACCCCATAGAAGG-M2_Pos10:17_TT>CA	0.22392	0.553028
	AGCCGCGACCGTATACGAGCCGG-M2_Pos10:16_CC>GA	0.0301205	0.0296524			ATATCTCATTACCCCATAGAAGG-M2_Pos16:17_AT>TA	0.681078	0.352745
	AGCCGCGACCGTATACGAGCCGG-M2_Pos5:10_GC>CG	0.0149502	0.0244275			ATCACTCAGTTTGCCCCGGAAGG-M1_Pos13_G>A	0.967397	0.67628
	AGCCGCGACCGTATACGAGCCGG-M2_Pos5:16_GC>CA	0.199181	0.202116			ATCACTCAGTTTGCCCCGGAAGG-M1_Pos15_C>A	0.27267	0.123425
	AGCCGCGACCGTATACGAGCCGG-M3_Pos5:10:16_GCC>CGA	0.0485564	0.035309			ATCACTCAGTTTGCCCCGGAAGG-M1_Pos17_C>T	0.791627	0.67923
	AGCGTAACTACCTGGAGCTGTGG-M1_Pos10_A>C	0.927208	0.850559			ATCACTCAGTTTGCCCCGGAAGG-M2_Pos13:15_GC>AA	0.346111	0.369164
	AGCGTAACTACCTGGAGCTGTGG-M1_Pos17_G>A	0.673504	0.670088			ATCACTCAGTTTGCCCCGGAAGG-M2_Pos13:17_GC>AT	0.675812	0.501688
	AGCGTAACTACCTGGAGCTGTGG-M1_Pos23_G>C	0.0617801	0.0329308			ATCACTCAGTTTGCCCCGGAAGG-M2_Pos15:17_CC>AT	0.380274	0.454837
	AGCGTAACTACCTGGAGCTGTGG-M2_Pos10:17_AG>CA	0.0914962	0.123028			ATCACTCAGTTTGCCCCGGAAGG-M3_Pos13:15:17_GCC>AAT	0.275297	0.256778
	AGCGTAACTACCTGGAGCTGTGG-M2_Pos10:23_AG>CC	0.0304942	0.0504087			ATCCCCCACTCTCCTAGAGGTGG-M1_Pos1_A>T	1.83704	1.68835
	AGCGTAACTACCTGGAGCTGTGG-M2_Pos17:23_GG>AC	0.0465995	0.0159574			ATCCCCCACTCTCCTAGAGGTGG-M1_Pos8_A>G	1.66104	0.769408
	AGCGTAACTACCTGGAGCTGTGG-M3_Pos10:17:23_AGG>CAC	0.012975	0.0321027			ATCCCCCACTCTCCTAGAGGTGG-M1_Pos9_C>G	0.83569	1.17362
	AGCGTTCAAGAGATCGTACCTGG-M1_Pos17_T>A	0.0805785	0.128821			ATCCCCCACTCTCCTAGAGGTGG-M2_Pos1:8_AA>TG	0.948474	0.936117
	AGCGTTCAAGAGATCGTACCTGG-M1_Pos19_C>A	0.0353478	0.0584226			ATCCCCCACTCTCCTAGAGGTGG-M2_Pos1:9_AC>TG	1.25653	0.898569
	AGCGTTCAAGAGATCGTACCTGG-M1_Pos7_C>A	0.244838	0.0913706			ATCCCCCACTCTCCTAGAGGTGG-M2_Pos8:9_AC>GG	1.46384	1.15453
	AGCGTTCAAGAGATCGTACCTGG-M2_Pos17:19_TC>AA	0.0465409	0.00620476			ATCCCCCACTCTCCTAGAGGTGG-M3_Pos1:8:9_AAC>TGG	0.876695	0.752757
	AGCGTTCAAGAGATCGTACCTGG-M2_Pos7:17_CT>AA	0.0335196	0.0106952			ATCCCTAACATCAATAAGCATGG-M1_Pos18_G>A	0.814332	0.570463
	AGCGTTCAAGAGATCGTACCTGG-M2_Pos7:19_CC>AA	0.0903226	0.0659341			ATCCCTAACATCAATAAGCATGG-M1_Pos6_T>G	1.0559	0.839608
	AGCGTTCAAGAGATCGTACCTGG-M3_Pos7:17:19_CTC>AAA	0.00775194	0.0535714			ATCCCTAACATCAATAAGCATGG-M2_Pos4:18_CG>GA	0.206884	0.499384
	AGGAAGCTTTCGAACGCCGGAGG-M1_Pos18_C>A	0.770289	0.739021			ATCCCTAACATCAATAAGCATGG-M2_Pos4:6_CT>GG	0.761663	0.365755
	AGGAAGCTTTCGAACGCCGGAGG-M1_Pos20_G>C	0.414791	0.476115			ATCCCTAACATCAATAAGCATGG-M2_Pos6:18_TG>GA	0.467823	0.657155
	AGGAAGCTTTCGAACGCCGGAGG-M1_Pos6_G>C	0.532331	0.640527			ATCCCTAACATCAATAAGCATGG-M3_Pos4:6:18_CTG>GGA	0.656739	0.455527
	AGGAAGCTTTCGAACGCCGGAGG-M2_Pos18:20_CG>AC	0.0233723	0.0236167			ATCGAATAGAATCAGGCGTTCGG-M1_Pos1_A>C	0.434949	0.394926
	AGGAAGCTTTCGAACGCCGGAGG-M2_Pos6:18_GC>CA	0.0883249	0.0618834			ATCGAATAGAATCAGGCGTTCGG-M1_Pos4_G>C	0.32065	0.573029
	AGGAAGCTTTCGAACGCCGGAGG-M2_Pos6:20_GG>CC	0.0605526	0.0763592			ATCGAATAGAATCAGGCGTTCGG-M1_Pos8_A>C	0.43258	0.478339
	AGGAAGCTTTCGAACGCCGGAGG-M3_Pos6:18:20_GCG>CAC	0.0137283	0.0351533			ATCGAATAGAATCAGGCGTTCGG-M2_Pos1:4_AG>CC	0.547491	0.409553
	AGGACCAGGCTATAGAAGGAAGG-M1_Pos12_A>T	0.462441	0.437186			ATCGAATAGAATCAGGCGTTCGG-M2_Pos1:8_AA>CC	0.619243	0.513296
	AGGACCAGGCTATAGAAGGAAGG-M1_Pos16_A>G	0.901218	0.864346			ATCGAATAGAATCAGGCGTTCGG-M2_Pos4:8_GA>CC	0.502944	0.567793
	AGGACCAGGCTATAGAAGGAAGG-M1_Pos19_G>C	0.843243	0.709091			ATCGAATAGAATCAGGCGTTCGG-M3_Pos1:4:8_AGA>CCC	0.327133	0.20946
	AGGACCAGGCTATAGAAGGAAGG-M2_Pos12:16_AA>TG	0.0136778	0.0190259			ATCTATAATCATGCCTACCGTGG-M4_Pos2:3:7:21_TCAT>GAGA	0.719898	0.811451
	AGGACCAGGCTATAGAAGGAAGG-M2_Pos16:19_AG>GC	0.0394366	0.103064			ATCTATAATCATGCCTACCGTGG-M4_Pos5:11:17:21_AAAT>GCTC	0.801095	0.997466
	AGGACCAGGCTATAGAAGGAAGG-M3_Pos12:16:19_AAG>TGC	0.0217918	0.00278552			ATCTATAATCATGCCTACCGTGG-M4_Pos8:9:11:21_ATAT>GATC	0.252954	1.07595
	AGGGGTTAGAGGGAACCGTGCGG-M1_Pos3_G>T	0.983275	0.899508			ATCTATGAATGGAGGTTACGGGG-M1_Pos15_G>T	1.17964	0.82068
	AGGGGTTAGAGGGAACCGTGCGG-M1_Pos4_G>A	0.888016	0.925831			ATCTATGAATGGAGGTTACGGGG-M1_Pos19_C>A	0.623837	0.903153
	AGGGGTTAGAGGGAACCGTGCGG-M1_Pos8_A>C	0.956434	0.85759			ATCTATGAATGGAGGTTACGGGG-M1_Pos2_T>C	0.827388	0.745486
	AGGGGTTAGAGGGAACCGTGCGG-M2_Pos3:4_GG>TA	0.59273	0.556869			ATCTATGAATGGAGGTTACGGGG-M2_Pos15:19_GC>TA	0.214475	0.192793
	AGGGGTTAGAGGGAACCGTGCGG-M2_Pos3:8_GA>TC	0.224346	0.193581			ATCTATGAATGGAGGTTACGGGG-M2_Pos2:15_TG>CT	0.65497	0.402807
	AGGGGTTAGAGGGAACCGTGCGG-M2_Pos4:8_GA>AC	0.565166	0.755776			ATCTATGAATGGAGGTTACGGGG-M2_Pos2:19_TC>CA	0.421985	0.27157
	AGGGGTTAGAGGGAACCGTGCGG-M3_Pos3:4:8_GGA>TAC	0.0432503	0.0431211			ATCTATGAATGGAGGTTACGGGG-M3_Pos2:15:19_TGC>CTA	0.372135	0.283448
	AGGGTGGTACGCTGTCCAATAGG-M1_Pos10_C>A	0.503252	0.430959			ATGACATGATTGGACCGACGCGG-M1_Pos12_G>C	1.44487	0.996161
	AGGGTGGTACGCTGTCCAATAGG-M1_Pos14_G>C	0.0447635	0.0722724			ATGACATGATTGGACCGACGCGG-M1_Pos4_A>C	1.38444	0.986434
	AGGGTGGTACGCTGTCCAATAGG-M1_Pos8_T>C	0.649584	0.688055			ATGACATGATTGGACCGACGCGG-M1_Pos6_A>C	1.05131	1.00139
	AGGGTGGTACGCTGTCCAATAGG-M2_Pos10:14_CG>AC	0.0376344	0.0218216			ATGACATGATTGGACCGACGCGG-M2_Pos4:12_AG>CC	0.579696	0.47461
	AGGGTGGTACGCTGTCCAATAGG-M2_Pos8:10_TC>CA	0.0487409	0.0927357			ATGACATGATTGGACCGACGCGG-M2_Pos4:6_AA>CC	0.369203	0.318164
	AGGGTGGTACGCTGTCCAATAGG-M2_Pos8:14_TG>CC	0.00552486	0.0330969			ATGACATGATTGGACCGACGCGG-M2_Pos6:12_AG>CC	0.752813	0.497261
	AGGGTGGTACGCTGTCCAATAGG-M3_Pos8:10:14_TCG>CAC	0.0247706	0.00829016			ATGACATGATTGGACCGACGCGG-M3_Pos4:6:12_AAG>CCC	0.469592	0.282886
	AGGTACCCTGGTCATTCACTTGG-M3_Pos4:5:18_TAA>CTT	0.0264228	0.00199734			ATGATTTGCGGTGCTCCGTTTGG-M1_Pos16_C>T	0.761889	0.924934
	AGGTACCCTGGTCATTCACTTGG-M3_Pos5:7:18_ACA>CAC	0.00658762	0.00126904			ATGATTTGCGGTGCTCCGTTTGG-M1_Pos2_T>C	0.662931	0.713125
	AGGTAGCCTCCCCGTTTCATAGG-M1_Pos17_T>A	0.068323	0.074041			ATGATTTGCGGTGCTCCGTTTGG-M1_Pos20_T>G	0.72798	0.756825
	AGGTAGCCTCCCCGTTTCATAGG-M1_Pos8_C>G	0.68884	0.640819			ATGATTTGCGGTGCTCCGTTTGG-M2_Pos16:20_CT>TG	0.330905	0.217797
	AGGTAGCCTCCCCGTTTCATAGG-M1_Pos9_T>A	0.890688	0.926966			ATGATTTGCGGTGCTCCGTTTGG-M2_Pos2:16_TC>CT	0.478781	0.510359
	AGGTAGCCTCCCCGTTTCATAGG-M2_Pos8:9_CT>GA	0.277843	0.264925			ATGATTTGCGGTGCTCCGTTTGG-M2_Pos2:20_TT>CG	0.358411	0.413253
	AGGTAGCCTCCCCGTTTCATAGG-M2_Pos9:17_TT>AA	0.0318119	0.058156			ATGATTTGCGGTGCTCCGTTTGG-M3_Pos2:16:20_TCT>CTG	0.483049	0.602465
	AGGTAGCCTCCCCGTTTCATAGG-M3_Pos8:9:17_CTT>GAA	0.0017094	0.00437828			ATGGCAGAGTTCGCCCATGCCGG-M1_Pos14_C>T	0.898779	0.763708
	AGTACCCGGAAGGTTCTTTATGG-M1_Pos11_A>G	0.51581	0.513559			ATGGCAGAGTTCGCCCATGCCGG-M1_Pos19_G>C	0.731175	0.898194
	AGTACCCGGAAGGTTCTTTATGG-M1_Pos18_T>C	0.206406	0.235714			ATGGCAGAGTTCGCCCATGCCGG-M1_Pos3_G>T	0.512904	0.875958
	AGTACCCGGAAGGTTCTTTATGG-M1_Pos19_T>A	0.125841	0.19888			ATGGCAGAGTTCGCCCATGCCGG-M2_Pos14:19_CG>TC	0.532717	0.599009
	AGTACCCGGAAGGTTCTTTATGG-M2_Pos11:19_AT>GA	0.0646465	0.0533088			ATGGCAGAGTTCGCCCATGCCGG-M2_Pos3:14_GC>TT	0.583395	0.537179
	AGTACCCGGAAGGTTCTTTATGG-M2_Pos18:19_TT>CA	0.00363108	0.0153631			ATGGCAGAGTTCGCCCATGCCGG-M2_Pos3:19_GG>TC	0.684087	0.527333
	AGTACCCGGAAGGTTCTTTATGG-M3_Pos11:18:19_ATT>GCA	0.00684262	0.0196581			ATGGCAGAGTTCGCCCATGCCGG-M3_Pos3:14:19_GCG>TTC	0.652499	0.543376
	AGTAGCCATTCGTACGGCCTCGG-M1_Pos12_G>A	0.497175	0.510588			ATTATAAACGGACTTTCGAACGG-M1_Pos10_G>A	2.14838	1.1276
	AGTAGCCATTCGTACGGCCTCGG-M1_Pos18_C>G	0.00339559	0.0803783			ATTATAAACGGACTTTCGAACGG-M1_Pos5_T>G	1.93355	0.364217
	AGTAGCCATTCGTACGGCCTCGG-M1_Pos8_A>G	0.461417	0.546939			ATTATAAACGGACTTTCGAACGG-M1_Pos9_C>G	2.29273	0.958833
	AGTAGCCATTCGTACGGCCTCGG-M2_Pos12:18_GC>AG	0.00366748	0.0114943			ATTATAAACGGACTTTCGAACGG-M2_Pos5:10_TG>GA	0.350807	0.344984
	AGTAGCCATTCGTACGGCCTCGG-M2_Pos8:12_AG>GA	0.0226876	0.0893536			ATTATAAACGGACTTTCGAACGG-M2_Pos5:9_TC>GG	0.949638	0.430594
	AGTAGCCATTCGTACGGCCTCGG-M2_Pos8:18_AC>GG	0.00367647	0.0207156			ATTATAAACGGACTTTCGAACGG-M2_Pos9:10_CG>GA	1.88185	0.288787
	AGTAGCCATTCGTACGGCCTCGG-M3_Pos8:12:18_AGC>GAG	0.010043	0.011194			ATTATAAACGGACTTTCGAACGG-M3_Pos5:9:10_TCG>GGA	0.972527	0.544656
	AGTAGTCGCGGCCAGGGCGGCGG-M1_Pos11_G>T	0.830853	0.890691			ATTGCTACGCGGCTAGCCTTAGG-M1_Pos17_C>T	0.611323	0.683511
	AGTAGTCGCGGCCAGGGCGGCGG-M1_Pos14_A>G	0.54879	0.48086			ATTGCTACGCGGCTAGCCTTAGG-M1_Pos18_C>G	0.842722	0.833575
	AGTAGTCGCGGCCAGGGCGGCGG-M1_Pos2_G>A	0.858162	0.907681			ATTGCTACGCGGCTAGCCTTAGG-M1_Pos3_T>G	0.382976	1.02503
	AGTAGTCGCGGCCAGGGCGGCGG-M2_Pos11:14_GA>TG	0.0404732	0.0453995			ATTGCTACGCGGCTAGCCTTAGG-M2_Pos17:18_CC>TG	0.531786	0.666201
	AGTAGTCGCGGCCAGGGCGGCGG-M2_Pos2:11_GG>AT	0.452381	0.687691			ATTGCTACGCGGCTAGCCTTAGG-M2_Pos3:17_TC>GT	1.02312	0.557634
	AGTAGTCGCGGCCAGGGCGGCGG-M2_Pos2:14_GA>AG	0.515131	0.491115			ATTGCTACGCGGCTAGCCTTAGG-M2_Pos3:18_TC>GG	0.532845	0.410495
	AGTAGTCGCGGCCAGGGCGGCGG-M3_Pos2:11:14_GGA>ATG	0.00934579	0.0095037			ATTGCTACGCGGCTAGCCTTAGG-M3_Pos3:17:18_TCC>GTG	0.714368	0.387587
	AGTAGTTCGCTAGGTTTAGACGG-M1_Pos13_G>C	0.0420561	0.104693			ATTTAAGCGTTTCCTATCACTGG-M1_Pos13_C>A	0.433166	1.79428
	AGTAGTTCGCTAGGTTTAGACGG-M1_Pos15_T>A	0.107623	0.141414			ATTTAAGCGTTTCCTATCACTGG-M1_Pos17_T>C	0.471918	1.07303
	AGTAGTTCGCTAGGTTTAGACGG-M1_Pos7_T>C	0.759531	0.932489			ATTTAAGCGTTTCCTATCACTGG-M1_Pos19_A>T	0.782629	1.13582
	AGTAGTTCGCTAGGTTTAGACGG-M2_Pos7:15_TT>CA	0.0606618	0.0302594			ATTTAAGCGTTTCCTATCACTGG-M2_Pos13:17_CT>AC	0.115052	1.24014
	AGTATAATTCCCCGAGGCCGGGG-M1_Pos10_C>T	0.810976	0.699678			ATTTAAGCGTTTCCTATCACTGG-M2_Pos13:19_CA>AT	0.800706	0.803643
	AGTATAATTCCCCGAGGCCGGGG-M1_Pos2_G>A	0.978528	0.882647			ATTTAAGCGTTTCCTATCACTGG-M2_Pos17:19_TA>CT	0.482311	0.735555
	AGTATAATTCCCCGAGGCCGGGG-M1_Pos3_T>C	0.779932	0.800718			ATTTAAGCGTTTCCTATCACTGG-M3_Pos13:17:19_CTA>ACT	0.653743	1.02586
	AGTATAATTCCCCGAGGCCGGGG-M2_Pos2:10_GC>AT	0.524291	0.579412			CAAAGGAAACCGGTGTCTGTCGG-M1_Pos14_T>A	0.43458	0.44827
	AGTATAATTCCCCGAGGCCGGGG-M2_Pos2:3_GT>AC	0.429147	0.420788			CAAAGGAAACCGGTGTCTGTCGG-M1_Pos18_T>G	0.150679	0.265726
	AGTATAATTCCCCGAGGCCGGGG-M2_Pos3:10_TC>CT	0.126214	0.0844193			CAAAGGAAACCGGTGTCTGTCGG-M1_Pos4_A>G	0.780335	1.02873
	AGTATAATTCCCCGAGGCCGGGG-M3_Pos2:3:10_GTC>ACT	0.0254777	0.0378151			CAAAGGAAACCGGTGTCTGTCGG-M2_Pos14:18_TT>AG	0.341079	0.382576
	AGTCGAAGGGAGTATTAAGTTGG-M1_Pos1_A>C	0.940741	0.795362			CAAAGGAAACCGGTGTCTGTCGG-M2_Pos4:14_AT>GA	0.372193	0.580765
	AGTCGAAGGGAGTATTAAGTTGG-M1_Pos10_G>C	0.747212	0.818182			CAAAGGAAACCGGTGTCTGTCGG-M2_Pos4:18_AT>GG	0.290618	0.237742
	AGTCGAAGGGAGTATTAAGTTGG-M1_Pos17_A>G	0.25974	0.283525			CAAAGGAAACCGGTGTCTGTCGG-M3_Pos4:14:18_ATT>GAG	0.180852	0.117324
	AGTCGAAGGGAGTATTAAGTTGG-M2_Pos1:10_AG>CC	0.745614	0.756098			CAACCCGCTAGAACTTGAGCCGG-M1_Pos10_A>G	0.75016	0.943482
	AGTCGAAGGGAGTATTAAGTTGG-M2_Pos1:17_AA>CG	0.128095	0.100358			CAACCCGCTAGAACTTGAGCCGG-M1_Pos11_G>A	1.02792	0.605401
	AGTCGAAGGGAGTATTAAGTTGG-M3_Pos1:10:17_AGA>CCG	0.012931	0.016692			CAACCCGCTAGAACTTGAGCCGG-M1_Pos4_C>G	0.550108	0.544272
	AGTTGCCTTGTGAAGATAATTGG-M1_Pos7_C>T	0.028169	0.166667			CAACCCGCTAGAACTTGAGCCGG-M2_Pos10:11_AG>GA	0.323396	0.368857
	AGTTGCCTTGTGAAGATAATTGG-M1_Pos8_T>C	0.763819	0.332237			CAACCCGCTAGAACTTGAGCCGG-M2_Pos4:10_CA>GG	0.448857	0.599268
	AGTTGCCTTGTGAAGATAATTGG-M2_Pos7:16_CA>TC	0.0116429	0.0651709			CAACCCGCTAGAACTTGAGCCGG-M2_Pos4:11_CG>GA	0.353301	0.438513
	AGTTGCCTTGTGAAGATAATTGG-M2_Pos7:8_CT>TC	0.00515464	0.0530303			CAACCCGCTAGAACTTGAGCCGG-M3_Pos4:10:11_CAG>GGA	0.364427	0.425059
	ATAACAGGGTCTACACAAAGAGG-M1_Pos16_C>G	0.63253	0.38342			CAACGAAGACAGTAAAGATTCGG-M1_Pos15_A>G	1.5792	0.462115
	ATAACAGGGTCTACACAAAGAGG-M1_Pos4_A>C	0.953782	0.87451			CAACGAAGACAGTAAAGATTCGG-M1_Pos5_G>A	0.867289	0.318667
	ATAACAGGGTCTACACAAAGAGG-M2_Pos3:16_AC>TG	0.00865266	0.0168776			CAACGAAGACAGTAAAGATTCGG-M2_Pos14:15_AA>TG	0.142484	0.119924
	ATAACAGGGTCTACACAAAGAGG-M2_Pos3:4_AA>TC	0.00619835	0.0153846			CAACGAAGACAGTAAAGATTCGG-M2_Pos5:14_GA>AT	0.462463	0.13798
	ATAACAGGGTCTACACAAAGAGG-M2_Pos4:16_AC>CG	0.128378	0.058296			CAACGAAGACAGTAAAGATTCGG-M2_Pos5:15_GA>AG	0.299952	0.222467
	ATAACGGTGTCGTGGGACAGTGG-M1_Pos16_G>A	0.871069	0.809524			CAACGAAGACAGTAAAGATTCGG-M3_Pos5:14:15_GAA>ATG	0.0513504	0.126184
	ATAACGGTGTCGTGGGACAGTGG-M1_Pos4_A>G	0.924567	0.898148			CACAATCCCCTCCTTGTAAAAGG-M1_Pos11_T>G	0.732261	0.543803
	ATAACGGTGTCGTGGGACAGTGG-M1_Pos5_C>T	0.808717	0.89206			CACAATCCCCTCCTTGTAAAAGG-M1_Pos13_C>G	0.489754	0.2697
	ATAACGGTGTCGTGGGACAGTGG-M2_Pos4:16_AG>GA	0.38405	0.380837			CACAATCCCCTCCTTGTAAAAGG-M1_Pos5_A>T	0.464192	0.335121
	ATAACGGTGTCGTGGGACAGTGG-M2_Pos4:5_AC>GT	0.161512	0.142708			CACAATCCCCTCCTTGTAAAAGG-M2_Pos11:13_TC>GG	0.616881	0.666244
	ATAACGGTGTCGTGGGACAGTGG-M2_Pos5:16_CG>TA	0.328753	0.271589			CACAATCCCCTCCTTGTAAAAGG-M2_Pos5:11_AT>TG	0.598731	0.403883
	ATAACGGTGTCGTGGGACAGTGG-M3_Pos4:5:16_ACG>GTA	0.0173745	0.0342936			CACAATCCCCTCCTTGTAAAAGG-M2_Pos5:13_AC>TG	0.587763	0.775768
	ATAATGTGGAGAGTAAAGGGAGG-M1_Pos1_A>C	0.972093	0.618529			CACAATCCCCTCCTTGTAAAAGG-M3_Pos5:11:13_ATC>TGG	0.394394	0.520485
	ATAATGTGGAGAGTAAAGGGAGG-M1_Pos4_A>C	0.814815	0.71875			CACCACGTGAACTGCTCGCATGG-M1_Pos17_C>T	0.704094	0.60485
	ATAATGTGGAGAGTAAAGGGAGG-M2_Pos1:4_AA>CC	0.65	0.554913			CACCACGTGAACTGCTCGCATGG-M1_Pos2_A>G	0.821005	0.738067
	ATAATGTGGAGAGTAAAGGGAGG-M2_Pos1:5_AT>CA	0.581498	0.697248			CACCACGTGAACTGCTCGCATGG-M1_Pos20_A>T	0.50508	0.52924
	ATAATGTGGAGAGTAAAGGGAGG-M2_Pos4:5_AT>CA	0.925	0.834821			CACCACGTGAACTGCTCGCATGG-M2_Pos17:20_CA>TT	0.415843	0.437226
	ATATCCTCCTTTCATTCGAATGG-M1_Pos18_G>C	0.0744681	0.16242			CACCACGTGAACTGCTCGCATGG-M2_Pos2:17_AC>GT	0.370863	0.269864
	ATATCCTCCTTTCATTCGAATGG-M1_Pos4_T>G	0.471338	0.406977			CACCACGTGAACTGCTCGCATGG-M2_Pos2:20_AA>GT	0.622615	0.48546
	ATATCCTCCTTTCATTCGAATGG-M1_Pos9_C>G	0.0196721	0.0894309			CACCACGTGAACTGCTCGCATGG-M3_Pos2:17:20_ACA>GTT	0.490646	0.526413
	ATATCTCATTACCCCATAGAAGG-M2_Pos10:17_TT>CA	0.021097	0.16			CACTGGGGTTGTTGTAACCGCGG-M1_Pos17_A>C	0.300142	0.380834
	ATATCTCATTACCCCATAGAAGG-M2_Pos16:17_AT>TA	0.0389222	0.0709677			CACTGGGGTTGTTGTAACCGCGG-M1_Pos18_C>G	0.420024	0.514439
	ATCACTCAGTTTGCCCCGGAAGG-M1_Pos13_G>A	0.77706	0.756829			CACTGGGGTTGTTGTAACCGCGG-M1_Pos5_G>T	1.23711	1.13072
	ATCACTCAGTTTGCCCCGGAAGG-M1_Pos15_C>A	0.0376523	0.0155642			CACTGGGGTTGTTGTAACCGCGG-M2_Pos17:18_AC>CG	0.392257	0.405493
	ATCACTCAGTTTGCCCCGGAAGG-M1_Pos17_C>T	0.146732	0.166275			CACTGGGGTTGTTGTAACCGCGG-M2_Pos5:17_GA>TC	0.801385	0.506017
	ATCACTCAGTTTGCCCCGGAAGG-M2_Pos13:15_GC>AA	0.0112936	0.0286592			CACTGGGGTTGTTGTAACCGCGG-M2_Pos5:18_GC>TG	0.650437	0.324444
	ATCACTCAGTTTGCCCCGGAAGG-M2_Pos13:17_GC>AT	0.0370995	0.0215054			CACTGGGGTTGTTGTAACCGCGG-M3_Pos5:17:18_GAC>TCG	0.76585	0.281509
	ATCACTCAGTTTGCCCCGGAAGG-M2_Pos15:17_CC>AT	0.0308123	0.0170778			CAGAGGATGGACGGTTATTAAGG-M1_Pos13_G>A	1.0221	0.838761
	ATCACTCAGTTTGCCCCGGAAGG-M3_Pos13:15:17_GCC>AAT	0.0085592	0.0199501			CAGAGGATGGACGGTTATTAAGG-M1_Pos2_A>C	0.647855	0.791618
	ATCCCCCACTCTCCTAGAGGTGG-M1_Pos1_A>T	0.944862	0.955882			CAGAGGATGGACGGTTATTAAGG-M1_Pos4_A>T	0.549304	0.700686
	ATCCCCCACTCTCCTAGAGGTGG-M1_Pos8_A>G	0.915832	0.982648			CAGAGGATGGACGGTTATTAAGG-M2_Pos2:13_AG>CA	0.270731	0.404521
	ATCCCCCACTCTCCTAGAGGTGG-M1_Pos9_C>G	0.939729	0.937056			CAGAGGATGGACGGTTATTAAGG-M2_Pos2:4_AA>CT	0.541176	0.39522
	ATCCCCCACTCTCCTAGAGGTGG-M2_Pos1:8_AA>TG	0.885363	0.806589			CAGAGGATGGACGGTTATTAAGG-M2_Pos4:13_AG>TA	0.280238	0.141649
	ATCCCCCACTCTCCTAGAGGTGG-M2_Pos1:9_AC>TG	0.971014	0.883077			CAGAGGATGGACGGTTATTAAGG-M3_Pos2:4:13_AAG>CTA	0.545852	0.513406
	ATCCCCCACTCTCCTAGAGGTGG-M2_Pos8:9_AC>GG	0.731429	0.860132			CAGATACTAAGGGGGCGCTGTGG-M1_Pos12_G>T	1.11141	0.692154
	ATCCCCCACTCTCCTAGAGGTGG-M3_Pos1:8:9_AAC>TGG	0.429961	0.4791			CAGATACTAAGGGGGCGCTGTGG-M1_Pos14_G>C	0.858202	0.565629
	ATCCCTAACATCAATAAGCATGG-M1_Pos18_G>A	0.6	0.577181			CAGATACTAAGGGGGCGCTGTGG-M1_Pos9_A>C	0.645969	0.718527
	ATCCCTAACATCAATAAGCATGG-M1_Pos4_C>G	0.0790698	0.180124			CAGATACTAAGGGGGCGCTGTGG-M2_Pos12:14_GG>TC	0.344066	0.602665
	ATCCCTAACATCAATAAGCATGG-M2_Pos4:18_CG>GA	0.00428571	0.0459184			CAGATACTAAGGGGGCGCTGTGG-M2_Pos9:12_AG>CT	0.542132	0.565104
	ATCCCTAACATCAATAAGCATGG-M2_Pos4:6_CT>GG	0.027907	0.128492			CAGATACTAAGGGGGCGCTGTGG-M2_Pos9:14_AG>CC	0.719669	0.520675
	ATCCCTAACATCAATAAGCATGG-M2_Pos6:18_TG>GA	0.0179856	0.0229008			CAGATACTAAGGGGGCGCTGTGG-M3_Pos9:12:14_AGG>CTC	0.554474	0.512561
	ATCGAATAGAATCAGGCGTTCGG-M1_Pos1_A>C	0.869628	0.758255			CAGCGAAATACCCCAACGCGCGG-M1_Pos1_C>G	0.532019	0.623588
	ATCGAATAGAATCAGGCGTTCGG-M1_Pos4_G>C	0.0996399	0.172285			CAGCGAAATACCCCAACGCGCGG-M1_Pos20_G>T	0.68229	0.762598
	ATCGAATAGAATCAGGCGTTCGG-M1_Pos8_A>C	0.0788043	0.168576			CAGCGAAATACCCCAACGCGCGG-M1_Pos22_G>C	0.253644	0.316635
	ATCGAATAGAATCAGGCGTTCGG-M2_Pos1:8_AA>CC	0.00207039	0.0263158			CAGCGAAATACCCCAACGCGCGG-M2_Pos1:20_CG>GT	0.730422	0.568483
	ATCGAATAGAATCAGGCGTTCGG-M3_Pos1:4:8_AGA>CCC	0.0201835	0.0226537			CAGCGAAATACCCCAACGCGCGG-M2_Pos1:22_CG>GC	0.331893	0.455894
	ATCTATAATCATGCCTACCGTGG-M3_Pos2:3:7_TCA>GAG	0.0271903	0.0404624			CAGCGAAATACCCCAACGCGCGG-M2_Pos20:22_GG>TC	0.511663	0.278196
	ATCTATAATCATGCCTACCGTGG-M3_Pos8:9:11_ATA>GAT	0.00363636	0.00381679			CAGCGAAATACCCCAACGCGCGG-M3_Pos1:20:22_CGG>GTC	0.417985	0.718955
	ATCTATGAATGGAGGTTACGGGG-M1_Pos15_G>T	0.142518	0.166065			CAGCGCACTTCAATATGTTCCGG-M1_Pos14_T>C	0.341276	0.328152
	ATCTATGAATGGAGGTTACGGGG-M1_Pos2_T>C	0.885794	0.898678			CAGCGCACTTCAATATGTTCCGG-M1_Pos17_G>A	0.169009	0.564583
	ATCTATGAATGGAGGTTACGGGG-M2_Pos2:15_TG>CT	0.0556962	0.00695652			CAGCGCACTTCAATATGTTCCGG-M1_Pos9_T>C	0.426871	0.379767
	ATCTATGAATGGAGGTTACGGGG-M2_Pos2:19_TC>CA	0.163121	0.126882			CAGCGCACTTCAATATGTTCCGG-M2_Pos14:17_TG>CA	0.24072	0.38956
	ATGACATGATTGGACCGACGCGG-M1_Pos12_G>C	0.531144	0.682342			CAGCGCACTTCAATATGTTCCGG-M2_Pos9:14_TT>CC	0.547199	0.507862
	ATGACATGATTGGACCGACGCGG-M1_Pos4_A>C	0.806974	0.878818			CAGCGCACTTCAATATGTTCCGG-M2_Pos9:17_TG>CA	0.390894	0.387709
	ATGACATGATTGGACCGACGCGG-M1_Pos6_A>C	0.734314	0.822954			CAGCGCACTTCAATATGTTCCGG-M3_Pos9:14:17_TTG>CCA	0.346354	0.310907
	ATGACATGATTGGACCGACGCGG-M2_Pos4:12_AG>CC	0.00943396	0.0155409			CAGGATGCTTAATGTAATCGTGG-M1_Pos1_C>G	1.1702	1.68755
	ATGACATGATTGGACCGACGCGG-M2_Pos4:6_AA>CC	0.0215385	0.0250169			CAGGATGCTTAATGTAATCGTGG-M1_Pos12_A>G	1.50323	0.920572
	ATGACATGATTGGACCGACGCGG-M2_Pos6:12_AG>CC	0.0252141	0.0169656			CAGGATGCTTAATGTAATCGTGG-M2_Pos1:12_CA>GG	0.802573	0.680036
	ATGACATGATTGGACCGACGCGG-M3_Pos4:6:12_AAG>CCC	0.0162968	0.023113			CAGGATGCTTAATGTAATCGTGG-M2_Pos1:5_CA>GT	1.12886	1.2766
	ATGATTTGCGGTGCTCCGTTTGG-M1_Pos16_C>T	0.0131027	0.0272241			CAGGATGCTTAATGTAATCGTGG-M2_Pos5:12_AA>TG	0.916823	0.778179
	ATGATTTGCGGTGCTCCGTTTGG-M1_Pos2_T>C	0.220339	0.335059			CAGGATGCTTAATGTAATCGTGG-M3_Pos1:5:12_CAA>GTG	0.575706	0.328935
	ATGATTTGCGGTGCTCCGTTTGG-M1_Pos20_T>G	0.210287	0.193474			CAGGGCTGACCTTCATTGGACGG-M1_Pos19_G>T	0.842469	0.741262
	ATGATTTGCGGTGCTCCGTTTGG-M2_Pos16:20_CT>TG	0.00644783	0.00505689			CAGGGCTGACCTTCATTGGACGG-M1_Pos20_A>C	0.611716	0.519608
	ATGATTTGCGGTGCTCCGTTTGG-M2_Pos2:16_TC>CT	0.0320378	0.019636			CAGGGCTGACCTTCATTGGACGG-M1_Pos23_G>T	0.112827	0.262264
	ATGATTTGCGGTGCTCCGTTTGG-M2_Pos2:20_TT>CG	0.012931	0.0158451			CAGGGCTGACCTTCATTGGACGG-M2_Pos19:20_GA>TC	0.223618	0.372972
	ATGATTTGCGGTGCTCCGTTTGG-M3_Pos2:16:20_TCT>CTG	0.0168317	0.00104712			CAGGGCTGACCTTCATTGGACGG-M2_Pos19:23_GG>TT	0.17164	0.208325
	ATGGCAGAGTTCGCCCATGCCGG-M1_Pos14_C>T	0.458399	0.425058			CAGGGCTGACCTTCATTGGACGG-M2_Pos20:23_AG>CT	0.232587	0.566683
	ATGGCAGAGTTCGCCCATGCCGG-M1_Pos19_G>C	0.458045	0.459821			CAGGGCTGACCTTCATTGGACGG-M3_Pos19:20:23_GAG>TCT	0.485403	0.409839
	ATGGCAGAGTTCGCCCATGCCGG-M1_Pos3_G>T	0.138631	0.231119			CAGGTGTCGAGGTAGTTCGGCGG-M1_Pos1_C>T	0.857309	1.0107
	ATGGCAGAGTTCGCCCATGCCGG-M2_Pos14:19_CG>TC	0.0210526	0.0320256			CAGGTGTCGAGGTAGTTCGGCGG-M1_Pos4_G>A	0.649026	0.532864
	ATGGCAGAGTTCGCCCATGCCGG-M2_Pos3:14_GC>TT	0.0259179	0.0506329			CAGGTGTCGAGGTAGTTCGGCGG-M1_Pos9_G>A	0.571617	0.733273
	ATGGCAGAGTTCGCCCATGCCGG-M2_Pos3:19_GG>TC	0.0425127	0.00702165			CAGGTGTCGAGGTAGTTCGGCGG-M2_Pos1:4_CG>TA	0.865008	0.622752
	ATGGCAGAGTTCGCCCATGCCGG-M3_Pos3:14:19_GCG>TTC	0.0177273	0.0207207			CAGGTGTCGAGGTAGTTCGGCGG-M2_Pos1:9_CG>TA	0.685406	0.959634
	ATTATAAACGGACTTTCGAACGG-M1_Pos5_T>G	0.0250896	0.0855457			CAGGTGTCGAGGTAGTTCGGCGG-M2_Pos4:9_GG>AA	0.724987	0.784686
	ATTATAAACGGACTTTCGAACGG-M2_Pos5:9_TC>GG	0.005	0.0165289			CAGGTGTCGAGGTAGTTCGGCGG-M3_Pos1:4:9_CGG>TAA	0.631112	0.700964
	ATTATAAACGGACTTTCGAACGG-M2_Pos9:10_CG>GA	0.0945946	0.3			CAGTCAAGACGTGACGCATTGGG-M1_Pos10_C>G	0.363399	0.378804
	ATTTAAGCGTTTCCTATCACTGG-M1_Pos17_T>C	0.219512	0.156134			CAGTCAAGACGTGACGCATTGGG-M1_Pos13_G>A	0.661386	0.571755
	ATTTAAGCGTTTCCTATCACTGG-M2_Pos13:17_CT>AC	0.0421687	0.296875			CAGTCAAGACGTGACGCATTGGG-M1_Pos20_T>G	0.413326	0.472338
	ATTTAAGCGTTTCCTATCACTGG-M2_Pos17:19_TA>CT	0.108527	0.0817121			CAGTCAAGACGTGACGCATTGGG-M2_Pos10:13_CG>GA	0.113363	0.291428
	CAAAGGAAACCGGTGTCTGTCGG-M1_Pos14_T>A	0.242704	0.234551			CAGTCAAGACGTGACGCATTGGG-M2_Pos10:20_CT>GG	0.427142	0.312929
	CAAAGGAAACCGGTGTCTGTCGG-M1_Pos18_T>G	0.0414545	0.123912			CAGTCAAGACGTGACGCATTGGG-M2_Pos13:20_GT>AG	0.391152	0.173115
	CAAAGGAAACCGGTGTCTGTCGG-M1_Pos4_A>G	0.730887	0.851126			CAGTCAAGACGTGACGCATTGGG-M3_Pos10:13:20_CGT>GAG	0.172137	0.173155
	CAAAGGAAACCGGTGTCTGTCGG-M2_Pos14:18_TT>AG	0.0194833	0.0116604			CATAAGAGATACATGTGGACAGG-M1_Pos12_C>A	0.303117	0.416564
	CAAAGGAAACCGGTGTCTGTCGG-M2_Pos4:14_AT>GA	0.0534171	0.0175316			CATAAGAGATACATGTGGACAGG-M1_Pos5_A>T	0.503076	0.327478
	CAAAGGAAACCGGTGTCTGTCGG-M2_Pos4:18_AT>GG	0.0096517	0.0261497			CATAAGAGATACATGTGGACAGG-M1_Pos9_A>T	0.123311	0.303026
	CAAAGGAAACCGGTGTCTGTCGG-M3_Pos4:14:18_ATT>GAG	0.00864101	0.0252722			CATAAGAGATACATGTGGACAGG-M2_Pos5:12_AC>TA	0.402368	0.530882
	CAACCCGCTAGAACTTGAGCCGG-M1_Pos10_A>G	0.183355	0.242616			CATAAGAGATACATGTGGACAGG-M2_Pos5:9_AA>TT	0.220313	0.226569
	CAACCCGCTAGAACTTGAGCCGG-M1_Pos11_G>A	0.624212	0.700333			CATAAGAGATACATGTGGACAGG-M2_Pos9:12_AC>TA	0.26734	0.179549
	CAACCCGCTAGAACTTGAGCCGG-M1_Pos4_C>G	0.141144	0.0931423			CATAAGAGATACATGTGGACAGG-M3_Pos5:9:12_AAC>TTA	0.13164	0.25304
	CAACCCGCTAGAACTTGAGCCGG-M2_Pos10:11_AG>GA	0.0450098	0.0707744			CATACTGTTGCGAGTCCTGCGGG-M1_Pos15_T>G	0.359014	0.219218
	CAACCCGCTAGAACTTGAGCCGG-M2_Pos4:10_CA>GG	0.0151515	0.0440035			CATACTGTTGCGAGTCCTGCGGG-M1_Pos4_A>T	0.400556	0.503103
	CAACCCGCTAGAACTTGAGCCGG-M2_Pos4:11_CG>GA	0.00719424	0.0399033			CATACTGTTGCGAGTCCTGCGGG-M1_Pos6_T>G	0.494719	0.560905
	CAACCCGCTAGAACTTGAGCCGG-M3_Pos4:10:11_CAG>GGA	0.00578991	0.00074184			CATACTGTTGCGAGTCCTGCGGG-M2_Pos4:15_AT>TG	0.269684	0.327218
	CAACGAAGACAGTAAAGATTCGG-M1_Pos14_A>T	0.169683	0.0473373			CATACTGTTGCGAGTCCTGCGGG-M2_Pos4:6_AT>TG	0.491333	0.331501
	CAACGAAGACAGTAAAGATTCGG-M1_Pos15_A>G	0.601732	0.732739			CATACTGTTGCGAGTCCTGCGGG-M2_Pos6:15_TT>GG	0.42229	0.627584
	CAACGAAGACAGTAAAGATTCGG-M1_Pos5_G>A	0.820988	0.677596			CATACTGTTGCGAGTCCTGCGGG-M3_Pos4:6:15_ATT>TGG	0.209387	0.237051
	CAACGAAGACAGTAAAGATTCGG-M2_Pos14:15_AA>TG	0.00720072	0.00434311			CATAGTTAGTCATCGTTGAGGGG-M1_Pos5_G>C	0.406593	0.276255
	CAACGAAGACAGTAAAGATTCGG-M2_Pos5:14_GA>AT	0.0309598	0.038806			CATAGTTAGTCATCGTTGAGGGG-M1_Pos8_A>G	0.441896	0.109056
	CAACGAAGACAGTAAAGATTCGG-M2_Pos5:15_GA>AG	0.231818	0.179825			CATAGTTAGTCATCGTTGAGGGG-M2_Pos5:10_GT>CG	0.378304	0.210701
	CAACGAAGACAGTAAAGATTCGG-M3_Pos5:14:15_GAA>ATG	0.0858586	0.0136364			CATAGTTAGTCATCGTTGAGGGG-M2_Pos5:8_GA>CG	0.217266	0.34897
	CACAATCCCCTCCTTGTAAAAGG-M1_Pos11_T>G	0.00703325	0.0201525			CATAGTTAGTCATCGTTGAGGGG-M2_Pos8:10_AT>GG	0.173645	0.262036
	CACAATCCCCTCCTTGTAAAAGG-M1_Pos13_C>G	0.00620347	0.00662252			CATAGTTAGTCATCGTTGAGGGG-M3_Pos5:8:10_GAT>CGG	0.232401	0.0823063
	CACAATCCCCTCCTTGTAAAAGG-M1_Pos5_A>T	0.0216963	0.0266667			CATCAAGTAGCCAACACTCATGG-M1_Pos4_C>A	0.767318	0.686478
	CACAATCCCCTCCTTGTAAAAGG-M2_Pos5:13_AC>TG	0.0195936	0.0056899			CATCAAGTAGCCAACACTCATGG-M1_Pos7_G>T	0.572842	0.871878
	CACAATCCCCTCCTTGTAAAAGG-M3_Pos5:11:13_ATC>TGG	0.0287293	0.018677			CATCAAGTAGCCAACACTCATGG-M1_Pos9_A>C	0.61914	0.800043
	CACCACGTGAACTGCTCGCATGG-M1_Pos17_C>T	0.0291777	0.107855			CATCAAGTAGCCAACACTCATGG-M2_Pos4:7_CG>AT	0.513935	0.741914
	CACCACGTGAACTGCTCGCATGG-M1_Pos2_A>G	0.526978	0.432299			CATCAAGTAGCCAACACTCATGG-M2_Pos4:9_CA>AC	0.980314	0.916869
	CACCACGTGAACTGCTCGCATGG-M1_Pos20_A>T	0.207091	0.186364			CATCAAGTAGCCAACACTCATGG-M2_Pos7:9_GA>TC	0.662474	0.661211
	CACCACGTGAACTGCTCGCATGG-M2_Pos17:20_CA>TT	0.0230719	0.00126183			CATCAAGTAGCCAACACTCATGG-M3_Pos4:7:9_CGA>ATC	0.440578	0.845372
	CACCACGTGAACTGCTCGCATGG-M2_Pos2:17_AC>GT	0.0143345	0.00602864			CATCAGTGCCTTGCAGCTGAAGG-M1_Pos13_G>C	0.327311	0.443972
	CACCACGTGAACTGCTCGCATGG-M2_Pos2:20_AA>GT	0.0506086	0.0242981			CATCAGTGCCTTGCAGCTGAAGG-M1_Pos18_T>G	0.270337	0.450533
	CACCACGTGAACTGCTCGCATGG-M3_Pos2:17:20_ACA>GTT	0.0123513	0.0015932			CATCAGTGCCTTGCAGCTGAAGG-M1_Pos8_G>C	0.39788	0.474553
	CACTGGGGTTGTTGTAACCGCGG-M1_Pos17_A>C	0.136079	0.118364			CATCAGTGCCTTGCAGCTGAAGG-M2_Pos13:18_GT>CG	0.135822	0.256879
	CACTGGGGTTGTTGTAACCGCGG-M1_Pos18_C>G	0.00949367	0.02589			CATCAGTGCCTTGCAGCTGAAGG-M2_Pos8:13_GG>CC	0.335382	0.257699
	CACTGGGGTTGTTGTAACCGCGG-M1_Pos5_G>T	0.549865	0.489474			CATCAGTGCCTTGCAGCTGAAGG-M2_Pos8:18_GT>CG	0.296343	0.188383
	CACTGGGGTTGTTGTAACCGCGG-M2_Pos17:18_AC>CG	0.0196672	0.038493			CATCAGTGCCTTGCAGCTGAAGG-M3_Pos8:13:18_GGT>CCG	0.177581	0.122375
	CACTGGGGTTGTTGTAACCGCGG-M2_Pos5:17_GA>TC	0.0289389	0.016372			CATCGGACAAGATGAGGTCGGGG-M1_Pos13_T>C	1.11654	1.11425
	CACTGGGGTTGTTGTAACCGCGG-M2_Pos5:18_GC>TG	0.00345423	0.0203412			CATCGGACAAGATGAGGTCGGGG-M1_Pos5_G>T	1.00993	1.14582
	CACTGGGGTTGTTGTAACCGCGG-M3_Pos5:17:18_GAC>TCG	0.00449236	0.0254453			CATCGGACAAGATGAGGTCGGGG-M1_Pos9_A>T	0.705223	0.870358
	CAGAGGATGGACGGTTATTAAGG-M1_Pos13_G>A	0.785714	0.568123			CATCGGACAAGATGAGGTCGGGG-M2_Pos5:13_GT>TC	0.504856	0.396806
	CAGAGGATGGACGGTTATTAAGG-M1_Pos2_A>C	0.383508	0.323596			CATCGGACAAGATGAGGTCGGGG-M2_Pos5:9_GA>TT	0.321686	0.355602
	CAGAGGATGGACGGTTATTAAGG-M1_Pos4_A>T	0.235683	0.242545			CATCGGACAAGATGAGGTCGGGG-M2_Pos9:13_AT>TC	0.568576	0.490292
	CAGAGGATGGACGGTTATTAAGG-M2_Pos2:13_AG>CA	0.0822397	0.0678271			CATCGGACAAGATGAGGTCGGGG-M3_Pos5:9:13_GAT>TTC	0.267094	0.107368
	CAGAGGATGGACGGTTATTAAGG-M2_Pos4:13_AG>TA	0.0580986	0.0618762			CATGATCCCCGGCGACTCCGCGG-M1_Pos10_C>G	0.902458	0.882107
	CAGATACTAAGGGGGCGCTGTGG-M1_Pos12_G>T	0.635027	0.608048			CATGATCCCCGGCGACTCCGCGG-M1_Pos13_C>T	0.572936	0.845997
	CAGATACTAAGGGGGCGCTGTGG-M1_Pos14_G>C	0.336387	0.254844			CATGATCCCCGGCGACTCCGCGG-M1_Pos6_T>A	1.01172	1.09593
	CAGATACTAAGGGGGCGCTGTGG-M1_Pos9_A>C	0.507062	0.56978			CATGATCCCCGGCGACTCCGCGG-M2_Pos10:13_CC>GT	0.517319	0.419875
	CAGATACTAAGGGGGCGCTGTGG-M2_Pos12:14_GG>TC	0.00308325	0.00839552			CATGATCCCCGGCGACTCCGCGG-M2_Pos6:10_TC>AG	0.34161	0.455406
	CAGATACTAAGGGGGCGCTGTGG-M2_Pos9:12_AG>CT	0.022409	0.0292398			CATGATCCCCGGCGACTCCGCGG-M2_Pos6:13_TC>AT	0.9273	0.921127
	CAGATACTAAGGGGGCGCTGTGG-M2_Pos9:14_AG>CC	0.0154298	0.0247175			CATGATCCCCGGCGACTCCGCGG-M3_Pos6:10:13_TCC>AGT	0.386425	0.634317
	CAGATACTAAGGGGGCGCTGTGG-M3_Pos9:12:14_AGG>CTC	0.00096432	0.00236035			CATGTATCATCATTACGTAGTGG-M1_Pos1_C>A	0.869507	0.629473
	CAGCGAAATACCCCAACGCGCGG-M1_Pos1_C>G	0.830402	0.847568			CATGTATCATCATTACGTAGTGG-M1_Pos18_T>C	1.17127	1.24811
	CAGCGAAATACCCCAACGCGCGG-M1_Pos20_G>T	0.748966	0.641869			CATGTATCATCATTACGTAGTGG-M1_Pos2_A>G	1.37067	0.922505
	CAGCGAAATACCCCAACGCGCGG-M1_Pos22_G>C	0.0786517	0.0428922			CATGTATCATCATTACGTAGTGG-M2_Pos1:18_CT>AC	0.936889	1.3346
	CAGCGAAATACCCCAACGCGCGG-M2_Pos1:20_CG>GT	0.57069	0.467167			CATGTATCATCATTACGTAGTGG-M2_Pos1:2_CA>AG	0.701556	0.497698
	CAGCGAAATACCCCAACGCGCGG-M2_Pos1:22_CG>GC	0.0313505	0.0139818			CATGTATCATCATTACGTAGTGG-M2_Pos2:18_AT>GC	1.56482	0.77412
	CAGCGAAATACCCCAACGCGCGG-M2_Pos20:22_GG>TC	0.0293772	0.00909091			CATGTATCATCATTACGTAGTGG-M3_Pos1:2:18_CAT>AGC	0.570048	0.42638
	CAGCGAAATACCCCAACGCGCGG-M3_Pos1:20:22_CGG>GTC	0.00124688	0.023416			CATTAACACAACGGTCCCCGAGG-M1_Pos16_C>G	0.470637	0.55834
	CAGCGCACTTCAATATGTTCCGG-M1_Pos14_T>C	0.0252632	0.0412044			CATTAACACAACGGTCCCCGAGG-M1_Pos19_C>A	0.773695	0.938121
	CAGCGCACTTCAATATGTTCCGG-M1_Pos17_G>A	0.144279	0.100633			CATTAACACAACGGTCCCCGAGG-M1_Pos8_A>T	0.807347	0.839391
	CAGCGCACTTCAATATGTTCCGG-M1_Pos9_T>C	0.414729	0.429975			CATTAACACAACGGTCCCCGAGG-M2_Pos16:19_CC>GA	0.309095	0.350909
	CAGCGCACTTCAATATGTTCCGG-M2_Pos14:17_TG>CA	0.0011274	0.00796813			CATTAACACAACGGTCCCCGAGG-M2_Pos8:16_AC>TG	0.233852	0.424127
	CAGCGCACTTCAATATGTTCCGG-M2_Pos9:14_TT>CC	0.028463	0.0140228			CATTAACACAACGGTCCCCGAGG-M2_Pos8:19_AC>TA	0.530109	0.45848
	CAGGATGCTTAATGTAATCGTGG-M1_Pos1_C>G	0.696517	0.986395			CATTAACACAACGGTCCCCGAGG-M3_Pos8:16:19_ACC>TGA	0.397317	0.516152
	CAGGATGCTTAATGTAATCGTGG-M1_Pos12_A>G	0.28833	0.237113			CCAGTGGTCAGGCGGAATCAAGG-M1_Pos1_C>T	0.733309	0.951893
	CAGGATGCTTAATGTAATCGTGG-M2_Pos1:12_CA>GG	0.132353	0.109223			CCAGTGGTCAGGCGGAATCAAGG-M1_Pos17_A>T	0.67388	0.542864
	CAGGATGCTTAATGTAATCGTGG-M2_Pos1:5_CA>GT	0.003003	0.0552846			CCAGTGGTCAGGCGGAATCAAGG-M1_Pos3_A>T	0.941474	1.13019
	CAGGATGCTTAATGTAATCGTGG-M3_Pos1:5:12_CAA>GTG	0.00224719	0.0310734			CCAGTGGTCAGGCGGAATCAAGG-M2_Pos1:17_CA>TT	0.294667	0.445695
	CAGGGCTGACCTTCATTGGACGG-M1_Pos19_G>T	0.723964	0.818433			CCAGTGGTCAGGCGGAATCAAGG-M2_Pos1:3_CA>TT	1.14392	0.847382
	CAGGGCTGACCTTCATTGGACGG-M1_Pos20_A>C	0.231707	0.166577			CCAGTGGTCAGGCGGAATCAAGG-M2_Pos3:17_AA>TT	0.241046	0.322801
	CAGGGCTGACCTTCATTGGACGG-M1_Pos23_G>T	0.040466	0.0364693			CCAGTGGTCAGGCGGAATCAAGG-M3_Pos1:3:17_CAA>TTT	0.294616	0.481285
	CAGGGCTGACCTTCATTGGACGG-M2_Pos19:20_GA>TC	0.0136054	0.0104216			CCATTGGCCAACTGTACAAGAGG-M1_Pos11_A>G	0.435633	0.30004
	CAGGGCTGACCTTCATTGGACGG-M2_Pos19:23_GG>TT	0.0159798	0.015047			CCATTGGCCAACTGTACAAGAGG-M1_Pos13_T>C	0.510756	0.401143
	CAGGGCTGACCTTCATTGGACGG-M2_Pos20:23_AG>CT	0.0141509	0.0323757			CCATTGGCCAACTGTACAAGAGG-M1_Pos19_A>G	0.47673	0.527168
	CAGGGCTGACCTTCATTGGACGG-M3_Pos19:20:23_GAG>TCT	0.0426452	0.0132485			CCATTGGCCAACTGTACAAGAGG-M2_Pos11:13_AT>GC	0.680212	0.505875
	CAGGTGTCGAGGTAGTTCGGCGG-M1_Pos1_C>T	0.882902	0.896412			CCATTGGCCAACTGTACAAGAGG-M2_Pos11:19_AA>GG	0.753211	0.284727
	CAGGTGTCGAGGTAGTTCGGCGG-M1_Pos4_G>A	0.898634	0.93002			CCATTGGCCAACTGTACAAGAGG-M2_Pos13:19_TA>CG	0.663372	0.560026
	CAGGTGTCGAGGTAGTTCGGCGG-M1_Pos9_G>A	0.960836	0.88407			CCATTGGCCAACTGTACAAGAGG-M3_Pos11:13:19_ATA>GCG	0.4002	0.473263
	CAGGTGTCGAGGTAGTTCGGCGG-M2_Pos1:4_CG>TA	0.811983	0.837028			CCCCGTTGAACCGGTGCAGTCGG-M1_Pos12_C>G	0.614234	0.546129
	CAGGTGTCGAGGTAGTTCGGCGG-M2_Pos1:9_CG>TA	0.978155	0.889965			CCCCGTTGAACCGGTGCAGTCGG-M1_Pos16_G>A	1.26472	0.705274
	CAGGTGTCGAGGTAGTTCGGCGG-M2_Pos4:9_GG>AA	0.609756	0.560835			CCCCGTTGAACCGGTGCAGTCGG-M1_Pos22_G>T	0.272811	0.274106
	CAGGTGTCGAGGTAGTTCGGCGG-M3_Pos1:4:9_CGG>TAA	0.592593	0.584028			CCCCGTTGAACCGGTGCAGTCGG-M2_Pos12:16_CG>GA	0.54585	0.582714
	CAGTCAAGACGTGACGCATTGGG-M1_Pos10_C>G	0.0343035	0.0135266			CCCCGTTGAACCGGTGCAGTCGG-M2_Pos12:22_CG>GT	0.345713	0.248828
	CAGTCAAGACGTGACGCATTGGG-M1_Pos13_G>A	0.452941	0.472495			CCCCGTTGAACCGGTGCAGTCGG-M2_Pos16:22_GG>AT	0.349552	0.261695
	CAGTCAAGACGTGACGCATTGGG-M1_Pos20_T>G	0.0853859	0.0447193			CCCCGTTGAACCGGTGCAGTCGG-M3_Pos12:16:22_CGG>GAT	0.720364	0.439651
	CAGTCAAGACGTGACGCATTGGG-M2_Pos10:13_CG>GA	0.0181269	0.0133333			CCCCTTTAACTAAACAAGGTAGG-M1_Pos1_C>T	1.15853	0.737495
	CAGTCAAGACGTGACGCATTGGG-M2_Pos10:20_CT>GG	0.0184502	0.0349183			CCCCTTTAACTAAACAAGGTAGG-M1_Pos11_T>C	2.12028	1.71925
	CAGTCAAGACGTGACGCATTGGG-M2_Pos13:20_GT>AG	0.0207972	0.0179104			CCCCTTTAACTAAACAAGGTAGG-M1_Pos4_C>G	0.498642	0.566667
	CAGTCAAGACGTGACGCATTGGG-M3_Pos10:13:20_CGT>GAG	0.00506757	0.047619			CCCCTTTAACTAAACAAGGTAGG-M2_Pos1:11_CT>TC	0.390808	0.404978
	CATAAGAGATACATGTGGACAGG-M1_Pos5_A>T	0.0780142	0.110345			CCCCTTTAACTAAACAAGGTAGG-M2_Pos1:4_CC>TG	0.254856	0.64169
	CATAAGAGATACATGTGGACAGG-M2_Pos5:9_AA>TT	0.00409836	0.0326531			CCCCTTTAACTAAACAAGGTAGG-M2_Pos4:11_CT>GC	0.696666	0.470509
	CATAAGAGATACATGTGGACAGG-M2_Pos9:12_AC>TA	0.0322581	0.0627615			CCCTAAGGCAATAGTCGAAGCGG-M1_Pos14_G>C	0.144294	0.159326
	CATACTGTTGCGAGTCCTGCGGG-M1_Pos15_T>G	0.00803616	0.0289017			CCCTAAGGCAATAGTCGAAGCGG-M1_Pos19_A>G	0.312846	0.554695
	CATACTGTTGCGAGTCCTGCGGG-M1_Pos4_A>T	0.0368132	0.0330834			CCCTAAGGCAATAGTCGAAGCGG-M1_Pos9_C>G	0.790834	0.560655
	CATACTGTTGCGAGTCCTGCGGG-M1_Pos6_T>G	0.0604178	0.0336081			CCCTAAGGCAATAGTCGAAGCGG-M2_Pos14:19_GA>CG	0.393464	0.244317
	CATACTGTTGCGAGTCCTGCGGG-M2_Pos4:15_AT>TG	0.0533118	0.015015			CCCTAAGGCAATAGTCGAAGCGG-M2_Pos9:14_CG>GC	0.386442	0.594129
	CATACTGTTGCGAGTCCTGCGGG-M2_Pos6:15_TT>GG	0.00907441	0.00787845			CCCTAAGGCAATAGTCGAAGCGG-M2_Pos9:19_CA>GG	0.323653	0.179826
	CATACTGTTGCGAGTCCTGCGGG-M3_Pos4:6:15_ATT>TGG	0.0116234	0.0333883			CCCTAAGGCAATAGTCGAAGCGG-M3_Pos9:14:19_CGA>GCG	0.604003	0.463479
	CATAGTTAGTCATCGTTGAGGGG-M1_Pos10_T>G	0.0207254	0.159696			CCCTAATTCTGCTTCTCCGCTGG-M1_Pos13_T>A	0.759622	0.733742
	CATAGTTAGTCATCGTTGAGGGG-M1_Pos5_G>C	0.0756811	0.0597166			CCCTAATTCTGCTTCTCCGCTGG-M1_Pos16_T>C	0.646723	0.646727
	CATAGTTAGTCATCGTTGAGGGG-M1_Pos8_A>G	0.0487805	0.056338			CCCTAATTCTGCTTCTCCGCTGG-M1_Pos2_C>T	0.424667	0.413788
	CATAGTTAGTCATCGTTGAGGGG-M2_Pos5:8_GA>CG	0.0424685	0.0217835			CCCTAATTCTGCTTCTCCGCTGG-M2_Pos13:16_TT>AC	0.331545	0.539214
	CATAGTTAGTCATCGTTGAGGGG-M2_Pos8:10_AT>GG	0.0220162	0.0183968			CCCTAATTCTGCTTCTCCGCTGG-M2_Pos2:13_CT>TA	0.227009	0.269311
	CATCAAGTAGCCAACACTCATGG-M1_Pos4_C>A	0.183801	0.419476			CCCTAATTCTGCTTCTCCGCTGG-M2_Pos2:16_CT>TC	0.368739	0.545317
	CATCAAGTAGCCAACACTCATGG-M1_Pos7_G>T	0.0365297	0.0437756			CCCTAATTCTGCTTCTCCGCTGG-M3_Pos2:13:16_CTT>TAC	0.369563	0.470847
	CATCAAGTAGCCAACACTCATGG-M1_Pos9_A>C	0.0318352	0.0487013			CCCTTGGATGCTTGATTTGCGGG-M1_Pos12_T>C	0.499235	0.403414
	CATCAAGTAGCCAACACTCATGG-M2_Pos4:7_CG>AT	0.00236967	0.0450098			CCCTTGGATGCTTGATTTGCGGG-M1_Pos17_T>C	0.56502	0.535742
	CATCAAGTAGCCAACACTCATGG-M2_Pos4:9_CA>AC	0.0238474	0.00747863			CCCTTGGATGCTTGATTTGCGGG-M1_Pos4_T>A	0.63728	0.45528
	CATCAAGTAGCCAACACTCATGG-M3_Pos4:7:9_CGA>ATC	0.04	0.00705645			CCCTTGGATGCTTGATTTGCGGG-M2_Pos12:17_TT>CC	0.805459	0.70979
	CATCAGTGCCTTGCAGCTGAAGG-M1_Pos13_G>C	0.0575974	0.0425532			CCCTTGGATGCTTGATTTGCGGG-M2_Pos4:12_TT>AC	0.657831	0.375619
	CATCAGTGCCTTGCAGCTGAAGG-M1_Pos18_T>G	0.0928019	0.0523039			CCCTTGGATGCTTGATTTGCGGG-M2_Pos4:17_TT>AC	0.527204	0.622015
	CATCAGTGCCTTGCAGCTGAAGG-M1_Pos8_G>C	0.0560897	0.0469083			CCCTTGGATGCTTGATTTGCGGG-M3_Pos4:12:17_TTT>ACC	0.487214	0.421166
	CATCAGTGCCTTGCAGCTGAAGG-M2_Pos13:18_GT>CG	0.0130753	0.0190375			CCCTTGTTACAAGTTTATGCCGG-M1_Pos5_T>C	0.767532	0.945644
	CATCAGTGCCTTGCAGCTGAAGG-M2_Pos8:13_GG>CC	0.00341763	0.0269058			CCCTTGTTACAAGTTTATGCCGG-M1_Pos6_G>C	0.727255	0.859089
	CATCAGTGCCTTGCAGCTGAAGG-M2_Pos8:18_GT>CG	0.00254669	0.0204255			CCCTTGTTACAAGTTTATGCCGG-M1_Pos8_T>G	1.11557	0.892685
	CATCAGTGCCTTGCAGCTGAAGG-M3_Pos8:13:18_GGT>CCG	0.0421769	0.00762301			CCCTTGTTACAAGTTTATGCCGG-M2_Pos5:6_TG>CC	0.513617	0.454995
	CATCGGACAAGATGAGGTCGGGG-M1_Pos13_T>C	0.91922	0.940311			CCCTTGTTACAAGTTTATGCCGG-M2_Pos5:8_TT>CG	0.562579	0.392996
	CATCGGACAAGATGAGGTCGGGG-M1_Pos5_G>T	0.674022	0.57958			CCCTTGTTACAAGTTTATGCCGG-M2_Pos6:8_GT>CG	0.265027	0.0945167
	CATCGGACAAGATGAGGTCGGGG-M1_Pos9_A>T	0.709292	0.708272			CCCTTGTTACAAGTTTATGCCGG-M3_Pos5:6:8_TGT>CCG	0.531012	0.604064
	CATCGGACAAGATGAGGTCGGGG-M2_Pos5:13_GT>TC	0.141176	0.0976106			CCGAGCAACGGAGATGAAGCTGG-M1_Pos15_T>C	0.513239	0.55826
	CATCGGACAAGATGAGGTCGGGG-M2_Pos5:9_GA>TT	0.0232333	0.0347826			CCGAGCAACGGAGATGAAGCTGG-M1_Pos20_C>A	0.475583	0.384947
	CATCGGACAAGATGAGGTCGGGG-M2_Pos9:13_AT>TC	0.0686475	0.0835334			CCGAGCAACGGAGATGAAGCTGG-M1_Pos3_G>A	0.574873	0.610246
	CATCGGACAAGATGAGGTCGGGG-M3_Pos5:9:13_GAT>TTC	0.0238372	0.0219178			CCGAGCAACGGAGATGAAGCTGG-M2_Pos15:20_TC>CA	0.382644	0.41047
	CATGATCCCCGGCGACTCCGCGG-M1_Pos10_C>G	0.413996	0.377499			CCGAGCAACGGAGATGAAGCTGG-M2_Pos3:15_GT>AC	0.407091	0.410131
	CATGATCCCCGGCGACTCCGCGG-M1_Pos13_C>T	0.908	0.850767			CCGAGCAACGGAGATGAAGCTGG-M2_Pos3:20_GC>AA	0.521462	0.282325
	CATGATCCCCGGCGACTCCGCGG-M1_Pos6_T>A	0.821694	0.840191			CCGAGCAACGGAGATGAAGCTGG-M3_Pos3:15:20_GTC>ACA	0.369768	0.178396
	CATGATCCCCGGCGACTCCGCGG-M2_Pos10:13_CC>GT	0.0468432	0.0533188			CCGCAGACCTGCAGCTTGCGGGG-M1_Pos19_C>T	0.852347	0.570122
	CATGATCCCCGGCGACTCCGCGG-M2_Pos6:10_TC>AG	0.00565553	0.0111421			CCGCAGACCTGCAGCTTGCGGGG-M1_Pos3_G>A	0.650237	0.691207
	CATGATCCCCGGCGACTCCGCGG-M2_Pos6:13_TC>AT	0.763074	0.732972			CCGCAGACCTGCAGCTTGCGGGG-M1_Pos9_C>T	0.761076	0.717701
	CATGATCCCCGGCGACTCCGCGG-M3_Pos6:10:13_TCC>AGT	0.0234516	0.00675219			CCGCAGACCTGCAGCTTGCGGGG-M2_Pos3:19_GC>AT	0.396483	0.326244
	CATGTATCATCATTACGTAGTGG-M1_Pos18_T>C	0.277778	0.269231			CCGCAGACCTGCAGCTTGCGGGG-M2_Pos3:9_GC>AT	0.314846	0.346563
	CATGTATCATCATTACGTAGTGG-M2_Pos2:18_AT>GC	0.122302	0.168919			CCGCAGACCTGCAGCTTGCGGGG-M2_Pos9:19_CC>TT	0.491872	0.43985
	CATGTATCATCATTACGTAGTGG-M3_Pos1:2:18_CAT>AGC	0.227468	0.168399			CCGCAGACCTGCAGCTTGCGGGG-M3_Pos3:9:19_GCC>ATT	0.319685	0.416921
	CATTAACACAACGGTCCCCGAGG-M1_Pos16_C>G	0.179024	0.0914894			CCGTAGTACGTAACCTCCATAGG-M1_Pos14_C>A	0.519693	0.69854
	CATTAACACAACGGTCCCCGAGG-M1_Pos19_C>A	0.672026	0.466374			CCGTAGTACGTAACCTCCATAGG-M1_Pos15_C>G	0.751939	0.708739
	CATTAACACAACGGTCCCCGAGG-M1_Pos8_A>T	0.362718	0.387775			CCGTAGTACGTAACCTCCATAGG-M1_Pos8_A>G	0.868801	0.646474
	CATTAACACAACGGTCCCCGAGG-M2_Pos16:19_CC>GA	0.00217628	0.00309917			CCGTAGTACGTAACCTCCATAGG-M2_Pos14:15_CC>AG	0.861046	0.822241
	CATTAACACAACGGTCCCCGAGG-M2_Pos8:16_AC>TG	0.00302419	0.0119492			CCGTAGTACGTAACCTCCATAGG-M2_Pos8:14_AC>GA	0.264565	0.722796
	CATTAACACAACGGTCCCCGAGG-M2_Pos8:19_AC>TA	0.00725953	0.0393939			CCGTAGTACGTAACCTCCATAGG-M2_Pos8:15_AC>GG	0.57642	0.304032
	CATTAACACAACGGTCCCCGAGG-M3_Pos8:16:19_ACC>TGA	0.0101523	0.0233918			CCGTAGTACGTAACCTCCATAGG-M3_Pos8:14:15_ACC>GAG	0.371309	0.744898
	CCAGTGGTCAGGCGGAATCAAGG-M1_Pos1_C>T	0.790493	0.888976			CCGTCCTGCAATCGGAGGTAGGG-M1_Pos11_A>G	0.751181	0.966269
	CCAGTGGTCAGGCGGAATCAAGG-M1_Pos17_A>T	0.0437033	0.0670308			CCGTCCTGCAATCGGAGGTAGGG-M1_Pos15_G>A	1.04167	0.802408
	CCAGTGGTCAGGCGGAATCAAGG-M1_Pos3_A>T	0.790139	0.810606			CCGTCCTGCAATCGGAGGTAGGG-M1_Pos9_C>T	0.89653	1.11159
	CCAGTGGTCAGGCGGAATCAAGG-M2_Pos1:17_CA>TT	0.0173482	0.0183805			CCGTCCTGCAATCGGAGGTAGGG-M2_Pos11:15_AG>GA	0.337887	0.317864
	CCAGTGGTCAGGCGGAATCAAGG-M2_Pos1:3_CA>TT	0.782759	0.851083			CCGTCCTGCAATCGGAGGTAGGG-M2_Pos9:11_CA>TG	0.264776	0.441861
	CCAGTGGTCAGGCGGAATCAAGG-M2_Pos3:17_AA>TT	0.0078455	0.0446304			CCGTCCTGCAATCGGAGGTAGGG-M2_Pos9:15_CG>TA	0.476354	0.510302
	CCAGTGGTCAGGCGGAATCAAGG-M3_Pos1:3:17_CAA>TTT	0.00607903	0.0246154			CCGTCCTGCAATCGGAGGTAGGG-M3_Pos9:11:15_CAG>TGA	0.464895	0.650908
	CCATTGGCCAACTGTACAAGAGG-M1_Pos11_A>G	0.0138122	0.00588235			CCGTGAAAAATAAAGAGGTGTGG-M1_Pos13_A>C	0.311314	0.105732
	CCATTGGCCAACTGTACAAGAGG-M1_Pos13_T>C	0.128557	0.0313901			CCGTGAAAAATAAAGAGGTGTGG-M1_Pos19_T>G	0.380272	0.190716
	CCATTGGCCAACTGTACAAGAGG-M1_Pos19_A>G	0.0161616	0.0443038			CCGTGAAAAATAAAGAGGTGTGG-M1_Pos8_A>T	0.0920966	0.471449
	CCATTGGCCAACTGTACAAGAGG-M2_Pos11:13_AT>GC	0.0371287	0.0231884			CCGTGAAAAATAAAGAGGTGTGG-M2_Pos13:19_AT>CG	0.153421	0.150371
	CCATTGGCCAACTGTACAAGAGG-M2_Pos11:19_AA>GG	0.0206186	0.0122358			CCGTGAAAAATAAAGAGGTGTGG-M2_Pos8:13_AA>TC	0.271879	0.448559
	CCATTGGCCAACTGTACAAGAGG-M2_Pos13:19_TA>CG	0.00126582	0.00961538			CCGTGAAAAATAAAGAGGTGTGG-M2_Pos8:19_AT>TG	0.192238	0.315638
	CCATTGGCCAACTGTACAAGAGG-M3_Pos11:13:19_ATA>GCG	0.0612245	0.019305			CCTACCTACAGATTCAAACAAGG-M1_Pos11_G>T	1.26007	0.58624
	CCCCGTTGAACCGGTGCAGTCGG-M1_Pos12_C>G	0.0643121	0.083903			CCTACCTACAGATTCAAACAAGG-M1_Pos18_A>G	1.20861	1.30169
	CCCCGTTGAACCGGTGCAGTCGG-M1_Pos16_G>A	0.693391	0.664024			CCTACCTACAGATTCAAACAAGG-M1_Pos6_C>G	2.06957	1.10224
	CCCCGTTGAACCGGTGCAGTCGG-M1_Pos22_G>T	0.0437891	0.022943			CCTACCTACAGATTCAAACAAGG-M2_Pos11:18_GA>TG	0.823235	0.626671
	CCCCGTTGAACCGGTGCAGTCGG-M2_Pos12:16_CG>GA	0.0189798	0.0216699			CCTACCTACAGATTCAAACAAGG-M2_Pos6:11_CG>GT	0.886786	1.51692
	CCCCGTTGAACCGGTGCAGTCGG-M2_Pos12:22_CG>GT	0.00727934	0.00518471			CCTACCTACAGATTCAAACAAGG-M2_Pos6:18_CA>GG	0.202227	0.538188
	CCCCGTTGAACCGGTGCAGTCGG-M2_Pos16:22_GG>AT	0.0137931	0.0106667			CCTACCTACAGATTCAAACAAGG-M3_Pos6:11:18_CGA>GTG	0.153544	0.916
	CCCCGTTGAACCGGTGCAGTCGG-M3_Pos12:16:22_CGG>GAT	0.0148084	0.0157933			CCTAGACAACCGGGGATTGAAGG-M1_Pos11_C>A	1.15799	1.20248
	CCCCTTTAACTAAACAAGGTAGG-M1_Pos11_T>C	0.588462	0.579909			CCTAGACAACCGGGGATTGAAGG-M1_Pos13_G>T	0.490476	0.569188
	CCCCTTTAACTAAACAAGGTAGG-M1_Pos4_C>G	0.244094	0.251701			CCTAGACAACCGGGGATTGAAGG-M1_Pos15_G>C	0.184629	0.299273
	CCCCTTTAACTAAACAAGGTAGG-M2_Pos1:11_CT>TC	0.0942029	0.134715			CCTAGACAACCGGGGATTGAAGG-M2_Pos11:13_CG>AT	0.268671	0.217414
	CCCCTTTAACTAAACAAGGTAGG-M2_Pos1:4_CC>TG	0.00278552	0.0229885			CCTAGACAACCGGGGATTGAAGG-M2_Pos11:15_CG>AC	0.370804	0.233795
	CCCTAAGGCAATAGTCGAAGCGG-M1_Pos14_G>C	0.00238095	0.0218447			CCTAGACAACCGGGGATTGAAGG-M2_Pos13:15_GG>TC	0.225158	0.178333
	CCCTAAGGCAATAGTCGAAGCGG-M1_Pos19_A>G	0.0658579	0.0496032			CCTAGACAACCGGGGATTGAAGG-M3_Pos11:13:15_CGG>ATC	0.281619	0.464789
	CCCTAAGGCAATAGTCGAAGCGG-M1_Pos9_C>G	0.116418	0.125581			CCTATCAGCAGCACGGCAGAAGG-M1_Pos18_A>G	0.499152	0.89127
	CCCTAAGGCAATAGTCGAAGCGG-M2_Pos14:19_GA>CG	0.0306905	0.0393258			CCTATCAGCAGCACGGCAGAAGG-M1_Pos20_A>G	0.76631	0.651562
	CCCTAAGGCAATAGTCGAAGCGG-M2_Pos9:14_CG>GC	0.00635324	0.0119048			CCTATCAGCAGCACGGCAGAAGG-M1_Pos8_G>A	1.18031	0.574043
	CCCTAAGGCAATAGTCGAAGCGG-M3_Pos9:14:19_CGA>GCG	0.00118203	0.0180085			CCTATCAGCAGCACGGCAGAAGG-M2_Pos18:20_AA>GG	0.365233	0.246964
	CCCTAATTCTGCTTCTCCGCTGG-M1_Pos13_T>A	0.138152	0.172234			CCTATCAGCAGCACGGCAGAAGG-M2_Pos8:18_GA>AG	0.593705	0.617499
	CCCTAATTCTGCTTCTCCGCTGG-M1_Pos16_T>C	0.0806452	0.0472441			CCTATCAGCAGCACGGCAGAAGG-M2_Pos8:20_GA>AG	0.540415	0.605196
	CCCTAATTCTGCTTCTCCGCTGG-M1_Pos2_C>T	0.348694	0.376734			CCTATCAGCAGCACGGCAGAAGG-M3_Pos8:18:20_GAA>AGG	0.293153	0.185212
	CCCTAATTCTGCTTCTCCGCTGG-M2_Pos13:16_TT>AC	0.0101215	0.0111663			CCTGCCCAGCTAGAGAGAATGGG-M1_Pos1_C>A	0.781141	0.59557
	CCCTAATTCTGCTTCTCCGCTGG-M2_Pos2:13_CT>TA	0.0209482	0.0610212			CCTGCCCAGCTAGAGAGAATGGG-M1_Pos2_C>A	1.04785	0.773168
	CCCTAATTCTGCTTCTCCGCTGG-M2_Pos2:16_CT>TC	0.0370763	0.0100587			CCTGCCCAGCTAGAGAGAATGGG-M1_Pos8_A>T	0.798283	0.817796
	CCCTAATTCTGCTTCTCCGCTGG-M3_Pos2:13:16_CTT>TAC	0.00758621	0.012894			CCTGCCCAGCTAGAGAGAATGGG-M2_Pos1:2_CC>AA	0.709202	0.809509
	CCCTTGGATGCTTGATTTGCGGG-M1_Pos12_T>C	0.0918448	0.0898502			CCTGCCCAGCTAGAGAGAATGGG-M2_Pos1:8_CA>AT	0.863479	0.671012
	CCCTTGGATGCTTGATTTGCGGG-M1_Pos17_T>C	0.0367036	0.0365325			CCTGCCCAGCTAGAGAGAATGGG-M2_Pos2:8_CA>AT	0.684432	0.553571
	CCCTTGGATGCTTGATTTGCGGG-M1_Pos4_T>A	0.161435	0.21513			CCTGCCCAGCTAGAGAGAATGGG-M3_Pos1:2:8_CCA>AAT	0.214154	0.42478
	CCCTTGGATGCTTGATTTGCGGG-M2_Pos12:17_TT>CC	0.0223124	0.00255754			CCTGTAACCGGGATTGGCGTGGG-M1_Pos12_G>C	0.910978	0.804116
	CCCTTGGATGCTTGATTTGCGGG-M2_Pos4:12_TT>AC	0.0229258	0.00365854			CCTGTAACCGGGATTGGCGTGGG-M1_Pos2_C>A	0.821052	0.895785
	CCCTTGGATGCTTGATTTGCGGG-M2_Pos4:17_TT>AC	0.0597222	0.0274286			CCTGTAACCGGGATTGGCGTGGG-M1_Pos6_A>C	1.06269	1.29184
	CCCTTGGATGCTTGATTTGCGGG-M3_Pos4:12:17_TTT>ACC	0.0211554	0.0311448			CCTGTAACCGGGATTGGCGTGGG-M2_Pos2:12_CG>AC	0.701472	0.698378
	CCCTTGTTACAAGTTTATGCCGG-M1_Pos5_T>C	0.433735	0.594458			CCTGTAACCGGGATTGGCGTGGG-M2_Pos2:6_CA>AC	0.232347	0.207501
	CCCTTGTTACAAGTTTATGCCGG-M1_Pos6_G>C	0.452727	0.37464			CCTGTAACCGGGATTGGCGTGGG-M2_Pos6:12_AG>CC	0.49492	0.397773
	CCCTTGTTACAAGTTTATGCCGG-M1_Pos8_T>G	0.251208	0.380282			CCTGTAACCGGGATTGGCGTGGG-M3_Pos2:6:12_CAG>ACC	0.188639	0.30243
	CCCTTGTTACAAGTTTATGCCGG-M2_Pos5:6_TG>CC	0.0721649	0.0926276			CCTGTCATTCCGACTCCAAACGG-M1_Pos14_C>G	0.436223	0.635303
	CCCTTGTTACAAGTTTATGCCGG-M2_Pos5:8_TT>CG	0.0254022	0.00891266			CCTGTCATTCCGACTCCAAACGG-M1_Pos7_A>T	0.811021	0.861671
	CCCTTGTTACAAGTTTATGCCGG-M2_Pos6:8_GT>CG	0.0209497	0.104545			CCTGTCATTCCGACTCCAAACGG-M1_Pos8_T>G	0.496832	0.280266
	CCGAGCAACGGAGATGAAGCTGG-M1_Pos15_T>C	0.295602	0.221328			CCTGTCATTCCGACTCCAAACGG-M2_Pos7:14_AC>TG	0.482577	0.638869
	CCGAGCAACGGAGATGAAGCTGG-M1_Pos20_C>A	0.382067	0.263521			CCTGTCATTCCGACTCCAAACGG-M2_Pos7:8_AT>TG	0.282903	0.32707
	CCGAGCAACGGAGATGAAGCTGG-M1_Pos3_G>A	0.0487106	0.0855333			CCTGTCATTCCGACTCCAAACGG-M2_Pos8:14_TC>GG	0.543219	0.192627
	CCGAGCAACGGAGATGAAGCTGG-M2_Pos15:20_TC>CA	0.0155231	0.022565			CCTGTCATTCCGACTCCAAACGG-M3_Pos7:8:14_ATC>TGG	0.746058	0.752229
	CCGAGCAACGGAGATGAAGCTGG-M2_Pos3:15_GT>AC	0.011215	0.00584036			CCTTCTAACCCACTGTGGCGCGG-M1_Pos2_C>G	0.688555	1.11889
	CCGAGCAACGGAGATGAAGCTGG-M2_Pos3:20_GC>AA	0.0170648	0.0335968			CCTTCTAACCCACTGTGGCGCGG-M1_Pos4_T>C	0.719417	0.996534
	CCGAGCAACGGAGATGAAGCTGG-M3_Pos3:15:20_GTC>ACA	0.00371978	0.0125477			CCTTCTAACCCACTGTGGCGCGG-M1_Pos5_C>T	0.630188	0.941215
	CCGCAGACCTGCAGCTTGCGGGG-M1_Pos19_C>T	0.441069	0.434591			CCTTCTAACCCACTGTGGCGCGG-M2_Pos2:4_CT>GC	0.282154	0.285003
	CCGCAGACCTGCAGCTTGCGGGG-M1_Pos3_G>A	0.346365	0.321693			CCTTCTAACCCACTGTGGCGCGG-M2_Pos2:5_CC>GT	0.52008	0.629148
	CCGCAGACCTGCAGCTTGCGGGG-M1_Pos9_C>T	0.590102	0.562603			CCTTCTAACCCACTGTGGCGCGG-M2_Pos4:5_TC>CT	0.575837	0.637385
	CCGCAGACCTGCAGCTTGCGGGG-M2_Pos3:19_GC>AT	0.0482993	0.0278222			CCTTCTAACCCACTGTGGCGCGG-M3_Pos2:4:5_CTC>GCT	0.269342	0.307643
	CCGCAGACCTGCAGCTTGCGGGG-M2_Pos3:9_GC>AT	0.0163752	0.0227964			CCTTCTTAGGTTTATGTAAGTGG-M1_Pos19_A>C	0.361768	0.672133
	CCGCAGACCTGCAGCTTGCGGGG-M2_Pos9:19_CC>TT	0.059386	0.0491214			CCTTCTTAGGTTTATGTAAGTGG-M1_Pos4_T>A	0.195974	0.430882
	CCGCAGACCTGCAGCTTGCGGGG-M3_Pos3:9:19_GCC>ATT	0.00776197	0.00715072			CCTTCTTAGGTTTATGTAAGTGG-M1_Pos5_C>G	0.0664843	0.16641
	CCGTAGTACGTAACCTCCATAGG-M1_Pos14_C>A	0.0997567	0.18328			CCTTCTTAGGTTTATGTAAGTGG-M2_Pos4:19_TA>AC	0.416794	1.28829
	CCGTAGTACGTAACCTCCATAGG-M1_Pos8_A>G	0.0639626	0.0678261			CCTTCTTAGGTTTATGTAAGTGG-M2_Pos4:5_TC>AG	0.2363	0.432261
	CCGTAGTACGTAACCTCCATAGG-M2_Pos8:15_AC>GG	0.0111111	0.0543933			CCTTCTTAGGTTTATGTAAGTGG-M2_Pos5:19_CA>GC	0.407604	1.08536
	CCGTAGTACGTAACCTCCATAGG-M3_Pos8:14:15_ACC>GAG	0.100775	0.00189036			CCTTCTTAGGTTTATGTAAGTGG-M3_Pos4:5:19_TCA>AGC	0.727725	0.859826
	CCGTCCTGCAATCGGAGGTAGGG-M1_Pos11_A>G	0.632486	0.665666			CGACGAATCGTAAACATTCTAGG-M1_Pos2_G>T	0.458492	0.611659
	CCGTCCTGCAATCGGAGGTAGGG-M1_Pos15_G>A	0.809322	0.862345			CGACGAATCGTAAACATTCTAGG-M1_Pos23_G>A	0.564943	1.12504
	CCGTCCTGCAATCGGAGGTAGGG-M1_Pos9_C>T	0.979462	0.959901			CGACGAATCGTAAACATTCTAGG-M1_Pos6_A>C	0.59039	0.706273
	CCGTCCTGCAATCGGAGGTAGGG-M2_Pos11:15_AG>GA	0.0586751	0.0705816			CGACGAATCGTAAACATTCTAGG-M2_Pos2:23_GG>TA	0.66071	0.87145
	CCGTCCTGCAATCGGAGGTAGGG-M2_Pos9:11_CA>TG	0.127928	0.0829639			CGACGAATCGTAAACATTCTAGG-M2_Pos2:6_GA>TC	0.454634	0.75117
	CCGTCCTGCAATCGGAGGTAGGG-M2_Pos9:15_CG>TA	0.339496	0.321923			CGACGAATCGTAAACATTCTAGG-M2_Pos6:23_AG>CA	0.616285	0.801928
	CCGTCCTGCAATCGGAGGTAGGG-M3_Pos9:11:15_CAG>TGA	0.0204387	0.00527325			CGACGAATCGTAAACATTCTAGG-M3_Pos2:6:23_GAG>TCA	0.645433	1.20768
	CCGTGAAAAATAAAGAGGTGTGG-M1_Pos13_A>C	0.0594059	0.0104712			CGAGCTAGCAAGGACGTCTGTGG-M1_Pos3_A>T	0.965666	1.08171
	CCGTGAAAAATAAAGAGGTGTGG-M1_Pos19_T>G	0.0119048	0.057971			CGAGCTAGCAAGGACGTCTGTGG-M1_Pos6_T>C	0.861373	0.936066
	CCGTGAAAAATAAAGAGGTGTGG-M1_Pos8_A>T	0.0592885	0.038835			CGAGCTAGCAAGGACGTCTGTGG-M1_Pos7_A>T	0.646875	0.87291
	CCGTGAAAAATAAAGAGGTGTGG-M2_Pos13:19_AT>CG	0.0428571	0.0153374			CGAGCTAGCAAGGACGTCTGTGG-M2_Pos3:6_AT>TC	0.96089	1.20966
	CCGTGAAAAATAAAGAGGTGTGG-M2_Pos8:19_AT>TG	0.0116505	0.0386965			CGAGCTAGCAAGGACGTCTGTGG-M2_Pos3:7_AA>TT	0.461943	0.680351
	CCGTGAAAAATAAAGAGGTGTGG-M3_Pos8:13:19_AAT>TCG	0.0258398	0.00757576			CGAGCTAGCAAGGACGTCTGTGG-M2_Pos6:7_TA>CT	1.00678	1.15795
	CCTACCTACAGATTCAAACAAGG-M1_Pos18_A>G	0.201258	0.263158			CGAGCTAGCAAGGACGTCTGTGG-M3_Pos3:6:7_ATA>TCT	0.660629	0.878575
	CCTACCTACAGATTCAAACAAGG-M1_Pos6_C>G	0.371069	0.779923			CGATAAAATACCTCGATTGAGGG-M1_Pos10_A>G	0.676479	0.488739
	CCTAGACAACCGGGGATTGAAGG-M1_Pos11_C>A	0.81573	0.889952			CGATAAAATACCTCGATTGAGGG-M1_Pos11_C>A	0.468532	0.383489
	CCTAGACAACCGGGGATTGAAGG-M1_Pos13_G>T	0.127971	0.200826			CGATAAAATACCTCGATTGAGGG-M1_Pos12_C>G	0.163547	0.207854
	CCTAGACAACCGGGGATTGAAGG-M1_Pos15_G>C	0.0786611	0.103896			CGATAAAATACCTCGATTGAGGG-M2_Pos10:11_AC>GA	0.386222	1.03149
	CCTAGACAACCGGGGATTGAAGG-M2_Pos11:13_CG>AT	0.00123609	0.00953678			CGATAAAATACCTCGATTGAGGG-M2_Pos10:12_AC>GG	0.132042	0.133274
	CCTAGACAACCGGGGATTGAAGG-M2_Pos11:15_CG>AC	0.0100469	0.0111276			CGATAAAATACCTCGATTGAGGG-M2_Pos11:12_CC>AG	0.479965	0.49095
	CCTAGACAACCGGGGATTGAAGG-M2_Pos13:15_GG>TC	0.00308642	0.011191			CGATAAAATACCTCGATTGAGGG-M3_Pos10:11:12_ACC>GAG	0.30004	0.641289
	CCTAGACAACCGGGGATTGAAGG-M3_Pos11:13:15_CGG>ATC	0.010395	0.00877193			CGCACTCTAAGATACCCGGGGGG-M1_Pos13_T>A	1.11238	1.29707
	CCTATCAGCAGCACGGCAGAAGG-M1_Pos18_A>G	0.141484	0.221154			CGCACTCTAAGATACCCGGGGGG-M1_Pos14_A>C	0.806841	0.840857
	CCTATCAGCAGCACGGCAGAAGG-M1_Pos20_A>G	0.622378	0.648683			CGCACTCTAAGATACCCGGGGGG-M1_Pos20_G>A	1.065	1.01999
	CCTATCAGCAGCACGGCAGAAGG-M1_Pos8_G>A	0.741555	0.894057			CGCACTCTAAGATACCCGGGGGG-M2_Pos13:14_TA>AC	0.362191	0.203726
	CCTATCAGCAGCACGGCAGAAGG-M2_Pos18:20_AA>GG	0.0187793	0.0118182			CGCACTCTAAGATACCCGGGGGG-M2_Pos13:20_TG>AA	0.725457	0.449627
	CCTATCAGCAGCACGGCAGAAGG-M2_Pos8:18_GA>AG	0.0875764	0.0867769			CGCACTCTAAGATACCCGGGGGG-M2_Pos14:20_AG>CA	0.504146	0.29847
	CCTATCAGCAGCACGGCAGAAGG-M2_Pos8:20_GA>AG	0.193199	0.378438			CGCACTCTAAGATACCCGGGGGG-M3_Pos13:14:20_TAG>ACA	0.788914	0.560037
	CCTATCAGCAGCACGGCAGAAGG-M3_Pos8:18:20_GAA>AGG	0.0135424	0.034969			CGCCAAACAAGCGGATAGTCGGG-M1_Pos3_C>A	0.554796	0.773451
	CCTGCCCAGCTAGAGAGAATGGG-M1_Pos1_C>A	0.914286	0.869146			CGCCAAACAAGCGGATAGTCGGG-M1_Pos5_A>C	0.482584	0.47531
	CCTGCCCAGCTAGAGAGAATGGG-M1_Pos2_C>A	0.859259	0.873585			CGCCAAACAAGCGGATAGTCGGG-M1_Pos8_C>T	0.578775	0.576185
	CCTGCCCAGCTAGAGAGAATGGG-M1_Pos8_A>T	1.01923	0.934021			CGCCAAACAAGCGGATAGTCGGG-M2_Pos3:5_CA>AC	0.57623	0.195014
	CCTGCCCAGCTAGAGAGAATGGG-M2_Pos1:2_CC>AA	0.773333	0.876733			CGCCAAACAAGCGGATAGTCGGG-M2_Pos3:8_CC>AT	0.292119	0.620089
	CCTGCCCAGCTAGAGAGAATGGG-M2_Pos1:8_CA>AT	0.907932	0.863753			CGCCAAACAAGCGGATAGTCGGG-M2_Pos5:8_AC>CT	0.378117	0.28934
	CCTGCCCAGCTAGAGAGAATGGG-M2_Pos2:8_CA>AT	0.21	0.41484			CGCCAAACAAGCGGATAGTCGGG-M3_Pos3:5:8_CAC>ACT	0.730131	0.522964
	CCTGCCCAGCTAGAGAGAATGGG-M3_Pos1:2:8_CCA>AAT	0.318772	0.290355			CGCCAGGAACTCACACTTCATGG-M2_Pos2:19_GC>AT	0.308109	0.755374
	CCTGTAACCGGGATTGGCGTGGG-M1_Pos12_G>C	0.758709	0.715179			CGCCAGGAACTCACACTTCATGG-M4_Pos1:7:11:21_CGTT>ACCG	0.444476	0.396176
	CCTGTAACCGGGATTGGCGTGGG-M1_Pos2_C>A	0.818286	0.846648			CGCCAGGAACTCACACTTCATGG-M4_Pos2:10:11:21_GCTT>AGCA	0.476319	0.395313
	CCTGTAACCGGGATTGGCGTGGG-M1_Pos6_A>C	0.730496	0.734735			CGCTACCCGATGTCGCTAGAAGG-M1_Pos14_C>T	0.286201	0.311278
	CCTGTAACCGGGATTGGCGTGGG-M2_Pos2:12_CG>AC	0.251621	0.252706			CGCTACCCGATGTCGCTAGAAGG-M1_Pos3_C>T	0.647999	0.780159
	CCTGTAACCGGGATTGGCGTGGG-M2_Pos2:6_CA>AC	0.00864398	0.011509			CGCTACCCGATGTCGCTAGAAGG-M1_Pos6_C>A	0.700192	0.592814
	CCTGTAACCGGGATTGGCGTGGG-M2_Pos6:12_AG>CC	0.0465417	0.0505549			CGCTACCCGATGTCGCTAGAAGG-M2_Pos3:14_CC>TT	0.18045	0.216522
	CCTGTAACCGGGATTGGCGTGGG-M3_Pos2:6:12_CAG>ACC	0.00576369	0.00965795			CGCTACCCGATGTCGCTAGAAGG-M2_Pos3:6_CC>TA	0.450464	0.60185
	CCTGTCATTCCGACTCCAAACGG-M1_Pos14_C>G	0.0304397	0.0200334			CGCTACCCGATGTCGCTAGAAGG-M2_Pos6:14_CC>AT	0.277938	0.316127
	CCTGTCATTCCGACTCCAAACGG-M1_Pos7_A>T	0.199346	0.142547			CGCTACCCGATGTCGCTAGAAGG-M3_Pos3:6:14_CCC>TAT	0.176091	0.430356
	CCTGTCATTCCGACTCCAAACGG-M1_Pos8_T>G	0.0946644	0.0468836			CGGAACTCTGAGCTATAAGCGGG-M1_Pos13_C>A	0.932527	1.23168
	CCTGTCATTCCGACTCCAAACGG-M2_Pos7:14_AC>TG	0.0145228	0.00937012			CGGAACTCTGAGCTATAAGCGGG-M1_Pos14_T>G	0.332466	0.634007
	CCTGTCATTCCGACTCCAAACGG-M2_Pos7:8_AT>TG	0.0893082	0.0304646			CGGAACTCTGAGCTATAAGCGGG-M1_Pos17_A>G	0.873539	1.05026
	CCTGTCATTCCGACTCCAAACGG-M2_Pos8:14_TC>GG	0.0139535	0.0615578			CGGAACTCTGAGCTATAAGCGGG-M2_Pos13:14_CT>AG	0.381633	0.631968
	CCTGTCATTCCGACTCCAAACGG-M3_Pos7:8:14_ATC>TGG	0.0208711	0.00285307			CGGAACTCTGAGCTATAAGCGGG-M2_Pos13:17_CA>AG	0.346434	0.428723
	CCTTCTAACCCACTGTGGCGCGG-M1_Pos2_C>G	0.573664	0.56669			CGGAACTCTGAGCTATAAGCGGG-M2_Pos14:17_TA>GG	0.4658	0.373285
	CCTTCTAACCCACTGTGGCGCGG-M1_Pos4_T>C	0.750531	0.706573			CGGAACTCTGAGCTATAAGCGGG-M3_Pos13:14:17_CTA>AGG	0.0968302	0.485236
	CCTTCTAACCCACTGTGGCGCGG-M1_Pos5_C>T	0.401322	0.239557			CGGACGGCGAATCACGGGTATGG-M1_Pos1_C>T	1.0928	0.926182
	CCTTCTAACCCACTGTGGCGCGG-M2_Pos2:4_CT>GC	0.00379747	0.00111732			CGGACGGCGAATCACGGGTATGG-M1_Pos16_G>C	0.349467	0.340601
	CCTTCTAACCCACTGTGGCGCGG-M2_Pos2:5_CC>GT	0.0258065	0.0237924			CGGACGGCGAATCACGGGTATGG-M1_Pos20_A>C	0.873124	0.619622
	CCTTCTAACCCACTGTGGCGCGG-M2_Pos4:5_TC>CT	0.0177815	0.0322307			CGGACGGCGAATCACGGGTATGG-M2_Pos1:16_CG>TC	0.486845	0.339559
	CCTTCTAACCCACTGTGGCGCGG-M3_Pos2:4:5_CTC>GCT	0.0124666	0.0403349			CGGACGGCGAATCACGGGTATGG-M2_Pos1:20_CA>TC	1.03904	0.763785
	CCTTCTTAGGTTTATGTAAGTGG-M1_Pos19_A>C	0.052459	0.030581			CGGACGGCGAATCACGGGTATGG-M2_Pos16:20_GA>CC	0.552264	0.502642
	CCTTCTTAGGTTTATGTAAGTGG-M1_Pos4_T>A	0.102867	0.0111732			CGGACGGCGAATCACGGGTATGG-M3_Pos1:16:20_CGA>TCC	0.595636	0.36745
	CCTTCTTAGGTTTATGTAAGTGG-M1_Pos5_C>G	0.0273438	0.00323625			CGGAGGGGTTAAGGTATGCACGG-M1_Pos11_A>C	0.974538	0.630427
	CCTTCTTAGGTTTATGTAAGTGG-M2_Pos4:5_TC>AG	0.0551724	0.0057971			CGGAGGGGTTAAGGTATGCACGG-M1_Pos5_G>T	0.605569	0.600964
	CCTTCTTAGGTTTATGTAAGTGG-M2_Pos5:19_CA>GC	0.00815217	0.0418719			CGGAGGGGTTAAGGTATGCACGG-M1_Pos9_T>A	0.874668	0.917836
	CGACGAATCGTAAACATTCTAGG-M1_Pos6_A>C	0.109589	0.052			CGGAGGGGTTAAGGTATGCACGG-M2_Pos5:11_GA>TC	0.513517	0.467884
	CGACGAATCGTAAACATTCTAGG-M2_Pos6:23_AG>CA	0.234513	0.146919			CGGAGGGGTTAAGGTATGCACGG-M2_Pos9:11_TA>AC	0.420446	0.42421
	CGAGCTAGCAAGGACGTCTGTGG-M1_Pos3_A>T	0.835307	0.925			CGGAGGGGTTAAGGTATGCACGG-M3_Pos5:9:11_GTA>TAC	0.504916	0.290028
	CGAGCTAGCAAGGACGTCTGTGG-M1_Pos6_T>C	0.982365	1.04925			CGGATAAAGTACCTGGTAGTGGG-M1_Pos14_T>C	0.610447	0.84301
	CGAGCTAGCAAGGACGTCTGTGG-M1_Pos7_A>T	0.265158	0.332556			CGGATAAAGTACCTGGTAGTGGG-M1_Pos20_T>A	0.462495	0.667878
	CGAGCTAGCAAGGACGTCTGTGG-M2_Pos3:6_AT>TC	0.6913	0.712013			CGGATAAAGTACCTGGTAGTGGG-M1_Pos7_A>T	0.564635	0.626273
	CGAGCTAGCAAGGACGTCTGTGG-M2_Pos3:7_AA>TT	0.06292	0.0486692			CGGATAAAGTACCTGGTAGTGGG-M2_Pos14:20_TT>CA	0.393439	0.24218
	CGAGCTAGCAAGGACGTCTGTGG-M2_Pos6:7_TA>CT	0.366279	0.26305			CGGATAAAGTACCTGGTAGTGGG-M2_Pos7:14_AT>TC	0.467517	0.248194
	CGAGCTAGCAAGGACGTCTGTGG-M3_Pos3:6:7_ATA>TCT	0.000615006	0.0118413			CGGATAAAGTACCTGGTAGTGGG-M3_Pos7:14:20_ATT>TCA	0.334195	0.267138
	CGATAAAATACCTCGATTGAGGG-M1_Pos10_A>G	0.0748299	0.0189573			CGGCAGTATTCTCATGCACACGG-M1_Pos10_T>G	0.608516	0.713664
	CGATAAAATACCTCGATTGAGGG-M1_Pos11_C>A	0.0441989	0.0858896			CGGCAGTATTCTCATGCACACGG-M1_Pos15_T>C	0.603457	0.518243
	CGATAAAATACCTCGATTGAGGG-M1_Pos12_C>G	0.0585774	0.0221675			CGGCAGTATTCTCATGCACACGG-M1_Pos18_A>T	0.81729	0.717489
	CGATAAAATACCTCGATTGAGGG-M2_Pos10:11_AC>GA	0.0273973	0.056			CGGCAGTATTCTCATGCACACGG-M2_Pos10:15_TT>GC	0.347505	0.372465
	CGATAAAATACCTCGATTGAGGG-M2_Pos10:12_AC>GG	0.0833333	0.0316206			CGGCAGTATTCTCATGCACACGG-M2_Pos10:18_TA>GT	0.515439	0.698228
	CGATAAAATACCTCGATTGAGGG-M3_Pos10:11:12_ACC>GAG	0.1	0.0322581			CGGCAGTATTCTCATGCACACGG-M2_Pos15:18_TA>CT	0.335222	0.471358
	CGCACTCTAAGATACCCGGGGGG-M1_Pos13_T>A	0.745318	0.86121			CGGCAGTATTCTCATGCACACGG-M3_Pos10:15:18_TTA>GCT	0.588372	0.565038
	CGCACTCTAAGATACCCGGGGGG-M1_Pos14_A>C	0.310696	0.369822			CGGCTACTTGTCAATAAACGTGG-M1_Pos11_T>A	0.963916	0.821536
	CGCACTCTAAGATACCCGGGGGG-M1_Pos20_G>A	0.904924	0.913428			CGGCTACTTGTCAATAAACGTGG-M1_Pos15_T>G	0.195226	0.264062
	CGCACTCTAAGATACCCGGGGGG-M2_Pos13:14_TA>AC	0.0378058	0.00635425			CGGCTACTTGTCAATAAACGTGG-M1_Pos19_C>A	0.368847	0.845913
	CGCACTCTAAGATACCCGGGGGG-M2_Pos13:20_TG>AA	0.219828	0.167728			CGGCTACTTGTCAATAAACGTGG-M2_Pos11:15_TT>AG	0.570355	0.955258
	CGCACTCTAAGATACCCGGGGGG-M2_Pos14:20_AG>CA	0.0500695	0.0450122			CGGCTACTTGTCAATAAACGTGG-M2_Pos11:19_TC>AA	0.212847	0.518799
	CGCACTCTAAGATACCCGGGGGG-M3_Pos13:14:20_TAG>ACA	0.024819	0.0140351			CGGCTACTTGTCAATAAACGTGG-M2_Pos15:19_TC>GA	0.335955	0.357483
	CGCCAAACAAGCGGATAGTCGGG-M1_Pos3_C>A	0.130388	0.0853432			CGGCTACTTGTCAATAAACGTGG-M3_Pos11:15:19_TTC>AGA	0.145826	0.287347
	CGCCAAACAAGCGGATAGTCGGG-M1_Pos5_A>C	0.0207792	0.0336449			CGGTCTTTGCTCACTTTGCCTGG-M1_Pos10_C>A	0.573572	0.605003
	CGCCAAACAAGCGGATAGTCGGG-M1_Pos8_C>T	0.0459016	0.0306554			CGGTCTTTGCTCACTTTGCCTGG-M1_Pos17_T>C	0.802853	0.587586
	CGCCAAACAAGCGGATAGTCGGG-M2_Pos3:5_CA>AC	0.0297952	0.155906			CGGTCTTTGCTCACTTTGCCTGG-M1_Pos4_T>A	0.778942	0.888648
	CGCCAAACAAGCGGATAGTCGGG-M2_Pos5:8_AC>CT	0.0258621	0.0170213			CGGTCTTTGCTCACTTTGCCTGG-M2_Pos10:17_CT>AC	0.664753	0.900813
	CGCCAAACAAGCGGATAGTCGGG-M3_Pos3:5:8_CAC>ACT	0.00981595	0.0017452			CGGTCTTTGCTCACTTTGCCTGG-M2_Pos4:10_TC>AA	0.896262	0.902352
	CGCCAGGAACTCACACTTCATGG-M2_Pos2:19_GC>AT	0.0412805	0.0184136			CGGTCTTTGCTCACTTTGCCTGG-M2_Pos4:17_TT>AC	0.604299	0.709908
	CGCCAGGAACTCACACTTCATGG-M3_Pos1:7:11_CGT>ACC	0.0432802	0.00430663			CGGTCTTTGCTCACTTTGCCTGG-M3_Pos4:10:17_TCT>AAC	0.522999	0.298623
	CGCCAGGAACTCACACTTCATGG-M3_Pos2:10:11_GCT>AGC	0.0532213	0.0180055			CGGTTAAGGGTTTACATAGAAGG-M1_Pos11_T>C	0.742296	0.856627
	CGCTACCCGATGTCGCTAGAAGG-M1_Pos14_C>T	0.0258844	0.073695			CGGTTAAGGGTTTACATAGAAGG-M1_Pos13_T>A	0.293638	0.409184
	CGCTACCCGATGTCGCTAGAAGG-M1_Pos3_C>T	0.375747	0.371377			CGGTTAAGGGTTTACATAGAAGG-M1_Pos4_T>C	0.800477	0.611172
	CGCTACCCGATGTCGCTAGAAGG-M1_Pos6_C>A	0.190332	0.215733			CGGTTAAGGGTTTACATAGAAGG-M2_Pos11:13_TT>CA	0.345709	0.318187
	CGCTACCCGATGTCGCTAGAAGG-M2_Pos3:14_CC>TT	0.0245614	0.0348953			CGGTTAAGGGTTTACATAGAAGG-M2_Pos4:11_TT>CC	0.82591	0.639372
	CGCTACCCGATGTCGCTAGAAGG-M2_Pos3:6_CC>TA	0.00240964	0.0140845			CGGTTAAGGGTTTACATAGAAGG-M2_Pos4:13_TT>CA	0.787219	0.499366
	CGCTACCCGATGTCGCTAGAAGG-M2_Pos6:14_CC>AT	0.00415369	0.018			CGGTTAAGGGTTTACATAGAAGG-M3_Pos4:11:13_TTT>CCA	0.287303	0.268058
	CGCTACCCGATGTCGCTAGAAGG-M3_Pos3:6:14_CCC>TAT	0.0139442	0.0142259			CGTACTTTGGACTTCCATAGAGG-M1_Pos12_C>A	1.36179	1.21473
	CGGAACTCTGAGCTATAAGCGGG-M1_Pos13_C>A	0.613128	0.574449			CGTACTTTGGACTTCCATAGAGG-M1_Pos14_T>C	1.20596	0.857625
	CGGAACTCTGAGCTATAAGCGGG-M1_Pos14_T>G	0.0381679	0.00474496			CGTACTTTGGACTTCCATAGAGG-M1_Pos3_T>A	1.34467	1.1279
	CGGAACTCTGAGCTATAAGCGGG-M1_Pos17_A>G	0.205962	0.106933			CGTACTTTGGACTTCCATAGAGG-M2_Pos12:14_CT>AC	1.10363	0.168827
	CGGAACTCTGAGCTATAAGCGGG-M2_Pos13:14_CT>AG	0.00278358	0.00843882			CGTACTTTGGACTTCCATAGAGG-M2_Pos3:12_TC>AA	0.828366	0.768188
	CGGAACTCTGAGCTATAAGCGGG-M2_Pos14:17_TA>GG	0.00359281	0.0212766			CGTACTTTGGACTTCCATAGAGG-M2_Pos3:14_TT>AC	0.634848	0.233917
	CGGAACTCTGAGCTATAAGCGGG-M3_Pos13:14:17_CTA>AGG	0.0161031	0.0613599			CGTACTTTGGACTTCCATAGAGG-M3_Pos3:12:14_TCT>AAC	0.481683	0.582312
	CGGACGGCGAATCACGGGTATGG-M1_Pos1_C>T	1.10029	1.20257			CGTAGAGCACGATATTTGGTGGG-M1_Pos11_G>C	0.618266	0.903031
	CGGACGGCGAATCACGGGTATGG-M1_Pos16_G>C	0.0452442	0.0367305			CGTAGAGCACGATATTTGGTGGG-M1_Pos2_G>C	0.556674	1.02962
	CGGACGGCGAATCACGGGTATGG-M1_Pos20_A>C	0.428672	0.339223			CGTAGAGCACGATATTTGGTGGG-M1_Pos20_T>G	0.371855	0.825162
	CGGACGGCGAATCACGGGTATGG-M2_Pos1:16_CG>TC	0.0432395	0.0301974			CGTAGAGCACGATATTTGGTGGG-M1_Pos23_G>C	0.478292	0.730993
	CGGACGGCGAATCACGGGTATGG-M2_Pos1:20_CA>TC	0.56137	0.445385			CGTAGAGCACGATATTTGGTGGG-M1_Pos7_G>T	0.861339	1.04924
	CGGACGGCGAATCACGGGTATGG-M2_Pos16:20_GA>CC	0.0303757	0.00587084			CGTAGAGCACGATATTTGGTGGG-M2_Pos1:11_CG>AT	0.938026	1.61105
	CGGACGGCGAATCACGGGTATGG-M3_Pos1:16:20_CGA>TCC	0.0122164	0.0169002			CGTAGAGCACGATATTTGGTGGG-M2_Pos1:15_CT>TG	0.258133	0.80707
	CGGAGGGGTTAAGGTATGCACGG-M1_Pos11_A>C	0.450057	0.48994			CGTAGAGCACGATATTTGGTGGG-M2_Pos1:18_CG>AC	0.561619	0.654614
	CGGAGGGGTTAAGGTATGCACGG-M1_Pos5_G>T	0.63956	0.72709			CGTAGAGCACGATATTTGGTGGG-M2_Pos1:3_CT>TG	0.530959	0.577137
	CGGAGGGGTTAAGGTATGCACGG-M1_Pos9_T>A	0.98941	0.911765			CGTAGAGCACGATATTTGGTGGG-M2_Pos1:5_CG>AC	0.670446	1.17624
	CGGAGGGGTTAAGGTATGCACGG-M2_Pos5:11_GA>TC	0.0462886	0.0123509			CGTAGAGCACGATATTTGGTGGG-M2_Pos1:5_CG>TA	0.629566	0.611576
	CGGAGGGGTTAAGGTATGCACGG-M2_Pos5:9_GT>TA	0.0570447	0.0403538			CGTAGAGCACGATATTTGGTGGG-M2_Pos1:6_CA>AC	0.286139	0.540336
	CGGAGGGGTTAAGGTATGCACGG-M2_Pos9:11_TA>AC	0.146104	0.171429			CGTAGAGCACGATATTTGGTGGG-M2_Pos1:7_CG>TA	0.564324	1.10301
	CGGAGGGGTTAAGGTATGCACGG-M3_Pos5:9:11_GTA>TAC	0.0193945	0.0350711			CGTAGAGCACGATATTTGGTGGG-M2_Pos10:22_CG>TA	0.18312	0.211599
	CGGATAAAGTACCTGGTAGTGGG-M1_Pos14_T>C	0.379363	0.309371			CGTAGAGCACGATATTTGGTGGG-M2_Pos11:19_GG>CT	0.335323	0.568681
	CGGATAAAGTACCTGGTAGTGGG-M1_Pos20_T>A	0.545151	0.487936			CGTAGAGCACGATATTTGGTGGG-M2_Pos11:19_GG>TT	0.884833	0.698709
	CGGATAAAGTACCTGGTAGTGGG-M1_Pos7_A>T	0.694969	0.896679			CGTAGAGCACGATATTTGGTGGG-M2_Pos12:19_AG>GT	0.312048	0.652163
	CGGATAAAGTACCTGGTAGTGGG-M2_Pos14:20_TT>CA	0.0179372	0.0136519			CGTAGAGCACGATATTTGGTGGG-M2_Pos16:18_TG>GA	0.353705	0.389373
	CGGATAAAGTACCTGGTAGTGGG-M2_Pos7:14_AT>TC	0.0116429	0.019802			CGTAGAGCACGATATTTGGTGGG-M2_Pos18:19_GG>AA	0.467848	0.311362
	CGGATAAAGTACCTGGTAGTGGG-M2_Pos7:20_AT>TA	0.0639659	0.0473538			CGTAGAGCACGATATTTGGTGGG-M2_Pos18:20_GT>AG	0.411654	0.693891
	CGGATAAAGTACCTGGTAGTGGG-M3_Pos7:14:20_ATT>TCA	0.0576923	0.00759494			CGTAGAGCACGATATTTGGTGGG-M2_Pos2:13_GT>CC	0.306264	0.741257
	CGGCAGTATTCTCATGCACACGG-M1_Pos10_T>G	0.194412	0.290934			CGTAGAGCACGATATTTGGTGGG-M2_Pos2:15_GT>TC	0.156477	0.470133
	CGGCAGTATTCTCATGCACACGG-M1_Pos15_T>C	0.0922975	0.0974359			CGTAGAGCACGATATTTGGTGGG-M2_Pos2:16_GT>AA	0.607837	0.840843
	CGGCAGTATTCTCATGCACACGG-M1_Pos18_A>T	0.187305	0.221311			CGTAGAGCACGATATTTGGTGGG-M2_Pos2:16_GT>CA	0.624561	0.616053
	CGGCAGTATTCTCATGCACACGG-M2_Pos10:15_TT>GC	0.0152672	0.0140766			CGTAGAGCACGATATTTGGTGGG-M2_Pos2:16_GT>CC	0.830344	0.833017
	CGGCAGTATTCTCATGCACACGG-M2_Pos15:18_TA>CT	0.00928074	0.0166667			CGTAGAGCACGATATTTGGTGGG-M2_Pos2:16_GT>TA	0.333651	0.269697
	CGGCAGTATTCTCATGCACACGG-M3_Pos10:15:18_TTA>GCT	0.0152801	0.0310238			CGTAGAGCACGATATTTGGTGGG-M2_Pos2:18_GG>AA	0.871413	1.12384
	CGGCTACTTGTCAATAAACGTGG-M1_Pos11_T>A	0.564865	0.83557			CGTAGAGCACGATATTTGGTGGG-M2_Pos2:19_GG>CC	0.235147	0.872103
	CGGCTACTTGTCAATAAACGTGG-M1_Pos15_T>G	0.0357995	0.146045			CGTAGAGCACGATATTTGGTGGG-M2_Pos2:22_GG>CA	0.357434	0.952415
	CGGCTACTTGTCAATAAACGTGG-M1_Pos19_C>A	0.0452174	0.127451			CGTAGAGCACGATATTTGGTGGG-M2_Pos2:23_GG>AA	0.660117	0.410176
	CGGCTACTTGTCAATAAACGTGG-M2_Pos11:15_TT>AG	0.0457666	0.000908265			CGTAGAGCACGATATTTGGTGGG-M2_Pos2:3_GT>AC	1.03692	1.01155
	CGGCTACTTGTCAATAAACGTGG-M2_Pos15:19_TC>GA	0.0465116	0.0451389			CGTAGAGCACGATATTTGGTGGG-M2_Pos2:4_GA>TT	0.163116	0.181901
	CGGTCTTTGCTCACTTTGCCTGG-M1_Pos10_C>A	0.0124309	0.0198598			CGTAGAGCACGATATTTGGTGGG-M2_Pos2:5_GG>AA	0.646526	1.43261
	CGGTCTTTGCTCACTTTGCCTGG-M1_Pos17_T>C	0.0399619	0.0317348			CGTAGAGCACGATATTTGGTGGG-M2_Pos2:6_GA>AT	0.877533	1.04918
	CGGTCTTTGCTCACTTTGCCTGG-M1_Pos4_T>A	0.0213415	0.00967262			CGTAGAGCACGATATTTGGTGGG-M2_Pos2:7_GG>AA	0.425451	0.720669
	CGGTCTTTGCTCACTTTGCCTGG-M2_Pos10:17_CT>AC	0.0085796	0.0721785			CGTAGAGCACGATATTTGGTGGG-M2_Pos2:9_GA>AC	0.171758	0.373138
	CGGTCTTTGCTCACTTTGCCTGG-M2_Pos4:10_TC>AA	0.00713154	0.0345455			CGTAGAGCACGATATTTGGTGGG-M2_Pos2:9_GA>AT	0.363011	0.648295
	CGGTCTTTGCTCACTTTGCCTGG-M2_Pos4:17_TT>AC	0.0335196	0.00675325			CGTAGAGCACGATATTTGGTGGG-M2_Pos3:17_TT>CC	0.324725	0.446678
	CGGTCTTTGCTCACTTTGCCTGG-M3_Pos4:10:17_TCT>AAC	0.00150075	0.0238372			CGTAGAGCACGATATTTGGTGGG-M2_Pos3:19_TG>CC	0.229987	0.356954
	CGGTTAAGGGTTTACATAGAAGG-M1_Pos11_T>C	0.5	0.659864			CGTAGAGCACGATATTTGGTGGG-M2_Pos3:19_TG>GT	0.412658	0.735158
	CGGTTAAGGGTTTACATAGAAGG-M1_Pos13_T>A	0.127907	0.237852			CGTAGAGCACGATATTTGGTGGG-M2_Pos4:15_AT>GA	0.180786	0.269533
	CGGTTAAGGGTTTACATAGAAGG-M1_Pos4_T>C	0.505435	0.41433			CGTAGAGCACGATATTTGGTGGG-M2_Pos5:17_GT>CC	0.479411	0.631302
	CGGTTAAGGGTTTACATAGAAGG-M2_Pos11:13_TT>CA	0.0288809	0.00311526			CGTAGAGCACGATATTTGGTGGG-M2_Pos6:16_AT>GC	0.563395	0.473915
	CGGTTAAGGGTTTACATAGAAGG-M3_Pos4:11:13_TTT>CCA	0.0990991	0.0852018			CGTAGAGCACGATATTTGGTGGG-M2_Pos6:16_AT>TC	0.476201	0.435279
	CGTACTTTGGACTTCCATAGAGG-M1_Pos12_C>A	0.778443	0.675862			CGTAGAGCACGATATTTGGTGGG-M2_Pos6:20_AT>TA	0.520265	0.324166
	CGTACTTTGGACTTCCATAGAGG-M1_Pos14_T>C	0.522193	0.487234			CGTAGAGCACGATATTTGGTGGG-M2_Pos7:19_GG>CC	0.543148	0.801203
	CGTACTTTGGACTTCCATAGAGG-M1_Pos3_T>A	0.458034	0.640794			CGTAGAGCACGATATTTGGTGGG-M2_Pos8:18_CG>TA	0.285362	0.366114
	CGTACTTTGGACTTCCATAGAGG-M2_Pos12:14_CT>AC	0.0175719	0.0140625			CGTAGAGCACGATATTTGGTGGG-M2_Pos8:20_CT>TG	0.478413	0.817575
	CGTACTTTGGACTTCCATAGAGG-M2_Pos3:12_TC>AA	0.0309598	0.0244648			CGTAGAGCACGATATTTGGTGGG-M2_Pos9:10_AC>GT	0.38963	1.04437
	CGTACTTTGGACTTCCATAGAGG-M2_Pos3:14_TT>AC	0.119231	0.0352941			CGTAGAGCACGATATTTGGTGGG-M2_Pos9:19_AG>TC	0.505511	0.332768
	CGTACTTTGGACTTCCATAGAGG-M3_Pos3:12:14_TCT>AAC	0.0281955	0.0291439			CGTAGAGCACGATATTTGGTGGG-M3_Pos1:5:10_CGC>TTT	0.338927	0.636514
	CGTAGAGCACGATATTTGGTGGG-M1_Pos1_C>T	0.896386	0.963061			CGTCTCACGGAGCACGTAGTGGG-M1_Pos1_C>A	0.973454	0.922667
	CGTAGAGCACGATATTTGGTGGG-M1_Pos11_G>C	0.308374	0.308475			CGTCTCACGGAGCACGTAGTGGG-M1_Pos2_G>C	1.00347	0.996701
	CGTAGAGCACGATATTTGGTGGG-M1_Pos12_A>C	0.278559	0.263016			CGTCTCACGGAGCACGTAGTGGG-M1_Pos20_T>C	0.991456	1.14036
	CGTAGAGCACGATATTTGGTGGG-M1_Pos13_T>C	0.319106	0.333333			CGTCTCACGGAGCACGTAGTGGG-M2_Pos1:2_CG>AC	1.21254	1.06673
	CGTAGAGCACGATATTTGGTGGG-M1_Pos14_A>G	0.0592972	0.102941			CGTCTCACGGAGCACGTAGTGGG-M2_Pos1:20_CT>AC	0.892394	0.60283
	CGTAGAGCACGATATTTGGTGGG-M1_Pos15_T>A	0.521205	0.527694			CGTCTCACGGAGCACGTAGTGGG-M2_Pos2:20_GT>CC	0.745547	0.64536
	CGTAGAGCACGATATTTGGTGGG-M1_Pos16_T>A	0.611765	0.340741			CGTCTCACGGAGCACGTAGTGGG-M3_Pos1:2:20_CGT>ACC	0.713293	0.644318
	CGTAGAGCACGATATTTGGTGGG-M1_Pos16_T>C	0.206	0.151052			CGTCTGCCAGGCCGAGACTGTGG-M1_Pos17_A>G	0.729125	0.633702
	CGTAGAGCACGATATTTGGTGGG-M1_Pos16_T>G	0.219572	0.238062			CGTCTGCCAGGCCGAGACTGTGG-M1_Pos5_T>G	0.7925	0.79352
	CGTAGAGCACGATATTTGGTGGG-M1_Pos18_G>C	0.188612	0.0874636			CGTCTGCCAGGCCGAGACTGTGG-M1_Pos6_G>A	0.96533	1.03013
	CGTAGAGCACGATATTTGGTGGG-M1_Pos19_G>C	0.463415	0.417633			CGTCTGCCAGGCCGAGACTGTGG-M2_Pos5:17_TA>GG	0.598894	0.541865
	CGTAGAGCACGATATTTGGTGGG-M1_Pos19_G>T	0.550274	0.424635			CGTCTGCCAGGCCGAGACTGTGG-M2_Pos5:6_TG>GA	0.634688	0.369507
	CGTAGAGCACGATATTTGGTGGG-M1_Pos2_G>C	0.680473	0.925065			CGTCTGCCAGGCCGAGACTGTGG-M2_Pos6:17_GA>AG	0.243236	0.35205
	CGTAGAGCACGATATTTGGTGGG-M1_Pos2_G>T	0.86755	0.709273			CGTCTGCCAGGCCGAGACTGTGG-M3_Pos5:6:17_TGA>GAG	0.637257	0.67443
	CGTAGAGCACGATATTTGGTGGG-M1_Pos20_T>G	0.379524	0.349627			CGTGAAAACAGGGAAGCGGATGG-M1_Pos12_G>A	0.770756	0.707173
	CGTAGAGCACGATATTTGGTGGG-M1_Pos22_G>C	0.0381679	0.0503282			CGTGAAAACAGGGAAGCGGATGG-M1_Pos16_G>A	0.766499	0.98375
	CGTAGAGCACGATATTTGGTGGG-M1_Pos22_G>T	0.0543478	0.04039			CGTGAAAACAGGGAAGCGGATGG-M1_Pos22_G>A	0.675638	0.517023
	CGTAGAGCACGATATTTGGTGGG-M1_Pos23_G>C	0.0411255	0.0851293			CGTGAAAACAGGGAAGCGGATGG-M2_Pos12:22_GG>AA	0.57143	0.481441
	CGTAGAGCACGATATTTGGTGGG-M1_Pos3_T>G	0.66383	0.617096			CGTGACCAATAATGAAGTGTGGG-M1_Pos12_A>G	1.00001	0.817625
	CGTAGAGCACGATATTTGGTGGG-M1_Pos4_A>C	0.450059	0.34264			CGTGACCAATAATGAAGTGTGGG-M1_Pos15_A>G	1.31074	0.823922
	CGTAGAGCACGATATTTGGTGGG-M1_Pos4_A>G	0.75443	0.80303			CGTGACCAATAATGAAGTGTGGG-M1_Pos5_A>G	1.10428	0.875512
	CGTAGAGCACGATATTTGGTGGG-M1_Pos5_G>T	0.486517	0.610969			CGTGACCAATAATGAAGTGTGGG-M2_Pos12:15_AA>GG	0.341135	0.425729
	CGTAGAGCACGATATTTGGTGGG-M1_Pos6_A>T	0.795487	0.96129			CGTGACCAATAATGAAGTGTGGG-M2_Pos5:12_AA>GG	0.339106	0.213255
	CGTAGAGCACGATATTTGGTGGG-M1_Pos7_G>C	0.706131	0.66474			CGTGACCAATAATGAAGTGTGGG-M2_Pos5:15_AA>GG	0.897192	0.782725
	CGTAGAGCACGATATTTGGTGGG-M1_Pos7_G>T	0.537133	0.535398			CGTGACCAATAATGAAGTGTGGG-M3_Pos5:12:15_AAA>GGG	0.315661	0.430109
	CGTAGAGCACGATATTTGGTGGG-M2_Pos1:10_CC>AA	0.823389	0.691843			CGTTTGAGATTCTTGGAGGATGG-M1_Pos10_T>C	1.0376	1.06564
	CGTAGAGCACGATATTTGGTGGG-M2_Pos1:10_CC>AG	0.369748	0.410579			CGTTTGAGATTCTTGGAGGATGG-M1_Pos16_G>T	0.641153	0.432356
	CGTAGAGCACGATATTTGGTGGG-M2_Pos1:10_CC>GA	0.474632	0.625			CGTTTGAGATTCTTGGAGGATGG-M1_Pos3_T>A	0.419872	0.979807
	CGTAGAGCACGATATTTGGTGGG-M2_Pos1:10_CC>TT	0.929688	0.707641			CGTTTGAGATTCTTGGAGGATGG-M2_Pos10:16_TG>CT	0.575541	0.260623
	CGTAGAGCACGATATTTGGTGGG-M2_Pos1:11_CG>AT	0.517241	0.560561			CGTTTGAGATTCTTGGAGGATGG-M2_Pos3:10_TT>AC	0.0774334	0.289661
	CGTAGAGCACGATATTTGGTGGG-M2_Pos1:11_CG>GT	0.374761	0.401408			CGTTTGAGATTCTTGGAGGATGG-M2_Pos3:16_TG>AT	0.347502	0.668687
	CGTAGAGCACGATATTTGGTGGG-M2_Pos1:11_CG>TC	0.504823	0.623377			CGTTTGAGATTCTTGGAGGATGG-M3_Pos3:10:16_TTG>ACT	0.362582	0.085365
	CGTAGAGCACGATATTTGGTGGG-M2_Pos1:12_CA>AC	0.237423	0.239502			CGTTTGCCATTCCACGTCGCCGG-M1_Pos10_T>G	0.55084	0.463054
	CGTAGAGCACGATATTTGGTGGG-M2_Pos1:12_CA>GG	0.673724	0.481663			CGTTTGCCATTCCACGTCGCCGG-M1_Pos12_C>G	0.400224	0.333217
	CGTAGAGCACGATATTTGGTGGG-M2_Pos1:14_CA>TG	0.0223048	0.0278075			CGTTTGCCATTCCACGTCGCCGG-M1_Pos18_C>G	0.284542	0.242005
	CGTAGAGCACGATATTTGGTGGG-M2_Pos1:15_CT>AC	0.113426	0.251128			CGTTTGCCATTCCACGTCGCCGG-M2_Pos10:12_TC>GG	0.474551	0.30282
	CGTAGAGCACGATATTTGGTGGG-M2_Pos1:15_CT>GA	0.28781	0.244715			CGTTTGCCATTCCACGTCGCCGG-M2_Pos10:18_TC>GG	0.413664	0.372032
	CGTAGAGCACGATATTTGGTGGG-M2_Pos1:15_CT>GC	0.0430328	0.0772386			CGTTTGCCATTCCACGTCGCCGG-M2_Pos12:18_CC>GG	0.220676	0.347194
	CGTAGAGCACGATATTTGGTGGG-M2_Pos1:15_CT>TC	0.081106	0.0852053			CGTTTGCCATTCCACGTCGCCGG-M3_Pos10:12:18_TCC>GGG	0.517564	0.373406
	CGTAGAGCACGATATTTGGTGGG-M2_Pos1:15_CT>TG	0.0433145	0.0648			CTAGCTCATGGGCCCCGACTAGG-M1_Pos10_G>T	0.878268	0.838901
	CGTAGAGCACGATATTTGGTGGG-M2_Pos1:16_CT>AA	0.433628	0.608414			CTAGCTCATGGGCCCCGACTAGG-M1_Pos3_A>C	1.00725	0.874491
	CGTAGAGCACGATATTTGGTGGG-M2_Pos1:16_CT>AC	0.214151	0.193644			CTAGCTCATGGGCCCCGACTAGG-M1_Pos7_C>A	0.977503	1.07059
	CGTAGAGCACGATATTTGGTGGG-M2_Pos1:16_CT>GG	0.218333	0.308664			CTAGCTCATGGGCCCCGACTAGG-M2_Pos3:10_AG>CT	0.29683	0.256836
	CGTAGAGCACGATATTTGGTGGG-M2_Pos1:16_CT>TC	0.208539	0.0910781			CTAGCTCATGGGCCCCGACTAGG-M2_Pos3:7_AC>CA	0.402992	0.351247
	CGTAGAGCACGATATTTGGTGGG-M2_Pos1:16_CT>TG	0.171137	0.218573			CTAGCTCATGGGCCCCGACTAGG-M2_Pos7:10_CG>AT	0.920534	1.04169
	CGTAGAGCACGATATTTGGTGGG-M2_Pos1:17_CT>GA	0.446962	0.453757			CTAGCTCATGGGCCCCGACTAGG-M3_Pos3:7:10_ACG>CAT	0.327912	0.445807
	CGTAGAGCACGATATTTGGTGGG-M2_Pos1:17_CT>TA	0.424084	0.464115			CTAGCTTGCGGGTGTGCACGAGG-M1_Pos12_G>A	0.642439	0.921617
	CGTAGAGCACGATATTTGGTGGG-M2_Pos1:18_CG>AA	0.722581	0.789799			CTAGCTTGCGGGTGTGCACGAGG-M1_Pos3_A>C	1.02781	1.14408
	CGTAGAGCACGATATTTGGTGGG-M2_Pos1:18_CG>AC	0.179803	0.156695			CTAGCTTGCGGGTGTGCACGAGG-M1_Pos8_G>A	0.673625	0.68057
	CGTAGAGCACGATATTTGGTGGG-M2_Pos1:18_CG>TA	0.835616	0.837719			CTAGCTTGCGGGTGTGCACGAGG-M2_Pos3:12_AG>CA	0.357768	0.62877
	CGTAGAGCACGATATTTGGTGGG-M2_Pos1:19_CG>AT	0.517923	0.461771			CTAGCTTGCGGGTGTGCACGAGG-M2_Pos3:8_AG>CA	0.15622	0.174646
	CGTAGAGCACGATATTTGGTGGG-M2_Pos1:19_CG>GA	0.524439	0.46318			CTAGCTTGCGGGTGTGCACGAGG-M2_Pos8:12_GG>AA	0.474357	0.563948
	CGTAGAGCACGATATTTGGTGGG-M2_Pos1:19_CG>GT	0.455847	0.588015			CTAGCTTGCGGGTGTGCACGAGG-M3_Pos3:8:12_AGG>CAA	0.322663	0.236365
	CGTAGAGCACGATATTTGGTGGG-M2_Pos1:19_CG>TC	0.373591	0.350345			CTATAATACTTGTTGGTGCGTGG-M1_Pos1_C>G	0.339913	0.941964
	CGTAGAGCACGATATTTGGTGGG-M2_Pos1:2_CG>AA	0.795122	0.666667			CTATAATACTTGTTGGTGCGTGG-M1_Pos13_T>G	0.798424	0.237889
	CGTAGAGCACGATATTTGGTGGG-M2_Pos1:2_CG>TA	0.721805	0.797136			CTATAATACTTGTTGGTGCGTGG-M1_Pos18_G>C	0.242701	0.482673
	CGTAGAGCACGATATTTGGTGGG-M2_Pos1:2_CG>TC	0.871875	0.882609			CTATAATACTTGTTGGTGCGTGG-M2_Pos1:13_CT>GG	0.743023	0.231023
	CGTAGAGCACGATATTTGGTGGG-M2_Pos1:2_CG>TT	0.738916	0.666667			CTATAATACTTGTTGGTGCGTGG-M2_Pos1:18_CG>GC	0.476868	0.58654
	CGTAGAGCACGATATTTGGTGGG-M2_Pos1:20_CT>AG	0.19422	0.172632			CTATAATACTTGTTGGTGCGTGG-M2_Pos13:18_TG>GC	0.730643	0.703578
	CGTAGAGCACGATATTTGGTGGG-M2_Pos1:20_CT>TA	0.268763	0.230248			CTATAATACTTGTTGGTGCGTGG-M3_Pos1:13:18_CTG>GGC	1.0663	0.871994
	CGTAGAGCACGATATTTGGTGGG-M2_Pos1:20_CT>TC	0.136638	0.102066			CTCCACGATCCGATGTGCAGCGG-M1_Pos20_G>A	0.668634	0.901994
	CGTAGAGCACGATATTTGGTGGG-M2_Pos1:20_CT>TG	0.131484	0.0827957			CTCCACGATCCGATGTGCAGCGG-M1_Pos3_C>G	0.359129	0.393921
	CGTAGAGCACGATATTTGGTGGG-M2_Pos1:22_CG>AA	0.235864	0.289969			CTCCACGATCCGATGTGCAGCGG-M1_Pos9_T>G	0.840126	0.715476
	CGTAGAGCACGATATTTGGTGGG-M2_Pos1:23_CG>AA	0.0774869	0.154506			CTCCACGATCCGATGTGCAGCGG-M2_Pos3:20_CG>GA	0.399016	0.468823
	CGTAGAGCACGATATTTGGTGGG-M2_Pos1:23_CG>TA	0.144254	0.161332			CTCCACGATCCGATGTGCAGCGG-M2_Pos3:9_CT>GG	0.504865	0.381579
	CGTAGAGCACGATATTTGGTGGG-M2_Pos1:3_CT>GA	0.724971	0.641698			CTCCACGATCCGATGTGCAGCGG-M2_Pos9:20_TG>GA	0.448665	0.538457
	CGTAGAGCACGATATTTGGTGGG-M2_Pos1:3_CT>GC	0.538144	0.445017			CTCCACGATCCGATGTGCAGCGG-M3_Pos3:9:20_CTG>GGA	0.220254	0.358684
	CGTAGAGCACGATATTTGGTGGG-M2_Pos1:3_CT>TA	0.820064	0.825183			CTCGGCAACGTCGAAACATTTGG-M1_Pos14_A>C	0.980069	0.771249
	CGTAGAGCACGATATTTGGTGGG-M2_Pos1:3_CT>TG	0.691456	0.689189			CTCGGCAACGTCGAAACATTTGG-M1_Pos15_A>G	0.772733	0.602916
	CGTAGAGCACGATATTTGGTGGG-M2_Pos1:4_CA>GT	0.463018	0.521866			CTCGGCAACGTCGAAACATTTGG-M1_Pos17_C>A	0.294417	0.480503
	CGTAGAGCACGATATTTGGTGGG-M2_Pos1:4_CA>TG	0.798693	0.770889			CTCGGCAACGTCGAAACATTTGG-M2_Pos14:15_AA>CG	0.371575	0.434195
	CGTAGAGCACGATATTTGGTGGG-M2_Pos1:4_CA>TT	0.659933	0.632479			CTCGGCAACGTCGAAACATTTGG-M2_Pos14:17_AC>CA	0.242961	0.367802
	CGTAGAGCACGATATTTGGTGGG-M2_Pos1:5_CG>AC	0.705534	0.644828			CTCGGCAACGTCGAAACATTTGG-M2_Pos15:17_AC>GA	0.693081	0.57379
	CGTAGAGCACGATATTTGGTGGG-M2_Pos1:5_CG>GA	0.68787	0.811436			CTCGGCAACGTCGAAACATTTGG-M3_Pos14:15:17_AAC>CGA	0.500857	0.320357
	CGTAGAGCACGATATTTGGTGGG-M2_Pos1:5_CG>TA	0.707724	0.885714			CTCTCGCAGCCTATTCATGCCGG-M1_Pos15_T>A	0.448417	0.500462
	CGTAGAGCACGATATTTGGTGGG-M2_Pos1:6_CA>AC	0.620042	0.541147			CTCTCGCAGCCTATTCATGCCGG-M1_Pos18_T>A	0.534807	0.427235
	CGTAGAGCACGATATTTGGTGGG-M2_Pos1:6_CA>AT	0.648796	0.685437			CTCTCGCAGCCTATTCATGCCGG-M1_Pos9_G>T	0.395704	0.352724
	CGTAGAGCACGATATTTGGTGGG-M2_Pos1:7_CG>AT	0.613687	0.534483			CTCTCGCAGCCTATTCATGCCGG-M2_Pos15:18_TT>AA	0.725729	0.420111
	CGTAGAGCACGATATTTGGTGGG-M2_Pos1:7_CG>TA	0.73913	0.949468			CTCTCGCAGCCTATTCATGCCGG-M2_Pos9:15_GT>TA	0.385439	0.475167
	CGTAGAGCACGATATTTGGTGGG-M2_Pos1:8_CC>AT	0.813314	0.711146			CTCTCGCAGCCTATTCATGCCGG-M2_Pos9:18_GT>TA	0.337438	0.289177
	CGTAGAGCACGATATTTGGTGGG-M2_Pos1:8_CC>TA	0.741987	0.673667			CTCTCGCAGCCTATTCATGCCGG-M3_Pos9:15:18_GTT>TAA	0.592548	0.387909
	CGTAGAGCACGATATTTGGTGGG-M2_Pos1:8_CC>TG	0.715152	0.59249			CTCTGACCCAGTCCAGTAGCAGG-M1_Pos18_A>G	0.356021	0.438324
	CGTAGAGCACGATATTTGGTGGG-M2_Pos1:9_CA>AG	0.614251	0.591716			CTCTGACCCAGTCCAGTAGCAGG-M1_Pos3_C>T	0.660304	0.568574
	CGTAGAGCACGATATTTGGTGGG-M2_Pos1:9_CA>GG	0.6	0.625185			CTCTGACCCAGTCCAGTAGCAGG-M1_Pos6_A>T	1.27745	0.984264
	CGTAGAGCACGATATTTGGTGGG-M2_Pos1:9_CA>GT	0.450867	0.419125			CTCTGACCCAGTCCAGTAGCAGG-M2_Pos3:18_CA>TG	0.546101	0.417499
	CGTAGAGCACGATATTTGGTGGG-M2_Pos10:22_CG>TA	0.0609626	0.115519			CTCTGACCCAGTCCAGTAGCAGG-M2_Pos3:6_CA>TT	0.202078	0.184061
	CGTAGAGCACGATATTTGGTGGG-M2_Pos11:12_GA>AG	0.0717593	0.156643			CTCTGACCCAGTCCAGTAGCAGG-M2_Pos6:18_AA>TG	0.37452	0.440435
	CGTAGAGCACGATATTTGGTGGG-M2_Pos11:13_GT>AC	0.0461394	0.0391753			CTCTGACCCAGTCCAGTAGCAGG-M3_Pos3:6:18_CAA>TTG	0.254191	0.217922
	CGTAGAGCACGATATTTGGTGGG-M2_Pos11:15_GT>AA	0.0602125	0.120494			CTCTTGTGACTTGCCACCCCGGG-M1_Pos11_T>G	0.717569	0.637836
	CGTAGAGCACGATATTTGGTGGG-M2_Pos11:19_GG>CT	0.0309735	0.0252951			CTCTTGTGACTTGCCACCCCGGG-M1_Pos2_T>G	0.857869	0.927637
	CGTAGAGCACGATATTTGGTGGG-M2_Pos11:19_GG>TT	0.0331384	0.0713166			CTCTTGTGACTTGCCACCCCGGG-M1_Pos9_A>G	0.963761	0.958673
	CGTAGAGCACGATATTTGGTGGG-M2_Pos11:20_GT>CA	0.0203327	0.00467017			CTCTTGTGACTTGCCACCCCGGG-M2_Pos2:11_TT>GG	0.655484	0.499339
	CGTAGAGCACGATATTTGGTGGG-M2_Pos11:20_GT>CG	0.0360963	0.00144928			CTCTTGTGACTTGCCACCCCGGG-M2_Pos2:9_TA>GG	0.610885	0.441433
	CGTAGAGCACGATATTTGGTGGG-M2_Pos11:20_GT>TG	0.00481348	0.0243309			CTCTTGTGACTTGCCACCCCGGG-M2_Pos9:11_AT>GG	0.26883	0.227765
	CGTAGAGCACGATATTTGGTGGG-M2_Pos12:19_AG>GC	0.0394286	0.019802			CTCTTGTGACTTGCCACCCCGGG-M3_Pos2:9:11_TAT>GGG	0.518316	0.475298
	CGTAGAGCACGATATTTGGTGGG-M2_Pos12:19_AG>GT	0.00985222	0.0105541			CTGAGGATACTAGTGCATAATGG-M1_Pos15_G>C	0.458853	0.539235
	CGTAGAGCACGATATTTGGTGGG-M2_Pos12:22_AG>GA	0.0298786	0.0789916			CTGAGGATACTAGTGCATAATGG-M1_Pos19_A>T	0.729428	1.01348
	CGTAGAGCACGATATTTGGTGGG-M2_Pos15:16_TT>AA	0.12091	0.0709505			CTGAGGATACTAGTGCATAATGG-M2_Pos1:15_CG>GC	0.622929	0.843882
	CGTAGAGCACGATATTTGGTGGG-M2_Pos15:19_TG>AA	0.0344828	0.0650407			CTGAGGATACTAGTGCATAATGG-M2_Pos1:19_CA>GT	1.06014	0.793522
	CGTAGAGCACGATATTTGGTGGG-M2_Pos16:18_TG>GA	0.0565709	0.0529707			CTGAGGATACTAGTGCATAATGG-M2_Pos15:19_GA>CT	0.368457	1.02597
	CGTAGAGCACGATATTTGGTGGG-M2_Pos16:19_TG>AA	0.0558313	0.0375391			CTGAGGATACTAGTGCATAATGG-M3_Pos1:15:19_CGA>GCT	0.722082	1.01887
	CGTAGAGCACGATATTTGGTGGG-M2_Pos16:19_TG>AC	0.00153139	0.0303571			CTGGGCAGCGGTTTCGCCGTGGG-M1_Pos1_C>A	1.12151	1.03135
	CGTAGAGCACGATATTTGGTGGG-M2_Pos16:19_TG>AT	0.00830189	0.0136612			CTGGGCAGCGGTTTCGCCGTGGG-M1_Pos14_T>G	0.348586	0.257628
	CGTAGAGCACGATATTTGGTGGG-M2_Pos16:19_TG>CA	0.0841121	0.0669014			CTGGGCAGCGGTTTCGCCGTGGG-M1_Pos6_C>G	0.838917	1.21437
	CGTAGAGCACGATATTTGGTGGG-M2_Pos16:19_TG>CC	0.0180624	0.0179045			CTGGGCAGCGGTTTCGCCGTGGG-M2_Pos1:14_CT>AG	0.656223	0.659001
	CGTAGAGCACGATATTTGGTGGG-M2_Pos16:19_TG>CT	0.00714286	0.00498339			CTGGGCAGCGGTTTCGCCGTGGG-M2_Pos1:6_CC>AG	0.917923	1.18377
	CGTAGAGCACGATATTTGGTGGG-M2_Pos17:20_TT>CG	0.0352069	0.00422535			CTGGGCAGCGGTTTCGCCGTGGG-M2_Pos6:14_CT>GG	0.576285	0.617805
	CGTAGAGCACGATATTTGGTGGG-M2_Pos18:19_GG>AA	0.20765	0.151292			CTGGGCAGCGGTTTCGCCGTGGG-M3_Pos1:6:14_CCT>AGG	0.437554	0.567689
	CGTAGAGCACGATATTTGGTGGG-M2_Pos18:20_GT>AG	0.0285714	0.11828			CTGGTGGACCTGAGCCAAGCAGG-M1_Pos13_A>G	0.424309	0.563075
	CGTAGAGCACGATATTTGGTGGG-M2_Pos18:22_GG>AA	0.0701107	0.0675477			CTGGTGGACCTGAGCCAAGCAGG-M1_Pos15_C>G	0.49716	0.435741
	CGTAGAGCACGATATTTGGTGGG-M2_Pos19:20_GT>AC	0.0613757	0.0284519			CTGGTGGACCTGAGCCAAGCAGG-M1_Pos16_C>G	0.429269	0.273666
	CGTAGAGCACGATATTTGGTGGG-M2_Pos19:20_GT>TA	0.0379464	0.0906593			CTGGTGGACCTGAGCCAAGCAGG-M2_Pos13:15_AC>GG	0.225696	0.194457
	CGTAGAGCACGATATTTGGTGGG-M2_Pos19:20_GT>TG	0.0182692	0.045709			CTGGTGGACCTGAGCCAAGCAGG-M2_Pos13:16_AC>GG	0.204213	0.309585
	CGTAGAGCACGATATTTGGTGGG-M2_Pos19:23_GG>AA	0.0120968	0.0365497			CTGGTGGACCTGAGCCAAGCAGG-M2_Pos15:16_CC>GG	0.210301	0.189004
	CGTAGAGCACGATATTTGGTGGG-M2_Pos2:10_GC>TT	0.15534	0.109541			CTGGTGGACCTGAGCCAAGCAGG-M3_Pos13:15:16_ACC>GGG	0.170999	0.184488
	CGTAGAGCACGATATTTGGTGGG-M2_Pos2:11_GG>AC	0.357741	0.324324			CTTAACAATTGGCAACATATTGG-M1_Pos11_G>C	0.668946	0.429651
	CGTAGAGCACGATATTTGGTGGG-M2_Pos2:11_GG>CC	0.118852	0.193604			CTTAACAATTGGCAACATATTGG-M1_Pos19_A>T	2.09276	0.441921
	CGTAGAGCACGATATTTGGTGGG-M2_Pos2:12_GA>AC	0.148688	0.0992736			CTTAACAATTGGCAACATATTGG-M2_Pos11:12_GG>CC	0.883886	0.319484
	CGTAGAGCACGATATTTGGTGGG-M2_Pos2:13_GT>AC	0.375421	0.367568			CTTAACAATTGGCAACATATTGG-M2_Pos11:19_GA>CT	0.736236	1.01836
	CGTAGAGCACGATATTTGGTGGG-M2_Pos2:13_GT>CC	0.234894	0.195732			CTTAACAATTGGCAACATATTGG-M2_Pos12:19_GA>CT	0.700713	0.349864
	CGTAGAGCACGATATTTGGTGGG-M2_Pos2:14_GA>AG	0.0961538	0.0406583			CTTAACAATTGGCAACATATTGG-M3_Pos11:12:19_GGA>CCT	0.61596	0.467094
	CGTAGAGCACGATATTTGGTGGG-M2_Pos2:15_GT>TC	0.023976	0.050996			CTTAGGTGTGAACTATACTCGGG-M1_Pos15_A>T	0.493928	0.80275
	CGTAGAGCACGATATTTGGTGGG-M2_Pos2:16_GT>AA	0.199647	0.272997			CTTAGGTGTGAACTATACTCGGG-M1_Pos4_A>T	1.11597	0.984191
	CGTAGAGCACGATATTTGGTGGG-M2_Pos2:16_GT>CA	0.256744	0.247225			CTTAGGTGTGAACTATACTCGGG-M1_Pos9_T>C	0.730988	0.95264
	CGTAGAGCACGATATTTGGTGGG-M2_Pos2:16_GT>CC	0.137998	0.138171			CTTAGGTGTGAACTATACTCGGG-M2_Pos4:15_AA>TT	0.282658	0.769966
	CGTAGAGCACGATATTTGGTGGG-M2_Pos2:16_GT>CG	0.0979098	0.160355			CTTAGGTGTGAACTATACTCGGG-M2_Pos4:9_AT>TC	0.964053	0.701243
	CGTAGAGCACGATATTTGGTGGG-M2_Pos2:16_GT>TA	0.0454545	0.170306			CTTAGGTGTGAACTATACTCGGG-M2_Pos9:15_TA>CT	0.871089	0.658176
	CGTAGAGCACGATATTTGGTGGG-M2_Pos2:16_GT>TG	0.0526316	0.0290792			CTTAGGTGTGAACTATACTCGGG-M3_Pos4:9:15_ATA>TCT	0.604972	0.655743
	CGTAGAGCACGATATTTGGTGGG-M2_Pos2:17_GT>AA	0.157647	0.200913			CTTCACGGCGGTAACGTCAGCGG-M1_Pos12_T>C	0.556823	0.801858
	CGTAGAGCACGATATTTGGTGGG-M2_Pos2:18_GG>AA	0.597122	0.598592			CTTCACGGCGGTAACGTCAGCGG-M1_Pos15_C>G	0.378092	0.279233
	CGTAGAGCACGATATTTGGTGGG-M2_Pos2:19_GG>AA	0.467066	0.397129			CTTCACGGCGGTAACGTCAGCGG-M1_Pos7_G>C	0.765047	1.07706
	CGTAGAGCACGATATTTGGTGGG-M2_Pos2:19_GG>AT	0.446367	0.413534			CTTCACGGCGGTAACGTCAGCGG-M2_Pos12:15_TC>CG	0.310101	0.273641
	CGTAGAGCACGATATTTGGTGGG-M2_Pos2:19_GG>CC	0.278649	0.285914			CTTCACGGCGGTAACGTCAGCGG-M2_Pos7:12_GT>CC	0.317578	0.423775
	CGTAGAGCACGATATTTGGTGGG-M2_Pos2:20_GT>AC	0.1875	0.073913			CTTCACGGCGGTAACGTCAGCGG-M2_Pos7:15_GC>CG	0.454983	0.471137
	CGTAGAGCACGATATTTGGTGGG-M2_Pos2:20_GT>CC	0.0751323	0.076223			CTTCACGGCGGTAACGTCAGCGG-M3_Pos7:12:15_GTC>CCG	0.359134	0.381907
	CGTAGAGCACGATATTTGGTGGG-M2_Pos2:20_GT>TA	0.100796	0.122682			CTTCCATACTTTCTCTTCACAGG-M1_Pos10_T>G	0.693429	0.439785
	CGTAGAGCACGATATTTGGTGGG-M2_Pos2:22_GG>CA	0.146209	0.200401			CTTCCATACTTTCTCTTCACAGG-M1_Pos2_T>A	0.635022	0.315176
	CGTAGAGCACGATATTTGGTGGG-M2_Pos2:22_GG>TA	0.15274	0.186505			CTTCCATACTTTCTCTTCACAGG-M1_Pos22_G>C	0.347923	0.308392
	CGTAGAGCACGATATTTGGTGGG-M2_Pos2:23_GG>AA	0.034296	0.119449			CTTCCATACTTTCTCTTCACAGG-M2_Pos10:22_TG>GC	0.637783	0.261176
	CGTAGAGCACGATATTTGGTGGG-M2_Pos2:23_GG>CA	0.09375	0.0931677			CTTCCATACTTTCTCTTCACAGG-M2_Pos2:10_TT>AG	0.498622	0.413995
	CGTAGAGCACGATATTTGGTGGG-M2_Pos2:3_GT>AA	0.785985	0.71732			CTTCCATACTTTCTCTTCACAGG-M2_Pos2:22_TG>AC	0.40489	0.36677
	CGTAGAGCACGATATTTGGTGGG-M2_Pos2:3_GT>AC	0.579972	0.632987			CTTCCATACTTTCTCTTCACAGG-M3_Pos2:10:22_TTG>AGC	0.653977	0.372097
	CGTAGAGCACGATATTTGGTGGG-M2_Pos2:3_GT>CA	0.817923	0.587253			CTTCCTGCGTAAAGGGTTTGAGG-M1_Pos13_A>C	0.530344	0.658423
	CGTAGAGCACGATATTTGGTGGG-M2_Pos2:3_GT>CC	0.714067	0.558884			CTTCCTGCGTAAAGGGTTTGAGG-M1_Pos17_T>C	0.767897	0.740856
	CGTAGAGCACGATATTTGGTGGG-M2_Pos2:3_GT>TC	0.530418	0.511918			CTTCCTGCGTAAAGGGTTTGAGG-M1_Pos9_G>C	0.421695	0.893042
	CGTAGAGCACGATATTTGGTGGG-M2_Pos2:3_GT>TG	0.693161	0.763403			CTTCCTGCGTAAAGGGTTTGAGG-M2_Pos13:17_AT>CC	0.508108	0.485506
	CGTAGAGCACGATATTTGGTGGG-M2_Pos2:4_GA>AG	0.37332	0.356083			CTTCCTGCGTAAAGGGTTTGAGG-M2_Pos9:13_GA>CC	0.236842	0.392504
	CGTAGAGCACGATATTTGGTGGG-M2_Pos2:4_GA>CT	0.0858209	0.1097			CTTCCTGCGTAAAGGGTTTGAGG-M2_Pos9:17_GT>CC	0.277889	0.119893
	CGTAGAGCACGATATTTGGTGGG-M2_Pos2:4_GA>TT	0.0986647	0.0903915			CTTCCTGCGTAAAGGGTTTGAGG-M3_Pos9:13:17_GAT>CCC	0.418789	0.583108
	CGTAGAGCACGATATTTGGTGGG-M2_Pos2:5_GG>AA	0.495536	0.495622			CTTGCCCCACAGGGCAGTAACGG-M3_Pos1:11:19_CAA>AGG	0.0733873	0.171305
	CGTAGAGCACGATATTTGGTGGG-M2_Pos2:6_GA>AG	0.575931	0.567383			CTTGCCCCACAGGGCAGTAACGG-M4_Pos1:2:18:21_CTTC>GCCA	0.295276	0.607845
	CGTAGAGCACGATATTTGGTGGG-M2_Pos2:6_GA>AT	0.177494	0.16198			CTTGCCCCACAGGGCAGTAACGG-M4_Pos1:2:3:21_CTTC>TCAG	0.610246	0.418828
	CGTAGAGCACGATATTTGGTGGG-M2_Pos2:7_GG>AA	0.693611	0.696169			CTTGCCCCACAGGGCAGTAACGG-M4_Pos1:3:18:21_CTTC>GGGT	0.163561	0.105712
	CGTAGAGCACGATATTTGGTGGG-M2_Pos2:7_GG>AT	0.120354	0.153727			CTTGCCCCACAGGGCAGTAACGG-M4_Pos10:16:19:21_CAAC>GTTA	0.901891	0.249039
	CGTAGAGCACGATATTTGGTGGG-M2_Pos2:8_GC>AA	0.192246	0.115385			CTTGCCCCACAGGGCAGTAACGG-M4_Pos2:4:5:21_TGCC>CCTA	0.155123	0.505587
	CGTAGAGCACGATATTTGGTGGG-M2_Pos2:8_GC>TT	0.408313	0.384615			CTTGCCCCACAGGGCAGTAACGG-M4_Pos3:15:18:21_TCTC>ATGA	0.0794507	0.471198
	CGTAGAGCACGATATTTGGTGGG-M2_Pos2:9_GA>AC	0.100097	0.0873702			CTTGCCCCACAGGGCAGTAACGG-M4_Pos3:9:20:21_TAAC>CTGT	0.29388	0.0435286
	CGTAGAGCACGATATTTGGTGGG-M2_Pos2:9_GA>AT	0.108148	0.141434			CTTGCCCCACAGGGCAGTAACGG-M4_Pos4:5:19:21_GCAC>CACT	0.528609	0.444746
	CGTAGAGCACGATATTTGGTGGG-M2_Pos2:9_GA>CG	0.163978	0.210049			CTTTAGCAACATCATTACAATGG-M1_Pos11_A>C	0.354031	0.611055
	CGTAGAGCACGATATTTGGTGGG-M2_Pos2:9_GA>TG	0.0904059	0.103203			CTTTAGCAACATCATTACAATGG-M1_Pos3_T>C	0.662579	1.72926
	CGTAGAGCACGATATTTGGTGGG-M2_Pos20:22_TG>GA	0.063197	0.0326741			CTTTAGCAACATCATTACAATGG-M1_Pos9_A>G	1.01866	1.75978
	CGTAGAGCACGATATTTGGTGGG-M2_Pos20:23_TG>AC	0.0379061	0.0466786			CTTTAGCAACATCATTACAATGG-M2_Pos3:11_TA>CC	0.595817	1.25651
	CGTAGAGCACGATATTTGGTGGG-M2_Pos20:23_TG>AT	0.00286944	0.00512821			CTTTAGCAACATCATTACAATGG-M2_Pos3:9_TA>CG	0.441637	0.823809
	CGTAGAGCACGATATTTGGTGGG-M2_Pos20:23_TG>CT	0.0330368	0.0220162			CTTTAGCAACATCATTACAATGG-M2_Pos9:11_AA>GC	0.428349	0.471385
	CGTAGAGCACGATATTTGGTGGG-M2_Pos3:17_TT>CC	0.0221088	0.125723			CTTTAGCAACATCATTACAATGG-M3_Pos3:9:11_TAA>CGC	0.648207	1.71328
	CGTAGAGCACGATATTTGGTGGG-M2_Pos3:19_TG>AT	0.131805	0.0733945			CTTTCTCATATGCTGCCCTGAGG-M1_Pos15_G>C	0.966531	0.732023
	CGTAGAGCACGATATTTGGTGGG-M2_Pos3:19_TG>CC	0.0354478	0.0227987			CTTTCTCATATGCTGCCCTGAGG-M1_Pos19_T>G	0.736779	0.902823
	CGTAGAGCACGATATTTGGTGGG-M2_Pos3:19_TG>GT	0.0399419	0.0420054			CTTTCTCATATGCTGCCCTGAGG-M1_Pos3_T>C	0.429796	0.347931
	CGTAGAGCACGATATTTGGTGGG-M2_Pos3:4_TA>AT	0.0606532	0.064759			CTTTCTCATATGCTGCCCTGAGG-M2_Pos15:19_GT>CG	0.171592	0.226661
	CGTAGAGCACGATATTTGGTGGG-M2_Pos3:9_TA>CG	0.0715693	0.0949275			CTTTCTCATATGCTGCCCTGAGG-M2_Pos3:15_TG>CC	0.505106	0.46685
	CGTAGAGCACGATATTTGGTGGG-M2_Pos4:13_AT>GC	0.0919355	0.161778			CTTTCTCATATGCTGCCCTGAGG-M2_Pos3:19_TT>CG	0.311343	0.416404
	CGTAGAGCACGATATTTGGTGGG-M2_Pos4:13_AT>TC	0.0394737	0.0711009			CTTTCTCATATGCTGCCCTGAGG-M3_Pos3:15:19_TGT>CCG	0.350791	0.48975
	CGTAGAGCACGATATTTGGTGGG-M2_Pos4:15_AT>GA	0.0895833	0.0326383			GAAAGGAACCCGACATACACCGG-M1_Pos20_C>T	0.602482	0.656714
	CGTAGAGCACGATATTTGGTGGG-M2_Pos4:16_AT>GA	0.0590747	0.0611684			GAAAGGAACCCGACATACACCGG-M1_Pos22_G>T	0.679492	0.857427
	CGTAGAGCACGATATTTGGTGGG-M2_Pos4:16_AT>GC	0.04662	0.081448			GAAAGGAACCCGACATACACCGG-M1_Pos3_A>G	0.776402	0.665623
	CGTAGAGCACGATATTTGGTGGG-M2_Pos4:20_AT>GG	0.0223714	0.0474614			GAAAGGAACCCGACATACACCGG-M2_Pos20:22_CG>TT	0.399293	0.306205
	CGTAGAGCACGATATTTGGTGGG-M2_Pos4:20_AT>TG	0.0182342	0.0192308			GAAAGGAACCCGACATACACCGG-M2_Pos3:20_AC>GT	0.665488	0.696336
	CGTAGAGCACGATATTTGGTGGG-M2_Pos4:8_AC>GT	0.109017	0.0562948			GAAAGGAACCCGACATACACCGG-M2_Pos3:22_AG>GT	0.221829	0.086427
	CGTAGAGCACGATATTTGGTGGG-M2_Pos4:9_AA>GG	0.0819304	0.0380952			GAAAGGAACCCGACATACACCGG-M3_Pos3:20:22_ACG>GTT	0.347758	0.358693
	CGTAGAGCACGATATTTGGTGGG-M2_Pos5:15_GT>AA	0.0826667	0.188088			GAAATAGGGCTAGAAGCCCGCGG-M1_Pos10_C>T	0.419455	0.780345
	CGTAGAGCACGATATTTGGTGGG-M2_Pos5:17_GT>CC	0.0267765	0.0414634			GAAATAGGGCTAGAAGCCCGCGG-M1_Pos3_A>T	0.659026	0.696676
	CGTAGAGCACGATATTTGGTGGG-M2_Pos5:19_GG>CA	0.0611888	0.206687			GAAATAGGGCTAGAAGCCCGCGG-M1_Pos5_T>A	0.581062	0.951297
	CGTAGAGCACGATATTTGGTGGG-M2_Pos5:19_GG>CC	0.0334773	0.0676983			GAAATAGGGCTAGAAGCCCGCGG-M2_Pos3:10_AC>TT	0.636262	1.17601
	CGTAGAGCACGATATTTGGTGGG-M2_Pos5:20_GT>AC	0.0210057	0.0273088			GAAATAGGGCTAGAAGCCCGCGG-M2_Pos3:5_AT>TA	0.695063	1.08859
	CGTAGAGCACGATATTTGGTGGG-M2_Pos5:22_GG>CA	0.0964467	0.0532915			GAAATAGGGCTAGAAGCCCGCGG-M2_Pos5:10_TC>AT	0.898739	1.15156
	CGTAGAGCACGATATTTGGTGGG-M2_Pos5:23_GG>AA	0.0339703	0.0493274			GAAATAGGGCTAGAAGCCCGCGG-M3_Pos3:5:10_ATC>TAT	0.286058	0.651676
	CGTAGAGCACGATATTTGGTGGG-M2_Pos5:6_GA>AG	0.446078	0.417021			GAACACAAAGCATAGACTGCGGG-M3_Pos9:17:21_ACG>TTC	0.303384	0.192376
	CGTAGAGCACGATATTTGGTGGG-M2_Pos5:6_GA>AT	0.0445545	0.0977723			GAACACAAAGCATAGACTGCGGG-M4_Pos3:14:20:21_AACG>TGAA	0.305534	0.147488
	CGTAGAGCACGATATTTGGTGGG-M2_Pos5:7_GG>AA	0.131285	0.171111			GAACACAAAGCATAGACTGCGGG-M5_Pos1:6:21:22:23_GCGGG>ATAAA	0.483349	0.307878
	CGTAGAGCACGATATTTGGTGGG-M2_Pos6:10_AC>GT	0.0821918	0.0673077			GAACACAAAGCATAGACTGCGGG-M5_Pos3:13:15:20:21_ATGCG>CGCGA	0.681497	0.203127
	CGTAGAGCACGATATTTGGTGGG-M2_Pos6:16_AT>GC	0.0940325	0.113386			GAAGGAGTTCGCCAAAGCCAAGG-M3_Pos1:8:10_GTC>AAA	0.800949	0.40869
	CGTAGAGCACGATATTTGGTGGG-M2_Pos6:16_AT>TC	0.0377456	0.0292887			GAAGGAGTTCGCCAAAGCCAAGG-M3_Pos2:5:11_AGG>GAA	0.937372	0.87473
	CGTAGAGCACGATATTTGGTGGG-M2_Pos6:17_AT>GC	0.0901372	0.125096			GAAGGAGTTCGCCAAAGCCAAGG-M4_Pos4:7:10:21_GGCA>TCAG	0.602798	0.429729
	CGTAGAGCACGATATTTGGTGGG-M2_Pos6:18_AG>GA	0.272727	0.221601			GAAGGAGTTCGCCAAAGCCAAGG-M4_Pos8:11:21:22_TGAG>ATTA	0.680524	0.444223
	CGTAGAGCACGATATTTGGTGGG-M2_Pos6:19_AG>TC	0.131757	0.111849			GAAGGAGTTCGCCAAAGCCAAGG-M5_Pos3:4:5:21:22_AGGAG>GTAGA	0.251369	0.187395
	CGTAGAGCACGATATTTGGTGGG-M2_Pos6:20_AT>TA	0.0521978	0.0141044			GAAGTAATTGTGCTAGAGAATGG-M1_Pos3_A>G	0.426749	0.709516
	CGTAGAGCACGATATTTGGTGGG-M2_Pos7:10_GC>AT	0.131687	0.114262			GAAGTAATTGTGCTAGAGAATGG-M1_Pos8_T>A	1.14803	0.921322
	CGTAGAGCACGATATTTGGTGGG-M2_Pos7:11_GG>AT	0.104478	0.146623			GAAGTAATTGTGCTAGAGAATGG-M1_Pos9_T>A	0.629696	0.363285
	CGTAGAGCACGATATTTGGTGGG-M2_Pos7:12_GA>AG	0.100493	0.0979424			GAAGTAATTGTGCTAGAGAATGG-M2_Pos3:8_AT>GA	0.298799	0.48335
	CGTAGAGCACGATATTTGGTGGG-M2_Pos7:13_GT>CC	0.0822042	0.117204			GAAGTAATTGTGCTAGAGAATGG-M2_Pos3:9_AT>GA	1.41249	1.21209
	CGTAGAGCACGATATTTGGTGGG-M2_Pos7:13_GT>TC	0.0583614	0.0145749			GAAGTAATTGTGCTAGAGAATGG-M2_Pos8:9_TT>AA	0.788209	0.933057
	CGTAGAGCACGATATTTGGTGGG-M2_Pos7:15_GT>AA	0.125	0.135196			GAATTAAATGACATGTAACCCGG-M1_Pos12_C>T	0.840946	0.993128
	CGTAGAGCACGATATTTGGTGGG-M2_Pos7:16_GT>AA	0.0555556	0.223087			GAATTAAATGACATGTAACCCGG-M1_Pos20_C>G	1.11229	0.343567
	CGTAGAGCACGATATTTGGTGGG-M2_Pos7:16_GT>AG	0.0880759	0.0780488			GAATTAAATGACATGTAACCCGG-M1_Pos4_T>C	0.921102	1.19539
	CGTAGAGCACGATATTTGGTGGG-M2_Pos7:17_GT>AC	0.128892	0.115863			GAATTAAATGACATGTAACCCGG-M2_Pos12:20_CC>TG	0.317621	0.111547
	CGTAGAGCACGATATTTGGTGGG-M2_Pos7:18_GG>AA	0.345972	0.432602			GAATTAAATGACATGTAACCCGG-M2_Pos4:12_TC>CT	0.584513	0.861174
	CGTAGAGCACGATATTTGGTGGG-M2_Pos7:19_GG>CC	0.046729	0.0450055			GAATTAAATGACATGTAACCCGG-M2_Pos4:20_TC>CG	0.458468	0.720653
	CGTAGAGCACGATATTTGGTGGG-M2_Pos7:20_GT>CG	0.0909091	0.0174051			GAATTAAATGACATGTAACCCGG-M3_Pos4:12:20_TCC>CTG	0.719727	0.161288
	CGTAGAGCACGATATTTGGTGGG-M2_Pos8:10_CC>TA	0.130178	0.0959726			GAATTCGCCAGAAATAATAAGGG-M1_Pos20_A>T	0.277847	0.765261
	CGTAGAGCACGATATTTGGTGGG-M2_Pos8:11_CG>TT	0.233753	0.214349			GAATTCGCCAGAAATAATAAGGG-M1_Pos7_G>T	0.561307	0.645632
	CGTAGAGCACGATATTTGGTGGG-M2_Pos8:12_CA>TG	0.0660714	0.0928297			GAATTCGCCAGAAATAATAAGGG-M1_Pos8_C>A	1.08621	0.543896
	CGTAGAGCACGATATTTGGTGGG-M2_Pos8:13_CT>GC	0.0205357	0.0399348			GAATTCGCCAGAAATAATAAGGG-M2_Pos7:20_GA>TT	0.134355	0.324443
	CGTAGAGCACGATATTTGGTGGG-M2_Pos8:13_CT>TA	0.0277778	0.00359712			GAATTCGCCAGAAATAATAAGGG-M2_Pos7:8_GC>TA	0.310951	0.335269
	CGTAGAGCACGATATTTGGTGGG-M2_Pos8:15_CT>TA	0.0971074	0.0216606			GAATTCGCCAGAAATAATAAGGG-M2_Pos8:20_CA>AT	0.342	0.53626
	CGTAGAGCACGATATTTGGTGGG-M2_Pos8:16_CT>TA	0.0816327	0.0953237			GAATTCGCCAGAAATAATAAGGG-M3_Pos7:8:20_GCA>TAT	0.295079	0.63573
	CGTAGAGCACGATATTTGGTGGG-M2_Pos8:16_CT>TC	0.166271	0.047486			GACCCCCTCCACCCCGCCTCCGG-M2_Pos8:19_TT>CC	2.37424	0.43892
	CGTAGAGCACGATATTTGGTGGG-M2_Pos8:18_CG>TA	0.212534	0.295031			GACCCCCTCCACCCCGCCTCCGG-M3_Pos1:2:3_GAC>CTA	0.768799	1.51831
	CGTAGAGCACGATATTTGGTGGG-M2_Pos8:19_CG>TT	0.279693	0.204724			GACCCCCTCCACCCCGCCTCCGG-M3_Pos2:3:21_ACC>GGT	1.06401	1.17419
	CGTAGAGCACGATATTTGGTGGG-M2_Pos8:20_CT>TG	0.0485075	0.0877797			GACCCCCTCCACCCCGCCTCCGG-M3_Pos7:8:17_CTC>TCA	0.692837	0.821812
	CGTAGAGCACGATATTTGGTGGG-M2_Pos8:22_CG>TA	0.177365	0.0919932			GACCCCCTCCACCCCGCCTCCGG-M4_Pos1:2:6:8_GACT>CGTC	1.07113	1.1434
	CGTAGAGCACGATATTTGGTGGG-M2_Pos9:10_AC>GT	0.177468	0.220756			GACCCCCTCCACCCCGCCTCCGG-M4_Pos1:2:8:11_GATA>CCCC	1.32785	1.63864
	CGTAGAGCACGATATTTGGTGGG-M2_Pos9:11_AG>GT	0.0413223	0.0100629			GACCCCCTCCACCCCGCCTCCGG-M4_Pos1:2:8:19_GATT>TGCC	1.55586	1.00624
	CGTAGAGCACGATATTTGGTGGG-M2_Pos9:19_AG>CT	0.046832	0.0532164			GACCCCCTCCACCCCGCCTCCGG-M4_Pos1:8:11:16_GTAG>CCCA	0.763336	0.901684
	CGTAGAGCACGATATTTGGTGGG-M2_Pos9:19_AG>GA	0.134868	0.122673			GACCCCCTCCACCCCGCCTCCGG-M4_Pos1:8:9:21_GTCC>TCAT	0.802295	0.927694
	CGTAGAGCACGATATTTGGTGGG-M2_Pos9:19_AG>GT	0.0673077	0.105263			GACCCCCTCCACCCCGCCTCCGG-M4_Pos10:14:15:21_CCCC>ATGT	0.410708	0.858857
	CGTAGAGCACGATATTTGGTGGG-M2_Pos9:19_AG>TC	0.0133869	0.0939394			GACCCCCTCCACCCCGCCTCCGG-M4_Pos14:16:18:19_CGCT>TCTC	0.858573	0.725381
	CGTAGAGCACGATATTTGGTGGG-M2_Pos9:20_AT>GA	0.0051458	0.0655542			GACCCCCTCCACCCCGCCTCCGG-M4_Pos16:17:20:21_GCCC>CAGT	0.440015	0.575888
	CGTAGAGCACGATATTTGGTGGG-M2_Pos9:20_AT>GG	0.035124	0.0208062			GACCCCCTCCACCCCGCCTCCGG-M4_Pos2:15:16:17_ACGC>CGCG	0.712261	0.720022
	CGTAGAGCACGATATTTGGTGGG-M2_Pos9:22_AG>CA	0.0455635	0.0891871			GACCCCCTCCACCCCGCCTCCGG-M4_Pos2:3:4:18_ACCC>CTTA	0.696149	0.632211
	CGTAGAGCACGATATTTGGTGGG-M2_Pos9:22_AG>GA	0.0460705	0.0714967			GACCCCCTCCACCCCGCCTCCGG-M4_Pos2:5:11:13_ACAC>GTGG	0.682352	0.626971
	CGTAGAGCACGATATTTGGTGGG-M2_Pos9:22_AG>TA	0.107492	0.0545213			GACCCCCTCCACCCCGCCTCCGG-M4_Pos2:7:8:20_ACTC>GGCG	0.417002	0.529249
	CGTAGAGCACGATATTTGGTGGG-M3_Pos1:5:10_CGC>TTT	0.143025	0.0628931			GACCCCCTCCACCCCGCCTCCGG-M4_Pos2:7:8:21_ACTC>CACT	0.696747	0.831351
	CGTCTCACGGAGCACGTAGTGGG-M1_Pos1_C>A	0.871233	0.91498			GACCCCCTCCACCCCGCCTCCGG-M4_Pos2:8:16:21_ATGC>CAAG	0.7372	0.951037
	CGTCTCACGGAGCACGTAGTGGG-M1_Pos2_G>C	0.788809	0.932353			GACCCCCTCCACCCCGCCTCCGG-M4_Pos3:12:17:19_CCCT>TGAG	0.404162	0.59409
	CGTCTCACGGAGCACGTAGTGGG-M1_Pos20_T>C	0.203797	0.23203			GACCCCCTCCACCCCGCCTCCGG-M4_Pos3:6:9:15_CCCC>GAGG	0.387649	0.486317
	CGTCTCACGGAGCACGTAGTGGG-M2_Pos1:2_CG>AC	0.790582	0.842684			GACCCCCTCCACCCCGCCTCCGG-M4_Pos4:7:17:21_CCCC>ATTT	0.786478	1.0395
	CGTCTCACGGAGCACGTAGTGGG-M2_Pos1:20_CT>AC	0.224927	0.267442			GACCCCCTCCACCCCGCCTCCGG-M4_Pos6:7:16:21_CCGC>TGAA	0.471687	0.923767
	CGTCTCACGGAGCACGTAGTGGG-M2_Pos2:20_GT>CC	0.208927	0.208518			GACCCCCTCCACCCCGCCTCCGG-M4_Pos8:19:20:21_TTCC>AGTG	0.296651	0.473733
	CGTCTCACGGAGCACGTAGTGGG-M3_Pos1:2:20_CGT>ACC	0.120214	0.127337			GACCCCCTCCACCCCGCCTCCGG-M5_Pos1:11:14:16:21_GACGC>CCATT	1.01745	0.789698
	CGTCTGCCAGGCCGAGACTGTGG-M1_Pos17_A>G	0.221734	0.182845			GACCCCCTCCACCCCGCCTCCGG-M5_Pos1:11:15:18:21_GACCC>TTATT	0.566301	0.584966
	CGTCTGCCAGGCCGAGACTGTGG-M1_Pos5_T>G	0.593985	0.678645			GACCCCCTCCACCCCGCCTCCGG-M5_Pos1:2:19:20:21_GATCC>TTGAG	0.584601	0.249492
	CGTCTGCCAGGCCGAGACTGTGG-M1_Pos6_G>A	0.903581	0.919595			GACCCCCTCCACCCCGCCTCCGG-M5_Pos1:2:3:19:21_GACTC>CCGAT	0.825341	0.610074
	CGTCTGCCAGGCCGAGACTGTGG-M2_Pos5:17_TA>GG	0.029434	0.0430976			GACCCCCTCCACCCCGCCTCCGG-M5_Pos1:2:3:8:21_GACTC>ACACA	0.897055	1.32348
	CGTCTGCCAGGCCGAGACTGTGG-M2_Pos5:6_TG>GA	0.218802	0.170984			GACCCCCTCCACCCCGCCTCCGG-M5_Pos1:2:3:8:21_GACTC>ATTCA	1.0399	0.862287
	CGTCTGCCAGGCCGAGACTGTGG-M2_Pos6:17_GA>AG	0.0102459	0.0280199			GACCCCCTCCACCCCGCCTCCGG-M5_Pos1:2:5:8:21_GACTC>CCACA	0.438553	1.51077
	CGTCTGCCAGGCCGAGACTGTGG-M3_Pos5:6:17_TGA>GAG	0.0164282	0.0213231			GACCCCCTCCACCCCGCCTCCGG-M5_Pos1:2:7:8:21_GACTC>TGTCT	0.96896	1.07612
	CGTGAAAACAGGGAAGCGGATGG-M1_Pos12_G>A	0.781441	0.963636			GACCCCCTCCACCCCGCCTCCGG-M5_Pos1:2:8:11:21_GATAC>CCCCA	0.474693	0.672836
	CGTGAAAACAGGGAAGCGGATGG-M1_Pos16_G>A	0.815838	0.828061			GACCCCCTCCACCCCGCCTCCGG-M5_Pos1:2:8:11:21_GATAC>CTCTG	1.46738	1.17171
	CGTGAAAACAGGGAAGCGGATGG-M1_Pos22_G>A	0.201883	0.283037			GACCCCCTCCACCCCGCCTCCGG-M5_Pos1:2:8:16:21_GATGC>TGCAT	0.54669	0.518601
	CGTGAAAACAGGGAAGCGGATGG-M2_Pos12:16_GG>AA	0.119857	0.0815047			GACCCCCTCCACCCCGCCTCCGG-M5_Pos1:2:8:17:21_GATCC>AGCAA	0.608085	0.625776
	CGTGAAAACAGGGAAGCGGATGG-M2_Pos12:22_GG>AA	0.0496324	0.0136646			GACCCCCTCCACCCCGCCTCCGG-M5_Pos1:3:8:18:21_GCTCC>CACTA	0.744284	1.17209
	CGTGAAAACAGGGAAGCGGATGG-M2_Pos16:22_GG>AA	0.0355619	0.0349099			GACCCCCTCCACCCCGCCTCCGG-M5_Pos1:3:8:19:21_GCTTC>AGCCG	0.785497	1.49818
	CGTGAAAACAGGGAAGCGGATGG-M3_Pos12:16:22_GGG>AAA	0.0045045	0.0150754			GACCCCCTCCACCCCGCCTCCGG-M5_Pos1:4:14:16:21_GCCGC>CTATT	0.746373	1.01101
	CGTGACCAATAATGAAGTGTGGG-M1_Pos12_A>G	0.352313	0.365234			GACCCCCTCCACCCCGCCTCCGG-M5_Pos1:4:17:20:21_GCCCC>ATGGT	0.483636	0.347647
	CGTGACCAATAATGAAGTGTGGG-M1_Pos15_A>G	0.783133	0.812081			GACCCCCTCCACCCCGCCTCCGG-M5_Pos1:4:8:19:21_GCTTC>CTCCA	0.738025	1.07311
	CGTGACCAATAATGAAGTGTGGG-M1_Pos5_A>G	0.827957	0.687879			GACCCCCTCCACCCCGCCTCCGG-M5_Pos1:8:16:20:21_GTGCC>CATGA	0.402492	0.335782
	CGTGACCAATAATGAAGTGTGGG-M2_Pos12:15_AA>GG	0.0432331	0.0722892			GACCCCCTCCACCCCGCCTCCGG-M5_Pos10:11:13:19:21_CACTC>ACTAA	0.700141	0.565483
	CGTGACCAATAATGAAGTGTGGG-M2_Pos5:12_AA>GG	0.0134357	0.0113636			GACCCCCTCCACCCCGCCTCCGG-M5_Pos11:14:16:19:21_ACGTC>GTTCG	0.912113	1.15953
	CGTGACCAATAATGAAGTGTGGG-M2_Pos5:15_AA>GG	0.268212	0.212435			GACCCCCTCCACCCCGCCTCCGG-M5_Pos14:15:19:20:21_CCTCC>AAATA	0.531112	0.753243
	CGTGACCAATAATGAAGTGTGGG-M3_Pos5:12:15_AAA>GGG	0.00614574	0.00915751			GACCCCCTCCACCCCGCCTCCGG-M5_Pos2:11:13:15:21_AACCC>GCGAT	0.695086	0.792095
	CGTTTGAGATTCTTGGAGGATGG-M1_Pos10_T>C	0.14238	0.173137			GACCCCCTCCACCCCGCCTCCGG-M5_Pos2:12:13:16:21_ACCGC>TTTCA	0.681665	0.717901
	CGTTTGAGATTCTTGGAGGATGG-M1_Pos16_G>T	0.0106257	0.056244			GACCCCCTCCACCCCGCCTCCGG-M5_Pos2:13:16:19:21_ACGTC>TTTCA	0.516628	0.520464
	CGTTTGAGATTCTTGGAGGATGG-M1_Pos3_T>A	0.237651	0.391969			GACCCCCTCCACCCCGCCTCCGG-M5_Pos2:16:18:19:21_AGCTC>CCGAA	0.402095	0.630612
	CGTTTGAGATTCTTGGAGGATGG-M2_Pos3:10_TT>AC	0.0506024	0.0243278			GACCCCCTCCACCCCGCCTCCGG-M5_Pos2:3:8:19:21_ACTTC>TAACA	1.03702	1.21838
	CGTTTGAGATTCTTGGAGGATGG-M3_Pos3:10:16_TTG>ACT	0.0141643	0.0172414			GACCCCCTCCACCCCGCCTCCGG-M5_Pos3:11:14:15:21_CACCC>GCAGT	0.58055	0.543738
	CGTTTGCCATTCCACGTCGCCGG-M1_Pos10_T>G	0.0627837	0.0640125			GACCCCCTCCACCCCGCCTCCGG-M5_Pos3:12:15:16:21_CCCGC>GGGCT	0.282506	0.720899
	CGTTTGCCATTCCACGTCGCCGG-M1_Pos12_C>G	0.0218341	0.0137435			GACCCCCTCCACCCCGCCTCCGG-M5_Pos3:4:15:16:21_CCCGC>AGTCT	0.421392	0.339405
	CGTTTGCCATTCCACGTCGCCGG-M1_Pos18_C>G	0.0169811	0.0171635			GACCCCCTCCACCCCGCCTCCGG-M5_Pos3:5:8:19:21_CCTTC>GTCCG	0.530004	0.628395
	CGTTTGCCATTCCACGTCGCCGG-M2_Pos10:12_TC>GG	0.00233918	0.000573066			GACCCCCTCCACCCCGCCTCCGG-M5_Pos3:6:15:20:21_CCCCC>TAAGT	0.471545	0.636781
	CGTTTGCCATTCCACGTCGCCGG-M2_Pos10:18_TC>GG	0.000569476	0.0220264			GACCCCCTCCACCCCGCCTCCGG-M5_Pos3:6:9:15:21_CCCCC>GAAGT	0.364417	0.504525
	CGTTTGCCATTCCACGTCGCCGG-M2_Pos12:18_CC>GG	0.0206406	0.00987092			GACCCCCTCCACCCCGCCTCCGG-M5_Pos3:6:9:15:21_CCCCC>GAGGA	0.612052	0.716978
	CGTTTGCCATTCCACGTCGCCGG-M3_Pos10:12:18_TCC>GGG	0.00461741	0.0118519			GACCCCCTCCACCCCGCCTCCGG-M5_Pos3:6:9:15:21_CCCCC>GAGGT	0.487176	0.400583
	CTAGCTCATGGGCCCCGACTAGG-M1_Pos10_G>T	0.782328	0.906504			GACCCCCTCCACCCCGCCTCCGG-M5_Pos3:6:9:15:21_CCCCC>GGGAT	0.278524	0.384708
	CTAGCTCATGGGCCCCGACTAGG-M1_Pos3_A>C	0.5994	0.523952			GACCCCCTCCACCCCGCCTCCGG-M5_Pos4:6:8:16:21_CCTGC>AACAA	0.398402	0.611965
	CTAGCTCATGGGCCCCGACTAGG-M1_Pos7_C>A	0.820513	0.862921			GACCCCCTCCACCCCGCCTCCGG-M5_Pos4:8:14:20:21_CTCCC>AAAAA	0.307649	0.335542
	CTAGCTCATGGGCCCCGACTAGG-M2_Pos3:10_AG>CT	0.127157	0.140204			GACCCCCTCCACCCCGCCTCCGG-M5_Pos5:15:17:19:21_CCCTC>GAGAT	0.59514	0.688503
	CTAGCTCATGGGCCCCGACTAGG-M2_Pos3:7_AC>CA	0.0316973	0.00953206			GACCCCCTCCACCCCGCCTCCGG-M5_Pos6:12:15:16:21_CCCGC>AGACT	0.780207	0.769415
	CTAGCTCATGGGCCCCGACTAGG-M2_Pos7:10_CG>AT	0.683402	0.69901			GACCCCCTCCACCCCGCCTCCGG-M5_Pos6:12:15:16:21_CCCGC>TGGAT	1.08509	1.01145
	CTAGCTCATGGGCCCCGACTAGG-M3_Pos3:7:10_ACG>CAT	0.00259235	0.0339595			GACCCCCTCCACCCCGCCTCCGG-M5_Pos6:8:11:15:21_CTACC>TCTTT	0.933806	1.05164
	CTAGCTTGCGGGTGTGCACGAGG-M1_Pos12_G>A	0.70409	0.680029			GACCCCCTCCACCCCGCCTCCGG-M5_Pos7:12:14:19:21_CCCTC>TAAAT	0.653946	0.744541
	CTAGCTTGCGGGTGTGCACGAGG-M1_Pos3_A>C	0.706487	0.706324			GACCCCCTCCACCCCGCCTCCGG-M5_Pos8:10:12:15:21_TCCCC>ATGTT	0.202489	0.441054
	CTAGCTTGCGGGTGTGCACGAGG-M1_Pos8_G>A	0.881844	0.892128			GACCCCCTCCACCCCGCCTCCGG-M6_Pos1:2:3:7:20:21_GACCCC>AGTAAA	0.307187	0.270679
	CTAGCTTGCGGGTGTGCACGAGG-M2_Pos3:12_AG>CA	0.13555	0.0945822			GACCCCCTCCACCCCGCCTCCGG-M6_Pos1:2:3:8:11:21_GACTAC>AGGCGA	0.719628	0.641371
	CTAGCTTGCGGGTGTGCACGAGG-M2_Pos3:8_AG>CA	0.0766685	0.0682752			GACCCCCTCCACCCCGCCTCCGG-M6_Pos1:2:3:8:19:21_GACTTC>CCACCA	1.13134	1.68913
	CTAGCTTGCGGGTGTGCACGAGG-M2_Pos8:12_GG>AA	0.198421	0.217424			GACCCCCTCCACCCCGCCTCCGG-M6_Pos1:2:3:8:19:21_GACTTC>CTGCAT	0.501754	0.501799
	CTAGCTTGCGGGTGTGCACGAGG-M3_Pos3:8:12_AGG>CAA	0.00990099	0.00952381			GACCCCCTCCACCCCGCCTCCGG-M6_Pos1:2:3:8:9:18_GACTCC>CCTCAA	0.464449	0.543785
	CTATAATACTTGTTGGTGCGTGG-M1_Pos1_C>G	0.773529	1.00714			GACCCCCTCCACCCCGCCTCCGG-M6_Pos1:2:3:8:9:21_GACTCC>AGGCAA	0.671977	0.673884
	CTATAATACTTGTTGGTGCGTGG-M1_Pos13_T>G	0.0209974	0.102649			GACCCCCTCCACCCCGCCTCCGG-M6_Pos1:2:4:8:16:21_GACTGC>CTACAT	0.803323	0.670008
	CTATAATACTTGTTGGTGCGTGG-M1_Pos18_G>C	0.095082	0.130376			GACCCCCTCCACCCCGCCTCCGG-M6_Pos1:2:4:8:19:21_GACTTC>TCACCG	0.384645	0.38027
	CTATAATACTTGTTGGTGCGTGG-M2_Pos1:13_CT>GG	0.026087	0.0453515			GACCCCCTCCACCCCGCCTCCGG-M6_Pos1:2:4:8:19:21_GACTTC>TGACCT	0.873786	0.812488
	CTATAATACTTGTTGGTGCGTGG-M2_Pos1:18_CG>GC	0.0253623	0.122363			GACCCCCTCCACCCCGCCTCCGG-M6_Pos1:2:5:6:8:21_GACCTC>AGAACT	0.745994	1.07957
	CTATAATACTTGTTGGTGCGTGG-M2_Pos13:18_TG>GC	0.000861326	0.0311111			GACCCCCTCCACCCCGCCTCCGG-M6_Pos1:3:4:8:16:21_GCCTGC>CGTCAT	0.478685	0.831977
	CTATAATACTTGTTGGTGCGTGG-M3_Pos1:13:18_CTG>GGC	0.00204918	0.042007			GACCCCCTCCACCCCGCCTCCGG-M6_Pos1:3:4:8:16:21_GCCTGC>CTTCAA	0.887887	0.938793
	CTCCACGATCCGATGTGCAGCGG-M1_Pos20_G>A	0.449871	0.410959			GACCCCCTCCACCCCGCCTCCGG-M6_Pos1:3:4:8:19:21_GCCTTC>CTACCG	0.828865	0.763281
	CTCCACGATCCGATGTGCAGCGG-M1_Pos3_C>G	0.149709	0.160513			GACGAACTATACTAGTGGTAAGG-M1_Pos14_A>G	0.615412	0.617115
	CTCCACGATCCGATGTGCAGCGG-M1_Pos9_T>G	0.457879	0.537313			GACGAACTATACTAGTGGTAAGG-M1_Pos16_T>C	0.523515	0.411581
	CTCCACGATCCGATGTGCAGCGG-M2_Pos3:20_CG>GA	0.0069797	0.0230352			GACGAACTATACTAGTGGTAAGG-M1_Pos18_G>T	0.644207	1.26499
	CTCCACGATCCGATGTGCAGCGG-M2_Pos3:9_CT>GG	0.0109051	0.0288866			GACGAACTATACTAGTGGTAAGG-M2_Pos14:16_AT>GC	0.191736	0.263555
	CTCCACGATCCGATGTGCAGCGG-M2_Pos9:20_TG>GA	0.0296359	0.0395349			GACGAACTATACTAGTGGTAAGG-M2_Pos14:18_AG>GT	0.280443	0.533333
	CTCCACGATCCGATGTGCAGCGG-M3_Pos3:9:20_CTG>GGA	0.0156483	0.0500397			GACGAACTATACTAGTGGTAAGG-M3_Pos14:16:18_ATG>GCT	0.307438	0.444393
	CTCGGCAACGTCGAAACATTTGG-M1_Pos14_A>C	0.006	0.0452586			GACTGTGGGTGCCGGTTCGCTGG-M1_Pos12_C>T	0.604951	0.734904
	CTCGGCAACGTCGAAACATTTGG-M1_Pos15_A>G	0.101053	0.103448			GACTGTGGGTGCCGGTTCGCTGG-M1_Pos13_C>G	0.479566	0.826544
	CTCGGCAACGTCGAAACATTTGG-M1_Pos17_C>A	0.0193237	0.0863724			GACTGTGGGTGCCGGTTCGCTGG-M1_Pos9_G>C	0.92935	0.975839
	CTCGGCAACGTCGAAACATTTGG-M2_Pos14:15_AA>CG	0.00533333	0.00949367			GACTGTGGGTGCCGGTTCGCTGG-M2_Pos12:13_CC>TG	0.311569	0.259456
	CTCGGCAACGTCGAAACATTTGG-M2_Pos14:17_AC>CA	0.0998363	0.0886364			GACTGTGGGTGCCGGTTCGCTGG-M2_Pos9:12_GC>CT	0.413974	0.504336
	CTCGGCAACGTCGAAACATTTGG-M2_Pos15:17_AC>GA	0.0157195	0.0560191			GACTGTGGGTGCCGGTTCGCTGG-M2_Pos9:13_GC>CG	0.197216	0.171137
	CTCGGCAACGTCGAAACATTTGG-M3_Pos14:15:17_AAC>CGA	0.00225989	0.0229095			GACTGTGGGTGCCGGTTCGCTGG-M3_Pos9:12:13_GCC>CTG	0.489455	0.385606
	CTCTCGCAGCCTATTCATGCCGG-M1_Pos15_T>A	0.00469043	0.0794251			GAGAGACGGTAGTCAAGCGTCGG-M1_Pos13_T>G	0.839528	0.603839
	CTCTCGCAGCCTATTCATGCCGG-M1_Pos18_T>A	0.0447414	0.0439207			GAGAGACGGTAGTCAAGCGTCGG-M1_Pos20_T>G	0.955885	0.678838
	CTCTCGCAGCCTATTCATGCCGG-M1_Pos9_G>T	0.0730241	0.0396919			GAGAGACGGTAGTCAAGCGTCGG-M1_Pos8_G>C	0.909376	0.80378
	CTCTCGCAGCCTATTCATGCCGG-M2_Pos15:18_TT>AA	0.00595238	0.0334018			GAGAGACGGTAGTCAAGCGTCGG-M2_Pos13:20_TT>GG	0.624288	0.479754
	CTCTCGCAGCCTATTCATGCCGG-M2_Pos9:15_GT>TA	0.0272324	0.00600765			GAGAGACGGTAGTCAAGCGTCGG-M2_Pos8:13_GT>CG	0.698548	0.41371
	CTCTCGCAGCCTATTCATGCCGG-M2_Pos9:18_GT>TA	0.00902062	0.0235121			GAGAGACGGTAGTCAAGCGTCGG-M2_Pos8:20_GT>CG	0.637674	0.53034
	CTCTCGCAGCCTATTCATGCCGG-M3_Pos9:15:18_GTT>TAA	0.0008	0.00477164			GAGAGACGGTAGTCAAGCGTCGG-M3_Pos8:13:20_GTT>CGG	0.572636	0.424471
	CTCTGACCCAGTCCAGTAGCAGG-M1_Pos18_A>G	0.174399	0.0923437			GAGAGTGGGGTTCACAACTGCGG-M1_Pos18_C>T	1.04277	0.717317
	CTCTGACCCAGTCCAGTAGCAGG-M1_Pos3_C>T	0.583918	0.576309			GAGAGTGGGGTTCACAACTGCGG-M1_Pos2_A>G	0.799137	0.880304
	CTCTGACCCAGTCCAGTAGCAGG-M1_Pos6_A>T	0.490842	0.630063			GAGAGTGGGGTTCACAACTGCGG-M1_Pos7_G>A	1.12754	0.909473
	CTCTGACCCAGTCCAGTAGCAGG-M2_Pos3:18_CA>TG	0.03177	0.0227525			GAGAGTGGGGTTCACAACTGCGG-M2_Pos2:18_AC>GT	1.25155	0.892443
	CTCTGACCCAGTCCAGTAGCAGG-M2_Pos3:6_CA>TT	0.0417299	0.108063			GAGAGTGGGGTTCACAACTGCGG-M2_Pos2:7_AG>GA	0.999545	0.880092
	CTCTGACCCAGTCCAGTAGCAGG-M2_Pos6:18_AA>TG	0.0131881	0.0185996			GAGAGTGGGGTTCACAACTGCGG-M2_Pos7:18_GC>AT	1.32304	0.409361
	CTCTGACCCAGTCCAGTAGCAGG-M3_Pos3:6:18_CAA>TTG	0.0301479	0.0220507			GAGAGTGGGGTTCACAACTGCGG-M3_Pos2:7:18_AGC>GAT	0.881925	0.942554
	CTCTTGTGACTTGCCACCCCGGG-M1_Pos11_T>G	0.214397	0.18107			GAGATCAGCACACTAGCAGATGG-M1_Pos17_C>T	0.556712	1.01306
	CTCTTGTGACTTGCCACCCCGGG-M1_Pos2_T>G	0.931762	0.852971			GAGATCAGCACACTAGCAGATGG-M1_Pos2_A>T	1.20984	1.09587
	CTCTTGTGACTTGCCACCCCGGG-M1_Pos9_A>G	0.631043	0.611413			GAGATCAGCACACTAGCAGATGG-M1_Pos8_G>A	1.38641	1.2377
	CTCTTGTGACTTGCCACCCCGGG-M2_Pos2:11_TT>GG	0.0296886	0.0280496			GAGATCAGCACACTAGCAGATGG-M2_Pos2:17_AC>TT	0.736344	0.677238
	CTCTTGTGACTTGCCACCCCGGG-M2_Pos2:9_TA>GG	0.0532544	0.0525071			GAGATCAGCACACTAGCAGATGG-M2_Pos2:8_AG>TA	1.21542	1.30295
	CTCTTGTGACTTGCCACCCCGGG-M2_Pos9:11_AT>GG	0.0057334	0.00052356			GAGATCAGCACACTAGCAGATGG-M2_Pos8:17_GC>AT	0.932384	1.11558
	CTCTTGTGACTTGCCACCCCGGG-M3_Pos2:9:11_TAT>GGG	0.00574413	0.00782689			GAGATCAGCACACTAGCAGATGG-M3_Pos2:8:17_AGC>TAT	1.09228	0.919685
	CTGAGGATACTAGTGCATAATGG-M1_Pos1_C>G	0.594378	0.626168			GAGCGCCGCAACCGTGCCGTAGG-M1_Pos1_G>T	0.944954	0.821581
	CTGAGGATACTAGTGCATAATGG-M1_Pos15_G>C	0.0357143	0.113889			GAGCGCCGCAACCGTGCCGTAGG-M1_Pos13_C>G	0.368839	0.341798
	CTGAGGATACTAGTGCATAATGG-M1_Pos19_A>T	0.076555	0.0493827			GAGCGCCGCAACCGTGCCGTAGG-M1_Pos15_T>C	0.748539	0.632954
	CTGAGGATACTAGTGCATAATGG-M3_Pos1:15:19_CGA>GCT	0.107345	0.0522088			GAGCGCCGCAACCGTGCCGTAGG-M2_Pos1:13_GC>TG	0.410426	0.43112
	CTGGGCAGCGGTTTCGCCGTGGG-M1_Pos1_C>A	0.872299	0.938756			GAGCGCCGCAACCGTGCCGTAGG-M2_Pos1:15_GT>TC	0.532507	0.787418
	CTGGGCAGCGGTTTCGCCGTGGG-M1_Pos14_T>G	0.023968	0.0261097			GAGCGCCGCAACCGTGCCGTAGG-M2_Pos13:15_CT>GC	0.364907	0.220751
	CTGGGCAGCGGTTTCGCCGTGGG-M1_Pos6_C>G	0.845918	0.881555			GAGCGCCGCAACCGTGCCGTAGG-M3_Pos1:13:15_GCT>TGC	0.292827	0.293349
	CTGGGCAGCGGTTTCGCCGTGGG-M2_Pos1:14_CT>AG	0.0404218	0.0818653			GAGGACCGAGTGCTCTTAAACGG-M1_Pos20_A>G	0.641472	0.773118
	CTGGGCAGCGGTTTCGCCGTGGG-M2_Pos1:6_CC>AG	0.596791	0.616499			GAGGACCGAGTGCTCTTAAACGG-M1_Pos4_G>T	0.430738	0.685905
	CTGGGCAGCGGTTTCGCCGTGGG-M2_Pos6:14_CT>GG	0.0209974	0.0169082			GAGGACCGAGTGCTCTTAAACGG-M1_Pos7_C>A	1.07668	1.28244
	CTGGGCAGCGGTTTCGCCGTGGG-M3_Pos1:6:14_CCT>AGG	0.0391667	0.0246423			GAGGACCGAGTGCTCTTAAACGG-M2_Pos4:20_GA>TG	0.60252	0.721438
	CTGGTGGACCTGAGCCAAGCAGG-M1_Pos13_A>G	0.34608	0.432381			GAGGACCGAGTGCTCTTAAACGG-M2_Pos4:7_GC>TA	0.366059	0.468447
	CTGGTGGACCTGAGCCAAGCAGG-M1_Pos15_C>G	0.036373	0.0233794			GAGGACCGAGTGCTCTTAAACGG-M2_Pos7:20_CA>AG	0.581372	0.726081
	CTGGTGGACCTGAGCCAAGCAGG-M1_Pos16_C>G	0.0808152	0.0971193			GAGGACCGAGTGCTCTTAAACGG-M3_Pos4:7:20_GCA>TAG	0.509136	0.359248
	CTGGTGGACCTGAGCCAAGCAGG-M2_Pos13:15_AC>GG	0.0473373	0.0272654			GAGTCCGAGCAGAAGAAGAAGGG-M3_Pos1:6:10_GCC>AAG	0.869913	2.33498
	CTGGTGGACCTGAGCCAAGCAGG-M2_Pos13:16_AC>GG	0.0181319	0.0461042			GAGTCCGAGCAGAAGAAGAAGGG-M3_Pos4:6:19_TCA>CGG	0.242495	1.03603
	CTGGTGGACCTGAGCCAAGCAGG-M2_Pos15:16_CC>GG	0.00504732	0.0150725			GAGTCCGAGCAGAAGAAGAAGGG-M3_Pos5:6:21_CCG>TAA	0.582505	1.75543
	CTGGTGGACCTGAGCCAAGCAGG-M3_Pos13:15:16_ACC>GGG	0.0183246	0.0590219			GAGTCCGAGCAGAAGAAGAAGGG-M3_Pos6:15:16_CGA>ACT	0.520365	0.876881
	CTTAACAATTGGCAACATATTGG-M1_Pos19_A>T	0.0185874	0.0402299			GAGTCCGAGCAGAAGAAGAAGGG-M3_Pos7:13:22_GAG>TGA	0.54048	0.870374
	CTTAACAATTGGCAACATATTGG-M3_Pos11:12:19_GGA>CCT	0.124138	0.164474			GAGTCCGAGCAGAAGAAGAAGGG-M4_Pos1:10:14:21_GCAG>AGGA	0.584473	0.348934
	CTTAGGTGTGAACTATACTCGGG-M1_Pos15_A>T	0.0746606	0.029661			GAGTCCGAGCAGAAGAAGAAGGG-M4_Pos1:2:6:21_GACG>ACTT	0.752006	0.680037
	CTTAGGTGTGAACTATACTCGGG-M1_Pos4_A>T	0.700252	0.710472			GAGTCCGAGCAGAAGAAGAAGGG-M4_Pos1:6:12:21_GCGG>ATCT	0.981505	0.928957
	CTTAGGTGTGAACTATACTCGGG-M1_Pos9_T>C	1.20755	0.831522			GAGTCCGAGCAGAAGAAGAAGGG-M4_Pos1:7:8:14_GGAA>ACGG	0.51577	1.24844
	CTTAGGTGTGAACTATACTCGGG-M2_Pos4:15_AA>TT	0.00698324	0.00476758			GAGTCCGAGCAGAAGAAGAAGGG-M4_Pos3:7:13:23_GGAG>AAGA	0.243973	0.747547
	CTTAGGTGTGAACTATACTCGGG-M2_Pos4:9_AT>TC	0.138229	0.0655391			GAGTCCGAGCAGAAGAAGAAGGG-M4_Pos3:7:9:21_GGGG>TTCT	0.360108	0.659694
	CTTAGGTGTGAACTATACTCGGG-M2_Pos9:15_TA>CT	0.00446429	0.0210843			GAGTCCGAGCAGAAGAAGAAGGG-M4_Pos4:18:19:21_TGAG>GAGC	0.952816	1.07072
	CTTAGGTGTGAACTATACTCGGG-M3_Pos4:9:15_ATA>TCT	0.00625978	0.00866739			GAGTCCGAGCAGAAGAAGAAGGG-M4_Pos4:5:12:13_TCGA>CAAG	0.472422	1.36127
	CTTCACGGCGGTAACGTCAGCGG-M1_Pos12_T>C	0.723694	0.691068			GAGTCCGAGCAGAAGAAGAAGGG-M4_Pos4:5:6:10_TCCC>GAGG	0.779297	1.51918
	CTTCACGGCGGTAACGTCAGCGG-M1_Pos15_C>G	0.0357866	0.061828			GAGTCCGAGCAGAAGAAGAAGGG-M4_Pos5:6:13:23_CCAG>AGGA	0.264168	0.243228
	CTTCACGGCGGTAACGTCAGCGG-M1_Pos7_G>C	0.321429	0.289136			GAGTCCGAGCAGAAGAAGAAGGG-M4_Pos6:13:15:19_CAGA>TGCG	0.665575	1.07513
	CTTCACGGCGGTAACGTCAGCGG-M2_Pos12:15_TC>CG	0.0153409	0.0376782			GAGTCCGAGCAGAAGAAGAAGGG-M4_Pos8:10:13:21_ACAG>GAGA	0.720767	0.980117
	CTTCACGGCGGTAACGTCAGCGG-M2_Pos7:12_GT>CC	0.0431718	0.0685969			GAGTCCGAGCAGAAGAAGAAGGG-M5_Pos1:4:19:20:22_GTAAG>ACTTA	0.587805	1.43974
	CTTCACGGCGGTAACGTCAGCGG-M2_Pos7:15_GC>CG	0.0145363	0.0203421			GAGTCCGAGCAGAAGAAGAAGGG-M5_Pos1:6:10:15:21_GCCGG>CAGAA	0.616128	1.05013
	CTTCACGGCGGTAACGTCAGCGG-M3_Pos7:12:15_GTC>CCG	0.014613	0.0127971			GAGTCCGAGCAGAAGAAGAAGGG-M5_Pos1:6:15:20:21_GCGAG>AAAGA	0.139521	1.58373
	CTTCCATACTTTCTCTTCACAGG-M1_Pos10_T>G	0.169576	0.0726577			GAGTCCGAGCAGAAGAAGAAGGG-M5_Pos10:12:15:16:21_CGGAG>AAAGA	0.230151	1.17052
	CTTCCATACTTTCTCTTCACAGG-M1_Pos22_G>C	0.0184615	0.0769231			GAGTCCGAGCAGAAGAAGAAGGG-M5_Pos3:6:8:14:21_GCAAG>ATGTA	0.433187	1.58548
	CTTCCATACTTTCTCTTCACAGG-M2_Pos2:10_TT>AG	0.0360531	0.0538922			GAGTCCGAGCAGAAGAAGAAGGG-M5_Pos4:16:19:20:21_TAAAG>GCGGT	0.681924	1.77383
	CTTCCATACTTTCTCTTCACAGG-M2_Pos2:22_TG>AC	0.046595	0.0869565			GAGTCCGAGCAGAAGAAGAAGGG-M5_Pos4:5:16:19:21_TCAAG>GGCGT	0.549666	0.816764
	CTTCCATACTTTCTCTTCACAGG-M3_Pos2:10:22_TTG>AGC	0.0113636	0.0479452			GAGTCCGAGCAGAAGAAGAAGGG-M5_Pos6:10:13:18:21_CCAGG>AACCA	0.243917	0.702364
	CTTCCTGCGTAAAGGGTTTGAGG-M1_Pos13_A>C	0.0150334	0.00795455			GAGTCCGAGCAGAAGAAGAAGGG-M5_Pos6:7:13:18:21_CGAGG>TAGTA	0.372997	0.80658
	CTTCCTGCGTAAAGGGTTTGAGG-M1_Pos17_T>C	0.284866	0.232283			GAGTCCGAGCAGAAGAAGAAGGG-M5_Pos6:8:9:15:21_CAGGG>TCATT	0.189583	0.849599
	CTTCCTGCGTAAAGGGTTTGAGG-M1_Pos9_G>C	0.0595238	0.0252101			GAGTGACGTCTTCTACAAGTAGG-M1_Pos14_T>G	0.554022	0.600244
	CTTCCTGCGTAAAGGGTTTGAGG-M2_Pos13:17_AT>CC	0.0176252	0.0034459			GAGTGACGTCTTCTACAAGTAGG-M1_Pos18_A>T	1.21555	0.68094
	CTTCCTGCGTAAAGGGTTTGAGG-M3_Pos9:13:17_GAT>CCC	0.0025641	0.000746269			GAGTGACGTCTTCTACAAGTAGG-M1_Pos3_G>A	1.53874	0.6943
	CTTGCCCCACAGGGCAGTAACGG-M3_Pos1:11:19_CAA>AGG	0.0286458	0.0517774			GAGTGACGTCTTCTACAAGTAGG-M2_Pos14:18_TA>GT	0.332833	0.327903
	CTTGCCCCACAGGGCAGTAACGG-M3_Pos1:2:18_CTT>GCC	0.0735412	0.110112			GAGTGACGTCTTCTACAAGTAGG-M2_Pos3:14_GT>AG	0.522533	0.405686
	CTTGCCCCACAGGGCAGTAACGG-M3_Pos1:2:3_CTT>TCA	0.778846	0.703086			GAGTGACGTCTTCTACAAGTAGG-M2_Pos3:18_GA>AT	1.12051	0.370827
	CTTGCCCCACAGGGCAGTAACGG-M3_Pos1:3:18_CTT>GGG	0.0114135	0.022561			GAGTGACGTCTTCTACAAGTAGG-M3_Pos3:14:18_GTA>AGT	0.548126	0.373223
	CTTGCCCCACAGGGCAGTAACGG-M3_Pos10:16:19_CAA>GTT	0.0148786	0.00747664			GAGTTTGTGCCTGCAGGCGCAGG-M1_Pos11_C>A	0.993362	0.726085
	CTTGCCCCACAGGGCAGTAACGG-M3_Pos2:4:5_TGC>CCT	0.000834028	0.0494186			GAGTTTGTGCCTGCAGGCGCAGG-M1_Pos14_C>G	0.316541	0.40441
	CTTGCCCCACAGGGCAGTAACGG-M3_Pos3:15:18_TCT>ATG	0.0154959	0.011509			GAGTTTGTGCCTGCAGGCGCAGG-M1_Pos19_G>T	0.868398	0.837878
	CTTGCCCCACAGGGCAGTAACGG-M3_Pos3:9:20_TAA>CTG	0.013083	0.00703518			GAGTTTGTGCCTGCAGGCGCAGG-M2_Pos11:14_CC>AG	0.557922	0.315931
	CTTGCCCCACAGGGCAGTAACGG-M3_Pos4:5:19_GCA>CAC	0.00764088	0.00901639			GAGTTTGTGCCTGCAGGCGCAGG-M2_Pos11:19_CG>AT	0.591545	0.710696
	CTTTAGCAACATCATTACAATGG-M1_Pos3_T>C	0.0518519	0.0594059			GAGTTTGTGCCTGCAGGCGCAGG-M2_Pos14:19_CG>GT	0.526777	0.867739
	CTTTCTCATATGCTGCCCTGAGG-M1_Pos15_G>C	0.367725	0.307605			GAGTTTGTGCCTGCAGGCGCAGG-M3_Pos11:14:19_CCG>AGT	0.637862	0.53188
	CTTTCTCATATGCTGCCCTGAGG-M1_Pos19_T>G	0.525397	0.550083			GATACTTCGGATGGTAATCATGG-M1_Pos12_T>A	1.53304	0.824918
	CTTTCTCATATGCTGCCCTGAGG-M1_Pos3_T>C	0.311384	0.225728			GATACTTCGGATGGTAATCATGG-M1_Pos17_A>T	0.575172	0.291346
	CTTTCTCATATGCTGCCCTGAGG-M2_Pos15:19_GT>CG	0.00451807	0.00738916			GATACTTCGGATGGTAATCATGG-M1_Pos2_A>T	1.85291	1.04747
	CTTTCTCATATGCTGCCCTGAGG-M2_Pos3:15_TG>CC	0.0189189	0.00652985			GATACTTCGGATGGTAATCATGG-M2_Pos12:17_TA>AT	0.629307	0.414348
	CTTTCTCATATGCTGCCCTGAGG-M2_Pos3:19_TT>CG	0.025	0.0118203			GATACTTCGGATGGTAATCATGG-M2_Pos2:12_AT>TA	1.02562	0.462454
	CTTTCTCATATGCTGCCCTGAGG-M3_Pos3:15:19_TGT>CCG	0.0151216	0.0143885			GATACTTCGGATGGTAATCATGG-M2_Pos2:17_AA>TT	0.973546	1.01478
	GAAAGGAACCCGACATACACCGG-M1_Pos20_C>T	0.37551	0.495622			GATACTTCGGATGGTAATCATGG-M3_Pos2:12:17_ATA>TAT	0.853705	0.929465
	GAAAGGAACCCGACATACACCGG-M1_Pos22_G>T	0.174129	0.322933			GATAGTGGCGTCAGACAATAAGG-M1_Pos11_T>G	0.40625	0.73827
	GAAAGGAACCCGACATACACCGG-M1_Pos3_A>G	0.809981	0.857143			GATAGTGGCGTCAGACAATAAGG-M1_Pos18_A>C	0.500363	0.728016
	GAAAGGAACCCGACATACACCGG-M2_Pos20:22_CG>TT	0.100402	0.0269058			GATAGTGGCGTCAGACAATAAGG-M1_Pos8_G>C	0.530716	0.224207
	GAAAGGAACCCGACATACACCGG-M2_Pos3:20_AC>GT	0.316342	0.313725			GATAGTGGCGTCAGACAATAAGG-M2_Pos11:18_TA>GC	0.803571	0.525759
	GAAAGGAACCCGACATACACCGG-M2_Pos3:22_AG>GT	0.066313	0.0625			GATAGTGGCGTCAGACAATAAGG-M2_Pos8:11_GT>CG	0.606294	0.854511
	GAAAGGAACCCGACATACACCGG-M3_Pos3:20:22_ACG>GTT	0.09375	0.116838			GATAGTGGCGTCAGACAATAAGG-M2_Pos8:18_GA>CC	0.390476	0.580529
	GAAATAGGGCTAGAAGCCCGCGG-M1_Pos10_C>T	0.881657	0.965726			GATAGTGGCGTCAGACAATAAGG-M3_Pos8:11:18_GTA>CGC	0.34835	0.471249
	GAAATAGGGCTAGAAGCCCGCGG-M1_Pos3_A>T	0.825221	0.88417			GATCTAAAAGCAGTTGCTTGTGG-M1_Pos20_G>T	0.694839	0.636691
	GAAATAGGGCTAGAAGCCCGCGG-M1_Pos5_T>A	0.959502	0.90566			GATCTAAAAGCAGTTGCTTGTGG-M1_Pos4_C>T	0.847269	0.905844
	GAAATAGGGCTAGAAGCCCGCGG-M2_Pos3:10_AC>TT	0.72679	0.81746			GATCTAAAAGCAGTTGCTTGTGG-M1_Pos7_A>G	0.689022	0.94117
	GAAATAGGGCTAGAAGCCCGCGG-M2_Pos3:5_AT>TA	0.770013	0.833333			GATCTAAAAGCAGTTGCTTGTGG-M2_Pos4:20_CG>TT	0.735853	0.826709
	GAAATAGGGCTAGAAGCCCGCGG-M2_Pos5:10_TC>AT	0.810484	0.837093			GATCTAAAAGCAGTTGCTTGTGG-M2_Pos4:7_CA>TG	0.940697	1.33211
	GAAATAGGGCTAGAAGCCCGCGG-M3_Pos3:5:10_ATC>TAT	0.273458	0.324324			GATCTAAAAGCAGTTGCTTGTGG-M2_Pos7:20_AG>GT	0.670702	0.576917
	GAACACAAAGCATAGACTGCGGG-M3_Pos3:14:20_AAC>TGA	0.0168539	0.0422535			GATCTAAAAGCAGTTGCTTGTGG-M3_Pos4:7:20_CAG>TGT	0.911342	0.802559
	GAAGGAGTTCGCCAAAGCCAAGG-M3_Pos1:8:10_GTC>AAA	0.791475	0.794157			GATGACGTTGCGCCCTCCTTGGG-M1_Pos12_G>T	0.620262	0.276803
	GAAGGAGTTCGCCAAAGCCAAGG-M3_Pos2:5:11_AGG>GAA	0.910088	0.881243			GATGACGTTGCGCCCTCCTTGGG-M1_Pos2_A>C	0.958277	0.846231
	GAAGGAGTTCGCCAAAGCCAAGG-M3_Pos4:7:10_GGC>TCA	0.0165138	0.00671785			GATGACGTTGCGCCCTCCTTGGG-M1_Pos8_T>A	0.816911	0.773635
	GAAGGAGTTCGCCAAAGCCAAGG-M3_Pos8:11:22_TGG>ATA	0.0202475	0.00137552			GATGACGTTGCGCCCTCCTTGGG-M2_Pos2:12_AG>CT	0.56686	0.660381
	GAAGTAATTGTGCTAGAGAATGG-M1_Pos3_A>G	0.778443	0.867021			GATGACGTTGCGCCCTCCTTGGG-M2_Pos2:8_AT>CA	1.03477	0.81923
	GAAGTAATTGTGCTAGAGAATGG-M2_Pos3:9_AT>GA	0.675978	0.863905			GATGACGTTGCGCCCTCCTTGGG-M2_Pos8:12_TG>AT	0.714721	0.638101
	GAAGTAATTGTGCTAGAGAATGG-M2_Pos8:9_TT>AA	0.763736	0.522581			GATGACGTTGCGCCCTCCTTGGG-M3_Pos2:8:12_ATG>CAT	0.686068	0.319983
	GAAGTAATTGTGCTAGAGAATGG-M3_Pos3:8:9_ATT>GAA	0.0170455	0.0287081			GATGCGTAATTATACTGGGACGG-M1_Pos2_A>G	1.47322	1.27234
	GAATTAAATGACATGTAACCCGG-M1_Pos12_C>T	0.452555	0.29902			GATGCGTAATTATACTGGGACGG-M1_Pos23_G>A	1.19227	1.19427
	GAATTAAATGACATGTAACCCGG-M1_Pos20_C>G	0.306452	0.169643			GATGCGTAATTATACTGGGACGG-M1_Pos5_C>G	1.50616	1.00447
	GAATTAAATGACATGTAACCCGG-M1_Pos4_T>C	0.747191	0.786026			GATGCGTAATTATACTGGGACGG-M2_Pos2:23_AG>GA	0.53911	0.638536
	GAATTAAATGACATGTAACCCGG-M2_Pos4:12_TC>CT	0.333333	0.509317			GATGCGTAATTATACTGGGACGG-M2_Pos2:5_AC>GG	1.11819	1.18478
	GAATTAAATGACATGTAACCCGG-M2_Pos4:20_TC>CG	0.145679	0.258675			GATGCGTAATTATACTGGGACGG-M2_Pos5:23_CG>GA	0.500244	1.16474
	GAATTCGCCAGAAATAATAAGGG-M2_Pos7:20_GA>TT	0.118919	0.0634146			GATGCGTAATTATACTGGGACGG-M3_Pos2:5:23_ACG>GGA	0.663963	0.71729
	GAATTCGCCAGAAATAATAAGGG-M2_Pos8:20_CA>AT	0.195455	0.180077			GATGGCTTTCCGCATAAAGGCGG-M1_Pos19_G>C	0.654001	0.552817
	GACCCCCTCCACCCCGCCTCCGG-M2_Pos2:3_AC>GG	0.992883	0.876147			GATGGCTTTCCGCATAAAGGCGG-M1_Pos2_A>T	1.15514	0.682492
	GACCCCCTCCACCCCGCCTCCGG-M3_Pos1:2:3_GAC>CTA	0.653543	0.616034			GATGGCTTTCCGCATAAAGGCGG-M1_Pos7_T>C	0.785232	0.780733
	GACCCCCTCCACCCCGCCTCCGG-M3_Pos1:8:9_GTC>TCA	0.842105	0.728188			GATGGCTTTCCGCATAAAGGCGG-M2_Pos2:19_AG>TC	0.487979	0.743012
	GACCCCCTCCACCCCGCCTCCGG-M3_Pos10:14:15_CCC>ATG	0.0834951	0.00900901			GATGGCTTTCCGCATAAAGGCGG-M2_Pos2:7_AT>TC	0.623749	0.72137
	GACCCCCTCCACCCCGCCTCCGG-M3_Pos16:17:20_GCC>CAG	0.0437318	0.0197628			GATGGCTTTCCGCATAAAGGCGG-M2_Pos7:19_TG>CC	0.458268	0.69796
	GACCCCCTCCACCCCGCCTCCGG-M3_Pos2:8:16_ATG>CAA	0.659091	0.554348			GATGGCTTTCCGCATAAAGGCGG-M3_Pos2:7:19_ATG>TCC	0.34023	0.392672
	GACCCCCTCCACCCCGCCTCCGG-M3_Pos4:7:17_CCC>ATT	0.414414	0.513889			GATTGGCTCCGAAGTGCATGTGG-M1_Pos18_A>C	0.73319	0.89371
	GACCCCCTCCACCCCGCCTCCGG-M3_Pos6:7:16_CCG>TGA	0.421603	0.519337			GATTGGCTCCGAAGTGCATGTGG-M1_Pos19_T>A	0.557895	0.510226
	GACCCCCTCCACCCCGCCTCCGG-M3_Pos7:8:17_CTC>TCA	0.553435	0.280936			GATTGGCTCCGAAGTGCATGTGG-M1_Pos7_C>G	1.0169	0.953444
	GACCCCCTCCACCCCGCCTCCGG-M3_Pos8:19:20_TTC>AGT	0.0103093	0.0358974			GATTGGCTCCGAAGTGCATGTGG-M2_Pos18:19_AT>CA	0.60169	0.445203
	GACGAACTATACTAGTGGTAAGG-M1_Pos14_A>G	0.434389	0.272727			GATTGGCTCCGAAGTGCATGTGG-M2_Pos7:18_CA>GC	0.516839	0.581496
	GACGAACTATACTAGTGGTAAGG-M2_Pos14:18_AG>GT	0.0639659	0.0136364			GATTGGCTCCGAAGTGCATGTGG-M2_Pos7:19_CT>GA	0.399531	0.317207
	GACGAACTATACTAGTGGTAAGG-M3_Pos14:16:18_ATG>GCT	0.0289855	0.154206			GATTGGCTCCGAAGTGCATGTGG-M3_Pos7:18:19_CAT>GCA	0.250216	0.282434
	GACTGTGGGTGCCGGTTCGCTGG-M1_Pos12_C>T	0.661867	0.657449			GATTGGGCGCACGAATTATTAGG-M1_Pos1_G>C	1.16642	0.870047
	GACTGTGGGTGCCGGTTCGCTGG-M1_Pos13_C>G	0.0434166	0.0247539			GATTGGGCGCACGAATTATTAGG-M1_Pos13_G>T	0.142567	0.288773
	GACTGTGGGTGCCGGTTCGCTGG-M1_Pos9_G>C	0.462103	0.437345			GATTGGGCGCACGAATTATTAGG-M1_Pos20_T>A	0.200658	0.19786
	GACTGTGGGTGCCGGTTCGCTGG-M2_Pos12:13_CC>TG	0.0122739	0.0248384			GATTGGGCGCACGAATTATTAGG-M2_Pos1:13_GG>CT	0.326963	0.238764
	GACTGTGGGTGCCGGTTCGCTGG-M2_Pos9:12_GC>CT	0.0600076	0.0367948			GATTGGGCGCACGAATTATTAGG-M2_Pos1:20_GT>CA	0.575731	0.316613
	GACTGTGGGTGCCGGTTCGCTGG-M2_Pos9:13_GC>CG	0.0169144	0.0191526			GATTGGGCGCACGAATTATTAGG-M2_Pos13:20_GT>TA	0.559478	0.712084
	GACTGTGGGTGCCGGTTCGCTGG-M3_Pos9:12:13_GCC>CTG	0.0153664	0.00248139			GATTGGGCGCACGAATTATTAGG-M3_Pos1:13:20_GGT>CTA	0.108246	0.134756
	GAGAGACGGTAGTCAAGCGTCGG-M1_Pos13_T>G	0.747736	0.796296			GCAACTCGCAGTTGGAAAGTAGG-M1_Pos1_G>T	1.18245	1.14468
	GAGAGACGGTAGTCAAGCGTCGG-M1_Pos20_T>G	0.670103	0.512008			GCAACTCGCAGTTGGAAAGTAGG-M1_Pos6_T>A	0.919667	0.85252
	GAGAGACGGTAGTCAAGCGTCGG-M1_Pos8_G>C	0.969697	0.934866			GCAACTCGCAGTTGGAAAGTAGG-M1_Pos9_C>A	0.906761	0.962803
	GAGAGACGGTAGTCAAGCGTCGG-M2_Pos13:20_TT>GG	0.019958	0.0176619			GCAACTCGCAGTTGGAAAGTAGG-M2_Pos1:6_GT>TA	0.733411	0.310537
	GAGAGACGGTAGTCAAGCGTCGG-M2_Pos8:13_GT>CG	0.377108	0.449161			GCAACTCGCAGTTGGAAAGTAGG-M2_Pos1:9_GC>TA	0.466153	0.450141
	GAGAGACGGTAGTCAAGCGTCGG-M2_Pos8:20_GT>CG	0.262431	0.474153			GCAACTCGCAGTTGGAAAGTAGG-M2_Pos6:9_TC>AA	0.449105	0.196438
	GAGAGACGGTAGTCAAGCGTCGG-M3_Pos8:13:20_GTT>CGG	0.014862	0.0555556			GCAGCATAAGAATGGAGTTGCGG-M1_Pos18_T>A	1.09103	0.926592
	GAGAGTGGGGTTCACAACTGCGG-M1_Pos18_C>T	0.64557	0.656927			GCAGCATAAGAATGGAGTTGCGG-M1_Pos19_T>A	0.771261	0.918429
	GAGAGTGGGGTTCACAACTGCGG-M1_Pos2_A>G	0.905504	1.02191			GCAGCATAAGAATGGAGTTGCGG-M1_Pos2_C>G	1.81642	1.73505
	GAGAGTGGGGTTCACAACTGCGG-M1_Pos7_G>A	0.953535	0.955423			GCAGCATAAGAATGGAGTTGCGG-M2_Pos18:19_TT>AA	0.37902	0.199002
	GAGAGTGGGGTTCACAACTGCGG-M2_Pos2:18_AC>GT	0.584491	0.545455			GCAGCATAAGAATGGAGTTGCGG-M2_Pos2:18_CT>GA	0.886993	0.770444
	GAGAGTGGGGTTCACAACTGCGG-M2_Pos2:7_AG>GA	0.879819	0.752137			GCAGCATAAGAATGGAGTTGCGG-M2_Pos2:19_CT>GA	0.873625	0.749423
	GAGAGTGGGGTTCACAACTGCGG-M2_Pos7:18_GC>AT	0.579892	0.479747			GCAGCATAAGAATGGAGTTGCGG-M3_Pos2:18:19_CTT>GAA	0.662333	0.513614
	GAGAGTGGGGTTCACAACTGCGG-M3_Pos2:7:18_AGC>GAT	0.155148	0.194595			GCAGGGTGCGAGTGATCCAAGGG-M1_Pos10_G>A	1.15639	0.999661
	GAGATCAGCACACTAGCAGATGG-M1_Pos17_C>T	0.856721	0.704846			GCAGGGTGCGAGTGATCCAAGGG-M4_Pos1:4:8:9_GGGC>AAAT	0.466996	0.426465
	GAGATCAGCACACTAGCAGATGG-M1_Pos2_A>T	0.842349	0.839098			GCCACCGGTATGCAAGTGAAAGG-M1_Pos15_A>C	0.639188	0.883394
	GAGATCAGCACACTAGCAGATGG-M1_Pos8_G>A	0.983287	0.928			GCCACCGGTATGCAAGTGAAAGG-M1_Pos18_G>C	0.431978	0.499627
	GAGATCAGCACACTAGCAGATGG-M2_Pos2:17_AC>TT	0.791736	0.717021			GCCACCGGTATGCAAGTGAAAGG-M1_Pos8_G>A	0.815083	0.743682
	GAGATCAGCACACTAGCAGATGG-M2_Pos2:8_AG>TA	1.01794	1.0218			GCCACCGGTATGCAAGTGAAAGG-M2_Pos15:18_AG>CC	0.347961	0.446457
	GAGATCAGCACACTAGCAGATGG-M2_Pos8:17_GC>AT	0.773438	0.625899			GCCACCGGTATGCAAGTGAAAGG-M2_Pos8:15_GA>AC	0.391371	0.392892
	GAGATCAGCACACTAGCAGATGG-M3_Pos2:8:17_AGC>TAT	0.302139	0.185468			GCCACCGGTATGCAAGTGAAAGG-M2_Pos8:18_GG>AC	0.571821	0.717174
	GAGCGCCGCAACCGTGCCGTAGG-M1_Pos1_G>T	0.933989	0.802288			GCCACCGGTATGCAAGTGAAAGG-M3_Pos8:15:18_GAG>ACC	0.518786	0.616974
	GAGCGCCGCAACCGTGCCGTAGG-M1_Pos13_C>G	0.121387	0.0957886			GCCGAACTGTGTCACGTCGCAGG-M1_Pos1_G>T	1.35488	1.14881
	GAGCGCCGCAACCGTGCCGTAGG-M1_Pos15_T>C	0.223704	0.209189			GCCGAACTGTGTCACGTCGCAGG-M1_Pos10_T>C	1.4994	1.08373
	GAGCGCCGCAACCGTGCCGTAGG-M2_Pos1:13_GC>TG	0.0944149	0.106977			GCCGAACTGTGTCACGTCGCAGG-M1_Pos15_C>T	0.761918	0.417444
	GAGCGCCGCAACCGTGCCGTAGG-M2_Pos1:15_GT>TC	0.379814	0.3125			GCCGAACTGTGTCACGTCGCAGG-M2_Pos1:10_GT>TC	1.11181	0.741869
	GAGCGCCGCAACCGTGCCGTAGG-M2_Pos13:15_CT>GC	0.0262391	0.0151388			GCCGAACTGTGTCACGTCGCAGG-M2_Pos1:15_GC>TT	0.537407	0.578864
	GAGCGCCGCAACCGTGCCGTAGG-M3_Pos1:13:15_GCT>TGC	0.0640884	0.0332594			GCCGAACTGTGTCACGTCGCAGG-M2_Pos10:15_TC>CT	0.497179	0.414035
	GAGGACCGAGTGCTCTTAAACGG-M1_Pos20_A>G	0.200466	0.137648			GCCGAACTGTGTCACGTCGCAGG-M3_Pos1:10:15_GTC>TCT	0.373781	0.355755
	GAGGACCGAGTGCTCTTAAACGG-M1_Pos4_G>T	0.792079	0.827763			GCCGATACGGTTTGCGTTCTAGG-M1_Pos2_C>G	1.0381	0.563057
	GAGGACCGAGTGCTCTTAAACGG-M1_Pos7_C>A	0.764706	0.723917			GCCGATACGGTTTGCGTTCTAGG-M1_Pos4_G>C	0.510672	0.19762
	GAGGACCGAGTGCTCTTAAACGG-M2_Pos4:20_GA>TG	0.109222	0.158147			GCCGATACGGTTTGCGTTCTAGG-M2_Pos2:15_CC>GA	0.420178	0.468869
	GAGGACCGAGTGCTCTTAAACGG-M2_Pos4:7_GC>TA	0.171739	0.10325			GCCGATACGGTTTGCGTTCTAGG-M2_Pos2:4_CG>GC	0.668094	0.543794
	GAGGACCGAGTGCTCTTAAACGG-M2_Pos7:20_CA>AG	0.136145	0.237515			GCCGATACGGTTTGCGTTCTAGG-M2_Pos4:15_GC>CA	0.558205	0.489789
	GAGGACCGAGTGCTCTTAAACGG-M3_Pos4:7:20_GCA>TAG	0.00150263	0.00615655			GCCGATACGGTTTGCGTTCTAGG-M3_Pos2:4:15_CGC>GCA	0.297708	0.319635
	GAGTCCGAGCAGAAGAAGAAGGG-M2_Pos5:6_CC>TA	0.961905	0.818792			GCCGTCCCGCTCTCCAGATTGGG-M1_Pos20_T>G	0.745131	0.782162
	GAGTCCGAGCAGAAGAAGAAGGG-M3_Pos1:10:14_GCA>AGG	0.0429104	0.0559441			GCCGTCCCGCTCTCCAGATTGGG-M1_Pos22_G>A	0.725584	0.571328
	GAGTCCGAGCAGAAGAAGAAGGG-M3_Pos1:2:6_GAC>ACT	0.111922	0.144737			GCCGTCCCGCTCTCCAGATTGGG-M1_Pos7_C>T	0.873427	0.943815
	GAGTCCGAGCAGAAGAAGAAGGG-M3_Pos1:6:10_GCC>AAG	0.0830946	0.105145			GCCGTCCCGCTCTCCAGATTGGG-M2_Pos20:22_TG>GA	0.297717	0.307726
	GAGTCCGAGCAGAAGAAGAAGGG-M3_Pos1:6:12_GCG>ATC	0.533207	0.458333			GCCGTCCCGCTCTCCAGATTGGG-M2_Pos7:20_CT>TG	0.277327	0.283087
	GAGTCCGAGCAGAAGAAGAAGGG-M3_Pos2:4:6_ATC>CAA	0.0578078	0.00625			GCCGTCCCGCTCTCCAGATTGGG-M2_Pos7:22_CG>TA	0.496374	0.409915
	GAGTCCGAGCAGAAGAAGAAGGG-M3_Pos3:7:9_GGG>TTC	0.0885609	0.00816327			GCCGTCCCGCTCTCCAGATTGGG-M3_Pos7:20:22_CTG>TGA	0.235184	0.19329
	GAGTCCGAGCAGAAGAAGAAGGG-M3_Pos4:18:19_TGA>GAG	0.0645161	0.0908213			GCCGTGGCCAGACATGGCTGAGG-M1_Pos14_A>T	0.911079	0.891711
	GAGTCCGAGCAGAAGAAGAAGGG-M3_Pos4:6:10_TCC>ATA	0.0236364	0.0182556			GCCGTGGCCAGACATGGCTGAGG-M1_Pos16_G>T	0.799649	0.890585
	GAGTCCGAGCAGAAGAAGAAGGG-M3_Pos4:6:16_TCA>CTG	0.00742115	0.00797101			GCCGTGGCCAGACATGGCTGAGG-M1_Pos4_G>A	0.717152	1.02268
	GAGTCCGAGCAGAAGAAGAAGGG-M3_Pos4:6:19_TCA>CGG	0.0213033	0.019242			GCCGTGGCCAGACATGGCTGAGG-M2_Pos14:16_AG>TT	0.591386	0.466224
	GAGTCCGAGCAGAAGAAGAAGGG-M3_Pos5:6:10_CCC>AGG	0.00589971	0.0119403			GCCGTGGCCAGACATGGCTGAGG-M2_Pos4:14_GA>AT	0.619664	0.805778
	GAGTCCGAGCAGAAGAAGAAGGG-M3_Pos6:7:22_CGG>TAA	0.586577	0.551363			GCCGTGGCCAGACATGGCTGAGG-M2_Pos4:16_GG>AT	0.565945	0.457517
	GAGTCCGAGCAGAAGAAGAAGGG-M3_Pos7:13:22_GAG>TGA	0.087241	0.0881057			GCCGTGGCCAGACATGGCTGAGG-M3_Pos4:14:16_GAG>ATT	0.368509	0.555943
	GAGTCCGAGCAGAAGAAGAAGGG-M3_Pos8:10:13_ACA>GAG	0.00595745	0.0305106			GCCTCGAGTCAGAAGATTCGAGG-M1_Pos1_G>C	1.11716	0.81477
	GAGTGACGTCTTCTACAAGTAGG-M1_Pos14_T>G	0.0159236	0.0348837			GCCTCGAGTCAGAAGATTCGAGG-M1_Pos16_A>G	0.686893	0.601771
	GAGTGACGTCTTCTACAAGTAGG-M1_Pos18_A>T	0.449519	0.392442			GCCTCGAGTCAGAAGATTCGAGG-M1_Pos9_T>C	1.16552	1.07376
	GAGTGACGTCTTCTACAAGTAGG-M1_Pos3_G>A	0.880342	0.881119			GCCTCGAGTCAGAAGATTCGAGG-M2_Pos1:16_GA>CG	0.477929	0.638971
	GAGTGACGTCTTCTACAAGTAGG-M2_Pos14:18_TA>GT	0.0403226	0.0375			GCCTCGAGTCAGAAGATTCGAGG-M2_Pos1:9_GT>CC	0.869294	0.966593
	GAGTGACGTCTTCTACAAGTAGG-M2_Pos3:14_GT>AG	0.0435484	0.0310296			GCCTCGAGTCAGAAGATTCGAGG-M2_Pos9:16_TA>CG	0.373965	0.360567
	GAGTGACGTCTTCTACAAGTAGG-M2_Pos3:18_GA>AT	0.300203	0.187013			GCCTCGAGTCAGAAGATTCGAGG-M3_Pos1:9:16_GTA>CCG	0.48414	0.331072
	GAGTGACGTCTTCTACAAGTAGG-M3_Pos3:14:18_GTA>AGT	0.126722	0.0157895			GCCTTAGTACGACTAGGCATCGG-M1_Pos1_G>C	1.61441	0.948062
	GAGTTTGTGCCTGCAGGCGCAGG-M1_Pos11_C>A	0.43507	0.559969			GCCTTAGTACGACTAGGCATCGG-M1_Pos11_G>C	0.926067	0.638783
	GAGTTTGTGCCTGCAGGCGCAGG-M1_Pos14_C>G	0.0179775	0.00836268			GCCTTAGTACGACTAGGCATCGG-M1_Pos3_C>G	1.45727	1.20854
	GAGTTTGTGCCTGCAGGCGCAGG-M1_Pos19_G>T	0.585932	0.681302			GCCTTAGTACGACTAGGCATCGG-M2_Pos1:11_GG>CC	1.24703	0.663222
	GAGTTTGTGCCTGCAGGCGCAGG-M2_Pos11:14_CC>AG	0.0233598	0.0183527			GCCTTAGTACGACTAGGCATCGG-M2_Pos1:3_GC>CG	1.66734	0.808696
	GAGTTTGTGCCTGCAGGCGCAGG-M2_Pos11:19_CG>AT	0.104044	0.0403332			GCCTTAGTACGACTAGGCATCGG-M2_Pos3:11_CG>GC	1.80455	1.12371
	GAGTTTGTGCCTGCAGGCGCAGG-M2_Pos14:19_CG>GT	0.0238871	0.0230088			GCCTTAGTACGACTAGGCATCGG-M3_Pos1:3:11_GCG>CGC	0.431289	0.682325
	GAGTTTGTGCCTGCAGGCGCAGG-M3_Pos11:14:19_CCG>AGT	0.0101266	0.00465116			GCGCAGGCCCGATACTTGGGTGG-M1_Pos12_A>T	0.612752	0.618026
	GATACTTCGGATGGTAATCATGG-M1_Pos12_T>A	0.397351	0.80292			GCGCAGGCCCGATACTTGGGTGG-M1_Pos15_C>T	0.307221	0.511222
	GATACTTCGGATGGTAATCATGG-M1_Pos17_A>T	0.139037	0.0892857			GCGCAGGCCCGATACTTGGGTGG-M1_Pos8_C>A	0.742443	0.84014
	GATACTTCGGATGGTAATCATGG-M2_Pos2:12_AT>TA	0.490272	0.732394			GCGCAGGCCCGATACTTGGGTGG-M2_Pos12:15_AC>TT	0.141352	0.253639
	GATACTTCGGATGGTAATCATGG-M2_Pos2:17_AA>TT	0.0460358	0.0195178			GCGCAGGCCCGATACTTGGGTGG-M2_Pos8:12_CA>AT	0.371651	0.517772
	GATAGTGGCGTCAGACAATAAGG-M1_Pos11_T>G	0.0803571	0.127243			GCGCAGGCCCGATACTTGGGTGG-M2_Pos8:15_CC>AT	0.258429	0.320405
	GATAGTGGCGTCAGACAATAAGG-M1_Pos18_A>C	0.0568928	0.156962			GCGCAGGCCCGATACTTGGGTGG-M3_Pos8:12:15_CAC>ATT	0.271848	0.349647
	GATAGTGGCGTCAGACAATAAGG-M1_Pos8_G>C	0.712389	0.552486			GCGGAATAGACGCGGCCCGGTGG-M1_Pos10_A>T	0.950534	0.924001
	GATAGTGGCGTCAGACAATAAGG-M2_Pos11:18_TA>GC	0.00907029	0.00334448			GCGGAATAGACGCGGCCCGGTGG-M1_Pos18_C>A	0.789281	0.702584
	GATAGTGGCGTCAGACAATAAGG-M2_Pos8:11_GT>CG	0.0384615	0.0257937			GCGGAATAGACGCGGCCCGGTGG-M1_Pos20_G>C	0.980139	1.14794
	GATAGTGGCGTCAGACAATAAGG-M3_Pos8:11:18_GTA>CGC	0.0746667	0.00541516			GCGGAATAGACGCGGCCCGGTGG-M2_Pos10:18_AC>TA	0.398701	0.384877
	GATCTAAAAGCAGTTGCTTGTGG-M1_Pos20_G>T	0.196305	0.212121			GCGGAATAGACGCGGCCCGGTGG-M2_Pos10:20_AG>TC	0.230907	0.206874
	GATCTAAAAGCAGTTGCTTGTGG-M1_Pos4_C>T	0.894118	0.666667			GCGGAATAGACGCGGCCCGGTGG-M2_Pos18:20_CG>AC	0.372368	0.363496
	GATCTAAAAGCAGTTGCTTGTGG-M1_Pos7_A>G	0.986595	0.80339			GCGGAATAGACGCGGCCCGGTGG-M3_Pos10:18:20_ACG>TAC	0.296295	0.34587
	GATCTAAAAGCAGTTGCTTGTGG-M2_Pos4:20_CG>TT	0.15534	0.114634			GCGGGTCGGTAGTAGATCACAGG-M1_Pos11_A>C	0.840431	0.918643
	GATCTAAAAGCAGTTGCTTGTGG-M2_Pos4:7_CA>TG	0.381633	0.323591			GCGGGTCGGTAGTAGATCACAGG-M1_Pos14_A>C	0.951586	0.684041
	GATCTAAAAGCAGTTGCTTGTGG-M2_Pos7:20_AG>GT	0.126923	0.0645161			GCGGGTCGGTAGTAGATCACAGG-M1_Pos4_G>C	0.641118	0.69021
	GATGACGTTGCGCCCTCCTTGGG-M1_Pos12_G>T	0.50198	0.458333			GCGGGTCGGTAGTAGATCACAGG-M2_Pos11:14_AA>CC	0.292509	0.443151
	GATGACGTTGCGCCCTCCTTGGG-M1_Pos2_A>C	0.794934	0.873551			GCGGGTCGGTAGTAGATCACAGG-M2_Pos4:11_GA>CC	0.495007	0.421086
	GATGACGTTGCGCCCTCCTTGGG-M1_Pos8_T>A	0.850783	0.857143			GCGGGTCGGTAGTAGATCACAGG-M2_Pos4:14_GA>CC	0.484189	0.417787
	GATGACGTTGCGCCCTCCTTGGG-M2_Pos2:12_AG>CT	0.231748	0.276415			GCGGGTCGGTAGTAGATCACAGG-M3_Pos4:11:14_GAA>CCC	0.46731	0.323854
	GATGACGTTGCGCCCTCCTTGGG-M2_Pos2:8_AT>CA	0.679844	0.779287			GCGTATTCAAGACAGAAATATGG-M1_Pos3_G>C	0.77381	2.16498
	GATGACGTTGCGCCCTCCTTGGG-M2_Pos8:12_TG>AT	0.128474	0.117785			GCGTATTCAAGACAGAAATATGG-M1_Pos5_A>G	0.993297	2.37666
	GATGACGTTGCGCCCTCCTTGGG-M3_Pos2:8:12_ATG>CAT	0.0175953	0.0236432			GCGTATTCAAGACAGAAATATGG-M1_Pos7_T>G	0.745444	0.810537
	GATGCGTAATTATACTGGGACGG-M1_Pos2_A>G	0.861183	0.878893			GCGTATTCAAGACAGAAATATGG-M2_Pos3:5_GA>CG	0.165854	0.488107
	GATGCGTAATTATACTGGGACGG-M1_Pos23_G>A	0.0611111	0.0965732			GCGTATTCAAGACAGAAATATGG-M2_Pos3:7_GT>CG	0.564207	0.603949
	GATGCGTAATTATACTGGGACGG-M1_Pos5_C>G	0.740223	0.653105			GCGTATTCAAGACAGAAATATGG-M2_Pos5:7_AT>GG	0.480002	0.649417
	GATGCGTAATTATACTGGGACGG-M2_Pos2:23_AG>GA	0.136719	0.291262			GCGTATTCAAGACAGAAATATGG-M3_Pos3:5:7_GAT>CGG	0.293875	0.914467
	GATGCGTAATTATACTGGGACGG-M2_Pos2:5_AC>GG	0.905724	0.862534			GCTACGGCTCTCATCAGCCAGGG-M1_Pos15_C>G	0.373271	0.279565
	GATGCGTAATTATACTGGGACGG-M2_Pos5:23_CG>GA	0.220859	0.491228			GCTACGGCTCTCATCAGCCAGGG-M1_Pos17_G>C	0.709305	0.595433
	GATGGCTTTCCGCATAAAGGCGG-M1_Pos19_G>C	0.412078	0.409059			GCTACGGCTCTCATCAGCCAGGG-M1_Pos5_C>A	0.779066	0.698431
	GATGGCTTTCCGCATAAAGGCGG-M1_Pos2_A>T	0.813472	0.804781			GCTACGGCTCTCATCAGCCAGGG-M2_Pos15:17_CG>GC	0.264779	0.357996
	GATGGCTTTCCGCATAAAGGCGG-M1_Pos7_T>C	0.855285	0.816038			GCTACGGCTCTCATCAGCCAGGG-M2_Pos5:15_CC>AG	0.273634	0.372827
	GATGGCTTTCCGCATAAAGGCGG-M2_Pos2:19_AG>TC	0.176849	0.196803			GCTACGGCTCTCATCAGCCAGGG-M2_Pos5:17_CG>AC	0.428172	0.5194
	GATGGCTTTCCGCATAAAGGCGG-M2_Pos2:7_AT>TC	0.783898	0.734739			GCTACGGCTCTCATCAGCCAGGG-M3_Pos5:15:17_CCG>AGC	0.49823	0.4346
	GATGGCTTTCCGCATAAAGGCGG-M2_Pos7:19_TG>CC	0.256966	0.236066			GCTCCCCTGAAAGCTAGCCATGG-M1_Pos10_A>T	0.797186	1.07863
	GATGGCTTTCCGCATAAAGGCGG-M3_Pos2:7:19_ATG>TCC	0.00648968	0.0122146			GCTCCCCTGAAAGCTAGCCATGG-M1_Pos16_A>C	0.485427	0.540553
	GATTGGCTCCGAAGTGCATGTGG-M1_Pos18_A>C	0.462252	0.369634			GCTCCCCTGAAAGCTAGCCATGG-M1_Pos6_C>G	0.997195	1.25681
	GATTGGCTCCGAAGTGCATGTGG-M1_Pos19_T>A	0.264423	0.319081			GCTCCCCTGAAAGCTAGCCATGG-M2_Pos10:16_AA>TC	0.538488	0.804431
	GATTGGCTCCGAAGTGCATGTGG-M1_Pos7_C>G	0.489796	0.504117			GCTCCCCTGAAAGCTAGCCATGG-M2_Pos6:10_CA>GT	0.612697	0.790073
	GATTGGCTCCGAAGTGCATGTGG-M2_Pos18:19_AT>CA	0.0170132	0.0244421			GCTCCCCTGAAAGCTAGCCATGG-M2_Pos6:16_CA>GC	0.508519	0.92002
	GATTGGCTCCGAAGTGCATGTGG-M2_Pos7:18_CA>GC	0.0306886	0.0104676			GCTCCCCTGAAAGCTAGCCATGG-M3_Pos6:10:16_CAA>GTC	0.461196	0.593341
	GATTGGCTCCGAAGTGCATGTGG-M2_Pos7:19_CT>GA	0.0527426	0.045085			GCTGCAGACTGCAAAGTATTGGG-M1_Pos17_T>G	0.179904	0.480868
	GATTGGCTCCGAAGTGCATGTGG-M3_Pos7:18:19_CAT>GCA	0.00809465	0.0139257			GCTGCAGACTGCAAAGTATTGGG-M1_Pos18_A>T	0.464842	0.653859
	GATTGGGCGCACGAATTATTAGG-M1_Pos1_G>C	0.859494	0.813714			GCTGCAGACTGCAAAGTATTGGG-M1_Pos4_G>A	0.716894	0.864155
	GATTGGGCGCACGAATTATTAGG-M1_Pos13_G>T	0.0427136	0.0807327			GCTGCAGACTGCAAAGTATTGGG-M2_Pos17:18_TA>GT	0.304219	0.180657
	GATTGGGCGCACGAATTATTAGG-M1_Pos20_T>A	0.183028	0.0802239			GCTGCAGACTGCAAAGTATTGGG-M2_Pos4:17_GT>AG	0.225981	0.308089
	GATTGGGCGCACGAATTATTAGG-M2_Pos1:13_GG>CT	0.0557769	0.0627803			GCTGCAGACTGCAAAGTATTGGG-M2_Pos4:18_GA>AT	0.495476	0.612447
	GATTGGGCGCACGAATTATTAGG-M2_Pos1:20_GT>CA	0.105882	0.0507545			GCTGCAGACTGCAAAGTATTGGG-M3_Pos4:17:18_GTA>AGT	0.172506	0.30645
	GATTGGGCGCACGAATTATTAGG-M2_Pos13:20_GT>TA	0.0403071	0.0179487			GCTGGTAAATGCTGCGAGCTTGG-M1_Pos16_G>C	0.458591	0.387395
	GATTGGGCGCACGAATTATTAGG-M3_Pos1:13:20_GGT>CTA	0.0570866	0.00203666			GCTGGTAAATGCTGCGAGCTTGG-M1_Pos20_T>C	0.80985	0.748393
	GCAACTCGCAGTTGGAAAGTAGG-M1_Pos1_G>T	0.847778	0.919528			GCTGGTAAATGCTGCGAGCTTGG-M1_Pos3_T>G	0.881725	0.887892
	GCAACTCGCAGTTGGAAAGTAGG-M1_Pos6_T>A	0.7978	0.805893			GCTGGTAAATGCTGCGAGCTTGG-M2_Pos16:20_GT>CC	0.603629	0.594187
	GCAACTCGCAGTTGGAAAGTAGG-M1_Pos9_C>A	0.224658	0.320565			GCTGGTAAATGCTGCGAGCTTGG-M2_Pos3:16_TG>GC	0.677369	0.524135
	GCAACTCGCAGTTGGAAAGTAGG-M2_Pos1:6_GT>TA	0.592727	0.535959			GCTGGTAAATGCTGCGAGCTTGG-M2_Pos3:20_TT>GC	0.231356	0.555508
	GCAACTCGCAGTTGGAAAGTAGG-M2_Pos1:9_GC>TA	0.398148	0.506417			GCTGGTAAATGCTGCGAGCTTGG-M3_Pos3:16:20_TGT>GCC	0.209212	0.22251
	GCAACTCGCAGTTGGAAAGTAGG-M2_Pos6:9_TC>AA	0.10828	0.0848896			GGAAACGTTCTACTCAGCCTAGG-M1_Pos19_C>T	0.885216	0.533542
	GCAACTCGCAGTTGGAAAGTAGG-M3_Pos1:6:9_GTC>TAA	0.047952	0.0835735			GGAAACGTTCTACTCAGCCTAGG-M1_Pos4_A>C	1.58624	1.52669
	GCAGCATAAGAATGGAGTTGCGG-M1_Pos18_T>A	0.821596	0.934498			GGAAACGTTCTACTCAGCCTAGG-M1_Pos6_C>T	1.23361	1.1945
	GCAGCATAAGAATGGAGTTGCGG-M1_Pos19_T>A	0.793436	0.893246			GGAAACGTTCTACTCAGCCTAGG-M2_Pos4:19_AC>CT	0.791342	0.656255
	GCAGCATAAGAATGGAGTTGCGG-M1_Pos2_C>G	0.924901	0.847826			GGAAACGTTCTACTCAGCCTAGG-M2_Pos4:6_AC>CT	0.672948	0.919325
	GCAGCATAAGAATGGAGTTGCGG-M2_Pos18:19_TT>AA	0.137224	0.124481			GGAAACGTTCTACTCAGCCTAGG-M2_Pos6:19_CC>TT	0.857138	0.576402
	GCAGCATAAGAATGGAGTTGCGG-M2_Pos2:18_CT>GA	0.605809	0.513975			GGAAACGTTCTACTCAGCCTAGG-M3_Pos4:6:19_ACC>CTT	0.43821	0.811224
	GCAGCATAAGAATGGAGTTGCGG-M2_Pos2:19_CT>GA	0.64697	0.608626			GGAAATTAGGTGCGCTTGGCTGG-M1_Pos19_G>T	1.12498	0.990849
	GCAGCATAAGAATGGAGTTGCGG-M3_Pos2:18:19_CTT>GAA	0.0349776	0.0649746			GGAAATTAGGTGCGCTTGGCTGG-M1_Pos20_C>T	0.646816	0.458738
	GCAGGGTGCGAGTGATCCAAGGG-M1_Pos10_G>A	0.946041	0.968165			GGAAATTAGGTGCGCTTGGCTGG-M1_Pos23_G>A	0.502082	0.482189
	GCCACCGGTATGCAAGTGAAAGG-M1_Pos15_A>C	0.161723	0.0868146			GGAAATTAGGTGCGCTTGGCTGG-M1_Pos3_A>C	0.862361	0.68051
	GCCACCGGTATGCAAGTGAAAGG-M1_Pos18_G>C	0.30641	0.300125			GGAAATTAGGTGCGCTTGGCTGG-M1_Pos4_A>C	1.06066	0.902127
	GCCACCGGTATGCAAGTGAAAGG-M1_Pos8_G>A	0.7625	0.799248			GGAAATTAGGTGCGCTTGGCTGG-M1_Pos5_A>G	1.231	0.93329
	GCCACCGGTATGCAAGTGAAAGG-M2_Pos15:18_AG>CC	0.00068918	0.0076762			GGAAATTAGGTGCGCTTGGCTGG-M1_Pos7_T>G	0.847763	0.881828
	GCCACCGGTATGCAAGTGAAAGG-M2_Pos8:15_GA>AC	0.0533491	0.120711			GGAAATTAGGTGCGCTTGGCTGG-M1_Pos9_G>C	0.562728	0.362446
	GCCACCGGTATGCAAGTGAAAGG-M2_Pos8:18_GG>AC	0.222809	0.195762			GGAAATTAGGTGCGCTTGGCTGG-M2_Pos1:14_GG>AT	0.897594	0.567057
	GCCGAACTGTGTCACGTCGCAGG-M1_Pos1_G>T	0.877037	0.897623			GGAAATTAGGTGCGCTTGGCTGG-M2_Pos1:19_GG>AT	0.571145	0.45626
	GCCGAACTGTGTCACGTCGCAGG-M1_Pos10_T>C	0.703428	0.62963			GGAAATTAGGTGCGCTTGGCTGG-M2_Pos1:19_GG>TT	0.583668	0.651747
	GCCGAACTGTGTCACGTCGCAGG-M1_Pos15_C>T	0.0422654	0.0744526			GGAAATTAGGTGCGCTTGGCTGG-M2_Pos1:20_GC>AT	0.671934	0.696323
	GCCGAACTGTGTCACGTCGCAGG-M2_Pos1:10_GT>TC	0.473684	0.64218			GGAAATTAGGTGCGCTTGGCTGG-M2_Pos1:20_GC>TT	0.350246	0.485807
	GCCGAACTGTGTCACGTCGCAGG-M2_Pos1:15_GC>TT	0.0797918	0.12013			GGAAATTAGGTGCGCTTGGCTGG-M2_Pos1:3_GA>AG	1.18697	1.08845
	GCCGAACTGTGTCACGTCGCAGG-M2_Pos10:15_TC>CT	0.0366109	0.0325792			GGAAATTAGGTGCGCTTGGCTGG-M2_Pos1:3_GA>CG	0.544533	0.616312
	GCCGAACTGTGTCACGTCGCAGG-M3_Pos1:10:15_GTC>TCT	0.0105003	0.00481232			GGAAATTAGGTGCGCTTGGCTGG-M2_Pos1:5_GA>AT	0.655876	0.444154
	GCCGATACGGTTTGCGTTCTAGG-M1_Pos15_C>A	0.0816327	0.0482063			GGAAATTAGGTGCGCTTGGCTGG-M2_Pos10:12_GG>AC	0.62383	0.51752
	GCCGATACGGTTTGCGTTCTAGG-M1_Pos2_C>G	0.423423	0.409867			GGAAATTAGGTGCGCTTGGCTGG-M2_Pos10:12_GG>TA	0.283806	0.433319
	GCCGATACGGTTTGCGTTCTAGG-M1_Pos4_G>C	0.136652	0.115921			GGAAATTAGGTGCGCTTGGCTGG-M2_Pos10:16_GT>AC	0.36007	0.648574
	GCCGATACGGTTTGCGTTCTAGG-M2_Pos2:15_CC>GA	0.0101089	0.00864304			GGAAATTAGGTGCGCTTGGCTGG-M2_Pos10:20_GC>AT	0.431626	0.67575
	GCCGATACGGTTTGCGTTCTAGG-M2_Pos2:4_CG>GC	0.00786517	0.0133482			GGAAATTAGGTGCGCTTGGCTGG-M2_Pos10:22_GG>AA	0.570911	0.417346
	GCCGATACGGTTTGCGTTCTAGG-M2_Pos4:15_GC>CA	0.0206363	0.012037			GGAAATTAGGTGCGCTTGGCTGG-M2_Pos11:19_TG>CA	0.642736	0.565444
	GCCGATACGGTTTGCGTTCTAGG-M3_Pos2:4:15_CGC>GCA	0.0224981	0.00818882			GGAAATTAGGTGCGCTTGGCTGG-M2_Pos12:13_GC>AA	1.00664	0.798071
	GCCGTCCCGCTCTCCAGATTGGG-M1_Pos20_T>G	0.297942	0.438467			GGAAATTAGGTGCGCTTGGCTGG-M2_Pos14:15_GC>AA	0.209618	0.21283
	GCCGTCCCGCTCTCCAGATTGGG-M1_Pos22_G>A	0.277605	0.263353			GGAAATTAGGTGCGCTTGGCTGG-M2_Pos14:19_GG>TT	0.195936	0.202313
	GCCGTCCCGCTCTCCAGATTGGG-M1_Pos7_C>T	0.831471	0.807741			GGAAATTAGGTGCGCTTGGCTGG-M2_Pos14:23_GG>AA	0.497856	0.269049
	GCCGTCCCGCTCTCCAGATTGGG-M2_Pos20:22_TG>GA	0.0141093	0.0296886			GGAAATTAGGTGCGCTTGGCTGG-M2_Pos18:22_GG>AA	0.565576	0.419801
	GCCGTCCCGCTCTCCAGATTGGG-M2_Pos7:20_CT>TG	0.176587	0.153984			GGAAATTAGGTGCGCTTGGCTGG-M2_Pos2:10_GG>AC	0.5063	0.460637
	GCCGTCCCGCTCTCCAGATTGGG-M2_Pos7:22_CG>TA	0.2429	0.16763			GGAAATTAGGTGCGCTTGGCTGG-M2_Pos2:11_GT>AC	0.597752	0.537438
	GCCGTCCCGCTCTCCAGATTGGG-M3_Pos7:20:22_CTG>TGA	0.0230917	0.0242192			GGAAATTAGGTGCGCTTGGCTGG-M2_Pos2:11_GT>TA	0.689478	0.760761
	GCCGTGGCCAGACATGGCTGAGG-M1_Pos14_A>T	0.660348	0.69726			GGAAATTAGGTGCGCTTGGCTGG-M2_Pos2:14_GG>AT	0.280022	0.55113
	GCCGTGGCCAGACATGGCTGAGG-M1_Pos16_G>T	0.155612	0.22209			GGAAATTAGGTGCGCTTGGCTGG-M2_Pos2:14_GG>TC	0.571298	0.363349
	GCCGTGGCCAGACATGGCTGAGG-M1_Pos4_G>A	0.9375	0.917933			GGAAATTAGGTGCGCTTGGCTGG-M2_Pos2:16_GT>TC	0.584071	0.47974
	GCCGTGGCCAGACATGGCTGAGG-M2_Pos14:16_AG>TT	0.0104167	0.0516266			GGAAATTAGGTGCGCTTGGCTGG-M2_Pos2:17_GT>CC	0.339565	0.384139
	GCCGTGGCCAGACATGGCTGAGG-M2_Pos4:14_GA>AT	0.52381	0.628998			GGAAATTAGGTGCGCTTGGCTGG-M2_Pos2:19_GG>AA	0.670275	0.385659
	GCCGTGGCCAGACATGGCTGAGG-M2_Pos4:16_GG>AT	0.197781	0.17389			GGAAATTAGGTGCGCTTGGCTGG-M2_Pos2:19_GG>AT	0.349469	0.313804
	GCCGTGGCCAGACATGGCTGAGG-M3_Pos4:14:16_GAG>ATT	0.0209644	0.0178042			GGAAATTAGGTGCGCTTGGCTGG-M2_Pos2:23_GG>AA	0.308172	0.21853
	GCCTCGAGTCAGAAGATTCGAGG-M1_Pos1_G>C	0.804642	0.832833			GGAAATTAGGTGCGCTTGGCTGG-M2_Pos2:3_GA>AG	0.846746	0.598777
	GCCTCGAGTCAGAAGATTCGAGG-M1_Pos16_A>G	0.236986	0.201685			GGAAATTAGGTGCGCTTGGCTGG-M2_Pos3:14_AG>TA	0.618477	0.582439
	GCCTCGAGTCAGAAGATTCGAGG-M1_Pos9_T>C	0.708835	0.837638			GGAAATTAGGTGCGCTTGGCTGG-M2_Pos3:16_AT>TG	0.534472	0.39262
	GCCTCGAGTCAGAAGATTCGAGG-M2_Pos1:16_GA>CG	0.18245	0.213983			GGAAATTAGGTGCGCTTGGCTGG-M2_Pos3:19_AG>GC	1.10869	1.02142
	GCCTCGAGTCAGAAGATTCGAGG-M2_Pos1:9_GT>CC	0.786811	0.695848			GGAAATTAGGTGCGCTTGGCTGG-M2_Pos4:14_AG>TA	0.490219	0.583792
	GCCTCGAGTCAGAAGATTCGAGG-M2_Pos9:16_TA>CG	0.140078	0.124901			GGAAATTAGGTGCGCTTGGCTGG-M2_Pos4:16_AT>GC	0.796641	0.753858
	GCCTCGAGTCAGAAGATTCGAGG-M3_Pos1:9:16_GTA>CCG	0.0438433	0.0619082			GGAAATTAGGTGCGCTTGGCTGG-M2_Pos4:18_AG>GA	0.994767	0.856088
	GCCTTAGTACGACTAGGCATCGG-M1_Pos1_G>C	0.882122	0.818636			GGAAATTAGGTGCGCTTGGCTGG-M2_Pos4:20_AC>TG	0.69546	0.50685
	GCCTTAGTACGACTAGGCATCGG-M1_Pos11_G>C	0.745902	0.814485			GGAAATTAGGTGCGCTTGGCTGG-M2_Pos4:22_AG>CA	0.665028	0.481825
	GCCTTAGTACGACTAGGCATCGG-M1_Pos3_C>G	0.85553	0.872774			GGAAATTAGGTGCGCTTGGCTGG-M2_Pos4:23_AG>GA	0.560393	0.47137
	GCCTTAGTACGACTAGGCATCGG-M2_Pos1:11_GG>CC	0.753709	0.843273			GGAAATTAGGTGCGCTTGGCTGG-M2_Pos5:10_AG>GC	0.673207	0.599155
	GCCTTAGTACGACTAGGCATCGG-M2_Pos1:3_GC>CG	0.914286	0.86901			GGAAATTAGGTGCGCTTGGCTGG-M2_Pos5:13_AC>TT	0.6621	0.789117
	GCCTTAGTACGACTAGGCATCGG-M2_Pos3:11_CG>GC	0.825704	0.799263			GGAAATTAGGTGCGCTTGGCTGG-M2_Pos5:14_AG>GA	0.631183	0.626314
	GCCTTAGTACGACTAGGCATCGG-M3_Pos1:3:11_GCG>CGC	0.225212	0.113238			GGAAATTAGGTGCGCTTGGCTGG-M2_Pos5:19_AG>GC	0.713679	0.558121
	GCGCAGGCCCGATACTTGGGTGG-M1_Pos12_A>T	0.0468855	0.130171			GGAAATTAGGTGCGCTTGGCTGG-M2_Pos5:22_AG>CA	0.358121	0.468829
	GCGCAGGCCCGATACTTGGGTGG-M1_Pos15_C>T	0.201811	0.177646			GGAAATTAGGTGCGCTTGGCTGG-M2_Pos6:11_TT>GC	0.946016	1.01157
	GCGCAGGCCCGATACTTGGGTGG-M1_Pos8_C>A	0.713606	0.786333			GGAAATTAGGTGCGCTTGGCTGG-M2_Pos6:13_TC>AT	0.958566	0.862162
	GCGCAGGCCCGATACTTGGGTGG-M2_Pos12:15_AC>TT	0.0340748	0.0223278			GGAAATTAGGTGCGCTTGGCTGG-M2_Pos6:20_TC>GA	0.531769	0.640099
	GCGCAGGCCCGATACTTGGGTGG-M2_Pos8:12_CA>AT	0.0245719	0.0186807			GGAAATTAGGTGCGCTTGGCTGG-M2_Pos6:22_TG>AA	0.651639	0.566292
	GCGCAGGCCCGATACTTGGGTGG-M2_Pos8:15_CC>AT	0.037022	0.028147			GGAAATTAGGTGCGCTTGGCTGG-M2_Pos6:7_TT>CC	0.885146	1.15429
	GCGCAGGCCCGATACTTGGGTGG-M3_Pos8:12:15_CAC>ATT	0.0113885	0.00948767			GGAAATTAGGTGCGCTTGGCTGG-M2_Pos7:10_TG>CC	0.367215	0.297406
	GCGGAATAGACGCGGCCCGGTGG-M1_Pos10_A>T	0.789294	0.999038			GGAAATTAGGTGCGCTTGGCTGG-M2_Pos7:11_TT>AA	0.913906	0.824216
	GCGGAATAGACGCGGCCCGGTGG-M1_Pos18_C>A	0.737991	0.69757			GGAAATTAGGTGCGCTTGGCTGG-M2_Pos7:14_TG>CT	1.07458	1.15302
	GCGGAATAGACGCGGCCCGGTGG-M1_Pos20_G>C	0.469494	0.514358			GGAAATTAGGTGCGCTTGGCTGG-M2_Pos7:16_TT>CC	0.601453	0.393221
	GCGGAATAGACGCGGCCCGGTGG-M2_Pos10:18_AC>TA	0.0948999	0.133028			GGAAATTAGGTGCGCTTGGCTGG-M2_Pos7:19_TG>CC	0.795556	0.549903
	GCGGAATAGACGCGGCCCGGTGG-M2_Pos10:20_AG>TC	0.0498262	0.0447514			GGAAATTAGGTGCGCTTGGCTGG-M2_Pos7:19_TG>GA	1.0516	0.747752
	GCGGAATAGACGCGGCCCGGTGG-M2_Pos18:20_CG>AC	0.0211833	0.0344288			GGAAATTAGGTGCGCTTGGCTGG-M2_Pos7:20_TC>GT	0.28912	0.38831
	GCGGAATAGACGCGGCCCGGTGG-M3_Pos10:18:20_ACG>TAC	0.0146125	0.00441362			GGAAATTAGGTGCGCTTGGCTGG-M2_Pos7:22_TG>GA	0.493852	0.749406
	GCGGGTCGGTAGTAGATCACAGG-M1_Pos11_A>C	0.68521	0.730812			GGAAATTAGGTGCGCTTGGCTGG-M2_Pos8:11_AT>GA	0.681734	0.497008
	GCGGGTCGGTAGTAGATCACAGG-M1_Pos14_A>C	0.300292	0.38978			GGAAATTAGGTGCGCTTGGCTGG-M2_Pos8:17_AT>GC	0.597054	0.509165
	GCGGGTCGGTAGTAGATCACAGG-M1_Pos4_G>C	0.933243	0.856174			GGAAATTAGGTGCGCTTGGCTGG-M2_Pos8:22_AG>GA	0.360366	0.553626
	GCGGGTCGGTAGTAGATCACAGG-M2_Pos11:14_AA>CC	0.0418994	0.0785634			GGAAATTAGGTGCGCTTGGCTGG-M2_Pos9:14_GG>AC	0.458362	0.4221
	GCGGGTCGGTAGTAGATCACAGG-M2_Pos4:11_GA>CC	0.0899533	0.146023			GGAATCCCTTCTGCAGCACCTGG-M3_Pos4:10:23_ATG>GCA	0.620294	0.70257
	GCGGGTCGGTAGTAGATCACAGG-M2_Pos4:14_GA>CC	0.0243161	0.0158371			GGAATCCCTTCTGCAGCACCTGG-M3_Pos5:7:10_TCT>GTG	0.637698	0.670516
	GCGGGTCGGTAGTAGATCACAGG-M3_Pos4:11:14_GAA>CCC	0.00470367	0.00710732			GGAATCCCTTCTGCAGCACCTGG-M3_Pos5:9:21_TTT>CGA	0.926612	0.747293
	GCGTATTCAAGACAGAAATATGG-M1_Pos7_T>G	0.551402	0.761905			GGAATCCCTTCTGCAGCACCTGG-M3_Pos7:13:19_CGC>TTT	0.442936	0.433454
	GCGTATTCAAGACAGAAATATGG-M2_Pos5:7_AT>GG	0.12069	0.0909091			GGAATCCCTTCTGCAGCACCTGG-M3_Pos9:13:18_TGA>GTT	0.840593	0.667822
	GCTACGGCTCTCATCAGCCAGGG-M1_Pos15_C>G	0.00986842	0.143564			GGAATCCCTTCTGCAGCACCTGG-M4_Pos1:9:13:21_GTGT>TACA	0.420557	0.390313
	GCTACGGCTCTCATCAGCCAGGG-M1_Pos17_G>C	0.320702	0.384615			GGAATCCCTTCTGCAGCACCTGG-M4_Pos12:19:20:21_TCCT>AGAC	0.625843	0.760748
	GCTACGGCTCTCATCAGCCAGGG-M1_Pos5_C>A	0.853465	0.912188			GGAATCCCTTCTGCAGCACCTGG-M4_Pos3:4:7:9_AACT>CCGA	0.347143	0.289599
	GCTACGGCTCTCATCAGCCAGGG-M2_Pos15:17_CG>GC	0.0204918	0.012318			GGAATCCCTTCTGCAGCACCTGG-M4_Pos3:7:12:19_ACTC>TTGG	0.534762	0.521517
	GCTACGGCTCTCATCAGCCAGGG-M2_Pos5:17_CG>AC	0.0933333	0.137915			GGAATCCCTTCTGCAGCACCTGG-M4_Pos4:10:13:21_ATGT>GCAA	0.730783	0.606416
	GCTACGGCTCTCATCAGCCAGGG-M3_Pos5:15:17_CCG>AGC	0.00160901	0.00185014			GGAATCCCTTCTGCAGCACCTGG-M4_Pos4:6:9:12_ACTT>TGAC	0.83666	0.709147
	GCTCCCCTGAAAGCTAGCCATGG-M1_Pos10_A>T	0.768496	0.77993			GGAATCCCTTCTGCAGCACCTGG-M4_Pos6:10:14:20_CTCC>GGAA	0.802741	0.445102
	GCTCCCCTGAAAGCTAGCCATGG-M1_Pos16_A>C	0.0287267	0.022508			GGAATCCCTTCTGCAGCACCTGG-M4_Pos7:12:13:19_CTGC>TCTT	0.690562	0.734283
	GCTCCCCTGAAAGCTAGCCATGG-M1_Pos6_C>G	0.81289	0.903874			GGAATCCCTTCTGCAGCACCTGG-M5_Pos1:2:3:10:21_GGATT>ACCCA	0.474844	0.417181
	GCTCCCCTGAAAGCTAGCCATGG-M2_Pos10:16_AA>TC	0.00239808	0.0320088			GGAATCCCTTCTGCAGCACCTGG-M5_Pos1:4:5:9:21_GATTT>AGGCA	0.489579	0.6513
	GCTCCCCTGAAAGCTAGCCATGG-M2_Pos6:10_CA>GT	0.142165	0.206316			GGACGGACTTCCCCAGCTAACGG-M1_Pos19_A>C	0.681112	0.652642
	GCTCCCCTGAAAGCTAGCCATGG-M2_Pos6:16_CA>GC	0.0205696	0.0142433			GGACGGACTTCCCCAGCTAACGG-M1_Pos22_G>T	0.4109	0.319417
	GCTCCCCTGAAAGCTAGCCATGG-M3_Pos6:10:16_CAA>GTC	0.00785546	0.000631313			GGACGGACTTCCCCAGCTAACGG-M1_Pos4_C>T	0.739957	0.69412
	GCTGCAGACTGCAAAGTATTGGG-M1_Pos17_T>G	0.0247462	0.06917			GGACGGACTTCCCCAGCTAACGG-M2_Pos19:22_AG>CT	0.420452	0.480705
	GCTGCAGACTGCAAAGTATTGGG-M1_Pos18_A>T	0.0320814	0.101019			GGACGGACTTCCCCAGCTAACGG-M2_Pos4:19_CA>TC	0.625582	0.725773
	GCTGCAGACTGCAAAGTATTGGG-M1_Pos4_G>A	1.00826	0.688406			GGACGGACTTCCCCAGCTAACGG-M2_Pos4:22_CG>TT	0.324199	0.363988
	GCTGCAGACTGCAAAGTATTGGG-M2_Pos17:18_TA>GT	0.0205736	0.00842697			GGACGGACTTCCCCAGCTAACGG-M3_Pos4:19:22_CAG>TCT	0.475648	0.505959
	GCTGCAGACTGCAAAGTATTGGG-M2_Pos4:17_GT>AG	0.0248329	0.0322061			GGACTAGGGCCCCGGAGGATAGG-M1_Pos12_C>T	0.712617	1.25903
	GCTGCAGACTGCAAAGTATTGGG-M2_Pos4:18_GA>AT	0.0605307	0.0944088			GGACTAGGGCCCCGGAGGATAGG-M1_Pos16_A>T	0.906241	1.05416
	GCTGCAGACTGCAAAGTATTGGG-M3_Pos4:17:18_GTA>AGT	0.0103761	0.0155473			GGACTAGGGCCCCGGAGGATAGG-M1_Pos9_G>C	0.904295	0.835812
	GCTGGTAAATGCTGCGAGCTTGG-M1_Pos16_G>C	0.0160044	0.00312695			GGACTAGGGCCCCGGAGGATAGG-M2_Pos12:16_CA>TT	0.331176	0.555492
	GCTGGTAAATGCTGCGAGCTTGG-M1_Pos20_T>C	0.116656	0.211092			GGACTAGGGCCCCGGAGGATAGG-M2_Pos9:12_GC>CT	0.793494	0.828709
	GCTGGTAAATGCTGCGAGCTTGG-M1_Pos3_T>G	0.52328	0.501573			GGACTAGGGCCCCGGAGGATAGG-M2_Pos9:16_GA>CT	0.156395	0.313845
	GCTGGTAAATGCTGCGAGCTTGG-M2_Pos16:20_GT>CC	0.000777001	0.0237037			GGACTAGGGCCCCGGAGGATAGG-M3_Pos9:12:16_GCA>CTT	0.302919	0.29005
	GCTGGTAAATGCTGCGAGCTTGG-M2_Pos3:16_TG>GC	0.00530152	0.0399768			GGAGATGTGGATCTCCGCACTGG-M3_Pos1:4:16_GGC>TAA	0.435717	0.516346
	GCTGGTAAATGCTGCGAGCTTGG-M2_Pos3:20_TT>GC	0.0738397	0.0997846			GGAGATGTGGATCTCCGCACTGG-M3_Pos4:13:16_GCC>ATT	0.476365	0.558761
	GCTGGTAAATGCTGCGAGCTTGG-M3_Pos3:16:20_TGT>GCC	0.0120697	0.00621946			GGAGATGTGGATCTCCGCACTGG-M4_Pos1:5:16:21_GACT>AGAA	1.0481	1.02361
	GGAAACGTTCTACTCAGCCTAGG-M1_Pos19_C>T	0.282051	0.244037			GGAGATGTGGATCTCCGCACTGG-M5_Pos1:2:16:21:22_GGCTG>CAACA	0.658635	0.615913
	GGAAACGTTCTACTCAGCCTAGG-M1_Pos4_A>C	0.881443	0.884941			GGAGATGTGGATCTCCGCACTGG-M5_Pos3:6:7:12:21_ATGTT>GGCCA	0.548073	0.9506
	GGAAACGTTCTACTCAGCCTAGG-M1_Pos6_C>T	0.767857	0.815909			GGAGGAACTATGAAGATCAGGGG-M1_Pos1_G>A	0.906097	0.4245
	GGAAACGTTCTACTCAGCCTAGG-M2_Pos4:19_AC>CT	0.106545	0.178236			GGAGGAACTATGAAGATCAGGGG-M1_Pos12_G>T	0.704977	1.0592
	GGAAACGTTCTACTCAGCCTAGG-M2_Pos4:6_AC>CT	0.142857	0.30495			GGAGGAACTATGAAGATCAGGGG-M1_Pos13_A>T	0.653022	1.05944
	GGAAACGTTCTACTCAGCCTAGG-M2_Pos6:19_CC>TT	0.109974	0.163972			GGAGGAACTATGAAGATCAGGGG-M2_Pos1:12_GG>AT	0.482879	0.4245
	GGAAACGTTCTACTCAGCCTAGG-M3_Pos4:6:19_ACC>CTT	0.00375235	0.0785219			GGAGGAACTATGAAGATCAGGGG-M2_Pos1:13_GA>AT	0.572224	0.346194
	GGAAATTAGGTGCGCTTGGCTGG-M1_Pos1_G>C	0.673777	0.811034			GGAGGAACTATGAAGATCAGGGG-M2_Pos12:13_GA>TT	0.566127	0.714525
	GGAAATTAGGTGCGCTTGGCTGG-M1_Pos10_G>A	0.817784	0.885115			GGAGGAACTATGAAGATCAGGGG-M3_Pos1:12:13_GGA>ATT	0.72394	0.387263
	GGAAATTAGGTGCGCTTGGCTGG-M1_Pos10_G>C	0.411985	0.448649			GGATAGCGCGCGGTCTCAGAAGG-M1_Pos11_C>T	1.01093	0.610563
	GGAAATTAGGTGCGCTTGGCTGG-M1_Pos10_G>T	0.333333	0.37408			GGATAGCGCGCGGTCTCAGAAGG-M1_Pos5_A>T	0.667297	0.92258
	GGAAATTAGGTGCGCTTGGCTGG-M1_Pos11_T>C	0.605263	0.677955			GGATAGCGCGCGGTCTCAGAAGG-M1_Pos6_G>T	0.885154	0.703238
	GGAAATTAGGTGCGCTTGGCTGG-M1_Pos13_C>G	0.0669118	0.0612061			GGATAGCGCGCGGTCTCAGAAGG-M2_Pos5:11_AC>TT	0.479593	0.544529
	GGAAATTAGGTGCGCTTGGCTGG-M1_Pos14_G>A	0.641932	0.604779			GGATAGCGCGCGGTCTCAGAAGG-M2_Pos5:6_AG>TT	0.643374	0.535344
	GGAAATTAGGTGCGCTTGGCTGG-M1_Pos14_G>C	0.35128	0.316881			GGATAGCGCGCGGTCTCAGAAGG-M2_Pos6:11_GC>TT	1.15294	0.930159
	GGAAATTAGGTGCGCTTGGCTGG-M1_Pos15_C>A	0.0990502	0.144058			GGATAGCGCGCGGTCTCAGAAGG-M3_Pos5:6:11_AGC>TTT	0.480503	0.380412
	GGAAATTAGGTGCGCTTGGCTGG-M1_Pos16_T>G	0.118755	0.151706			GGATCTGCGGAACTCTGACTAGG-M1_Pos14_T>C	0.529687	0.719828
	GGAAATTAGGTGCGCTTGGCTGG-M1_Pos19_G>A	0.46344	0.607555			GGATCTGCGGAACTCTGACTAGG-M1_Pos6_T>C	0.985809	0.777991
	GGAAATTAGGTGCGCTTGGCTGG-M1_Pos19_G>T	0.485697	0.495742			GGATCTGCGGAACTCTGACTAGG-M1_Pos7_G>C	0.825945	0.784629
	GGAAATTAGGTGCGCTTGGCTGG-M1_Pos2_G>C	0.403077	0.3909			GGATCTGCGGAACTCTGACTAGG-M2_Pos6:14_TT>CC	0.726495	0.790899
	GGAAATTAGGTGCGCTTGGCTGG-M1_Pos20_C>T	0.161062	0.279621			GGATCTGCGGAACTCTGACTAGG-M2_Pos6:7_TG>CC	0.856217	0.775608
	GGAAATTAGGTGCGCTTGGCTGG-M1_Pos23_G>A	0.0959837	0.0793534			GGATCTGCGGAACTCTGACTAGG-M2_Pos7:14_GT>CC	0.495648	0.744626
	GGAAATTAGGTGCGCTTGGCTGG-M1_Pos3_A>C	0.02391	0.0622287			GGATCTGCGGAACTCTGACTAGG-M3_Pos6:7:14_TGT>CCC	0.424232	0.58241
	GGAAATTAGGTGCGCTTGGCTGG-M1_Pos4_A>C	0.69057	0.725023			GGCACAAGGGGGGATTGGTAGGG-M1_Pos18_G>C	1.13823	0.974393
	GGAAATTAGGTGCGCTTGGCTGG-M1_Pos4_A>G	0.842893	0.977778			GGCACAAGGGGGGATTGGTAGGG-M1_Pos23_G>A	0.510434	0.534854
	GGAAATTAGGTGCGCTTGGCTGG-M1_Pos4_A>T	0.759116	0.770383			GGCACAAGGGGGGATTGGTAGGG-M1_Pos3_C>A	0.893036	1.05119
	GGAAATTAGGTGCGCTTGGCTGG-M1_Pos5_A>G	0.858612	0.746878			GGCACAAGGGGGGATTGGTAGGG-M2_Pos18:23_GG>CA	0.260549	0.155692
	GGAAATTAGGTGCGCTTGGCTGG-M1_Pos6_T>A	0.765591	0.746032			GGCACAAGGGGGGATTGGTAGGG-M2_Pos3:18_CG>AC	1.06494	1.2228
	GGAAATTAGGTGCGCTTGGCTGG-M1_Pos6_T>G	0.840272	0.859694			GGCACAAGGGGGGATTGGTAGGG-M2_Pos3:23_CG>AA	0.522251	0.433786
	GGAAATTAGGTGCGCTTGGCTGG-M1_Pos7_T>G	0.573248	0.645303			GGCACAAGGGGGGATTGGTAGGG-M3_Pos3:18:23_CGG>ACA	0.480083	0.468715
	GGAAATTAGGTGCGCTTGGCTGG-M1_Pos9_G>C	0.0572917	0.0703314			GGCACTGCGGCTGGAGGTGGGGG-M2_Pos11:18_CT>GC	0.282411	0.199947
	GGAAATTAGGTGCGCTTGGCTGG-M2_Pos1:10_GG>AA	0.628257	0.608405			GGCACTGCGGCTGGAGGTGGGGG-M2_Pos6:7_TG>GA	2.51316	1.87175
	GGAAATTAGGTGCGCTTGGCTGG-M2_Pos1:13_GC>AG	0.0813581	0.0512357			GGCACTGCGGCTGGAGGTGGGGG-M2_Pos8:11_CC>AG	0.708904	0.624234
	GGAAATTAGGTGCGCTTGGCTGG-M2_Pos1:14_GG>AC	0.537557	0.582986			GGCACTGCGGCTGGAGGTGGGGG-M3_Pos1:2:8_GGC>CCG	0.589039	0.603739
	GGAAATTAGGTGCGCTTGGCTGG-M2_Pos1:14_GG>AT	0.16017	0.128321			GGCACTGCGGCTGGAGGTGGGGG-M3_Pos1:4:18_GAT>ATA	0.689402	0.7902
	GGAAATTAGGTGCGCTTGGCTGG-M2_Pos1:17_GT>AC	0.113246	0.114886			GGCACTGCGGCTGGAGGTGGGGG-M3_Pos1:6:8_GTC>CGG	0.643333	0.624704
	GGAAATTAGGTGCGCTTGGCTGG-M2_Pos1:17_GT>AG	0.0413565	0.0650485			GGCACTGCGGCTGGAGGTGGGGG-M3_Pos1:8:17_GCG>TTA	0.710884	0.793038
	GGAAATTAGGTGCGCTTGGCTGG-M2_Pos1:19_GG>AC	0.378805	0.517084			GGCACTGCGGCTGGAGGTGGGGG-M3_Pos11:12:22_CTG>GAC	0.840871	0.97391
	GGAAATTAGGTGCGCTTGGCTGG-M2_Pos1:19_GG>AT	0.540564	0.568221			GGCACTGCGGCTGGAGGTGGGGG-M3_Pos2:4:8_GAC>TCG	1.07896	0.52467
	GGAAATTAGGTGCGCTTGGCTGG-M2_Pos1:19_GG>CC	0.0353379	0.0399047			GGCACTGCGGCTGGAGGTGGGGG-M3_Pos2:8:12_GCT>AAA	0.858372	0.452315
	GGAAATTAGGTGCGCTTGGCTGG-M2_Pos1:19_GG>TT	0.0264375	0.0385033			GGCACTGCGGCTGGAGGTGGGGG-M3_Pos2:8:15_GCA>CGG	0.434028	0.544696
	GGAAATTAGGTGCGCTTGGCTGG-M2_Pos1:2_GG>AC	0.605956	0.507791			GGCACTGCGGCTGGAGGTGGGGG-M3_Pos2:9:23_GGG>AAT	0.31261	0.302631
	GGAAATTAGGTGCGCTTGGCTGG-M2_Pos1:2_GG>CA	0.0914867	0.0334448			GGCACTGCGGCTGGAGGTGGGGG-M3_Pos3:22:23_CGG>GAA	0.422323	0.157751
	GGAAATTAGGTGCGCTTGGCTGG-M2_Pos1:20_GC>AT	0.148174	0.137359			GGCACTGCGGCTGGAGGTGGGGG-M3_Pos3:8:17_CCG>GGC	0.606144	0.560142
	GGAAATTAGGTGCGCTTGGCTGG-M2_Pos1:20_GC>TT	0.0545994	0.0368098			GGCACTGCGGCTGGAGGTGGGGG-M3_Pos4:18:21_ATG>TGT	0.40013	0.687477
	GGAAATTAGGTGCGCTTGGCTGG-M2_Pos1:22_GG>AA	0.15935	0.0994575			GGCACTGCGGCTGGAGGTGGGGG-M3_Pos4:6:9_ATG>TCA	0.478748	0.61513
	GGAAATTAGGTGCGCTTGGCTGG-M2_Pos1:22_GG>CA	0.061263	0.0376506			GGCACTGCGGCTGGAGGTGGGGG-M3_Pos4:7:8_AGC>GCG	0.295106	0.609617
	GGAAATTAGGTGCGCTTGGCTGG-M2_Pos1:23_GG>AA	0.104218	0.159585			GGCACTGCGGCTGGAGGTGGGGG-M3_Pos5:17:20_CGG>GCC	0.895291	0.718638
	GGAAATTAGGTGCGCTTGGCTGG-M2_Pos1:3_GA>AG	0.664203	0.627689			GGCACTGCGGCTGGAGGTGGGGG-M3_Pos5:8:11_CCC>AGG	0.0381991	0.189657
	GGAAATTAGGTGCGCTTGGCTGG-M2_Pos1:3_GA>CG	0.111551	0.179422			GGCACTGCGGCTGGAGGTGGGGG-M3_Pos6:8:23_TCG>AGC	0.52515	0.641043
	GGAAATTAGGTGCGCTTGGCTGG-M2_Pos1:5_GA>AG	0.207547	0.232777			GGCACTGCGGCTGGAGGTGGGGG-M3_Pos7:11:15_GCA>TTG	0.392117	0.383599
	GGAAATTAGGTGCGCTTGGCTGG-M2_Pos1:5_GA>AT	0.0502128	0.036454			GGCACTGCGGCTGGAGGTGGGGG-M3_Pos8:10:15_CGA>AAG	0.797557	0.66755
	GGAAATTAGGTGCGCTTGGCTGG-M2_Pos1:6_GT>AA	0.59356	0.542023			GGCACTGCGGCTGGAGGTGGGGG-M3_Pos8:17:18_CGT>GAC	0.16572	0.145934
	GGAAATTAGGTGCGCTTGGCTGG-M2_Pos1:6_GT>CC	0.101735	0.114914			GGCACTGCGGCTGGAGGTGGGGG-M3_Pos9:15:16_GAG>TCC	0.457225	0.505662
	GGAAATTAGGTGCGCTTGGCTGG-M2_Pos1:8_GA>AG	0.51806	0.479325			GGCACTGCGGCTGGAGGTGGGGG-M4_Pos1:12:18:21_GTTG>TCAT	0.374966	0.564685
	GGAAATTAGGTGCGCTTGGCTGG-M2_Pos1:9_GG>AA	0.17889	0.239458			GGCACTGCGGCTGGAGGTGGGGG-M4_Pos1:4:8:9_GACG>ACAT	0.236856	0.220895
	GGAAATTAGGTGCGCTTGGCTGG-M2_Pos10:11_GT>AG	0.0408497	0.0546265			GGCACTGCGGCTGGAGGTGGGGG-M4_Pos1:6:9:18_GTGT>AGAA	0.301397	0.348563
	GGAAATTAGGTGCGCTTGGCTGG-M2_Pos10:11_GT>CA	0.0363524	0.0426829			GGCACTGCGGCTGGAGGTGGGGG-M4_Pos1:8:10:15_GCGA>ATCG	0.297438	0.138201
	GGAAATTAGGTGCGCTTGGCTGG-M2_Pos10:11_GT>TA	0.0728793	0.0560453			GGCACTGCGGCTGGAGGTGGGGG-M4_Pos1:9:14:21_GGGG>TACA	0.6689	0.745102
	GGAAATTAGGTGCGCTTGGCTGG-M2_Pos10:12_GG>AC	0.0744868	0.0570175			GGCACTGCGGCTGGAGGTGGGGG-M4_Pos2:14:17:21_GGGG>TCAC	0.240654	0.480896
	GGAAATTAGGTGCGCTTGGCTGG-M2_Pos10:12_GG>TA	0.0235714	0.023984			GGCACTGCGGCTGGAGGTGGGGG-M4_Pos2:4:8:21_GACG>TTGA	0.589416	0.466521
	GGAAATTAGGTGCGCTTGGCTGG-M2_Pos10:13_GC>AT	0.368257	0.282107			GGCACTGCGGCTGGAGGTGGGGG-M4_Pos2:4:9:16_GAGG>CTTA	0.38588	0.402997
	GGAAATTAGGTGCGCTTGGCTGG-M2_Pos10:14_GG>TA	0.0754017	0.0523529			GGCACTGCGGCTGGAGGTGGGGG-M4_Pos2:5:9:21_GCGG>AGTT	0.349427	0.66645
	GGAAATTAGGTGCGCTTGGCTGG-M2_Pos10:16_GT>AC	0.0203933	0.0465337			GGCACTGCGGCTGGAGGTGGGGG-M4_Pos2:7:8:23_GGCG>AAAA	0.388437	0.447367
	GGAAATTAGGTGCGCTTGGCTGG-M2_Pos10:16_GT>AG	0.0153153	0.0156152			GGCACTGCGGCTGGAGGTGGGGG-M4_Pos2:8:18:21_GCTG>CGGA	0.548942	0.440214
	GGAAATTAGGTGCGCTTGGCTGG-M2_Pos10:19_GG>AT	0.0853518	0.0815545			GGCACTGCGGCTGGAGGTGGGGG-M4_Pos2:9:10:15_GGGA>ACTG	0.553228	0.322081
	GGAAATTAGGTGCGCTTGGCTGG-M2_Pos10:20_GC>AG	0.0336676	0.0281863			GGCACTGCGGCTGGAGGTGGGGG-M4_Pos2:9:13:21_GGGG>CAAA	0.128375	0.216105
	GGAAATTAGGTGCGCTTGGCTGG-M2_Pos10:20_GC>AT	0.0514648	0.0555556			GGCACTGCGGCTGGAGGTGGGGG-M4_Pos2:9:15:20_GGAG>CTTT	0.337825	0.539864
	GGAAATTAGGTGCGCTTGGCTGG-M2_Pos10:22_GG>AA	0.0775681	0.021164			GGCACTGCGGCTGGAGGTGGGGG-M4_Pos3:4:15:16_CAAG>GGCA	0.958418	0.864762
	GGAAATTAGGTGCGCTTGGCTGG-M2_Pos11:13_TC>CT	0.0893142	0.154358			GGCACTGCGGCTGGAGGTGGGGG-M4_Pos3:4:9:21_CAGG>TCAA	0.179224	0.275288
	GGAAATTAGGTGCGCTTGGCTGG-M2_Pos11:13_TC>GT	0.0462657	0.04053			GGCACTGCGGCTGGAGGTGGGGG-M4_Pos3:5:6:19_CCTG>AGCT	0.576	0.47325
	GGAAATTAGGTGCGCTTGGCTGG-M2_Pos11:14_TG>AA	0.113101	0.0784091			GGCACTGCGGCTGGAGGTGGGGG-M4_Pos3:5:8:21_CCCG>GGTT	0.244029	0.233065
	GGAAATTAGGTGCGCTTGGCTGG-M2_Pos11:14_TG>AC	0.106822	0.0892099			GGCACTGCGGCTGGAGGTGGGGG-M4_Pos3:8:11:12_CCCT>GAAG	0.540884	0.306276
	GGAAATTAGGTGCGCTTGGCTGG-M2_Pos11:14_TG>CA	0.141484	0.103448			GGCACTGCGGCTGGAGGTGGGGG-M4_Pos4:17:18:21_AGTG>GCCC	0.878473	0.714535
	GGAAATTAGGTGCGCTTGGCTGG-M2_Pos11:16_TT>CA	0.0268199	0.0305828			GGCACTGCGGCTGGAGGTGGGGG-M4_Pos4:17:19:20_AGGG>CAAT	0.396061	0.305041
	GGAAATTAGGTGCGCTTGGCTGG-M2_Pos11:19_TG>AC	0.0610098	0.0209091			GGCACTGCGGCTGGAGGTGGGGG-M4_Pos4:5:8:18_ACCT>CTGA	0.159324	0.164161
	GGAAATTAGGTGCGCTTGGCTGG-M2_Pos11:19_TG>CA	0.0972222	0.110016			GGCACTGCGGCTGGAGGTGGGGG-M4_Pos4:6:15:17_ATAG>GGCA	0.587812	0.461986
	GGAAATTAGGTGCGCTTGGCTGG-M2_Pos11:19_TG>CC	0.123457	0.0852349			GGCACTGCGGCTGGAGGTGGGGG-M4_Pos4:7:8:21_AGCG>TCAC	0.613042	0.540809
	GGAAATTAGGTGCGCTTGGCTGG-M2_Pos11:20_TC>CA	0.0876993	0.0805423			GGCACTGCGGCTGGAGGTGGGGG-M4_Pos4:8:15:19_ACAG>TATT	0.145663	0.377046
	GGAAATTAGGTGCGCTTGGCTGG-M2_Pos11:23_TG>CA	0.0070922	0.0311751			GGCACTGCGGCTGGAGGTGGGGG-M4_Pos4:8:17:19_ACGG>CGCT	0.636883	0.547389
	GGAAATTAGGTGCGCTTGGCTGG-M2_Pos12:13_GC>AA	0.0565068	0.0850384			GGCACTGCGGCTGGAGGTGGGGG-M4_Pos5:7:18:21_CGTG>GTGC	0.59806	0.370151
	GGAAATTAGGTGCGCTTGGCTGG-M2_Pos12:13_GC>AT	0.0614102	0.141917			GGCACTGCGGCTGGAGGTGGGGG-M4_Pos5:8:10:20_CCGG>GGAA	0.500323	0.440519
	GGAAATTAGGTGCGCTTGGCTGG-M2_Pos12:14_GG>AT	0.0813397	0.0110988			GGCACTGCGGCTGGAGGTGGGGG-M4_Pos5:8:11:21_CCCG>GGGA	0.29382	0.313951
	GGAAATTAGGTGCGCTTGGCTGG-M2_Pos12:18_GG>AA	0.473548	0.556927			GGCACTGCGGCTGGAGGTGGGGG-M4_Pos5:8:15:18_CCAT>GGGA	0.372761	0.297139
	GGAAATTAGGTGCGCTTGGCTGG-M2_Pos12:19_GG>AA	0.139785	0.125992			GGCACTGCGGCTGGAGGTGGGGG-M4_Pos6:12:14:21_TTGG>GGCA	0.26809	0.45509
	GGAAATTAGGTGCGCTTGGCTGG-M2_Pos13:16_CT>TG	0.028921	0.0407268			GGCACTGCGGCTGGAGGTGGGGG-M4_Pos6:7:8:14_TGCG>CTTA	0.469868	0.327869
	GGAAATTAGGTGCGCTTGGCTGG-M2_Pos13:18_CG>TA	0.146054	0.109871			GGCACTGCGGCTGGAGGTGGGGG-M4_Pos6:9:11:21_TGCG>AAGA	0.628446	0.440285
	GGAAATTAGGTGCGCTTGGCTGG-M2_Pos13:18_CG>TT	0.026616	0.00803506			GGCACTGCGGCTGGAGGTGGGGG-M4_Pos8:11:14:15_CCGA>GGCG	0.538103	0.573417
	GGAAATTAGGTGCGCTTGGCTGG-M2_Pos13:19_CG>AA	0.0218487	0.0179181			GGCACTGCGGCTGGAGGTGGGGG-M4_Pos8:12:13:22_CTGG>TAAA	0.219016	0.131228
	GGAAATTAGGTGCGCTTGGCTGG-M2_Pos13:19_CG>AT	0.0198151	0.0600858			GGCACTGCGGCTGGAGGTGGGGG-M4_Pos8:12:15:21_CTAG>GGCC	0.650771	0.579406
	GGAAATTAGGTGCGCTTGGCTGG-M2_Pos13:19_CG>TT	0.208758	0.124585			GGCACTGCGGCTGGAGGTGGGGG-M4_Pos8:15:20:21_CAGG>GGCA	0.920223	0.322058
	GGAAATTAGGTGCGCTTGGCTGG-M2_Pos14:15_GC>AA	0.0244604	0.0274251			GGCACTGCGGCTGGAGGTGGGGG-M5_Pos1:2:4:6:21_GGATG>CCCGC	0.397758	0.290916
	GGAAATTAGGTGCGCTTGGCTGG-M2_Pos14:16_GT>AA	0.00401606	0.0355913			GGCACTGCGGCTGGAGGTGGGGG-M5_Pos1:3:17:18:21_GCGTG>TGAGA	0.313635	0.212674
	GGAAATTAGGTGCGCTTGGCTGG-M2_Pos14:19_GG>AA	0.370572	0.364177			GGCACTGCGGCTGGAGGTGGGGG-M5_Pos1:3:5:9:21_GCCGG>ATAAC	0.138421	0.187826
	GGAAATTAGGTGCGCTTGGCTGG-M2_Pos14:19_GG>AC	0.0713315	0.0940803			GGCACTGCGGCTGGAGGTGGGGG-M5_Pos1:3:8:20:21_GCCGG>TGAAA	0.468343	0.391662
	GGAAATTAGGTGCGCTTGGCTGG-M2_Pos14:19_GG>CA	0.095492	0.0870567			GGCACTGCGGCTGGAGGTGGGGG-M5_Pos1:4:12:18:21_GATTG>TTAAA	0.202987	0.219078
	GGAAATTAGGTGCGCTTGGCTGG-M2_Pos14:19_GG>CC	0.0589245	0.0486618			GGCACTGCGGCTGGAGGTGGGGG-M5_Pos1:4:8:20:22_GACGG>ATTTA	0.49561	0.352855
	GGAAATTAGGTGCGCTTGGCTGG-M2_Pos14:19_GG>CT	0.0393064	0.0187025			GGCACTGCGGCTGGAGGTGGGGG-M5_Pos1:6:15:17:21_GTAGG>TCGCA	0.481455	0.36786
	GGAAATTAGGTGCGCTTGGCTGG-M2_Pos14:19_GG>TA	0.0279916	0.0410156			GGCACTGCGGCTGGAGGTGGGGG-M5_Pos1:8:11:20:21_GCCGG>AGATA	0.387381	0.25321
	GGAAATTAGGTGCGCTTGGCTGG-M2_Pos14:19_GG>TT	0.0163511	0.0130608			GGCACTGCGGCTGGAGGTGGGGG-M5_Pos12:13:18:19:21_TGTGG>CAGAC	0.253482	0.308673
	GGAAATTAGGTGCGCTTGGCTGG-M2_Pos14:20_GC>AG	0.0330652	0.0269231			GGCACTGCGGCTGGAGGTGGGGG-M5_Pos2:3:4:8:21_GCACG>CAGGT	0.64228	0.611292
	GGAAATTAGGTGCGCTTGGCTGG-M2_Pos14:20_GC>CA	0.0658882	0.0116279			GGCACTGCGGCTGGAGGTGGGGG-M5_Pos2:4:9:15:21_GAGAG>CGTTT	0.404905	0.34524
	GGAAATTAGGTGCGCTTGGCTGG-M2_Pos14:20_GC>CT	0.0255754	0.0221354			GGCACTGCGGCTGGAGGTGGGGG-M5_Pos2:5:8:11:21_GCCCG>TGAGA	0.232501	0.176997
	GGAAATTAGGTGCGCTTGGCTGG-M2_Pos14:22_GG>AA	0.00857366	0.0391484			GGCACTGCGGCTGGAGGTGGGGG-M5_Pos2:5:8:18:21_GCCTG>CGTGA	0.423152	0.419968
	GGAAATTAGGTGCGCTTGGCTGG-M2_Pos14:23_GG>AA	0.0203562	0.0358689			GGCACTGCGGCTGGAGGTGGGGG-M5_Pos2:5:8:20:21_GCCGG>CAAAT	0.390823	0.257496
	GGAAATTAGGTGCGCTTGGCTGG-M2_Pos16:18_TG>AA	0.0385208	0.0302678			GGCACTGCGGCTGGAGGTGGGGG-M5_Pos2:6:12:21:22_GTTGG>CACCA	0.609766	0.731979
	GGAAATTAGGTGCGCTTGGCTGG-M2_Pos16:19_TG>CA	0.0173218	0.0420532			GGCACTGCGGCTGGAGGTGGGGG-M5_Pos2:6:7:17:21_GTGGG>ACAAT	0.781623	0.67335
	GGAAATTAGGTGCGCTTGGCTGG-M2_Pos17:18_TG>CA	0.0660964	0.047397			GGCACTGCGGCTGGAGGTGGGGG-M5_Pos2:7:8:12:21_GGCTG>AAGAA	0.210946	0.34888
	GGAAATTAGGTGCGCTTGGCTGG-M2_Pos18:20_GC>AA	0.0412466	0.0287081			GGCACTGCGGCTGGAGGTGGGGG-M5_Pos2:8:15:16:21_GCAGG>AAGCT	0.89006	0.667403
	GGAAATTAGGTGCGCTTGGCTGG-M2_Pos18:22_GG>AA	0.035809	0.000746826			GGCACTGCGGCTGGAGGTGGGGG-M5_Pos2:8:16:21:22_GCGGG>ATAAA	0.408221	0.414395
	GGAAATTAGGTGCGCTTGGCTGG-M2_Pos19:20_GC>AA	0.0598414	0.11317			GGCACTGCGGCTGGAGGTGGGGG-M5_Pos3:4:18:19:21_CATGG>GGGCT	0.389787	0.645887
	GGAAATTAGGTGCGCTTGGCTGG-M2_Pos19:20_GC>AG	0.0304997	0.0266041			GGCACTGCGGCTGGAGGTGGGGG-M5_Pos3:4:8:15:21_CACAG>AGGGA	0.24421	0.250966
	GGAAATTAGGTGCGCTTGGCTGG-M2_Pos19:20_GC>CT	0.0078455	0.0190709			GGCACTGCGGCTGGAGGTGGGGG-M5_Pos3:5:8:15:21_CCCAG>TGGTT	0.206302	0.226091
	GGAAATTAGGTGCGCTTGGCTGG-M2_Pos19:20_GC>TA	0.128749	0.186644			GGCACTGCGGCTGGAGGTGGGGG-M5_Pos3:6:12:20:21_CTTGG>AGCTA	0.418614	0.578296
	GGAAATTAGGTGCGCTTGGCTGG-M2_Pos19:22_GG>AA	0.00333704	0.0477528			GGCACTGCGGCTGGAGGTGGGGG-M5_Pos3:8:11:15:21_CCCAG>AGGGC	0.211214	0.168441
	GGAAATTAGGTGCGCTTGGCTGG-M2_Pos19:23_GG>CA	0.029682	0.0408163			GGCACTGCGGCTGGAGGTGGGGG-M5_Pos3:8:9:17:21_CCGGG>AAATA	0.523472	0.377779
	GGAAATTAGGTGCGCTTGGCTGG-M2_Pos2:10_GG>AC	0.0292887	0.0245902			GGCACTGCGGCTGGAGGTGGGGG-M5_Pos4:12:13:18:21_ATGTG>GCCGT	0.500837	0.226822
	GGAAATTAGGTGCGCTTGGCTGG-M2_Pos2:11_GT>AC	0.0566625	0.0600639			GGCACTGCGGCTGGAGGTGGGGG-M5_Pos4:12:15:21:23_ATAGG>CCGAA	0.200107	0.0252289
	GGAAATTAGGTGCGCTTGGCTGG-M2_Pos2:11_GT>AG	0.0362087	0.0256024			GGCACTGCGGCTGGAGGTGGGGG-M5_Pos4:5:9:18:21_ACGTG>TTTAT	0.203686	0.362104
	GGAAATTAGGTGCGCTTGGCTGG-M2_Pos2:11_GT>TA	0.0463659	0.061008			GGCACTGCGGCTGGAGGTGGGGG-M5_Pos4:6:18:21:23_ATTGG>GAATC	0.561728	0.198053
	GGAAATTAGGTGCGCTTGGCTGG-M2_Pos2:12_GG>AA	0.0311751	0.00951848			GGCACTGCGGCTGGAGGTGGGGG-M5_Pos4:7:9:12:21_AGGTG>GTTAA	0.270227	0.281676
	GGAAATTAGGTGCGCTTGGCTGG-M2_Pos2:14_GG>AT	0.135526	0.0607187			GGCACTGCGGCTGGAGGTGGGGG-M5_Pos4:8:10:18:21_ACGTG>GGCCT	0.446037	0.370273
	GGAAATTAGGTGCGCTTGGCTGG-M2_Pos2:14_GG>TC	0.0349484	0.0259624			GGCACTGCGGCTGGAGGTGGGGG-M5_Pos4:8:12:13:21_ACTGG>TACAT	0.822512	0.708723
	GGAAATTAGGTGCGCTTGGCTGG-M2_Pos2:16_GT>AC	0.027618	0.034965			GGCACTGCGGCTGGAGGTGGGGG-M5_Pos5:8:11:17:21_CCCGG>GAGAT	0.0575728	0.0980643
	GGAAATTAGGTGCGCTTGGCTGG-M2_Pos2:16_GT>TC	0.0659782	0.0224936			GGCACTGCGGCTGGAGGTGGGGG-M5_Pos5:8:15:16:21_CCAGG>TTTTT	0.645973	0.683198
	GGAAATTAGGTGCGCTTGGCTGG-M2_Pos2:17_GT>CC	0.0364465	0.0249695			GGCACTGCGGCTGGAGGTGGGGG-M5_Pos7:9:21:22:23_GGGGG>AACAA	0.591951	0.588056
	GGAAATTAGGTGCGCTTGGCTGG-M2_Pos2:19_GG>AA	0.102776	0.113032			GGCACTGCGGCTGGAGGTGGGGG-M5_Pos8:9:15:20:21_CGAGG>GATCA	0.358429	0.385964
	GGAAATTAGGTGCGCTTGGCTGG-M2_Pos2:19_GG>AC	0.0364026	0.0317316			GGCACTGCGGCTGGAGGTGGGGG-M6_Pos1:8:9:12:13:21_GCGTGG>ATAAAA	0.38926	0.512472
	GGAAATTAGGTGCGCTTGGCTGG-M2_Pos2:19_GG>AT	0.117496	0.0801587			GGCAGCAACCAGCGATCCGTAGG-M1_Pos15_A>C	0.674601	0.753691
	GGAAATTAGGTGCGCTTGGCTGG-M2_Pos2:19_GG>CA	0.0879265	0.0191595			GGCAGCAACCAGCGATCCGTAGG-M1_Pos22_G>A	0.716728	0.504808
	GGAAATTAGGTGCGCTTGGCTGG-M2_Pos2:20_GC>AA	0.0356888	0.0158103			GGCAGCAACCAGCGATCCGTAGG-M1_Pos6_C>A	0.85134	0.954306
	GGAAATTAGGTGCGCTTGGCTGG-M2_Pos2:22_GG>CA	0.0685279	0.0743338			GGCAGCAACCAGCGATCCGTAGG-M2_Pos15:22_AG>CA	0.247919	0.449654
	GGAAATTAGGTGCGCTTGGCTGG-M2_Pos2:23_GG>AA	0.0376712	0.0489451			GGCAGCAACCAGCGATCCGTAGG-M2_Pos6:15_CA>AC	0.444013	0.47112
	GGAAATTAGGTGCGCTTGGCTGG-M2_Pos2:3_GA>AG	0.099564	0.101425			GGCAGCAACCAGCGATCCGTAGG-M2_Pos6:22_CG>AA	0.523162	0.519909
	GGAAATTAGGTGCGCTTGGCTGG-M2_Pos2:4_GA>AG	0.077469	0.0483871			GGCAGCAACCAGCGATCCGTAGG-M3_Pos6:15:22_CAG>ACA	0.198793	0.159592
	GGAAATTAGGTGCGCTTGGCTGG-M2_Pos3:11_AT>TG	0.0552764	0.0405132			GGCAGTTGTGTGACACGGAAGCGG-M4_Pos1:3:16:21_GAGC>CTAA	0.392592	0.327372
	GGAAATTAGGTGCGCTTGGCTGG-M2_Pos3:13_AC>TT	0.401345	0.39596			GGCAGTTGTGTGACACGGAAGCGG-M4_Pos12:13:15:21_ACCC>GATT	0.115018	0.261071
	GGAAATTAGGTGCGCTTGGCTGG-M2_Pos3:14_AG>TA	0.12037	0.0841026			GGCAGTTGTGTGACACGGAAGCGG-M4_Pos15:16:17:21_CGGC>GCAT	0.12891	0.341528
	GGAAATTAGGTGCGCTTGGCTGG-M2_Pos3:14_AG>TT	0.0829528	0.0781078			GGCAGTTGTGTGACACGGAAGCGG-M4_Pos2:15:18:21_CCAC>ATCA	0.397042	0.294428
	GGAAATTAGGTGCGCTTGGCTGG-M2_Pos3:16_AT>GA	0.062635	0.101205			GGCAGTTGTGTGACACGGAAGCGG-M4_Pos2:3:20:21_CAGC>TGTT	0.183206	0.401503
	GGAAATTAGGTGCGCTTGGCTGG-M2_Pos3:16_AT>TG	0.0325851	0.0310458			GGCAGTTGTGTGACACGGAAGCGG-M4_Pos4:10:16:21_GTGC>CATT	0.145056	0.0764227
	GGAAATTAGGTGCGCTTGGCTGG-M2_Pos3:19_AG>GC	0.163823	0.157172			GGCAGTTGTGTGACACGGAAGCGG-M4_Pos5:10:15:21_TTCC>CAGA	0.186776	0.135461
	GGAAATTAGGTGCGCTTGGCTGG-M2_Pos3:19_AG>GT	0.128761	0.0855826			GGCAGTTGTGTGACACGGAAGCGG-M4_Pos5:11:15:21_TGCC>CCTA	0.146277	0.325611
	GGAAATTAGGTGCGCTTGGCTGG-M2_Pos3:19_AG>TA	0.173272	0.178855			GGCAGTTGTGTGACACGGAAGCGG-M4_Pos6:7:10:22_TGTG>GTGT	0.384841	0.458234
	GGAAATTAGGTGCGCTTGGCTGG-M2_Pos3:20_AC>GA	0.0358948	0.03463			GGCAGTTGTGTGACACGGAAGCGG-M5_Pos2:4:8:10:21_CGTTC>GCGGG	0.207642	0.30097
	GGAAATTAGGTGCGCTTGGCTGG-M2_Pos3:20_AC>GT	0.0638298	0.0818599			GGCAGTTGTGTGACACGGAAGCGG-M5_Pos5:6:7:21:22_TTGCG>AAAGT	0.452315	0.242703
	GGAAATTAGGTGCGCTTGGCTGG-M2_Pos3:23_AG>GA	0.035744	0.0477976			GGCAGTTGTGTGACACGGAAGCGG-M6_Pos2:5:15:18:19:21_CTCAAC>GAGCTT	0.485554	0.582131
	GGAAATTAGGTGCGCTTGGCTGG-M2_Pos3:6_AT>TC	0.307805	0.276395			GGCAGTTGTGTGACACGGAAGCGG-M6_Pos3:7:12:13:16:21_AGACGC>GTGAAG	0.0241457	0.0893253
	GGAAATTAGGTGCGCTTGGCTGG-M2_Pos3:6_AT>TG	0.0979122	0.0613988			GGCAGTTGTGTGACACGGAAGCGG-M6_Pos3:7:14:15:18:21_AGACAC>TCTTCT	0.365425	0.466028
	GGAAATTAGGTGCGCTTGGCTGG-M2_Pos4:10_AG>CC	0.0107914	0.0313183			GGCAGTTGTGTGACACGGAAGCGG-M6_Pos4:5:15:17:19:21_GTCGAC>TGTTTA	0.260993	0.646832
	GGAAATTAGGTGCGCTTGGCTGG-M2_Pos4:10_AG>GC	0.129739	0.141727			GGCAGTTGTGTGACACGGAAGCGG-M7_Pos1:4:7:11:13:21:22_GGGGCCG>TCACTAA	0.0916351	0.331456
	GGAAATTAGGTGCGCTTGGCTGG-M2_Pos4:10_AG>GT	0.104319	0.109386			GGCAGTTGTGTGACACGGAAGCGG-M7_Pos2:8:9:15:19:21:22_CTGCACG>TCAATGA	0.269886	0.366443
	GGAAATTAGGTGCGCTTGGCTGG-M2_Pos4:10_AG>TA	0.155572	0.269481			GGCAGTTGTGTGACACGGAAGCGG-M7_Pos6:7:10:11:15:21:22_TGTGCCG>CCATATA	0.143359	0.0686443
	GGAAATTAGGTGCGCTTGGCTGG-M2_Pos4:10_AG>TC	0.125496	0.168317			GGCCCAGACTGAGCACGTGATGG-M3_Pos1:2:20_GGA>CAC	0.751422	0.650354
	GGAAATTAGGTGCGCTTGGCTGG-M2_Pos4:11_AT>GG	0.163437	0.146936			GGCCCAGACTGAGCACGTGATGG-M4_Pos1:4:16:21_GCCT>ATAG	0.563835	0.605035
	GGAAATTAGGTGCGCTTGGCTGG-M2_Pos4:11_AT>TG	0.117755	0.112756			GGCCCAGACTGAGCACGTGATGG-M4_Pos2:3:9:21_GCCT>AGAG	0.514962	0.659796
	GGAAATTAGGTGCGCTTGGCTGG-M2_Pos4:12_AG>GA	0.559684	0.540491			GGCCCAGACTGAGCACGTGATGG-M4_Pos8:11:18:21_AGTT>GCGA	0.319443	0.262711
	GGAAATTAGGTGCGCTTGGCTGG-M2_Pos4:13_AC>TT	0.468301	0.502654			GGCCCAGACTGAGCACGTGATGG-M5_Pos1:11:13:18:21_GGGTT>ACAGA	0.200859	0.360849
	GGAAATTAGGTGCGCTTGGCTGG-M2_Pos4:14_AG>GT	0.0550622	0.0922374			GGCCCAGACTGAGCACGTGATGG-M5_Pos11:14:16:20:21_GCCAT>TTAGA	0.331651	0.361034
	GGAAATTAGGTGCGCTTGGCTGG-M2_Pos4:14_AG>TA	0.27853	0.249292			GGCCCAGACTGAGCACGTGATGG-M5_Pos2:4:10:12:21_GCTAT>AACGG	0.210173	0.271455
	GGAAATTAGGTGCGCTTGGCTGG-M2_Pos4:15_AC>GA	0.0260999	0.0216183			GGCCCAGACTGAGCACGTGATGG-M5_Pos3:9:16:18:21_CCCTT>TGTAG	0.368393	0.395049
	GGAAATTAGGTGCGCTTGGCTGG-M2_Pos4:15_AC>GT	0.0988087	0.0658125			GGCCCAGACTGAGCACGTGATGG-M5_Pos6:12:17:18:21_AAGTT>TTCAG	0.503965	0.319727
	GGAAATTAGGTGCGCTTGGCTGG-M2_Pos4:15_AC>TA	0.0354359	0.0261115			GGCCCAGACTGAGCACGTGATGG-M5_Pos6:8:16:18:21_AACTT>TGGGG	0.251341	0.17686
	GGAAATTAGGTGCGCTTGGCTGG-M2_Pos4:16_AT>GC	0.101315	0.0267123			GGCCCTCAGCTTCGATACGAGGG-M1_Pos1_G>A	0.91919	0.891667
	GGAAATTAGGTGCGCTTGGCTGG-M2_Pos4:16_AT>GG	0.0892688	0.0849315			GGCCCTCAGCTTCGATACGAGGG-M1_Pos14_G>T	0.235149	0.470173
	GGAAATTAGGTGCGCTTGGCTGG-M2_Pos4:16_AT>TA	0.0505376	0.0466786			GGCCCTCAGCTTCGATACGAGGG-M1_Pos7_C>G	0.619845	0.610585
	GGAAATTAGGTGCGCTTGGCTGG-M2_Pos4:16_AT>TC	0.130827	0.140015			GGCCCTCAGCTTCGATACGAGGG-M2_Pos1:14_GG>AT	0.340941	0.391875
	GGAAATTAGGTGCGCTTGGCTGG-M2_Pos4:16_AT>TG	0.0509965	0.0722146			GGCCCTCAGCTTCGATACGAGGG-M2_Pos1:7_GC>AG	0.73727	0.608381
	GGAAATTAGGTGCGCTTGGCTGG-M2_Pos4:18_AG>GA	0.546693	0.488095			GGCCCTCAGCTTCGATACGAGGG-M2_Pos7:14_CG>GT	0.194217	0.237809
	GGAAATTAGGTGCGCTTGGCTGG-M2_Pos4:18_AG>GC	0.0346175	0.0384439			GGCCCTCAGCTTCGATACGAGGG-M3_Pos1:7:14_GCG>AGT	0.304501	0.462069
	GGAAATTAGGTGCGCTTGGCTGG-M2_Pos4:18_AG>GT	0.04941	0.0299401			GGCGAAATAATCTTAATTAGTGG-M1_Pos1_G>C	0.698003	0.756419
	GGAAATTAGGTGCGCTTGGCTGG-M2_Pos4:19_AG>GC	0.266493	0.271309			GGCGAAATAATCTTAATTAGTGG-M1_Pos22_G>C	0.449318	0.443455
	GGAAATTAGGTGCGCTTGGCTGG-M2_Pos4:20_AC>GA	0.102606	0.128187			GGCGAAATAATCTTAATTAGTGG-M1_Pos6_A>T	0.393153	0.514563
	GGAAATTAGGTGCGCTTGGCTGG-M2_Pos4:20_AC>TA	0.126591	0.0910624			GGCGAAATAATCTTAATTAGTGG-M2_Pos1:22_GG>CC	0.380147	0.214859
	GGAAATTAGGTGCGCTTGGCTGG-M2_Pos4:20_AC>TG	0.032735	0.0296185			GGCGAAATAATCTTAATTAGTGG-M2_Pos1:6_GA>CT	0.867533	0.137483
	GGAAATTAGGTGCGCTTGGCTGG-M2_Pos4:22_AG>CA	0.0529865	0.0667447			GGCGAAATAATCTTAATTAGTGG-M2_Pos6:22_AG>TC	0.559056	0.189215
	GGAAATTAGGTGCGCTTGGCTGG-M2_Pos4:22_AG>GA	0.0766102	0.116632			GGCGAAATAATCTTAATTAGTGG-M3_Pos1:6:22_GAG>CTC	0.236151	0.523714
	GGAAATTAGGTGCGCTTGGCTGG-M2_Pos4:23_AG>CA	0.0145008	0.0293194			GGCGTGACTTCCACATGAGCGTGG-M4_Pos2:6:8:13_CATC>GCCT	0.380068	0.250254
	GGAAATTAGGTGCGCTTGGCTGG-M2_Pos4:23_AG>GA	0.0815451	0.0840467			GGCGTGACTTCCACATGAGCGTGG-M4_Pos6:7:19:21_ACCT>GAGG	0.129529	0.203746
	GGAAATTAGGTGCGCTTGGCTGG-M2_Pos4:7_AT>TC	0.0661719	0.0843373			GGCGTGACTTCCACATGAGCGTGG-M4_Pos7:12:13:14_CACA>GGGG	0.340271	0.369091
	GGAAATTAGGTGCGCTTGGCTGG-M2_Pos4:7_AT>TG	0.0469577	0.0542412			GGCGTGACTTCCACATGAGCGTGG-M4_Pos8:9:17:21_TTAT>AGTG	0.42135	0.341013
	GGAAATTAGGTGCGCTTGGCTGG-M2_Pos4:8_AA>TG	0.0436893	0.0347682			GGCGTGACTTCCACATGAGCGTGG-M5_Pos2:6:12:14:21_CAAAT>TGTCG	0.320389	0.204145
	GGAAATTAGGTGCGCTTGGCTGG-M2_Pos5:10_AG>GC	0.072758	0.0657422			GGCGTGACTTCCACATGAGCGTGG-M5_Pos3:4:11:12:21_GTCAT>CGGCC	0.36741	0.315877
	GGAAATTAGGTGCGCTTGGCTGG-M2_Pos5:13_AC>GT	0.420048	0.438095			GGCGTGACTTCCACATGAGCGTGG-M5_Pos3:7:8:19:20_GCTCG>CTGTC	0.484715	0.65422
	GGAAATTAGGTGCGCTTGGCTGG-M2_Pos5:13_AC>TT	0.108932	0.0512309			GGCGTGACTTCCACATGAGCGTGG-M5_Pos4:5:6:7:21_TGACT>CCGTC	0.257747	0.371156
	GGAAATTAGGTGCGCTTGGCTGG-M2_Pos5:14_AG>GA	0.267474	0.272727			GGCGTGACTTCCACATGAGCGTGG-M6_Pos2:4:15:18:19:21_CTTGCT>AAGTAA	0.0270554	0.224049
	GGAAATTAGGTGCGCTTGGCTGG-M2_Pos5:14_AG>GC	0.145191	0.157498			GGCGTGACTTCCACATGAGCGTGG-M7_Pos2:9:12:14:19:21:22_CTAACTG>ACTCGCA	0.177549	0.289875
	GGAAATTAGGTGCGCTTGGCTGG-M2_Pos5:16_AT>GA	0.0646193	0.0724181			GGCGTGACTTCCACATGAGCGTGG-M7_Pos3:13:15:18:19:21:22_GCTGCTG>TACTGGA	0.200898	0.177109
	GGAAATTAGGTGCGCTTGGCTGG-M2_Pos5:16_AT>GC	0.0617486	0.0627843			GGCGTGACTTCCACATGAGCGTGG-M7_Pos3:6:11:15:20:21:22_GACTGTG>TTAGCCA	0.49594	0.499721
	GGAAATTAGGTGCGCTTGGCTGG-M2_Pos5:16_AT>GG	0.0151625	0.0125926			GGCGTGACTTCCACATGAGCGTGG-M7_Pos6:8:12:17:20:21:22_ATAAGTG>GCCGACA	0.345496	0.446294
	GGAAATTAGGTGCGCTTGGCTGG-M2_Pos5:19_AG>GC	0.0841362	0.119016			GGCTCCCGTACGTAGCAGCGTGG-M1_Pos10_A>C	1.14184	0.874961
	GGAAATTAGGTGCGCTTGGCTGG-M2_Pos5:19_AG>GT	0.104724	0.162952			GGCTCCCGTACGTAGCAGCGTGG-M1_Pos15_G>T	0.905394	0.740934
	GGAAATTAGGTGCGCTTGGCTGG-M2_Pos5:20_AC>GA	0.0234316	0.0492505			GGCTCCCGTACGTAGCAGCGTGG-M1_Pos6_C>A	1.1505	1.13972
	GGAAATTAGGTGCGCTTGGCTGG-M2_Pos5:20_AC>GT	0.151201	0.101591			GGCTCCCGTACGTAGCAGCGTGG-M2_Pos10:15_AG>CT	0.656641	0.503906
	GGAAATTAGGTGCGCTTGGCTGG-M2_Pos5:22_AG>CA	0.0515399	0.011325			GGCTCCCGTACGTAGCAGCGTGG-M2_Pos6:10_CA>AC	0.964388	0.896159
	GGAAATTAGGTGCGCTTGGCTGG-M2_Pos5:22_AG>GA	0.0520833	0.0592			GGCTCCCGTACGTAGCAGCGTGG-M2_Pos6:15_CG>AT	0.990429	0.811166
	GGAAATTAGGTGCGCTTGGCTGG-M2_Pos5:6_AT>TC	0.0629067	0.0329593			GGCTCCCGTACGTAGCAGCGTGG-M3_Pos6:10:15_CAG>ACT	0.293233	0.246847
	GGAAATTAGGTGCGCTTGGCTGG-M2_Pos6:10_TG>GT	0.00946143	0.0464602			GGCTGATGAGGCCGCACATGTGG-M10_Pos1:3:4:6:7:9:13:17:18:19_GCTATACCAT>ATACACAACA	0.692532	0.650168
	GGAAATTAGGTGCGCTTGGCTGG-M2_Pos6:11_TT>CC	0.400813	0.419649			GGCTGATGAGGCCGCACATGTGG-M10_Pos1:4:5:6:7:9:13:17:18:19_GTGATACCAT>AACCAGGGCA	0.122498	0.200354
	GGAAATTAGGTGCGCTTGGCTGG-M2_Pos6:11_TT>GA	0.0967742	0.119318			GGCTGATGAGGCCGCACATGTGG-M10_Pos1:4:6:7:9:10:13:17:18:19_GTATAGCCAT>AACACAGGCA	0.600127	0.310213
	GGAAATTAGGTGCGCTTGGCTGG-M2_Pos6:11_TT>GC	0.146868	0.226744			GGCTGATGAGGCCGCACATGTGG-M10_Pos1:4:6:7:9:10:13:17:18:19_GTATAGCCAT>AACACCGACA	0.281055	0.359983
	GGAAATTAGGTGCGCTTGGCTGG-M2_Pos6:12_TG>CC	0.223891	0.321271			GGCTGATGAGGCCGCACATGTGG-M10_Pos1:4:6:7:9:13:15:16:17:18_GTATACCACA>AACACGTGAC	0.363604	0.283174
	GGAAATTAGGTGCGCTTGGCTGG-M2_Pos6:13_TC>AT	0.35223	0.389482			GGCTGATGAGGCCGCACATGTGG-M10_Pos1:4:6:7:9:13:16:17:18:21_GTATACACAT>AACACGGGCC	0.591579	0.519625
	GGAAATTAGGTGCGCTTGGCTGG-M2_Pos6:14_TG>CA	0.517396	0.406561			GGCTGATGAGGCCGCACATGTGG-M10_Pos1:4:6:7:9:13:17:18:19:20_GTATACCATG>AACACGTCCA	0.574775	0.75266
	GGAAATTAGGTGCGCTTGGCTGG-M2_Pos6:14_TG>GA	0.261574	0.128205			GGCTGATGAGGCCGCACATGTGG-M10_Pos1:4:6:7:9:13:17:18:19:21_GTATACCATT>AACACAGCGC	0.515371	0.520435
	GGAAATTAGGTGCGCTTGGCTGG-M2_Pos6:14_TG>GT	0.0425868	0.0429522			GGCTGATGAGGCCGCACATGTGG-M10_Pos1:4:6:7:9:13:17:18:19:21_GTATACCATT>AACACGACAC	0.447022	0.480994
	GGAAATTAGGTGCGCTTGGCTGG-M2_Pos6:16_TT>CG	0.189467	0.129418			GGCTGATGAGGCCGCACATGTGG-M10_Pos1:4:6:7:9:13:17:18:19:21_GTATACCATT>AACACGGCAC	0.278803	0.390601
	GGAAATTAGGTGCGCTTGGCTGG-M2_Pos6:16_TT>GG	0.0665309	0.064389			GGCTGATGAGGCCGCACATGTGG-M10_Pos1:4:6:7:9:13:17:18:19:21_GTATACCATT>AACACGGCGC	0.390354	0.515403
	GGAAATTAGGTGCGCTTGGCTGG-M2_Pos6:17_TT>CC	0.158446	0.0960519			GGCTGATGAGGCCGCACATGTGG-M10_Pos1:4:6:7:9:13:17:18:19:21_GTATACCATT>AACAGGACAG	0.135399	0.424315
	GGAAATTAGGTGCGCTTGGCTGG-M2_Pos6:18_TG>CC	0.0681537	0.0414121			GGCTGATGAGGCCGCACATGTGG-M10_Pos1:4:6:7:9:13:17:18:19:21_GTATACCATT>AACGCAGCAC	0.433909	0.631129
	GGAAATTAGGTGCGCTTGGCTGG-M2_Pos6:19_TG>AC	0.0786825	0.07361			GGCTGATGAGGCCGCACATGTGG-M10_Pos1:4:6:7:9:13:17:18:19:21_GTATACCATT>AATACGGGAC	0.346894	0.403698
	GGAAATTAGGTGCGCTTGGCTGG-M2_Pos6:19_TG>AT	0.252133	0.189254			GGCTGATGAGGCCGCACATGTGG-M10_Pos1:4:6:7:9:13:17:18:19:21_GTATACCATT>AGCGCGACGC	0.545983	0.493151
	GGAAATTAGGTGCGCTTGGCTGG-M2_Pos6:19_TG>CC	0.253188	0.26219			GGCTGATGAGGCCGCACATGTGG-M10_Pos1:4:6:7:9:13:17:18:19:21_GTATACCATT>AGCGCGGCAC	0.483133	0.207804
	GGAAATTAGGTGCGCTTGGCTGG-M2_Pos6:19_TG>CT	0.405844	0.361386			GGCTGATGAGGCCGCACATGTGG-M10_Pos1:4:6:7:9:13:17:18:20:21_GTATACCAGT>AACACGGCAG	0.480669	0.501135
	GGAAATTAGGTGCGCTTGGCTGG-M2_Pos6:20_TC>CG	0.182357	0.120654			GGCTGATGAGGCCGCACATGTGG-M10_Pos4:6:7:9:13:16:17:18:19:21_TATACACATT>ACACGGACGC	0.556665	0.471687
	GGAAATTAGGTGCGCTTGGCTGG-M2_Pos6:20_TC>GA	0.149826	0.129944			GGCTGATGAGGCCGCACATGTGG-M10_Pos4:6:7:9:13:17:18:19:21:22_TATACCATTG>ACACGACACA	0.165741	0.252486
	GGAAATTAGGTGCGCTTGGCTGG-M2_Pos6:22_TG>AA	0.03125	0.0700197			GGCTGATGAGGCCGCACATGTGG-M11_Pos1:4:5:6:7:9:13:17:18:19:21_GTGATACCATT>AAACAGGACAG	0.374708	0.326715
	GGAAATTAGGTGCGCTTGGCTGG-M2_Pos6:22_TG>CA	0.13188	0.0593385			GGCTGATGAGGCCGCACATGTGG-M11_Pos1:4:6:7:9:10:13:17:18:19:21_GTATAGCCATT>AACACAAACAA	0.318158	0.422784
	GGAAATTAGGTGCGCTTGGCTGG-M2_Pos6:23_TG>CA	0.0841969	0.0750939			GGCTGATGAGGCCGCACATGTGG-M11_Pos1:4:6:7:9:10:13:17:18:19:21_GTATAGCCATT>AACACAAACAC	0.661136	0.440985
	GGAAATTAGGTGCGCTTGGCTGG-M2_Pos6:7_TT>AA	0.232409	0.191644			GGCTGATGAGGCCGCACATGTGG-M11_Pos1:4:6:7:9:10:13:17:18:19:21_GTATAGCCATT>AACACAAACAG	0.547301	0.315008
	GGAAATTAGGTGCGCTTGGCTGG-M2_Pos6:7_TT>CC	0.512397	0.565045			GGCTGATGAGGCCGCACATGTGG-M11_Pos1:4:6:7:9:10:13:17:18:19:21_GTATAGCCATT>AACATAAACAA	0.391804	0.578726
	GGAAATTAGGTGCGCTTGGCTGG-M2_Pos6:7_TT>CG	0.201009	0.156322			GGCTGATGAGGCCGCACATGTGG-M11_Pos1:4:6:7:9:12:13:17:18:19:21_GTATACCCATT>AACAGTGGCAC	0.599607	0.804843
[truncated: 1,266 more rows]

## Sheet: Fig.1h
	Estimated off-on ratios for the benchmarking positive and negative off-target sites across the genome using dual-target system
	sgRNA sequence	On-target sequence	Off-target sequence	Mismatch type	Target site	# Mismatches	Category	off-on-ratio
	GGGAAAGACCCAGCATCCGT	GGGAAAGACCCAGCATCCGT GGG	GGGAAGGACCCAGCATCCTG GGG	M3:p15rAdC|p2rGdA|p1rUdC	293_1	3	Positive	0.123726
	GGGAAAGACCCAGCATCCGT	GGGAAAGACCCAGCATCCGT GGG	GGGAAAAGCCCAGCATCCCT TGG	M3:p14rGdT|p13rAdC|p2rGdG	293_1	3	Positive	0.144613
	GGGAAAGACCCAGCATCCGT	GGGAAAGACCCAGCATCCGT GGG	GGGAAATACCCAGCATCCAA TGG	M3:p14rGdA|p2rGdT|p1rUdT	293_1	3	Positive	0.00359319
	GGGAAAGACCCAGCATCCGT	GGGAAAGACCCAGCATCCGT GGG	ATGAAAGACCCAGCATCCAT TGA	M4:p20rGdT|p19rGdA|p2rGdT|p-2rGdT	293_1	4	Positive	0.0304495
	GGGAAAGACCCAGCATCCGT	GGGAAAGACCCAGCATCCGT GGG	GGGAAAGTCCCAGCATCCTT TGG	M2:p13rAdA|p2rGdA	293_1	2	Positive	0.290712
	GGGAAAGACCCAGCATCCGT	GGGAAAGACCCAGCATCCGT GGG	CAAGAAGACCCAGCTTCCGT AGG	M5:p20rGdG|p19rGdT|p18rGdT|p17rAdC|p6rAdA	293_1	5	Positive	0.000142715
	GGGAAAGACCCAGCATCCGT	GGGAAAGACCCAGCATCCGT GGG	GAGAAAAGCCCAGCATCCTT AGG	M4:p19rGdT|p14rGdT|p13rAdC|p2rGdA	293_1	4	Positive	0.0140729
	GGGAAAGACCCAGCATCCGT	GGGAAAGACCCAGCATCCGT GGG	GGGAAGGACCCAGCATTCCT GGG	M3:p15rAdC|p4rCdA|p2rGdG	293_1	3	Positive	0.00832836
	GGGAAAGACCCAGCATCCGT	GGGAAAGACCCAGCATCCGT GGG	GGAAAAGACCAAGCATCAGT GGG	M3:p18rGdT|p10rCdT|p3rCdT	293_1	3	Positive	0.0139228
	GGGAAAGACCCAGCATCCGT	GGGAAAGACCCAGCATCCGT GGG	GGGAcAGACaCAGCATCgGTTGG	M3:p16rAdG|p11rCdT|p3rCdC	293_1	3	Negative	0
	GGGAAAGACCCAGCATCCGT	GGGAAAGACCCAGCATCCGT GGG	GGGAAAGtCCCAGCATgCGcTGG	M3:p13rAdA|p4rCdC|p1rUdG	293_1	3	Negative	3.92138e-16
	GGGAAAGACCCAGCATCCGT	GGGAAAGACCCAGCATCCGT GGG	GGGAAAGACCCAGCAcCtGaTGG	M3:p5rUdG|p3rCdA|p1rUdT	293_1	3	Negative	0.02511
	GGGAAAGACCCAGCATCCGT	GGGAAAGACCCAGCATCCGT GGG	GGGAAAGACCCtGCAcCCcTAGG	M3:p9rAdA|p5rUdG|p2rGdG	293_1	3	Negative	6.2223e-16
	GGGAAAGACCCAGCATCCGT	GGGAAAGACCCAGCATCCGT GGG	GGGAAAGACCCtGCccCtGTAGG	M4:p9rAdA|p6rAdG|p5rUdG|p3rCdA	293_1	4	Negative	6.7683e-17
	GGGAAAGACCCAGCATCCGT	GGGAAAGACCCAGCATCCGT GGG	aGaAAAtACCCAGCATgCGTTGG	M4:p20rGdT|p18rGdT|p14rGdA|p4rCdC	293_1	4	Negative	0.00281021
	GGGAAAGACCCAGCATCCGT	GGGAAAGACCCAGCATCCGT GGG	GGGcAAGACCCAGCcTggGTGGG	M4:p17rAdG|p6rAdG|p4rCdC|p3rCdC	293_1	4	Negative	0.00225768
	GGGAAAGACCCAGCATCCGT	GGGAAAGACCCAGCATCCGT GGG	GGGAAgGACCCAGagTCaGTCGG	M4:p15rAdC|p7rCdT|p6rAdC|p3rCdT	293_1	4	Negative	0.00318963
	GGGAAAGACCCAGCATCCGT	GGGAAAGACCCAGCATCCGT GGG	tGtAAAGACCCAGacTCCGTTGG	M4:p20rGdA|p18rGdA|p7rCdT|p6rAdG	293_1	4	Negative	0
	GGGAAAGACCCAGCATCCGT	GGGAAAGACCCAGCATCCGT GGG	GGGAAAGAaCCAGCtTgCGaCGG	M4:p12rCdT|p6rAdA|p4rCdC|p1rUdT	293_1	4	Negative	0.0191033
	GAACACAAAGCATAGACTGC	GAACACAAAGCATAGACTGC GGG	GAACACAATGCATAGATTGC CGG	M2:p12rAdA|p4rCdA	293_2	2	Positive	0.0513773
	GAACACAAAGCATAGACTGC	GAACACAAAGCATAGACTGC GGG	AAACATAAAGCATAGACTGC AAA	M4:p20rGdT|p15rCdA|p-1rGdT|p-2rGdT	293_2	4	Positive	0.105589
	GAACACAAAGCATAGACTGC	GAACACAAAGCATAGACTGC GGG	GAtCACAAAGCATgGACTGaAGG	M3:p18rAdA|p7rAdC|p1rCdT	293_2	3	Negative	0.00684959
	GAACACAAAGCATAGACTGC	GAACACAAAGCATAGACTGC GGG	GAACACAAgGCATttAtTGCGGG	M4:p12rAdC|p7rAdA|p6rGdA|p4rCdA	293_2	4	Negative	0.0201275
	GAACACAAAGCATAGACTGC	GAACACAAAGCATAGACTGC GGG	GAcCACAAAGCAgAcACTGgAGG	M4:p18rAdG|p8rUdC|p6rGdG|p1rCdC	293_2	4	Negative	0.00415396
	GGCCCAGACTGAGCACGTGA	GGCCCAGACTGAGCACGTGA TGG	GACACAGACCGGGCACGTGA GGG	M4:p19rGdT|p17rCdT|p11rUdG|p9rAdC	293_3	4	Positive	0.025574
	GGCCCAGACTGAGCACGTGA	GGCCCAGACTGAGCACGTGA TGG	AGCTCAGACTGAGCAAGTGA GGG	M3:p20rGdT|p17rCdA|p5rCdT	293_3	3	Positive	0.199547
	GGCCCAGACTGAGCACGTGA	GGCCCAGACTGAGCACGTGA TGG	GAGCCAGAATGAGCACGTGA GGG	M3:p19rGdT|p18rCdC|p12rCdT	293_3	3	Positive	0.111676
	GGCCCAGACTGAGCACGTGA	GGCCCAGACTGAGCACGTGA TGG	AGACCAGACTGAGCAAGAGA GGG	M4:p20rGdT|p18rCdT|p5rCdT|p3rUdT	293_3	4	Positive	0.000274968
	GGCCCAGACTGAGCACGTGA	GGCCCAGACTGAGCACGTGA TGG	CACCCAGACTGAGCACGTGC TGG	M3:p20rGdG|p19rGdT|p1rAdG	293_3	3	Positive	0.21019
	GGCCCAGACTGAGCACGTGA	GGCCCAGACTGAGCACGTGA TGG	GGCCCAGgCTcAGCACGgGAAGG	M3:p13rAdC|p10rGdG|p3rUdC	293_3	3	Negative	0.0269603
	GGCCCAGACTGAGCACGTGA	GGCCCAGACTGAGCACGTGA TGG	GGCCCtGACTGtGCACcaGAGGG	M4:p15rAdA|p9rAdA|p4rGdG|p3rUdT	293_3	4	Negative	0.00673431
	GGCCCAGACTGAGCACGTGA	GGCCCAGACTGAGCACGTGA TGG	GGtCCAGAgTGAGCAtGaGAGGG	M4:p18rCdA|p12rCdC|p5rCdA|p3rUdT	293_3	4	Negative	0.00740784
	GGCCCAGACTGAGCACGTGA	GGCCCAGACTGAGCACGTGA TGG	GGCCCAGACTtAGtAaGTGgAGG	M4:p10rGdA|p7rCdA|p5rCdT|p1rAdC	293_3	4	Negative	1.29238e-15
	GGCCCAGACTGAGCACGTGA	GGCCCAGACTGAGCACGTGA TGG	GGCCCtGgCTGAGCAgGgGAGGG	M4:p15rAdA|p13rAdC|p5rCdC|p3rUdC	293_3	4	Negative	0
	GGCCCAGACTGAGCACGTGA	GGCCCAGACTGAGCACGTGA TGG	aGCCCAGACTcAaCACGgGAAGG	M4:p20rGdT|p10rGdG|p8rGdT|p3rUdC	293_3	4	Negative	0.00155127
	GGCACTGCGGCTGGAGGTGG	GGCACTGCGGCTGGAGGTGG GGG	GGCACTGCGGGAGGAGGTGG GCG	M3:p10rCdC|p9rUdT|p-1rGdG	293_4	3	Positive	0.0105947
	GGCACTGCGGCTGGAGGTGG	GGCACTGCGGCTGGAGGTGG GGG	GCCACTGGGGCTGGAGGGGG AGG	M3:p19rGdG|p13rCdC|p3rUdC	293_4	3	Positive	0.0223384
	GGCACTGCGGCTGGAGGTGG	GGCACTGCGGCTGGAGGTGG GGG	GACACTGCAGCTGGAGGTGG GGT	M3:p19rGdT|p12rGdT|p-2rGdA	293_4	3	Positive	0.0341026
	GGCACTGCGGCTGGAGGTGG	GGCACTGCGGCTGGAGGTGG GGG	GTCACTGCGGCTGCAGATGG CGG	M3:p19rGdA|p7rGdG|p4rGdT	293_4	3	Positive	0.00846348
	GGCACTGCGGCTGGAGGTGG	GGCACTGCGGCTGGAGGTGG GGG	GGCACTTCGGTTGGGGGTGG GGG	M3:p14rGdA|p10rCdA|p6rAdC	293_4	3	Positive	0.0858723
	GGCACTGCGGCTGGAGGTGG	GGCACTGCGGCTGGAGGTGG GGG	TGCACCGCGGCTGGGGCTGG AGG	M4:p20rGdA|p15rUdG|p6rAdC|p4rGdG	293_4	4	Positive	0.00469879
	GGCACTGCGGCTGGAGGTGG	GGCACTGCGGCTGGAGGTGG GGG	AGCTCTGTGGCTGGAGGTGT GAG	M5:p20rGdT|p17rAdA|p13rCdA|p1rGdA|p-1rGdT	293_4	5	Positive	0.0185793
	GGCACTGCGGCTGGAGGTGG	GGCACTGCGGCTGGAGGTGG GGG	GGCACTACAGCTGGAGGTGG CAA	M4:p14rGdT|p12rGdT|p-1rGdT|p-2rGdT	293_4	4	Positive	0.0207492
	GGCACTGCGGCTGGAGGTGG	GGCACTGCGGCTGGAGGTGG GGG	GCCACTGCAGCTAGAGGTGG AGG	M3:p19rGdG|p12rGdT|p8rGdT	293_4	3	Positive	0.146195
	GGCACTGCGGCTGGAGGTGG	GGCACTGCGGCTGGAGGTGG GGG	GGCTCTGAGGCCAGAGGTGG TGG	M4:p17rAdA|p13rCdT|p9rUdG|p8rGdT	293_4	4	Positive	0.0491347
	GGCACTGCGGCTGGAGGTGG	GGCACTGCGGCTGGAGGTGG GGG	GGGACTGCGGCTGGAGGTGG GAA	M3:p18rCdC|p-1rGdT|p-2rGdT	293_4	3	Positive	0.0277362
	GGCACTGCGGCTGGAGGTGG	GGCACTGCGGCTGGAGGTGG GGG	GGAACGGCGGCCGGAGGTGT AGG	M4:p18rCdT|p15rUdC|p9rUdG|p1rGdA	293_4	4	Positive	0.0138213
	GGCACTGCGGCTGGAGGTGG	GGCACTGCGGCTGGAGGTGG GGG	GCCACAGCGGCCGGAGGTGG CAG	M4:p19rGdG|p15rUdT|p9rUdG|p-1rGdT	293_4	4	Positive	0.0353327
	GGCACTGCGGCTGGAGGTGG	GGCACTGCGGCTGGAGGTGG GGG	TGCACTGCAGCTGCAGGTGG AGG	M3:p20rGdA|p12rGdT|p7rGdG	293_4	3	Positive	0.00836236
	GGCACTGCGGCTGGAGGTGG	GGCACTGCGGCTGGAGGTGG GGG	GACACTGTGGCTGGAAGTGG AAG	M4:p19rGdT|p13rCdA|p5rGdT|p-1rGdT	293_4	4	Positive	0.012081
	GGCACTGCGGCTGGAGGTGG	GGCACTGCGGCTGGAGGTGG GGG	GCCACTGGGGCTGGGGGTGG GGG	M3:p19rGdG|p13rCdC|p6rAdC	293_4	3	Positive	0.325075
	GGCACTGCGGCTGGAGGTGG	GGCACTGCGGCTGGAGGTGG GGG	GGCGCTGCGGCTGGAGCCGG CGG	M3:p17rAdC|p4rGdG|p3rUdG	293_4	3	Positive	0.0956126
	GGCACTGCGGCTGGAGGTGG	GGCACTGCGGCTGGAGGTGG GGG	GGCACTGAGACTGGGGGTGG GGG	M3:p13rCdT|p11rGdT|p6rAdC	293_4	3	Positive	0.330892
	GGCACTGCGGCTGGAGGTGG	GGCACTGCGGCTGGAGGTGG GGG	GGCACTGGGGCTGGAGACGG GGG	M3:p13rCdC|p4rGdT|p3rUdG	293_4	3	Positive	0.0676808
	GGCACTGCGGCTGGAGGTGG	GGCACTGCGGCTGGAGGTGG GGG	AGCACTGGGGATGGAGGTGT AGG	M4:p20rGdT|p13rCdC|p10rCdT|p1rGdA	293_4	4	Positive	0
	GGCACTGCGGCTGGAGGTGG	GGCACTGCGGCTGGAGGTGG GGG	TGCTCTGCGGCAGGAGGAGG AGG	M4:p20rGdA|p17rAdA|p9rUdT|p3rUdT	293_4	4	Positive	0
	GGCACTGCGGCTGGAGGTGG	GGCACTGCGGCTGGAGGTGG GGG	GGCCCTGCGGCTGGAGATAT GGG	M4:p17rAdG|p4rGdT|p2rGdT|p1rGdA	293_4	4	Positive	0
	GGCACTGCGGCTGGAGGTGG	GGCACTGCGGCTGGAGGTGG GGG	GACACTAAGGCTGGAGGTGG GGA	M4:p19rGdT|p14rGdT|p13rCdT|p-2rGdT	293_4	4	Positive	0.0295216
	GGCACTGCGGCTGGAGGTGG	GGCACTGCGGCTGGAGGTGG GGG	GGCGCAGCGGCTGGAGGAGG TGC	M4:p17rAdC|p15rUdT|p3rUdT|p-2rGdG	293_4	4	Positive	0.0121157
	GGCACTGCGGCTGGAGGTGG	GGCACTGCGGCTGGAGGTGG GGG	GGCACTGCGGGTGGAGGCGG GGG	M2:p10rCdC|p3rUdG	293_4	2	Positive	0.120041
	GGCACTGCGGCTGGAGGTGG	GGCACTGCGGCTGGAGGTGG GGG	TGCACTGTGGCTGGAGATGG GGG	M3:p20rGdA|p13rCdA|p4rGdT	293_4	3	Positive	0.132395
	GGCACTGCGGCTGGAGGTGG	GGCACTGCGGCTGGAGGTGG GGG	GACACTGCCTCTGGGGGTGG GGG	M4:p19rGdT|p12rGdG|p11rGdA|p6rAdC	293_4	4	Positive	0.0142795
	GGCACTGCGGCTGGAGGTGG	GGCACTGCGGCTGGAGGTGG GGG	TGGACTGCGGCTGGAGAGGG AGG	M4:p20rGdA|p18rCdC|p4rGdT|p3rUdC	293_4	4	Positive	0.00367353
	GGCACTGCGGCTGGAGGTGG	GGCACTGCGGCTGGAGGTGG GGG	GGCTCCGCAGCTGGAGGTGG GGG	M3:p17rAdA|p15rUdG|p12rGdT	293_4	3	Positive	0.292635
	GGCACTGCGGCTGGAGGTGG	GGCACTGCGGCTGGAGGTGG GGG	CCCACTGGGGCTGGAGGTGG GGG	M3:p20rGdG|p19rGdG|p13rCdC	293_4	3	Positive	0.0679549
	GGCACTGCGGCTGGAGGTGG	GGCACTGCGGCTGGAGGTGG GGG	AGCACGGCAGCTGGAGGAGG GGG	M4:p20rGdT|p15rUdC|p12rGdT|p3rUdT	293_4	4	Positive	0.00854092
	GGCACTGCGGCTGGAGGTGG	GGCACTGCGGCTGGAGGTGG GGG	GACACTAGGGCAGGAGGTGG AGG	M4:p19rGdT|p14rGdT|p13rCdC|p9rUdT	293_4	4	Positive	0.0234423
	GGCACTGCGGCTGGAGGTGG	GGCACTGCGGCTGGAGGTGG GGG	AGCACTGTAGCAAGAGGTGG AGG	M5:p20rGdT|p13rCdA|p12rGdT|p9rUdT|p8rGdT	293_4	5	Positive	0.0327058
	GGCACTGCGGCTGGAGGTGG	GGCACTGCGGCTGGAGGTGG GGG	GGCACTGAGGGTGGAGGTGG GGG	M2:p13rCdT|p10rCdC	293_4	2	Positive	0.433686
	GGCACTGCGGCTGGAGGTGG	GGCACTGCGGCTGGAGGTGG GGG	GGCCCTGCGGCCGGGGGTGG AGA	M4:p17rAdG|p9rUdG|p6rAdC|p-2rGdT	293_4	4	Positive	0.00918148
	GGCACTGCGGCTGGAGGTGG	GGCACTGCGGCTGGAGGTGG GGG	GGCTCTGCGGCTGGAGGGGG TGG	M2:p17rAdA|p3rUdC	293_4	2	Positive	0.629817
	GGCACTGCGGCTGGAGGTGG	GGCACTGCGGCTGGAGGTGG GGG	GACACCACGGCTGGAGATGG TGG	M4:p19rGdT|p15rUdG|p14rGdT|p4rGdT	293_4	4	Positive	0.429796
	GGCACTGCGGCTGGAGGTGG	GGCACTGCGGCTGGAGGTGG GGG	CACACTGCAGCTGGAGGTGG TGG	M3:p20rGdG|p19rGdT|p12rGdT	293_4	3	Positive	0.114364
	GGCACTGCGGCTGGAGGTGG	GGCACTGCGGCTGGAGGTGG GGG	GGCGCTGCGGCCCGAGGGGG TGG	M4:p17rAdC|p9rUdG|p8rGdG|p3rUdC	293_4	4	Positive	0.0216512
	GGCACTGCGGCTGGAGGTGG	GGCACTGCGGCTGGAGGTGG GGG	TGCACTGCGGCCGGAGGAGG TGG	M3:p20rGdA|p9rUdG|p3rUdT	293_4	3	Positive	0.666481
	GGCACTGCGGCTGGAGGTGG	GGCACTGCGGCTGGAGGTGG GGG	GGCACCTTGGCTGAAGGTGG GGG	M4:p15rUdG|p14rGdA|p13rCdA|p7rGdT	293_4	4	Positive	0.00496924
	GGCACTGCGGCTGGAGGTGG	GGCACTGCGGCTGGAGGTGG GGG	GGCACTGCGGCCAGAGGGAG CGG	M4:p9rUdG|p8rGdT|p3rUdC|p2rGdT	293_4	4	Positive	0.00459607
	GGCACTGCGGCTGGAGGTGG	GGCACTGCGGCTGGAGGTGG GGG	AGCACTGTGCCTGGGGGTGG GGG	M4:p20rGdT|p13rCdA|p11rGdG|p6rAdC	293_4	4	Positive	0.107243
	GGCACTGCGGCTGGAGGTGG	GGCACTGCGGCTGGAGGTGG GGG	GACACTGAGGCAGGAGGTGG GGG	M3:p19rGdT|p13rCdT|p9rUdT	293_4	3	Positive	0.208981
	GGCACTGCGGCTGGAGGTGG	GGCACTGCGGCTGGAGGTGG GGG	GGCAGTGCGGCTGGAGCTGC GGG	M3:p16rCdC|p4rGdG|p1rGdG	293_4	3	Positive	0.00371539
	GGCACTGCGGCTGGAGGTGG	GGCACTGCGGCTGGAGGTGG GGG	GGCACTGGGGCTGGGGGTGC AGG	M3:p13rCdC|p6rAdC|p1rGdG	293_4	3	Positive	0.00536676
	GGCACTGCGGCTGGAGGTGG	GGCACTGCGGCTGGAGGTGG GGG	GGCACAGGGGCTGGAGGTGG GGC	M3:p15rUdT|p13rCdC|p-2rGdG	293_4	3	Positive	0.061408
	GGCACTGCGGCTGGAGGTGG	GGCACTGCGGCTGGAGGTGG GGG	GGCACAGCAGGTGGAGGTGG AGG	M3:p15rUdT|p12rGdT|p10rCdC	293_4	3	Positive	0
	GGCACTGCGGCTGGAGGTGG	GGCACTGCGGCTGGAGGTGG GGG	GGCACTGTGGCAAGAGGTGG GAG	M4:p13rCdA|p9rUdT|p8rGdT|p-1rGdT	293_4	4	Positive	5.40438e-16
	GGCACTGCGGCTGGAGGTGG	GGCACTGCGGCTGGAGGTGG GGG	GGCtCTcaGGCTGGAGGTGGCGG	M3:p17rAdA|p14rGdG|p13rCdT	293_4	3	Negative	1.69837e-16
	GGCACTGCGGCTGGAGGTGG	GGCACTGCGGCTGGAGGTGG GGG	GGtcCTGCaGCTGGAGGTGGAGG	M3:p18rCdA|p17rAdG|p12rGdT	293_4	3	Negative	4.72339e-17
	GGCACTGCGGCTGGAGGTGG	GGCACTGCGGCTGGAGGTGG GGG	GGCACgGCGGCgGcAGGTGGAGG	M3:p15rUdC|p9rUdC|p7rGdG	293_4	3	Negative	0.018932
	GGCACTGCGGCTGGAGGTGG	GGCACTGCGGCTGGAGGTGG GGG	GtCcCTGgGGCTGGAGGTGGGGG	M3:p19rGdA|p17rAdG|p13rCdC	293_4	3	Negative	0.0558933
	GGCACTGCGGCTGGAGGTGG	GGCACTGCGGCTGGAGGTGG GGG	GGCAaTGgGGgTGGAGGTGGGGG	M3:p16rCdT|p13rCdC|p10rCdC	293_4	3	Negative	0.0170202
	GGCACTGCGGCTGGAGGTGG	GGCACTGCGGCTGGAGGTGG GGG	GGCgCTcgGGCTGGAGGTGGGGG	M3:p17rAdC|p14rGdG|p13rCdC	293_4	3	Negative	0.025752
	GGCACTGCGGCTGGAGGTGG	GGCACTGCGGCTGGAGGTGG GGG	GGCAgTGgGGgTGGAGGTGGAGG	M3:p16rCdC|p13rCdC|p10rCdC	293_4	3	Negative	0
	GGCACTGCGGCTGGAGGTGG	GGCACTGCGGCTGGAGGTGG GGG	GaCAgTGCtGCTGGAGGTGGTGG	M3:p19rGdT|p16rCdC|p12rGdA	293_4	3	Negative	0.0245565
	GGCACTGCGGCTGGAGGTGG	GGCACTGCGGCTGGAGGTGG GGG	GGgACTGgGGCTGGAGcTGGGGG	M3:p18rCdC|p13rCdC|p4rGdG	293_4	3	Negative	6.84761e-15
	GGCACTGCGGCTGGAGGTGG	GGCACTGCGGCTGGAGGTGG GGG	GGCACTGgGGCgGGcGGTGGCGG	M3:p13rCdC|p9rUdC|p6rAdG	293_4	3	Negative	0
	GGCACTGCGGCTGGAGGTGG	GGCACTGCGGCTGGAGGTGG GGG	GtCtCTGgGGCTGGAGGTGGAGG	M3:p19rGdA|p17rAdA|p13rCdC	293_4	3	Negative	0.00482727
	GGCACTGCGGCTGGAGGTGG	GGCACTGCGGCTGGAGGTGG GGG	GGCAgTtCGGCTGGAGGgGGCGG	M3:p16rCdC|p14rGdA|p3rUdC	293_4	3	Negative	0.00486873
	GGCACTGCGGCTGGAGGTGG	GGCACTGCGGCTGGAGGTGG GGG	GGCACTGCtGCTGGccGTGGGGG	M3:p12rGdA|p6rAdG|p5rGdG	293_4	3	Negative	0.0167506
	GGCACTGCGGCTGGAGGTGG	GGCACTGCGGCTGGAGGTGG GGG	cGCACgGgGGCTGGAGGTGGGGG	M3:p20rGdG|p15rUdC|p13rCdC	293_4	3	Negative	0.0258018
	GGCACTGCGGCTGGAGGTGG	GGCACTGCGGCTGGAGGTGG GGG	GGgAgTGtGGCTGGAGGTGGTGG	M3:p18rCdC|p16rCdC|p13rCdA	293_4	3	Negative	0.00368426
	GGCACTGCGGCTGGAGGTGG	GGCACTGCGGCTGGAGGTGG GGG	aGCtCTGCGGCTGGAGGaGGGGG	M3:p20rGdT|p17rAdA|p3rUdT	293_4	3	Negative	0.867043
	GGCACTGCGGCTGGAGGTGG	GGCACTGCGGCTGGAGGTGG GGG	GGCACTGgaGCTGGtGGTGcAGG	M4:p13rCdC|p12rGdT|p6rAdA|p1rGdG	293_4	4	Negative	1.48805e-14
	GGCACTGCGGCTGGAGGTGG	GGCACTGCGGCTGGAGGTGG GGG	GtCAgTGaGGgTGGAGGTGGAGG	M4:p19rGdA|p16rCdC|p13rCdT|p10rCdC	293_4	4	Negative	0.00285772
	GGCACTGCGGCTGGAGGTGG	GGCACTGCGGCTGGAGGTGG GGG	GGgACTGaGGagGGAGGTGGGGG	M4:p18rCdC|p13rCdT|p10rCdT|p9rUdC	293_4	4	Negative	0.0209661
	GGCACTGCGGCTGGAGGTGG	GGCACTGCGGCTGGAGGTGG GGG	aGtAaTGCaGCTGGAGGTGGCGG	M4:p20rGdT|p18rCdA|p16rCdT|p12rGdT	293_4	4	Negative	0.023996
	GGCACTGCGGCTGGAGGTGG	GGCACTGCGGCTGGAGGTGG GGG	GcCtCTGCtGCTGGAaGTGGGGG	M4:p19rGdG|p17rAdA|p12rGdA|p5rGdT	293_4	4	Negative	0
	GGCACTGCGGCTGGAGGTGG	GGCACTGCGGCTGGAGGTGG GGG	GGggCTGCGGCTGGcaGTGGGGG	M4:p18rCdC|p17rAdC|p6rAdG|p5rGdT	293_4	4	Negative	0.00352876
	GGCACTGCGGCTGGAGGTGG	GGCACTGCGGCTGGAGGTGG GGG	GaCACTGaGGCTGGgcGTGGTGG	M4:p19rGdT|p13rCdT|p6rAdC|p5rGdG	293_4	4	Negative	0
	GGCACTGCGGCTGGAGGTGG	GGCACTGCGGCTGGAGGTGG GGG	GGCcCTGgGGCTGGAGcTtGGGG	M4:p17rAdG|p13rCdC|p4rGdG|p2rGdA	293_4	4	Negative	0.00136889
	GGCACTGCGGCTGGAGGTGG	GGCACTGCGGCTGGAGGTGG GGG	GcCACTGCtGCTGGtGGTGtGGG	M4:p19rGdG|p12rGdA|p6rAdA|p1rGdA	293_4	4	Negative	0
	GGCACTGCGGCTGGAGGTGG	GGCACTGCGGCTGGAGGTGG GGG	GtCACaGCcaCTGGAGGTGGAGG	M4:p19rGdA|p15rUdT|p12rGdG|p11rGdT	293_4	4	Negative	0.0578695
	GGCACTGCGGCTGGAGGTGG	GGCACTGCGGCTGGAGGTGG GGG	GGCgCgGCGGCTGGcGaTGGGGG	M4:p17rAdC|p15rUdC|p6rAdG|p4rGdT	293_4	4	Negative	0.00172014
	GGCACTGCGGCTGGAGGTGG	GGCACTGCGGCTGGAGGTGG GGG	GGtAgTGgGGCTGGtGGTGGTGG	M4:p18rCdA|p16rCdC|p13rCdC|p6rAdA	293_4	4	Negative	0.00830386
	GGCACTGCGGCTGGAGGTGG	GGCACTGCGGCTGGAGGTGG GGG	GcCAaTGaGGCTGGAGGTGaTGG	M4:p19rGdG|p16rCdT|p13rCdT|p1rGdT	293_4	4	Negative	0.025871
	GGCACTGCGGCTGGAGGTGG	GGCACTGCGGCTGGAGGTGG GGG	GGCctTGgGGCTGGAGGaGGGGG	M4:p17rAdG|p16rCdA|p13rCdC|p3rUdT	293_4	4	Negative	0.0194572
	GGCACTGCGGCTGGAGGTGG	GGCACTGCGGCTGGAGGTGG GGG	GcCgCTGCtGCTGGtGGTGGTGG	M4:p19rGdG|p17rAdC|p12rGdA|p6rAdA	293_4	4	Negative	0.00325052
	GGCACTGCGGCTGGAGGTGG	GGCACTGCGGCTGGAGGTGG GGG	tGgACTGaGGCTGGAGGTGaAGG	M4:p20rGdA|p18rCdC|p13rCdT|p1rGdT	293_4	4	Negative	1.07203e-15
	GGCACTGCGGCTGGAGGTGG	GGCACTGCGGCTGGAGGTGG GGG	GGCtCTGaGGCTGGtGGTtGGGG	M4:p17rAdA|p13rCdT|p6rAdA|p2rGdA	293_4	4	Negative	0.00386637
	GGCACTGCGGCTGGAGGTGG	GGCACTGCGGCTGGAGGTGG GGG	GGCgCTGgGcCTGGAGGcGGTGG	M4:p17rAdC|p13rCdC|p11rGdG|p3rUdG	293_4	4	Negative	0.0353889
	GGCACTGCGGCTGGAGGTGG	GGCACTGCGGCTGGAGGTGG GGG	GGaACTGaaGCTGGAGtTGGAGG	M4:p18rCdT|p13rCdT|p12rGdT|p4rGdA	293_4	4	Negative	0
	GGCACTGCGGCTGGAGGTGG	GGCACTGCGGCTGGAGGTGG GGG	GGCttTGCtGCTGGAGGaGGTGG	M4:p17rAdA|p16rCdA|p12rGdA|p3rUdT	293_4	4	Negative	3.5842e-17
	GGCACTGCGGCTGGAGGTGG	GGCACTGCGGCTGGAGGTGG GGG	GGaACTGgGGgTGGgGGTGGCGG	M4:p18rCdT|p13rCdC|p10rCdC|p6rAdC	293_4	4	Negative	0.0160597
	GGCACTGCGGCTGGAGGTGG	GGCACTGCGGCTGGAGGTGG GGG	GGCAgTGgGaCTGGAGGTGaGGG	M4:p16rCdC|p13rCdC|p11rGdT|p1rGdT	293_4	4	Negative	0.00826648
	GGCACTGCGGCTGGAGGTGG	GGCACTGCGGCTGGAGGTGG GGG	GGagCTGgGGCTGGgGGTGGAGG	M4:p18rCdT|p17rAdC|p13rCdC|p6rAdC	293_4	4	Negative	0.00933036
	GGCACTGCGGCTGGAGGTGG	GGCACTGCGGCTGGAGGTGG GGG	GcagCTGgGGCTGGAGGTGGTGG	M4:p19rGdG|p18rCdT|p17rAdC|p13rCdC	293_4	4	Negative	2.4113e-17
	GGCACTGCGGCTGGAGGTGG	GGCACTGCGGCTGGAGGTGG GGG	GGCAgTGgGGCTGGgGGaGGGGG	M4:p16rCdC|p13rCdC|p6rAdC|p3rUdT	293_4	4	Negative	0.00651579
	GGCACTGCGGCTGGAGGTGG	GGCACTGCGGCTGGAGGTGG GGG	GGaAgcGCGGCTGGAGGTtGGGG	M4:p18rCdT|p16rCdC|p15rUdG|p2rGdA	293_4	4	Negative	0
	GGCACTGCGGCTGGAGGTGG	GGCACTGCGGCTGGAGGTGG GGG	ccCcCgGCGGCTGGAGGTGGCGG	M4:p20rGdG|p19rGdG|p17rAdG|p15rUdC	293_4	4	Negative	0.000814
	GGCACTGCGGCTGGAGGTGG	GGCACTGCGGCTGGAGGTGG GGG	GGCgCTtCtGCaGGAGGTGGAGG	M4:p17rAdC|p14rGdA|p12rGdA|p9rUdT	293_4	4	Negative	0.00649492
	GGCACTGCGGCTGGAGGTGG	GGCACTGCGGCTGGAGGTGG GGG	GGggCTGCGGCTGGAGGgcGTGG	M4:p18rCdC|p17rAdC|p3rUdC|p2rGdG	293_4	4	Negative	0.00644981
	GGCACTGCGGCTGGAGGTGG	GGCACTGCGGCTGGAGGTGG GGG	GGCAtTGtGGCTGGttGTGGTGG	M4:p16rCdA|p13rCdA|p6rAdA|p5rGdA	293_4	4	Negative	0
	GGCACTGCGGCTGGAGGTGG	GGCACTGCGGCTGGAGGTGG GGG	GcCAgTGtGGCTGGAGGgGGAGG	M4:p19rGdG|p16rCdC|p13rCdA|p3rUdC	293_4	4	Negative	1.69097e-15
	GGCACTGCGGCTGGAGGTGG	GGCACTGCGGCTGGAGGTGG GGG	GGCACTGgGGgTGcgGGTGGGGG	M4:p13rCdC|p10rCdC|p7rGdG|p6rAdC	293_4	4	Negative	0.0147037
	GGCACTGCGGCTGGAGGTGG	GGCACTGCGGCTGGAGGTGG GGG	aGCcCTGatGCTGGAGGTGGGGG	M4:p20rGdT|p17rAdG|p13rCdT|p12rGdA	293_4	4	Negative	0.0307487
	GGCACTGCGGCTGGAGGTGG	GGCACTGCGGCTGGAGGTGG GGG	GGCAgTGaGGgTGGAGaTGGTGG	M4:p16rCdC|p13rCdT|p10rCdC|p4rGdT	293_4	4	Negative	5.51324e-15
	GAGTCCGAGCAGAAGAAGAA	GAGTCCGAGCAGAAGAAGAA GGG	GAGTCTAAGCAGAAGAAGAA GAG	M3:p15rCdA|p14rGdT|p-1rGdT	EMX1	3	Positive	0.516906
	GAGTCCGAGCAGAAGAAGAA	GAGTCCGAGCAGAAGAAGAA GGG	GAGTCCTAGCAGGAGAAGAA GAG	M3:p14rGdA|p8rAdC|p-1rGdT	EMX1	3	Positive	0.0621754
	GAGTCCGAGCAGAAGAAGAA	GAGTCCGAGCAGAAGAAGAA GGG	AAGTCTGAGCACAAGAAGAA TGG	M3:p20rGdT|p15rCdA|p9rGdG	EMX1	3	Positive	0.520427
	GAGTCCGAGCAGAAGAAGAA	GAGTCCGAGCAGAAGAAGAA GGG	AAGTCCGAGGAGAGGAAGAA AGG	M3:p20rGdT|p11rCdC|p7rAdC	EMX1	3	Positive	0.0287072
	GAGTCCGAGCAGAAGAAGAA	GAGTCCGAGCAGAAGAAGAA GGG	GAGTCCGGGAAGGAGAAGAA AGG	M3:p13rAdC|p11rCdT|p8rAdC	EMX1	3	Positive	0.0161964
	GAGTCCGAGCAGAAGAAGAA	GAGTCCGAGCAGAAGAAGAA GGG	ACGTCTGAGCAGAAGAAGAA TGG	M3:p20rGdT|p19rAdG|p15rCdA	EMX1	3	Positive	0.171098
	GAGTCCGAGCAGAAGAAGAA	GAGTCCGAGCAGAAGAAGAA GGG	GAGTTAGAGCAGAAGAAGAA AGG	M2:p16rCdA|p15rCdT	EMX1	2	Positive	1.01121
	GAGTCCGAGCAGAAGAAGAA	GAGTCCGAGCAGAAGAAGAA GGG	GAGGCCGAGCAGAAGAAAGA CGG	M3:p17rUdC|p3rGdT|p2rAdC	EMX1	3	Positive	0.0612669
	GAGTCCGAGCAGAAGAAGAA	GAGTCCGAGCAGAAGAAGAA GGG	AAGTCCCGGCAGAGGAAGAA GGG	M4:p20rGdT|p14rGdG|p13rAdC|p7rAdC	EMX1	4	Positive	0.0212658
	GAGTCCGAGCAGAAGAAGAA	GAGTCCGAGCAGAAGAAGAA GGG	GAGCCGGAGCAGAAGAAGGA GGG	M3:p17rUdG|p15rCdC|p2rAdC	EMX1	3	Positive	0.0166885
	GAGTCCGAGCAGAAGAAGAA	GAGTCCGAGCAGAAGAAGAA GGG	GAGTCTAAGCAGGAGAATAA AGG	M4:p15rCdA|p14rGdT|p8rAdC|p3rGdA	EMX1	4	Positive	0.0294426
	GAGTCCGAGCAGAAGAAGAA	GAGTCCGAGCAGAAGAAGAA GGG	GAGCACGAGCAAGAGAAGAA GGG	M4:p17rUdG|p16rCdT|p9rGdT|p8rAdC	EMX1	4	Positive	0.0696994
	GAGTCCGAGCAGAAGAAGAA	GAGTCCGAGCAGAAGAAGAA GGG	GAATCCAAGCAGGAGAAGAA GGA	M4:p18rGdT|p14rGdT|p8rAdC|p-2rGdT	EMX1	4	Positive	0.00747596
	GAGTCCGAGCAGAAGAAGAA	GAGTCCGAGCAGAAGAAGAA GGG	AAGCCCGAGCAAAGGAAGAA AGG	M4:p20rGdT|p17rUdG|p9rGdT|p7rAdC	EMX1	4	Positive	0.0515932
	GAGTCCGAGCAGAAGAAGAA	GAGTCCGAGCAGAAGAAGAA GGG	GAGTAGGAGCAGGAGAAGAA GGA	M4:p16rCdT|p15rCdC|p8rAdC|p-2rGdT	EMX1	4	Positive	0.0366416
	GAGTCCGAGCAGAAGAAGAA	GAGTCCGAGCAGAAGAAGAA GGG	GAATCCAAGCAGAAGAAGAG AAG	M4:p18rGdT|p14rGdT|p1rAdC|p-1rGdT	EMX1	4	Positive	0.0051802
	GAGTCCGAGCAGAAGAAGAA	GAGTCCGAGCAGAAGAAGAA GGG	AAGTCAGAGCAGAAAAAGAG AGG	M4:p20rGdT|p15rCdT|p6rGdT|p1rAdC	EMX1	4	Positive	0.00758466
	GAGTCCGAGCAGAAGAAGAA	GAGTCCGAGCAGAAGAAGAA GGG	GAGCCTGAGCAGAAGGAGAA GGG	M3:p17rUdG|p15rCdA|p5rAdC	EMX1	3	Positive	4.02414e-15
	GAGTCCGAGCAGAAGAAGAA	GAGTCCGAGCAGAAGAAGAA GGG	AAGCCCGAGCAGAAGAAGTT GAG	M5:p20rGdT|p17rUdG|p2rAdA|p1rAdA|p-1rGdT	EMX1	5	Positive	0.00323426
	GAGTCCGAGCAGAAGAAGAA	GAGTCCGAGCAGAAGAAGAA GGG	TCATCCAAGCAGAAGAAGAA GAG	M5:p20rGdA|p19rAdG|p18rGdT|p14rGdT|p-1rGdT	EMX1	5	Positive	0.135201
	GAGTCCGAGCAGAAGAAGAA	GAGTCCGAGCAGAAGAAGAA GGG	GAtTCCtAcCAGAAGAAGAATGG	M3:p18rGdA|p14rGdA|p12rGdG	EMX1	3	Negative	0.00827639
	GAGTCCGAGCAGAAGAAGAA	GAGTCCGAGCAGAAGAAGAA GGG	GAGTCaGAGCAGAActAGAAGGG	M3:p15rCdT|p6rGdG|p5rAdA	EMX1	3	Negative	7.64402e-18
	GAGTCCGAGCAGAAGAAGAA	GAGTCCGAGCAGAAGAAGAA GGG	GAGaCtGAGaAGAAGAAGAAAGG	M3:p17rUdT|p15rCdA|p11rCdT	EMX1	3	Negative	0.0259925
	GAGTCCGAGCAGAAGAAGAA	GAGTCCGAGCAGAAGAAGAA GGG	GAGTagGAGgAGAAGAAGAAAGG	M3:p16rCdT|p15rCdC|p11rCdC	EMX1	3	Negative	1.4215e-15
	GAGTCCGAGCAGAAGAAGAA	GAGTCCGAGCAGAAGAAGAA GGG	GcGaCaGAGCAGAAGAAGAAGGG	M3:p19rAdG|p17rUdT|p15rCdT	EMX1	3	Negative	0.018998
	GAGTCCGAGCAGAAGAAGAA	GAGTCCGAGCAGAAGAAGAA GGG	aAGTCaGAGgAGAAGAAGAAGGG	M3:p20rGdT|p15rCdT|p11rCdC	EMX1	3	Negative	0.122618
	GAGTCCGAGCAGAAGAAGAA	GAGTCCGAGCAGAAGAAGAA GGG	GAGTCaGAcCAGAgGAAGgAAGG	M4:p15rCdT|p12rGdG|p7rAdC|p2rAdC	EMX1	4	Negative	3.93052e-15
	GAGTCCGAGCAGAAGAAGAA	GAGTCCGAGCAGAAGAAGAA GGG	GAGggCGAGCAGAAGcAGgATGG	M4:p17rUdC|p16rCdC|p5rAdG|p2rAdC	EMX1	4	Negative	0.00591339
	GAGTCCGAGCAGAAGAAGAA	GAGTCCGAGCAGAAGAAGAA GGG	GAGgagGAGgAGAAGAAGAAAGG	M4:p17rUdC|p16rCdT|p15rCdC|p11rCdC	EMX1	4	Negative	0.0312982
	GAGTCCGAGCAGAAGAAGAA	GAGTCCGAGCAGAAGAAGAA GGG	GAGTCtGAGCAGgAcAAGgAGGG	M4:p15rCdA|p8rAdC|p6rGdG|p2rAdC	EMX1	4	Negative	0.0106358
	GAGTCCGAGCAGAAGAAGAA	GAGTCCGAGCAGAAGAAGAA GGG	cAGTCtGtGCAtAAGAAGAATGG	M4:p20rGdG|p15rCdA|p13rAdA|p9rGdA	EMX1	4	Negative	0.0109555
	GAGTCCGAGCAGAAGAAGAA	GAGTCCGAGCAGAAGAAGAA GGG	GAGaCCaAGCAacAGAAGAACGG	M4:p17rUdT|p14rGdT|p9rGdT|p8rAdG	EMX1	4	Negative	1.80007e-16
	GAGTCCGAGCAGAAGAAGAA	GAGTCCGAGCAGAAGAAGAA GGG	GAaTCtGgGCAGAtGAAGAAAGG	M4:p18rGdT|p15rCdA|p13rAdC|p7rAdA	EMX1	4	Negative	0.00241434
	GAGTCCGAGCAGAAGAAGAA	GAGTCCGAGCAGAAGAAGAA GGG	cAGTCaGAGgAGAAaAAGAAAGG	M4:p20rGdG|p15rCdT|p11rCdC|p6rGdT	EMX1	4	Negative	0.0253924
	GAGTCCGAGCAGAAGAAGAA	GAGTCCGAGCAGAAGAAGAA GGG	GAGTCCGAGaAaAAagAGAAAGG	M4:p11rCdT|p9rGdT|p6rGdT|p5rAdC	EMX1	4	Negative	0.015171
	GAGTCCGAGCAGAAGAAGAA	GAGTCCGAGCAGAAGAAGAA GGG	tAGTCaGgGgAGAAGAAGAAAGG	M4:p20rGdA|p15rCdT|p13rAdC|p11rCdC	EMX1	4	Negative	0.154388
	GAGTCCGAGCAGAAGAAGAA	GAGTCCGAGCAGAAGAAGAA GGG	GAGTCaGAGaAGcAGAAcAAAGG	M4:p15rCdT|p11rCdT|p8rAdG|p3rGdG	EMX1	4	Negative	0
	GAGTCCGAGCAGAAGAAGAA	GAGTCCGAGCAGAAGAAGAA GGG	GAGgCCGAGCAGAAGcAGggTGG	M4:p17rUdC|p5rAdG|p2rAdC|p1rAdC	EMX1	4	Negative	0.0034906
	GAGTCCGAGCAGAAGAAGAA	GAGTCCGAGCAGAAGAAGAA GGG	GAGTCtGcaCAGAAtAAGAATGG	M4:p15rCdA|p13rAdG|p12rGdT|p6rGdA	EMX1	4	Negative	0.0229567
	GAGTCCGAGCAGAAGAAGAA	GAGTCCGAGCAGAAGAAGAA GGG	GAaTCCtAGaAGAAGAAGgAAGG	M4:p18rGdT|p14rGdA|p11rCdT|p2rAdC	EMX1	4	Negative	0
	GGAATCCCTTCTGCAGCACC	GGAATCCCTTCTGCAGCACC TGG	GGAACCCCGTCTGCAGCACC AGG	M2:p16rUdG|p12rUdC	FANCF	2	Positive	0.15701
	GGAATCCCTTCTGCAGCACC	GGAATCCCTTCTGCAGCACC TGG	ACCATCCCTCCTGCAGCACC AGG	M4:p20rGdT|p19rGdG|p18rAdG|p11rUdG	FANCF	4	Positive	0.0183764
	GGAATCCCTTCTGCAGCACC	GGAATCCCTTCTGCAGCACC TGG	GGAGTCCCTCCTGCAGCACC TGA	M3:p17rAdC|p11rUdG|p-2rGdT	FANCF	3	Positive	0.0498953
	GGAATCCCTTCTGCAGCACC	GGAATCCCTTCTGCAGCACC TGG	GGAGTCCCTCCTACAGCACC AGG	M3:p17rAdC|p11rUdG|p8rGdT	FANCF	3	Positive	0.114761
	GGAATCCCTTCTGCAGCACC	GGAATCCCTTCTGCAGCACC TGG	GGAGTCCCTCCTACAGCACC AGG	M3:p17rAdC|p11rUdG|p8rGdT	FANCF	3	Positive	0.114761
	GGAATCCCTTCTGCAGCACC	GGAATCCCTTCTGCAGCACC TGG	GGATTGCCATCCGCAGCACC TGG	M4:p17rAdA|p15rCdC|p12rUdT|p9rUdG	FANCF	4	Positive	0.0250992
	GGAATCCCTTCTGCAGCACC	GGAATCCCTTCTGCAGCACC TGG	AGAGGCCCCTCTGCAGCACC AGG	M4:p20rGdT|p17rAdC|p16rUdC|p12rUdG	FANCF	4	Positive	0.0487765
	GGAATCCCTTCTGCAGCACC	GGAATCCCTTCTGCAGCACC TGG	TGAATCCCATCTCCAGCACC AGG	M3:p20rGdA|p12rUdT|p8rGdG	FANCF	3	Positive	0
	GGAATCCCTTCTGCAGCACC	GGAATCCCTTCTGCAGCACC TGG	GGAATCtCTTCTtCAGCAtCTGG	M3:p14rCdA|p8rGdA|p2rCdA	FANCF	3	Negative	3.37406e-17
	GGAATCCCTTCTGCAGCACC	GGAATCCCTTCTGCAGCACC TGG	GGAATCCCTTCaGCAGCAgaCGG	M3:p9rUdT|p2rCdC|p1rCdT	FANCF	3	Negative	0.00421004
	GGAATCCCTTCTGCAGCACC	GGAATCCCTTCTGCAGCACC TGG	GGAATCCCgTCTtCAGCtCCTGG	M3:p12rUdC|p8rGdA|p3rAdA	FANCF	3	Negative	0.000263971
	GGAATCCCTTCTGCAGCACC	GGAATCCCTTCTGCAGCACC TGG	GGAAgCtCTgCTGCAGCACCTGG	M3:p16rUdC|p14rCdA|p11rUdC	FANCF	3	Negative	0.00014064
	GGAATCCCTTCTGCAGCACC	GGAATCCCTTCTGCAGCACC TGG	GGccTCgCaTCTGCAGCACCTGG	M4:p18rAdG|p17rAdG|p14rCdC|p12rUdT	FANCF	4	Negative	0.0274302
	GGAATCCCTTCTGCAGCACC	GGAATCCCTTCTGCAGCACC TGG	GGtATCtCTTCgGCAGCAgCTGG	M4:p18rAdA|p14rCdA|p9rUdC|p2rCdC	FANCF	4	Negative	0.0175477
	GGAATCCCTTCTGCAGCACC	GGAATCCCTTCTGCAGCACC TGG	GGAATCtCTTCctCAGCAtCTGG	M4:p14rCdA|p9rUdG|p8rGdA|p2rCdA	FANCF	4	Negative	0.00729311
	GGAATCCCTTCTGCAGCACC	GGAATCCCTTCTGCAGCACC TGG	GGAATgCCTgCTGaAGCACaTGG	M4:p15rCdC|p11rUdC|p7rCdT|p1rCdT	FANCF	4	Negative	0
	GGAATCCCTTCTGCAGCACC	GGAATCCCTTCTGCAGCACC TGG	GGAATCtCTTCctCAGCAtCTGG	M4:p14rCdA|p9rUdG|p8rGdA|p2rCdA	FANCF	4	Negative	0.00729311
	CTTGCCCCACAGGGCAGTAA	CTTGCCCCACAGGGCAGTAA CGG	GCTGCCCCACAGGGCAGCAA AGG	M3:p20rCdC|p19rUdG|p3rUdG	HBB	3	Positive	0.0700213
	CTTGCCCCACAGGGCAGTAA	CTTGCCCCACAGGGCAGTAA CGG	TCAGCCCCACAGGGCAGTAA GGG	M3:p20rCdA|p19rUdG|p18rUdT	HBB	3	Positive	0.73441
	CTTGCCCCACAGGGCAGTAA	CTTGCCCCACAGGGCAGTAA CGG	GTGGCCCCACAGGGCAGGAA TGG	M3:p20rCdC|p18rUdC|p3rUdC	HBB	3	Positive	0.0069879
	CTTGCCCCACAGGGCAGTAA	CTTGCCCCACAGGGCAGTAA CGG	ATTGCCCCACGGGGCAGTGA CGG	M3:p20rCdT|p10rAdC|p2rAdC	HBB	3	Positive	0.017679
	CTTGCCCCACAGGGCAGTAA	CTTGCCCCACAGGGCAGTAA CGG	CTaGCCCCACAGGGtAGgAAAGG	M3:p18rUdT|p6rCdA|p3rUdC	HBB	3	Negative	0.00109567
	CTTGCCCCACAGGGCAGTAA	CTTGCCCCACAGGGCAGTAA CGG	CTcGCCCCtCAGGGCAGTAgTGG	M3:p18rUdG|p12rAdA|p1rAdC	HBB	3	Negative	1.49082e-15
	CTTGCCCCACAGGGCAGTAA	CTTGCCCCACAGGGCAGTAA CGG	CTTcaCCCACAGGGCAGTcATGG	M3:p17rGdG|p16rCdT|p2rAdG	HBB	3	Negative	5.13232e-17
	CTTGCCCCACAGGGCAGTAA	CTTGCCCCACAGGGCAGTAA CGG	CTTGCCCCAgAGGGCtGTtAAGG	M3:p11rCdC|p5rAdA|p2rAdA	HBB	3	Negative	4.0039e-15
	CTTGCCCCACAGGGCAGTAA	CTTGCCCCACAGGGCAGTAA CGG	CcTctCCCACAGGGCAGTAAAGG	M3:p19rUdG|p17rGdG|p16rCdA	HBB	3	Negative	0.0108531
	TTGATGGCCCATCTACCTCC	TTGATGGCCCATCTACCTCC AGG	GAGTTGGCCCATCTAACTCC TGG	M4:p20rUdC|p19rUdT|p17rAdA|p5rCdT	mCflar	4	Positive	0.00900202
	TTGATGGCCCATCTACCTCC	TTGATGGCCCATCTACCTCC AGG	TTtATGGCCCATCTACCTCaAGG	M2:p18rGdA|p1rCdT	mCflar	2	Negative	0.154084
	TTGATGGCCCATCTACCTCC	TTGATGGCCCATCTACCTCC AGG	TTGATGtCCCATCTcCCTCCTGG	M2:p14rGdA|p6rAdG	mCflar	2	Negative	3.57861e-16
	ACCATGGAAGGGGATAGGCG	ACCATGGAAGGGGATAGGCG AGG	AGCATAGAAGGGGATAGGTG TGG	M3:p19rCdC|p15rGdT|p2rCdA	mClu-1	3	Positive	0.013691
	ACCATGGAAGGGGATAGGCG	ACCATGGAAGGGGATAGGCG AGG	TCTATGAAAGGGGATAGGTG GGG	M4:p20rAdA|p18rCdA|p14rGdT|p2rCdA	mClu-1	4	Positive	0.0233435
	ACCATGGAAGGGGATAGGCG	ACCATGGAAGGGGATAGGCG AGG	ACCtTGGAAGGtGATAGGtGTGG	M3:p17rAdA|p9rGdA|p2rCdA	mClu-1	3	Negative	0.0371033
	ACCATGGAAGGGGATAGGCG	ACCATGGAAGGGGATAGGCG AGG	ACtgTGGAAGGGGgTAGGCGAGG	M3:p18rCdA|p17rAdC|p7rAdC	mClu-1	3	Negative	0.128429
	ACCATGGAAGGGGATAGGCG	ACCATGGAAGGGGATAGGCG AGG	ACCAgGGgAGGGGATtGGCGGGG	M3:p16rUdC|p13rAdC|p5rAdA	mClu-1	3	Negative	0
	AGAGAGACAGCTTGCAAACT	AGAGAGACAGCTTGCAAACT AGG	AAGGAGACAGCTTGCAAACT CAG	M3:p19rGdT|p18rAdC|p-1rGdT	mDhps-1	3	Positive	0.0301931
	AGAGAGACAGCTTGCAAACT	AGAGAGACAGCTTGCAAACT AGG	AGAGAGACAGCaTGaAAACTTGG	M2:p9rUdT|p6rCdT	mDhps-1	2	Negative	0.0679753
	AGAGAGACAGCTTGCAAACT	AGAGAGACAGCTTGCAAACT AGG	AGAGAGtCAGCTTGCAAAtTAGG	M2:p14rAdA|p2rCdA	mDhps-1	2	Negative	0.000110944
	GTTCTGAGCCCTGGTACCCC	GTTCTGAGCCCTGGTACCCC TGG	AGTTTGAGCCCTGGTACCCC AGG	M3:p20rGdT|p19rUdC|p17rCdA	mEhmt2-1	3	Positive	0.928872
	GTTCTGAGCCCTGGTACCCC	GTTCTGAGCCCTGGTACCCC TGG	GTTCTGAGCCtTGGaAaCCCAGG	M3:p10rCdA|p6rUdT|p4rCdT	mEhmt2-1	3	Negative	0.00176604
	GTTCTGAGCCCTGGTACCCC	GTTCTGAGCCCTGGTACCCC TGG	GTTCaGAtCCCTGGTACCCaCGG	M3:p16rUdT|p13rGdA|p1rCdT	mEhmt2-1	3	Negative	0.0101321
	TGAGGTGAGGCACTTCTAAC	TGAGGTGAGGCACTTCTAAC AGG	ACAGGGCAGGCACTTCTAAC AGG	M4:p20rUdT|p19rGdG|p15rUdC|p14rGdG	mGsdma-1	4	Positive	0.00666102
	TGAGGTGAGGCACTTCTAAC	TGAGGTGAGGCACTTCTAAC AGG	GGAGGAGAGCCACTTCTGAC TGG	M4:p20rUdC|p15rUdT|p11rGdG|p3rAdC	mGsdma-1	4	Positive	0.0122265
	TGAGGTGAGGCACTTCTAAC	TGAGGTGAGGCACTTCTAAC AGG	TGAGGTGAGGCACaTCTAAaAGG	M2:p7rUdT|p1rCdT	mGsdma-1	2	Negative	3.83268e-17
	TGAGGTGAGGCACTTCTAAC	TGAGGTGAGGCACTTCTAAC AGG	TGAGGcGgGGCACTTCaAACAGG	M3:p15rUdG|p13rAdC|p4rUdT	mGsdma-1	3	Negative	0.000909884
	TGAGGTGAGGCACTTCTAAC	TGAGGTGAGGCACTTCTAAC AGG	TGAGGTGAGGCAgTgCTcACTGG	M3:p8rCdC|p6rUdC|p3rAdG	mGsdma-1	3	Negative	0.00433328
	GCAGGGTGCGAGTGATCCAA	GCAGGGTGCGAGTGATCCAA GGG	ACAAGGTATGAGTGATCCAA GGG	M4:p20rGdT|p17rGdT|p13rGdT|p12rCdA	mGsdmc-1	4	Positive	0.28095
	GCAGGGTGCGAGTGATCCAA	GCAGGGTGCGAGTGATCCAA GGG	GCAGGGTGCaAGTGATCCAAGGG	M1:p11rGdT	mGsdmc-1	1	Negative	0.944825
	GCAGGGTGCGAGTGATCCAA	GCAGGGTGCGAGTGATCCAA GGG	GCAGGGTGCaAGTGATCCAAGGG	M1:p11rGdT	mGsdmc-1	1	Negative	0.944825
	ATCTATAATCATGCCTACCG	ATCTATAATCATGCCTACCG TGG	AGATATGATCATGCCTACCG AGG	M3:p19rUdC|p18rCdT|p14rAdC	mIl17rb-2	3	Positive	0.0355378
	ATCTATAATCATGCCTACCG	ATCTATAATCATGCCTACCG TGG	ATCTATAgaCtTGCCTACCGCGG	M3:p13rAdC|p12rUdT|p10rAdA	mIl17rb-2	3	Negative	0
	ATCTATAATCATGCCTACCG	ATCTATAATCATGCCTACCG TGG	ATCTgTAATCcTGCCTtCCGCGG	M3:p16rAdC|p10rAdG|p4rAdA	mIl17rb-2	3	Negative	2.63586e-15
	TATTGGTGTGGTGCCTAATT	TATTGGTGTGGTGCCTAATT TGG	CATTGATGTGGAGCCTAATT TGG	M3:p20rUdG|p15rGdT|p9rUdT	mIl17rb-1	3	Positive	0.0118807
	TATTGGTGTGGTGCCTAATT	TATTGGTGTGGTGCCTAATT TGG	TGATGGTGAGGTGCCTAATT AGG	M3:p19rAdC|p18rUdT|p12rUdT	mIl17rb-1	3	Positive	0.112683
	TATTGGTGTGGTGCCTAATT	TATTGGTGTGGTGCCTAATT TGG	TCTTGGTGTAATGCCTAATT TGG	M3:p19rAdG|p11rGdT|p10rGdT	mIl17rb-1	3	Positive	0.0303243
	CGCCAGGAACTCACACTTCA	CGCCAGGAACTCACACTTCA TGG	AGCCAGCAACCCACACTTCA GGG	M3:p20rCdT|p14rGdG|p10rUdG	mMertk-1	3	Positive	0.00861046
	CGCCAGGAACTCACACTTCA	CGCCAGGAACTCACACTTCA TGG	CaCCAGGAACTCACACTTtATGG	M2:p19rGdT|p2rCdA	mMertk-1	2	Negative	0.0198077
	CGCCAGGAACTCACACTTCA	CGCCAGGAACTCACACTTCA TGG	CaCCAGGAAgcCACACTTCAAGG	M3:p19rGdT|p11rCdC|p10rUdG	mMertk-1	3	Negative	9.41113e-15
	TGGAAAGCAAAATCATGGCT	TGGAAAGCAAAATCATGGCT TGG	GGAGAACCAAAATCATGGCT AGG	M4:p20rUdC|p18rGdT|p17rAdC|p14rGdG	mMrgprb2	4	Positive	0.00891105
	GGCTGATGAGGCCGCACATG	GGCTGATGAGGCCGCACATG TGG	GaCTGATGAGGCCcCACATcTGG	M3:p19rGdT|p7rGdG|p1rGdG	mPcsk9-gM	3	Negative	0.0147317
	AGGTACCCTGGTCATTCACT	AGGTACCCTGGTCATTCACT TGG	GGCTACCCAGTTCATTCACT GGG	M4:p20rAdC|p18rGdG|p12rUdT|p10rGdA	mPdcd1	4	Positive	0.0052058
	AGGTACCCTGGTCATTCACT	AGGTACCCTGGTCATTCACT TGG	AGGCTCCCTGGTCATTCTCT GGG	M3:p17rUdG|p16rAdA|p3rAdA	mPdcd1	3	Positive	0
	AGGTACCCTGGTCATTCACT	AGGTACCCTGGTCATTCACT TGG	GGGCCACCTGTTCATTCACT TGG	M5:p20rAdC|p17rUdG|p16rAdG|p15rCdT|p10rGdA	mPdcd1	5	Positive	0.00638677
	AGGTACCCTGGTCATTCACT	AGGTACCCTGGTCATTCACT TGG	AaaTACCCTGGTCAaTCACTTGG	M3:p19rGdT|p18rGdT|p6rUdT	mPdcd1	3	Negative	0.0210261
	AGGTACCCTGGTCATTCACT	AGGTACCCTGGTCATTCACT TGG	AGcTgCCCTGGTCATTCtCTGGG	M3:p18rGdG|p16rAdC|p3rAdA	mPdcd1	3	Negative	1.12805e-16
	AGGTACCCTGGTCATTCACT	AGGTACCCTGGTCATTCACT TGG	AGGTcCaCTGGTCATTCcCTGGG	M3:p16rAdG|p14rCdT|p3rAdG	mPdcd1	3	Negative	0
	AAAGGTGTGGCGCTGCTGAA	AAAGGTGTGGCGCTGCTGAA GGG	AGAGGTGTGGGGCTGCTGAA GGG	M2:p19rAdC|p10rCdC	mPeg10-1	2	Positive	0.0454097
	AAAGGTGTGGCGCTGCTGAA	AAAGGTGTGGCGCTGCTGAA GGG	AAAGGTGTGGCcCTGCTtAAAGG	M2:p9rGdG|p3rGdA	mPeg10-1	2	Negative	6.95751e-17
	AAAGGTGTGGCGCTGCTGAA	AAAGGTGTGGCGCTGCTGAA GGG	gAAGGTGTGGCcCTGCTGgAGGG	M3:p20rAdC|p9rGdG|p2rAdC	mPeg10-1	3	Negative	0.00299635
	GGTGGGTATGGGAACACGTT	GGTGGGTATGGGAACACGTT TGG	TGTGGCTATGAGAACACGTC CGG	M4:p20rGdA|p15rGdG|p10rGdT|p1rUdG	mPeg10-2	4	Positive	0.0175371
	GGTGGGTATGGGAACACGTT	GGTGGGTATGGGAACACGTT TGG	ATTGGGGATGGGAACACTTT GGG	M4:p20rGdT|p19rGdA|p14rUdC|p3rGdA	mPeg10-2	4	Positive	0.0716548
	GGGATTAGGCCAGAGAAGAG	GGGATTAGGCCAGAGAAGAG GGG	ATGATTAGGCCAGAAAAGAG TGG	M3:p20rGdT|p19rGdA|p6rGdT	mPnpla3	3	Positive	0.871978
	GGGATTAGGCCAGAGAAGAG	GGGATTAGGCCAGAGAAGAG GGG	AGGACTAGGCCAGAGAAGAG AGG	M2:p20rGdT|p16rUdG	mPnpla3	2	Positive	1.02099
	GGGATTAGGCCAGAGAAGAG	GGGATTAGGCCAGAGAAGAG GGG	TGGATTAGCTCAGAGAAGAG AGG	M3:p20rGdA|p12rGdG|p11rCdA	mPnpla3	3	Positive	0.381778
	GGGATTAGGCCAGAGAAGAG	GGGATTAGGCCAGAGAAGAG GGG	AGGACAAGGTCAGAGAAGAG AGG	M4:p20rGdT|p16rUdG|p15rUdT|p11rCdA	mPnpla3	4	Positive	0.86248
	GGGATTAGGCCAGAGAAGAG	GGGATTAGGCCAGAGAAGAG GGG	TAGATTAGGACAGAGAAGAG CAG	M4:p20rGdA|p19rGdT|p11rCdT|p-1rGdT	mPnpla3	4	Positive	0.0303194
	GGGATTAGGCCAGAGAAGAG	GGGATTAGGCCAGAGAAGAG GGG	AGGATTAGGACAGAGAAGAG AAG	M3:p20rGdT|p11rCdT|p-1rGdT	mPnpla3	3	Positive	0.849682
	GGGATTAGGCCAGAGAAGAG	GGGATTAGGCCAGAGAAGAG GGG	GCAATTAGGCAAGAGAAGAA AGG	M4:p19rGdG|p18rGdT|p10rCdT|p1rGdT	mPnpla3	4	Positive	0.0391989
	GGGATTAGGCCAGAGAAGAG	GGGATTAGGCCAGAGAAGAG GGG	GTAGGTAGGCCAGAGAAGAG AGG	M4:p19rGdA|p18rGdT|p17rAdC|p16rUdC	mPnpla3	4	Positive	0.964555
	GGGATTAGGCCAGAGAAGAG	GGGATTAGGCCAGAGAAGAG GGG	TCCTATAGGTCAGAGAAGAG GGG	M6:p20rGdA|p19rGdG|p18rGdG|p17rAdA|p16rUdT|p11rCdA	mPnpla3	6	Positive	0.363625
	GGGATTAGGCCAGAGAAGAG	GGGATTAGGCCAGAGAAGAG GGG	AGGAACAGGTCAGAGGAGAG GGG	M5:p20rGdT|p16rUdT|p15rUdG|p11rCdA|p5rAdC	mPnpla3	5	Positive	0.027491
	GGGATTAGGCCAGAGAAGAG	GGGATTAGGCCAGAGAAGAG GGG	TGGGATTGGGCAGAGAAGAG AGG	M5:p20rGdA|p17rAdC|p16rUdT|p14rAdA|p11rCdC	mPnpla3	5	Positive	0.145705
	GGGATTAGGCCAGAGAAGAG	GGGATTAGGCCAGAGAAGAG GGG	GGAATCAGGTCAGAGAAGAA TGG	M4:p18rGdT|p15rUdG|p11rCdA|p1rGdT	mPnpla3	4	Positive	0.471154
	GGGATTAGGCCAGAGAAGAG	GGGATTAGGCCAGAGAAGAG GGG	AAGCTTAGGTCAGAGAAGAG TGG	M4:p20rGdT|p19rGdT|p17rAdG|p11rCdA	mPnpla3	4	Positive	0.877345
	GGGATTAGGCCAGAGAAGAG	GGGATTAGGCCAGAGAAGAG GGG	AAGGTAAGGCCAGAGAAGAG GAG	M5:p20rGdT|p19rGdT|p17rAdC|p15rUdT|p-1rGdT	mPnpla3	5	Positive	0.69151
	GGGATTAGGCCAGAGAAGAG	GGGATTAGGCCAGAGAAGAG GGG	GGGATTGGGCTAGAGAAGAG TGG	M2:p14rAdC|p10rCdA	mPnpla3	2	Positive	0.766947
	GGGATTAGGCCAGAGAAGAG	GGGATTAGGCCAGAGAAGAG GGG	AAGGGCAGGCCAGAGAAGAG GGG	M5:p20rGdT|p19rGdT|p17rAdC|p16rUdC|p15rUdG	mPnpla3	5	Positive	0.851812
	GGGATTAGGCCAGAGAAGAG	GGGATTAGGCCAGAGAAGAG GGG	TGGAATAGGCCAGAGAAGTA GGG	M4:p20rGdA|p16rUdT|p2rAdA|p1rGdT	mPnpla3	4	Positive	0.0470418
	GGGATTAGGCCAGAGAAGAG	GGGATTAGGCCAGAGAAGAG GGG	GGGATGAAGCCAGAGAAGAC AGG	M3:p15rUdC|p13rGdT|p1rGdG	mPnpla3	3	Positive	0.384061
	GGGATTAGGCCAGAGAAGAG	GGGATTAGGCCAGAGAAGAG GGG	GCTGATAGGCCATAGAAGAG GGG	M5:p19rGdG|p18rGdA|p17rAdC|p16rUdT|p8rGdA	mPnpla3	5	Positive	0.0452486
	GGGATTAGGCCAGAGAAGAG	GGGATTAGGCCAGAGAAGAG GGG	TAGGTTAGAACAGAGAAGAG GGG	M5:p20rGdA|p19rGdT|p17rAdC|p12rGdT|p11rCdT	mPnpla3	5	Positive	0.670441
	GGGATTAGGCCAGAGAAGAG	GGGATTAGGCCAGAGAAGAG GGG	AGGACCAGGCCAGAGAAGGG AGG	M4:p20rGdT|p16rUdG|p15rUdG|p2rAdC	mPnpla3	4	Positive	0.586249
	GGGATTAGGCCAGAGAAGAG	GGGATTAGGCCAGAGAAGAG GGG	TTTAAAAGGCCAGAGAAGAG GGG	M5:p20rGdA|p19rGdA|p18rGdA|p16rUdT|p15rUdT	mPnpla3	5	Positive	0
	GGGATTAGGCCAGAGAAGAG	GGGATTAGGCCAGAGAAGAG GGG	AGGATAAAGTCAGAGAAGGG TGG	M5:p20rGdT|p15rUdT|p13rGdT|p11rCdA|p2rAdC	mPnpla3	5	Positive	0.0862034
	GGGATTAGGCCAGAGAAGAG	GGGATTAGGCCAGAGAAGAG GGG	GAGATCAGGTCAGAGAAAAG TGG	M4:p19rGdT|p15rUdG|p11rCdA|p3rGdT	mPnpla3	4	Positive	0.44791
	GGGATTAGGCCAGAGAAGAG	GGGATTAGGCCAGAGAAGAG GGG	AGGTAGAGACCAGAGAAGAG TGG	M5:p20rGdT|p17rAdA|p16rUdT|p15rUdC|p12rGdT	mPnpla3	5	Positive	0.0207029
	GGGATTAGGCCAGAGAAGAG	GGGATTAGGCCAGAGAAGAG GGG	GAGGATAGGACAGGGAAGAG GGG	M5:p19rGdT|p17rAdC|p16rUdT|p11rCdT|p7rAdC	mPnpla3	5	Positive	0.00947615
	GGGATTAGGCCAGAGAAGAG	GGGATTAGGCCAGAGAAGAG GGG	TTTGATAGGTCAGAGAAGAA GGG	M7:p20rGdA|p19rGdA|p18rGdA|p17rAdC|p16rUdT|p11rCdA|p1rGdT	mPnpla3	7	Positive	0.0292632
	GGGATTAGGCCAGAGAAGAG	GGGATTAGGCCAGAGAAGAG GGG	GATATCAGGTCAGAGAAGAG AAG	M5:p19rGdT|p18rGdA|p15rUdG|p11rCdA|p-1rGdT	mPnpla3	5	Positive	0.175505
	GGGATTAGGCCAGAGAAGAG	GGGATTAGGCCAGAGAAGAG GGG	GGGATGGAGCAAGAGAAGAG AGG	M4:p15rUdC|p14rAdC|p13rGdT|p10rCdT	mPnpla3	4	Positive	0.0666844
	GGGATTAGGCCAGAGAAGAG	GGGATTAGGCCAGAGAAGAG GGG	ATTGTTAAGCCAGAGAAGAG AAG	M6:p20rGdT|p19rGdA|p18rGdA|p17rAdC|p13rGdT|p-1rGdT	mPnpla3	6	Positive	0.0590757
	GGGATTAGGCCAGAGAAGAG	GGGATTAGGCCAGAGAAGAG GGG	AGGGTTAGGTCAGAGAGGAG GGG	M4:p20rGdT|p17rAdC|p11rCdA|p4rAdC	mPnpla3	4	Positive	0.712742
	GGGATTAGGCCAGAGAAGAG	GGGATTAGGCCAGAGAAGAG GGG	GGAAGAAAGAAAGAGAAGAA GAG	M8:p18rGdT|p16rUdC|p15rUdT|p13rGdT|p11rCdT|p10rCdT|p1rGdT|p-1rGdT	mPnpla3	8	Positive	0.0396426
	GGGATTAGGCCAGAGAAGAG	GGGATTAGGCCAGAGAAGAG GGG	GGCATCAGGGCAGAGAAGAG GGG	M3:p18rGdG|p15rUdG|p11rCdC	mPnpla3	3	Positive	0.11541
	GGGATTAGGCCAGAGAAGAG	GGGATTAGGCCAGAGAAGAG GGG	CTTATTAGGCCAGAGAAGAT GAG	M5:p20rGdG|p19rGdA|p18rGdA|p1rGdA|p-1rGdT	mPnpla3	5	Positive	0.09048
	GGGATTAGGCCAGAGAAGAG	GGGATTAGGCCAGAGAAGAG GGG	GGAGGAGGGAGAGAGAAGAG GGG	M7:p18rGdT|p17rAdC|p16rUdC|p15rUdT|p14rAdC|p11rCdT|p10rCdC	mPnpla3	7	Positive	0
	GGGATTAGGCCAGAGAAGAG	GGGATTAGGCCAGAGAAGAG GGG	GGAGTCTGGCCAGAGAAGAG GGG	M4:p18rGdT|p17rAdC|p15rUdG|p14rAdA	mPnpla3	4	Positive	0.0374551
	GGGATTAGGCCAGAGAAGAG	GGGATTAGGCCAGAGAAGAG GGG	CCCTATAGGCAAGAGAAGAG GGG	M6:p20rGdG|p19rGdG|p18rGdG|p17rAdA|p16rUdT|p10rCdT	mPnpla3	6	Positive	0.0204609
	GGGATTAGGCCAGAGAAGAG	GGGATTAGGCCAGAGAAGAG GGG	GGGATTgGGgCAGAGAAGAtTGG	M3:p14rAdC|p11rCdC|p1rGdA	mPnpla3	3	Negative	0.0104597
	GGGATTAGGCCAGAGAAGAG	GGGATTAGGCCAGAGAAGAG GGG	GGGAagAGGaCAGAGAAGAGAGG	M3:p16rUdT|p15rUdC|p11rCdT	mPnpla3	3	Negative	9.47726e-15
	GGGATTAGGCCAGAGAAGAG	GGGATTAGGCCAGAGAAGAG GGG	GGGATTgGGagAGAGAAGAGTGG	M3:p14rAdC|p11rCdT|p10rCdC	mPnpla3	3	Negative	0.0144674
	GGGATTAGGCCAGAGAAGAG	GGGATTAGGCCAGAGAAGAG GGG	tGGATTAGGCaAGAGcAGAGGGG	M3:p20rGdA|p10rCdT|p5rAdG	mPnpla3	3	Negative	0.0102579
	GGGATTAGGCCAGAGAAGAG	GGGATTAGGCCAGAGAAGAG GGG	GGGgTTttGCCAGAGAAGAGGGG	M3:p17rAdC|p14rAdA|p13rGdA	mPnpla3	3	Negative	0.028408
	GGGATTAGGCCAGAGAAGAG	GGGATTAGGCCAGAGAAGAG GGG	GGGATTAGGCCtGAaAgGAGTGG	M3:p9rAdA|p6rGdT|p4rAdC	mPnpla3	3	Negative	0.00461308
	GGGATTAGGCCAGAGAAGAG	GGGATTAGGCCAGAGAAGAG GGG	GGGAggAGGCCtGAGAAGAGTGG	M3:p16rUdC|p15rUdC|p9rAdA	mPnpla3	3	Negative	0.014978
	GGGATTAGGCCAGAGAAGAG	GGGATTAGGCCAGAGAAGAG GGG	GGGATTAGGgCAGAGAAGtcTGG	M3:p11rCdC|p2rAdA|p1rGdG	mPnpla3	3	Negative	0.000623492
	GGGATTAGGCCAGAGAAGAG	GGGATTAGGCCAGAGAAGAG GGG	GGaAcTtGGCCAGAGAAGAGAGG	M3:p18rGdT|p16rUdG|p14rAdA	mPnpla3	3	Negative	0.0174905
	GGGATTAGGCCAGAGAAGAG	GGGATTAGGCCAGAGAAGAG GGG	GGGAgTAGGCCAGAGAAcAtGGG	M3:p16rUdC|p3rGdG|p1rGdA	mPnpla3	3	Negative	0.0230206
	GGGATTAGGCCAGAGAAGAG	GGGATTAGGCCAGAGAAGAG GGG	GGGAaTAGGagAGAGAAGAGAGG	M3:p16rUdT|p11rCdT|p10rCdC	mPnpla3	3	Negative	7.86958e-17
	GGGATTAGGCCAGAGAAGAG	GGGATTAGGCCAGAGAAGAG GGG	GGGATTAGGggAGAcAAGAGGGG	M3:p11rCdC|p10rCdC|p6rGdG	mPnpla3	3	Negative	0.00839383
	GGGATTAGGCCAGAGAAGAG	GGGATTAGGCCAGAGAAGAG GGG	GGGATTAGGgagGAGAAGAGAGG	M3:p11rCdC|p10rCdT|p9rAdC	mPnpla3	3	Negative	0.0336302
	GGGATTAGGCCAGAGAAGAG	GGGATTAGGCCAGAGAAGAG GGG	GGGATaAGGCCAGgGAAGtGTGG	M3:p15rUdT|p7rAdC|p2rAdA	mPnpla3	3	Negative	0.0351912
	AAAGAGGAACATCTCTGCAG	AAAGAGGAACATCTCTGCAG AGG	TAAGAGGGACATCTCTGTAG AGG	M3:p20rAdA|p13rAdC|p3rCdA	mTigit	3	Positive	0.155615
	AAAGAGGAACATCTCTGCAG	AAAGAGGAACATCTCTGCAG AGG	AAAGAGGAcCcTCTCTGCAGGGG	M2:p12rAdG|p10rAdG	mTigit	2	Negative	0.0531683
	AAAGAGGAACATCTCTGCAG	AAAGAGGAACATCTCTGCAG AGG	AAAGAGGAAtAaCTCTGCAcTGG	M3:p11rCdA|p9rUdT|p1rGdG	mTigit	3	Negative	1.21755e-14
	ACTAGGCCCCAGTACTTCAC	ACTAGGCCCCAGTACTTCAC TGG	GCTCGAACCCAGTACTTCAC AGG	M4:p20rAdC|p17rAdG|p15rGdT|p14rCdT	mWisp1	4	Positive	0.00415377
	ACTAGGCCCCAGTACTTCAC	ACTAGGCCCCAGTACTTCAC TGG	ACTAGGCtCCAGTcCTTgACAGG	M3:p13rCdA|p7rAdG|p3rCdC	mWisp1	3	Negative	2.09815e-16
	ACTAGGCCCCAGTACTTCAC	ACTAGGCCCCAGTACTTCAC TGG	ACTAGGCCCCAtaAaTTCACTGG	M3:p9rGdA|p8rUdT|p6rCdT	mWisp1	3	Negative	0.0142194
	GGAGATGTGGATCTCCGCAC	GGAGATGTGGATCTCCGCAC TGG	TGAAATGTGGATCTCAGCAC TGG	M3:p20rGdA|p17rGdT|p5rCdT	rIl13	3	Positive	0.192249
	GGAGATGTGGATCTCCGCAC	GGAGATGTGGATCTCCGCAC TGG	AGAGGTGTGGATCTCAGCAC AGG	M3:p20rGdT|p16rAdC|p5rCdT	rIl13	3	Positive	0.228901
	GGAGATGTGGATCTCCGCAC	GGAGATGTGGATCTCCGCAC TGG	GGGGAGCTGGACCTCCGCAC AGG	M4:p18rAdC|p15rUdC|p14rGdG|p9rUdG	rIl13	4	Negative	0.0125047
	GGAGATGTGGATCTCCGCAC	GGAGATGTGGATCTCCGCAC TGG	GGAAATGTGGATTTCTGCAC TGG	M3:p17rGdT|p8rCdA|p5rCdA	rIl13	3	Negative	0.00612775
	GGAGATGTGGATCTCCGCAC	GGAGATGTGGATCTCCGCAC TGG	CAAGATGTGGATCTCAGCAC CAG	M4:p20rGdG|p19rGdT|p5rCdT|p-1rGdT	rIl13	3	Negative	0.0064432
	GAAGGAGTTCGCCAAAGCCA	GAAGGAGTTCGCCAAAGCCA AGG	AAAGGAGATAGCCAAAGCCA AGG	M3:p20rGdT|p13rUdT|p11rCdT	rMap3k14	3	Positive	0.861616
	GAAGGAGTTCGCCAAAGCCA	GAAGGAGTTCGCCAAAGCCA AGG	GGAGAAGTTCACCAAAGCCA AGG	M3:p19rAdC|p16rGdT|p10rGdT	rMap3k14	3	Positive	0.929151
	GAAGGAGTTCGCCAAAGCCA	GAAGGAGTTCGCCAAAGCCA AGG	GAAGGAGATCTCCAAAGCCA TAG	M3:p13rUdT|p10rGdA|p-1rGdT	rMap3k14	2	Negative	0.0120493
	GAAGGAGTTCGCCAAAGCCA	GAAGGAGTTCGCCAAAGCCA AGG	GAGTAAGTTCGCCAAAGCCA GAG	M4:p18rAdC|p17rGdA|p16rGdT|p-1rGdT	rMap3k14	3	Negative	0.0174792
	GAAGGAGTTCGCCAAAGCCA	GAAGGAGTTCGCCAAAGCCA AGG	GAATGACTTAGCCAAAGCCA GGG	M3:p17rGdA|p14rGdG|p11rCdT	rMap3k14	3	Negative	0.00355975
	GTCATCTTAGTCATTACCTG	GTCATCTTAGTCATTACCTG AGG	GTTATCTTAGTCTTTACCTG AGA	M3:p18rCdA|p8rAdA|p-2rGdT	RNF2	3	Positive	0.0344199
	GTCATCTTAGTCATTACCTG	GTCATCTTAGTCATTACCTG AGG	ATCACCTTAGCCATTACCAG GGG	M4:p20rGdT|p16rUdG|p10rUdG|p2rUdT	RNF2	4	Positive	0.00412652
	GTCATCTTAGTCATTACCTG	GTCATCTTAGTCATTACCTG AGG	GTCATCcTAGTCATTtaCTGGGG	M3:p14rUdG|p5rAdA|p4rCdT	RNF2	3	Negative	1.06601e-14
	GTCATCTTAGTCATTACCTG	GTCATCTTAGTCATTACCTG AGG	GTCATCcTAGTgcTTACCTGAGG	M3:p14rUdG|p9rCdC|p8rAdG	RNF2	3	Negative	0.0257248
	GTCATCTTAGTCATTACCTG	GTCATCTTAGTCATTACCTG AGG	GTCATCTgAGgCATTAaCTGGGG	M3:p13rUdC|p10rUdC|p4rCdT	RNF2	3	Negative	0
	GTCATCTTAGTCATTACCTG	GTCATCTTAGTCATTACCTG AGG	GTCATCTTAtTCATTtCCcaGGG	M4:p11rGdA|p5rAdA|p2rUdG|p1rGdT	RNF2	4	Negative	6.07865e-15
	GTCATCTTAGTCATTACCTG	GTCATCTTAGTCATTACCTG AGG	GTCAcCTcAGTCAgTACCaGTGG	M4:p16rUdG|p13rUdG|p7rUdC|p2rUdT	RNF2	4	Negative	0
	GTCATCTTAGTCATTACCTG	GTCATCTTAGTCATTACCTG AGG	GgCATCaTAGTCcTTAaCTGTGG	M4:p19rUdC|p14rUdT|p8rAdG|p4rCdT	RNF2	4	Negative	0.00813853
	GTCATCTTAGTCATTACCTG	GTCATCTTAGTCATTACCTG AGG	GTCAgtTTAGaCATTAtCTGTGG	M4:p16rUdC|p15rCdA|p10rUdT|p4rCdA	RNF2	4	Negative	0.00579988
	AAGGTACACCACGTACCAGT	AAGGTACACCACGTACCAGT AGG	AAAGGACACCAAGTACCAGT CGG	M3:p18rGdT|p16rUdC|p9rCdT	rTrpa1-1	3	Positive	0.0501813
	AAGGTACACCACGTACCAGT	AAGGTACACCACGTACCAGT AGG	GAGGTTCAGCAGGTACCAGT CGG	M4:p20rAdC|p15rAdA|p12rCdC|p9rCdC	rTrpa1-1	4	Negative	0.00811304
	AAGGTACACCACGTACCAGT	AAGGTACACCACGTACCAGT AGG	AAGGAACACGACTTACCAGT TGG	M3:p16rUdT|p11rCdC|p8rGdA	rTrpa1-1	3	Negative	3.80218e-17
	TGGGATCCGAAGCACTCTTC	TGGGATCCGAAGCACTCTTC TGG	GGGAACCTGAAGCACTCTTC GGG	M4:p20rUdC|p17rGdT|p15rUdG|p13rCdA	rUsp30-1	4	Positive	0.0141782
	TGGGATCCGAAGCACTCTTC	TGGGATCCGAAGCACTCTTC TGG	TGGGATCCAAAGCCCTCTTC TGG	M2:p12rGdT|p7rAdG	rUsp30-1	2	Negative	0.00942722
	TGGGATCCGAAGCACTCTTC	TGGGATCCGAAGCACTCTTC TGG	CGGGGTGAGAAGCACTCTTC AGG	M4:p20rUdG|p16rAdC|p14rCdC|p13rCdT	rUsp30-1	4	Negative	0.00235805
	GGGTGGGGGGAGTTTGCTCC	GGGTGGGGGGAGTTTGCTCC TGG	GGATGGAGGGAGTTTGCTCC TGG	M2:p18rGdT|p14rGdT	VEGFA1	2	Positive	0.97139
	GGGTGGGGGGAGTTTGCTCC	GGGTGGGGGGAGTTTGCTCC TGG	GCGTGGGGGGTGTTTGCTCC CGG	M2:p19rGdG|p10rAdA	VEGFA1	2	Positive	0.131273
	GGGTGGGGGGAGTTTGCTCC	GGGTGGGGGGAGTTTGCTCC TGG	GGTGGGGGTGGGTTTGCTCC TGG	M4:p18rGdA|p17rUdC|p12rGdA|p10rAdC	VEGFA1	4	Positive	0.0777153
	GGGTGGGGGGAGTTTGCTCC	GGGTGGGGGGAGTTTGCTCC TGG	GAGGGTGGGGAGTTTACTCC TGG	M4:p19rGdT|p17rUdC|p15rGdA|p5rGdT	VEGFA1	4	Positive	0.106486
	GGGTGGGGGGAGTTTGCTCC	GGGTGGGGGGAGTTTGCTCC TGG	GGAGGAGGGGAGTCTGCTCC AGG	M4:p18rGdT|p17rUdC|p15rGdT|p7rUdG	VEGFA1	4	Positive	0.0549334
	GGGTGGGGGGAGTTTGCTCC	GGGTGGGGGGAGTTTGCTCC TGG	TAGTGGAGGGAGCTTGCTCC TGG	M4:p20rGdA|p19rGdT|p14rGdT|p8rUdG	VEGFA1	4	Positive	0.904761
	GGGTGGGGGGAGTTTGCTCC	GGGTGGGGGGAGTTTGCTCC TGG	GGGCAAGGGGAGGTTGCTCC TGG	M4:p17rUdG|p16rGdT|p15rGdT|p8rUdC	VEGFA1	4	Positive	0.107129
	GGGTGGGGGGAGTTTGCTCC	GGGTGGGGGGAGTTTGCTCC TGG	AGGTGGTGGGAGCTTGTTCC TGG	M4:p20rGdT|p14rGdA|p8rUdG|p4rCdA	VEGFA1	4	Positive	0.0802519
	GGGTGGGGGGAGTTTGCTCC	GGGTGGGGGGAGTTTGCTCC TGG	GGGGAGGGGAAGTTTGCTCC TGG	M3:p17rUdC|p16rGdT|p11rGdT	VEGFA1	3	Positive	1.0675
	GGGTGGGGGGAGTTTGCTCC	GGGTGGGGGGAGTTTGCTCC TGG	GGGTGGGGGGAGTTTGCCCC AGG	M1:p3rUdG	VEGFA1	1	Positive	0.140441
	GGGTGGGGGGAGTTTGCTCC	GGGTGGGGGGAGTTTGCTCC TGG	AAGTAAGGGAAGTTTGCTCC TGG	M5:p20rGdT|p19rGdT|p16rGdT|p15rGdT|p11rGdT	VEGFA1	5	Positive	0.0889759
	GGGTGGGGGGAGTTTGCTCC	GGGTGGGGGGAGTTTGCTCC TGG	CGGGGGAGGGAGTTTGCTCC TGG	M3:p20rGdG|p17rUdC|p14rGdT	VEGFA1	3	Positive	0.758632
	GGGTGGGGGGAGTTTGCTCC	GGGTGGGGGGAGTTTGCTCC TGG	GAGTGGGTGGAGTTTGCTAC AGG	M3:p19rGdT|p13rGdA|p2rCdT	VEGFA1	3	Positive	0.031919
	GGGTGGGGGGAGTTTGCTCC	GGGTGGGGGGAGTTTGCTCC TGG	GGGAGGGTGGAGTTTGCTCC TGG	M2:p17rUdT|p13rGdA	VEGFA1	2	Positive	0.94265
	GGGTGGGGGGAGTTTGCTCC	GGGTGGGGGGAGTTTGCTCC TGG	GGGaGGGGGGAGTgTGtTCCGGG	M3:p17rUdT|p7rUdC|p4rCdA	VEGFA1	3	Negative	0.019452
	GGGTGGGGGGAGTTTGCTCC	GGGTGGGGGGAGTTTGCTCC TGG	GGGTGGGGGGAGTTgGCTggAGG	M3:p6rUdC|p2rCdC|p1rCdC	VEGFA1	3	Negative	0.0243016
	GGGTGGGGGGAGTTTGCTCC	GGGTGGGGGGAGTTTGCTCC TGG	GGGTGGGGGtAGTTTtCTgCAGG	M3:p11rGdA|p5rGdA|p2rCdC	VEGFA1	3	Negative	1.90147e-16
	GGGTGGGGGGAGTTTGCTCC	GGGTGGGGGGAGTTTGCTCC TGG	GGGTGGtGGGAGTgTGCTCaTGG	M3:p14rGdA|p7rUdC|p1rCdT	VEGFA1	3	Negative	0.0655867
	GGGTGGGGGGAGTTTGCTCC	GGGTGGGGGGAGTTTGCTCC TGG	GGGTGGGGGGAGTTgGCTggAGG	M3:p6rUdC|p2rCdC|p1rCdC	VEGFA1	3	Negative	0.0243016
	GGGTGGGGGGAGTTTGCTCC	GGGTGGGGGGAGTTTGCTCC TGG	GGGTcGGGGGAGTggGCTCCAGG	M3:p16rGdG|p7rUdC|p6rUdC	VEGFA1	3	Negative	0.0664225
	GGGTGGGGGGAGTTTGCTCC	GGGTGGGGGGAGTTTGCTCC TGG	GGGTGGGGGGtGccTGCTCCAGG	M3:p10rAdA|p8rUdG|p7rUdG	VEGFA1	3	Negative	0.0232326
	GGGTGGGGGGAGTTTGCTCC	GGGTGGGGGGAGTTTGCTCC TGG	GGGTGGGGGGAGTTgGCTagAGG	M3:p6rUdC|p2rCdT|p1rCdC	VEGFA1	3	Negative	0.0113679
	GGGTGGGGGGAGTTTGCTCC	GGGTGGGGGGAGTTTGCTCC TGG	GGGTcGGGGGAGTggGCTCCAGG	M3:p16rGdG|p7rUdC|p6rUdC	VEGFA1	3	Negative	0.0664225
	GGGTGGGGGGAGTTTGCTCC	GGGTGGGGGGAGTTTGCTCC TGG	GGGTGGGGGGAGTTgGCTggAGG	M3:p6rUdC|p2rCdC|p1rCdC	VEGFA1	3	Negative	0.0243016
	GGGTGGGGGGAGTTTGCTCC	GGGTGGGGGGAGTTTGCTCC TGG	GGGTGGGGGGAGagTGCTaCTGG	M3:p8rUdT|p7rUdC|p2rCdT	VEGFA1	3	Negative	0.0311318
	GGGTGGGGGGAGTTTGCTCC	GGGTGGGGGGAGTTTGCTCC TGG	GGGTGGGGGGAGggTGCTgCAGG	M3:p8rUdC|p7rUdC|p2rCdC	VEGFA1	3	Negative	0.00693488
	GGGTGGGGGGAGTTTGCTCC	GGGTGGGGGGAGTTTGCTCC TGG	GGGTGGGGGGAaTTTcCTCtCGG	M3:p9rGdT|p5rGdG|p1rCdA	VEGFA1	3	Negative	2.82261e-15
	GGGTGGGGGGAGTTTGCTCC	GGGTGGGGGGAGTTTGCTCC TGG	GGGTGGGGGGtGccTGCTCCAGG	M3:p10rAdA|p8rUdG|p7rUdG	VEGFA1	3	Negative	0.0232326
	GGGTGGGGGGAGTTTGCTCC	GGGTGGGGGGAGTTTGCTCC TGG	GGGTGGGGGGAGTTaGggCCAGG	M3:p6rUdT|p4rCdC|p3rUdC	VEGFA1	3	Negative	0.0185316
	GACCCCCTCCACCCCGCCTC	GACCCCCTCCACCCCGCCTC CGG	CCGCCCCTCCACCCCGCCAC TGG	M4:p20rGdG|p19rAdG|p18rCdC|p2rUdT	VEGFA2	4	Positive	0.10254
	GACCCCCTCCACCCCGCCTC	GACCCCCTCCACCCCGCCTC CGG	TACCCCCCACACCCCGCCTC TGG	M3:p20rGdA|p13rUdG|p12rCdT	VEGFA2	3	Positive	0.805874
	GACCCCCTCCACCCCGCCTC	GACCCCCTCCACCCCGCCTC CGG	ATTCCCCCCCACCCCGCCTC AGG	M4:p20rGdT|p19rAdA|p18rCdA|p13rUdG	VEGFA2	4	Positive	1.06079
	GACCCCCTCCACCCCGCCTC	GACCCCCTCCACCCCGCCTC CGG	GGGCCCCTCCACCCCGCCTC TGG	M2:p19rAdC|p18rCdC	VEGFA2	2	Positive	0.973217
	GACCCCCTCCACCCCGCCTC	GACCCCCTCCACCCCGCCTC CGG	CATTCCCCCCACCCCACCTC AGG	M5:p20rGdG|p18rCdA|p17rCdA|p13rUdG|p5rGdT	VEGFA2	5	Positive	0.346691
	GACCCCCTCCACCCCGCCTC	GACCCCCTCCACCCCGCCTC CGG	CACTCCCCCCACCCCGCCCC AGG	M4:p20rGdG|p17rCdA|p13rUdG|p2rUdG	VEGFA2	4	Positive	0.51059
	GACCCCCTCCACCCCGCCTC	GACCCCCTCCACCCCGCCTC CGG	GACCCTGTCCACCCCACCTC AGG	M3:p15rCdA|p14rCdC|p5rGdT	VEGFA2	3	Positive	0.372676
	GACCCCCTCCACCCCGCCTC	GACCCCCTCCACCCCGCCTC CGG	CCTCCCCCACACCCCGCATC CGG	M6:p20rGdG|p19rAdG|p18rCdA|p13rUdG|p12rCdT|p3rCdT	VEGFA2	6	Positive	0.0502352
	GACCCCCTCCACCCCGCCTC	GACCCCCTCCACCCCGCCTC CGG	TGCCCCTCCCACCCCGCCTC TGG	M4:p20rGdA|p19rAdC|p14rCdA|p13rUdG	VEGFA2	4	Positive	0.435135
	GACCCCCTCCACCCCGCCTC	GACCCCCTCCACCCCGCCTC CGG	CAACCCCCCCACCCCGCTTC AGG	M4:p20rGdG|p18rCdT|p13rUdG|p3rCdA	VEGFA2	4	Positive	0.519083
	GACCCCCTCCACCCCGCCTC	GACCCCCTCCACCCCGCCTC CGG	GACCCCTCCCACCCCGACTC CGG	M3:p14rCdA|p13rUdG|p4rCdT	VEGFA2	3	Positive	0.288809
	GACCCCCTCCACCCCGCCTC	GACCCCCTCCACCCCGCCTC CGG	GTACCCCACCACCCCGCCCC AGG	M4:p19rAdA|p18rCdT|p13rUdT|p2rUdG	VEGFA2	4	Positive	0.105891
	GACCCCCTCCACCCCGCCTC	GACCCCCTCCACCCCGCCTC CGG	GACACACCCCACCCCACCTC AGG	M4:p17rCdT|p15rCdT|p13rUdG|p5rGdT	VEGFA2	4	Positive	0.160145
	GACCCCCTCCACCCCGCCTC	GACCCCCTCCACCCCGCCTC CGG	TGCCCCCCCCACCCCACCTC TGG	M4:p20rGdA|p19rAdC|p13rUdG|p5rGdT	VEGFA2	4	Positive	0.772737
	GACCCCCTCCACCCCGCCTC	GACCCCCTCCACCCCGCCTC CGG	CAGTCCCCCCACCCCACCTC TGG	M5:p20rGdG|p18rCdC|p17rCdA|p13rUdG|p5rGdT	VEGFA2	5	Positive	0.0342783
	GACCCCCTCCACCCCGCCTC	GACCCCCTCCACCCCGCCTC CGG	GAGCTCCCCCACCCCGCCCC GGG	M4:p18rCdC|p16rCdA|p13rUdG|p2rUdG	VEGFA2	4	Positive	1.0304e-18
	GACCCCCTCCACCCCGCCTC	GACCCCCTCCACCCCGCCTC CGG	CATACCCCCCACCCCGCCCC GGG	M5:p20rGdG|p18rCdA|p17rCdT|p13rUdG|p2rUdG	VEGFA2	5	Positive	0.437115
	GACCCCCTCCACCCCGCCTC	GACCCCCTCCACCCCGCCTC CGG	CGCCCTCCCCACCCCGCCTC CGG	M4:p20rGdG|p19rAdC|p15rCdA|p13rUdG	VEGFA2	4	Positive	0.939541
	GACCCCCTCCACCCCGCCTC	GACCCCCTCCACCCCGCCTC CGG	CTGCCCCCCCACCCCGCCAC TGG	M5:p20rGdG|p19rAdA|p18rCdC|p13rUdG|p2rUdT	VEGFA2	5	Positive	0.193869
	GACCCCCTCCACCCCGCCTC	GACCCCCTCCACCCCGCCTC CGG	CTACCCCTCCACCCCGCCTC CGG	M3:p20rGdG|p19rAdA|p18rCdT	VEGFA2	3	Positive	0.803527
	GACCCCCTCCACCCCGCCTC	GACCCCCTCCACCCCGCCTC CGG	ACACCCCCCCACCCCGCCTC AGG	M4:p20rGdT|p19rAdG|p18rCdT|p13rUdG	VEGFA2	4	Positive	0.941197
	GACCCCCTCCACCCCGCCTC	GACCCCCTCCACCCCGCCTC CGG	GCCCCCCACCACCCCACCTC GGG	M3:p19rAdG|p13rUdT|p5rGdT	VEGFA2	3	Positive	0.599864
	GACCCCCTCCACCCCGCCTC	GACCCCCTCCACCCCGCCTC CGG	GACACCTTCCACCCCGTCTC TGG	M3:p17rCdT|p14rCdA|p4rCdA	VEGFA2	3	Positive	0.435623
	GACCCCCTCCACCCCGCCTC	GACCCCCTCCACCCCGCCTC CGG	AGCCCCCCCCACCCCGACTC AGG	M4:p20rGdT|p19rAdC|p13rUdG|p4rCdT	VEGFA2	4	Positive	0.228928
	GACCCCCTCCACCCCGCCTC	GACCCCCTCCACCCCGCCTC CGG	GCTTCCCTCCACCCCGCATC CGG	M4:p19rAdG|p18rCdA|p17rCdA|p3rCdT	VEGFA2	4	Positive	0.203321
	GACCCCCTCCACCCCGCCTC	GACCCCCTCCACCCCGCCTC CGG	AGCCAACCCCACCCCGCCTC TGG	M5:p20rGdT|p19rAdC|p16rCdT|p15rCdT|p13rUdG	VEGFA2	5	Positive	0.0149147
	GACCCCCTCCACCCCGCCTC	GACCCCCTCCACCCCGCCTC CGG	AGGCCCCCACACCCCGCCTC AGG	M5:p20rGdT|p19rAdC|p18rCdC|p13rUdG|p12rCdT	VEGFA2	5	Positive	0.330884
	GACCCCCTCCACCCCGCCTC	GACCCCCTCCACCCCGCCTC CGG	AGTCCCATCCACCCCGCCTA AGG	M5:p20rGdT|p19rAdC|p18rCdA|p14rCdT|p1rCdT	VEGFA2	5	Positive	1.32757e-16
	GACCCCCTCCACCCCGCCTC	GACCCCCTCCACCCCGCCTC CGG	TGCACCCCCCACCCCGCCCC TGG	M5:p20rGdA|p19rAdC|p17rCdT|p13rUdG|p2rUdG	VEGFA2	5	Positive	0.106954
	GACCCCCTCCACCCCGCCTC	GACCCCCTCCACCCCGCCTC CGG	TCCACCCCCCACCCCGCCCC GGG	M5:p20rGdA|p19rAdG|p17rCdT|p13rUdG|p2rUdG	VEGFA2	5	Positive	0.0819176
	GACCCCCTCCACCCCGCCTC	GACCCCCTCCACCCCGCCTC CGG	AGGCCCCCCCGCCCCGCCTC AGG	M5:p20rGdT|p19rAdC|p18rCdC|p13rUdG|p10rAdC	VEGFA2	5	Positive	0.826664
	GACCCCCTCCACCCCGCCTC	GACCCCCTCCACCCCGCCTC CGG	CTCACCCCCCACCCCACCTC TGG	M5:p20rGdG|p19rAdA|p17rCdT|p13rUdG|p5rGdT	VEGFA2	5	Positive	0.139774
	GACCCCCTCCACCCCGCCTC	GACCCCCTCCACCCCGCCTC CGG	GACCCCCTCaACCtgGCCTCTGG	M3:p11rCdT|p7rCdA|p6rCdC	VEGFA2	3	Negative	1.3486e-15
	GACCCCCTCCACCCCGCCTC	GACCCCCTCCACCCCGCCTC CGG	GACCCCCaCCACCCCGCCgtGGG	M3:p13rUdT|p2rUdC|p1rCdA	VEGFA2	3	Negative	0.00118276
	GACCCCCTCCACCCCGCCTC	GACCCCCTCCACCCCGCCTC CGG	GACCCCCTCCACCCCcaCTgTGG	M3:p5rGdG|p4rCdT|p1rCdC	VEGFA2	3	Negative	0
	GACCCCCTCCACCCCGCCTC	GACCCCCTCCACCCCGCCTC CGG	GAgCCaCTgCACCCgGCCTCAGG	M4:p18rCdC|p15rCdT|p12rCdC|p6rCdC	VEGFA2	4	Negative	0
	GACCCCCTCCACCCCGCCTC	GACCCCCTCCACCCCGCCTC CGG	GACCCtCTCCAgCCgaCCTCTGG	M4:p15rCdA|p9rCdC|p6rCdC|p5rGdT	VEGFA2	4	Negative	0
	GACCCCCTCCACCCCGCCTC	GACCCCCTCCACCCCGCCTC CGG	GACCCtCTCCAgCCgaCCTCTGG	M4:p15rCdA|p9rCdC|p6rCdC|p5rGdT	VEGFA2	4	Negative	0
	GACCCCCTCCACCCCGCCTC	GACCCCCTCCACCCCGCCTC CGG	GACCCCtTCCAaCaCGCCaCTGG	M4:p14rCdA|p9rCdT|p7rCdT|p2rUdT	VEGFA2	4	Negative	3.68698e-16
	GACCCCCTCCACCCCGCCTC	GACCCCCTCCACCCCGCCTC CGG	GAtCCaCTCCACCCaGCCTgTGG	M4:p18rCdA|p15rCdT|p6rCdT|p1rCdC	VEGFA2	4	Negative	1.98584e-14
	GACCCCCTCCACCCCGCCTC	GACCCCCTCCACCCCGCCTC CGG	GACaCCCaCCACCaCGCCTaAGG	M4:p17rCdT|p13rUdT|p7rCdT|p1rCdT	VEGFA2	4	Negative	0.0101863
	GACCCCCTCCACCCCGCCTC	GACCCCCTCCACCCCGCCTC CGG	tACCCCCTCCtCCCaGCtTCTGG	M4:p20rGdA|p10rAdA|p6rCdT|p3rCdA	VEGFA2	4	Negative	4.19873e-15
	GACCCCCTCCACCCCGCCTC	GACCCCCTCCACCCCGCCTC CGG	GACCCCCTCCACCtCcCtcCCGG	M4:p7rCdA|p5rGdG|p3rCdA|p2rUdG	VEGFA2	4	Negative	1.32277e-13
	GACCCCCTCCACCCCGCCTC	GACCCCCTCCACCCCGCCTC CGG	GcCCCCCTCCACCCgcgCTCCGG	M4:p19rAdG|p6rCdC|p5rGdG|p4rCdC	VEGFA2	4	Negative	0.0721186
	GACCCCCTCCACCCCGCCTC	GACCCCCTCCACCCCGCCTC CGG	GACCgCCTCCACCCaGgCaCTGG	M4:p16rCdC|p6rCdT|p4rCdC|p2rUdT	VEGFA2	4	Negative	3.04832e-15
	GACCCCCTCCACCCCGCCTC	GACCCCCTCCACCCCGCCTC CGG	GAtCCCCTCCAgCCCGaCgCCGG	M4:p18rCdA|p9rCdC|p4rCdT|p2rUdC	VEGFA2	4	Negative	0.00481596
	GACCCCCTCCACCCCGCCTC	GACCCCCTCCACCCCGCCTC CGG	aACtCCCTCCACCCCGgCTgTGG	M4:p20rGdT|p17rCdA|p4rCdC|p1rCdC	VEGFA2	4	Negative	0
	GACCCCCTCCACCCCGCCTC	GACCCCCTCCACCCCGCCTC CGG	GAgCCaCTaCACCCgGCCTCTGG	M4:p18rCdC|p15rCdT|p12rCdT|p6rCdC	VEGFA2	4	Negative	0
	GACCCCCTCCACCCCGCCTC	GACCCCCTCCACCCCGCCTC CGG	GACCCtCcCCtCCCtGCCTCTGG	M4:p15rCdA|p13rUdG|p10rAdA|p6rCdA	VEGFA2	4	Negative	6.65941e-15
	GACCCCCTCCACCCCGCCTC	GACCCCCTCCACCCCGCCTC CGG	GAgCCaCTgCACCCgGCCTCAGG	M4:p18rCdC|p15rCdT|p12rCdC|p6rCdC	VEGFA2	4	Negative	0
	GACCCCCTCCACCCCGCCTC	GACCCCCTCCACCCCGCCTC CGG	cACCCCCTCCcCCaCtCCTCTGG	M4:p20rGdG|p10rAdG|p7rCdT|p5rGdA	VEGFA2	4	Negative	0
	GACCCCCTCCACCCCGCCTC	GACCCCCTCCACCCCGCCTC CGG	GACCCCCTCCACCtCcCtcCCGG	M4:p7rCdA|p5rGdG|p3rCdA|p2rUdG	VEGFA2	4	Negative	1.32277e-13
	GACCCCCTCCACCCCGCCTC	GACCCCCTCCACCCCGCCTC CGG	ttCCCCCTCCACCCCGCCgaGGG	M4:p20rGdA|p19rAdA|p2rUdC|p1rCdT	VEGFA2	4	Negative	0.0240791
	GACCCCCTCCACCCCGCCTC	GACCCCCTCCACCCCGCCTC CGG	GAagCCCTCCACCCtcCCTCTGG	M4:p18rCdT|p17rCdC|p6rCdA|p5rGdG	VEGFA2	4	Negative	5.65389e-15
	GACCCCCTCCACCCCGCCTC	GACCCCCTCCACCCCGCCTC CGG	GAgCCgCTgCACCCaGCCTCTGG	M4:p18rCdC|p15rCdC|p12rCdC|p6rCdT	VEGFA2	4	Negative	0.0692756
	GACCCCCTCCACCCCGCCTC	GACCCCCTCCACCCCGCCTC CGG	GACCCCCTCacCtCCGCCaCAGG	M4:p11rCdT|p10rAdG|p8rCdA|p2rUdT	VEGFA2	4	Negative	0.0166864
	GACCCCCTCCACCCCGCCTC	GACCCCCTCCACCCCGCCTC CGG	GtCCCCCTCCACtCCtCCcCAGG	M4:p19rAdA|p8rCdA|p5rGdA|p2rUdG	VEGFA2	4	Negative	0
	GACCCCCTCCACCCCGCCTC	GACCCCCTCCACCCCGCCTC CGG	GAtCCaCTCCACCCaGCCTgTGG	M4:p18rCdA|p15rCdT|p6rCdT|p1rCdC	VEGFA2	4	Negative	1.98584e-14
	GACCCCCTCCACCCCGCCTC	GACCCCCTCCACCCCGCCTC CGG	GACCCCCTCCACCaaGCCatAGG	M4:p7rCdT|p6rCdT|p2rUdT|p1rCdA	VEGFA2	4	Negative	1.34519e-17
	GACCCCCTCCACCCCGCCTC	GACCCCCTCCACCCCGCCTC CGG	GgCCCCCTCCcCgCaGCCTCTGG	M4:p19rAdC|p10rAdG|p8rCdC|p6rCdT	VEGFA2	4	Negative	0
	GACCCCCTCCACCCCGCCTC	GACCCCCTCCACCCCGCCTC CGG	GACCCCCaCtAgCCtGCCTCTGG	M4:p13rUdT|p11rCdA|p9rCdC|p6rCdA	VEGFA2	4	Negative	7.51707e-16
	GACCCCCTCCACCCCGCCTC	GACCCCCTCCACCCCGCCTC CGG	GAgCCCCTCCcCCagGCCTCTGG	M4:p18rCdC|p10rAdG|p7rCdT|p6rCdC	VEGFA2	4	Negative	1.74675e-14
	GACCCCCTCCACCCCGCCTC	GACCCCCTCCACCCCGCCTC CGG	GACCCaCTCCAgCCacCCTCTGG	M4:p15rCdT|p9rCdC|p6rCdT|p5rGdG	VEGFA2	4	Negative	0
	GACCCCCTCCACCCCGCCTC	GACCCCCTCCACCCCGCCTC CGG	GACCCCCTCCACCtCcCtcCCGG	M4:p7rCdA|p5rGdG|p3rCdA|p2rUdG	VEGFA2	4	Negative	1.32277e-13
	GACCCCCTCCACCCCGCCTC	GACCCCCTCCACCCCGCCTC CGG	GgCCtCCTCCgCgCCGCCTCCGG	M4:p19rAdC|p16rCdA|p10rAdC|p8rCdC	VEGFA2	4	Negative	0.00757529
	GACCCCCTCCACCCCGCCTC	GACCCCCTCCACCCCGCCTC CGG	GAgCCCCTCCAgCCgcCCTCTGG	M4:p18rCdC|p9rCdC|p6rCdC|p5rGdG	VEGFA2	4	Negative	0
	GACCCCCTCCACCCCGCCTC	GACCCCCTCCACCCCGCCTC CGG	cACCCCCaCCACCCCtCCTgAGG	M4:p20rGdG|p13rUdT|p5rGdA|p1rCdC	VEGFA2	4	Negative	0
	GACCCCCTCCACCCCGCCTC	GACCCCCTCCACCCCGCCTC CGG	GtCCCCCTCCAttCCcCCTCAGG	M4:p19rAdA|p9rCdA|p8rCdA|p5rGdG	VEGFA2	4	Negative	9.77376e-16
	GACCCCCTCCACCCCGCCTC	GACCCCCTCCACCCCGCCTC CGG	cACtCCCTCCACCaCtCCTCTGG	M4:p20rGdG|p17rCdA|p7rCdT|p5rGdA	VEGFA2	4	Negative	5.27995e-15
	GACCCCCTCCACCCCGCCTC	GACCCCCTCCACCCCGCCTC CGG	GACCCCCTCCgCCtCtCCcCGGG	M4:p10rAdC|p7rCdA|p5rGdA|p2rUdG	VEGFA2	4	Negative	0.0129948
	GACCCCCTCCACCCCGCCTC	GACCCCCTCCACCCCGCCTC CGG	GgCCCCgcCCACCCCGCCTgCGG	M4:p19rAdC|p14rCdC|p13rUdG|p1rCdC	VEGFA2	4	Negative	0.035629
	GGTGAGTGAGTGTGTGCGTG	GGTGAGTGAGTGTGTGCGTG TGG	TGTGAGTGAGTGTGTGTGTG TGA	M3:p20rGdA|p4rCdA|p-2rGdT	VEGFA3	3	Positive	0.0677091
	GGTGAGTGAGTGTGTGCGTG	GGTGAGTGAGTGTGTGCGTG TGG	CATGAGTGAGTGTGTGGGTG GGG	M3:p20rGdG|p19rGdT|p4rCdC	VEGFA3	3	Positive	0.0118654
	GGTGAGTGAGTGTGTGCGTG	GGTGAGTGAGTGTGTGCGTG TGG	CGTGAGTGAGTGTGTACCTG GGG	M3:p20rGdG|p5rGdT|p3rGdG	VEGFA3	3	Positive	0.040384
	GGTGAGTGAGTGTGTGCGTG	GGTGAGTGAGTGTGTGCGTG TGG	CTGGAGTGAGTGTGTGTGTG TGG	M4:p20rGdG|p19rGdA|p18rUdC|p4rCdA	VEGFA3	4	Positive	0.0738161
	GGTGAGTGAGTGTGTGCGTG	GGTGAGTGAGTGTGTGCGTG TGG	GGTGAGTGAGTGTGTGTGTG AGG	M1:p4rCdA	VEGFA3	1	Positive	0.779693
	GGTGAGTGAGTGTGTGCGTG	GGTGAGTGAGTGTGTGCGTG TGG	GGTGTGTGAGTGTGTGTGTG TGG	M2:p16rAdA|p4rCdA	VEGFA3	2	Positive	0.154695
	GGTGAGTGAGTGTGTGCGTG	GGTGAGTGAGTGTGTGCGTG TGG	AGTGAGTGAGTGTGTGTGTG GGG	M2:p20rGdT|p4rCdA	VEGFA3	2	Positive	0.687255
	GGTGAGTGAGTGTGTGCGTG	GGTGAGTGAGTGTGTGCGTG TGG	GCTGAGTGAGTGTATGCGTG TGG	M2:p19rGdG|p7rGdT	VEGFA3	2	Positive	0.598106
	GGTGAGTGAGTGTGTGCGTG	GGTGAGTGAGTGTGTGCGTG TGG	GGTGAGCAAGTGTGTGTGTG TGG	M3:p14rUdG|p13rGdT|p4rCdA	VEGFA3	3	Positive	0.180894
	GGTGAGTGAGTGTGTGCGTG	GGTGAGTGAGTGTGTGCGTG TGG	GGTGAGTGTGTGTGTGCATG TGG	M2:p12rAdA|p3rGdT	VEGFA3	2	Positive	0.07126
	GGTGAGTGAGTGTGTGCGTG	GGTGAGTGAGTGTGTGCGTG TGG	AGTGAATGAGTGTGTGTGTG TGG	M3:p20rGdT|p15rGdT|p4rCdA	VEGFA3	3	Positive	0.501988
	GGTGAGTGAGTGTGTGCGTG	GGTGAGTGAGTGTGTGCGTG TGG	AGAGAGTGAGTGTGTGCATG AGG	M3:p20rGdT|p18rUdT|p3rGdT	VEGFA3	3	Positive	0.758491
	GGTGAGTGAGTGTGTGCGTG	GGTGAGTGAGTGTGTGCGTG TGG	AGTGTGTGAGTGTGTGCGTG TGG	M2:p20rGdT|p16rAdA	VEGFA3	2	Positive	0.20668
	GGTGAGTGAGTGTGTGCGTG	GGTGAGTGAGTGTGTGCGTG TGG	GATGAGTGAGTGAGTGAGTG GGG	M3:p19rGdT|p8rUdT|p4rCdT	VEGFA3	3	Positive	0.0156276
	GGTGAGTGAGTGTGTGCGTG	GGTGAGTGAGTGTGTGCGTG TGG	TGTGAGAGAGAGTGTGCGTG TGG	M3:p20rGdA|p14rUdT|p10rUdT	VEGFA3	3	Positive	0.0202874
	GGTGAGTGAGTGTGTGCGTG	GGTGAGTGAGTGTGTGCGTG TGG	GGTGAGTAAGTGTGAGCGTA AGG	M3:p13rGdT|p6rUdT|p1rGdT	VEGFA3	3	Positive	0.0256447
	GGTGAGTGAGTGTGTGCGTG	GGTGAGTGAGTGTGTGCGTG TGG	TGTGGGTGAGTGTGTGCGTG AGA	M3:p20rGdA|p16rAdC|p-2rGdT	VEGFA3	3	Positive	0.0461643
	GGTGAGTGAGTGTGTGCGTG	GGTGAGTGAGTGTGTGCGTG TGG	CGCGAGTGAGTGTGTGCGCG GGG	M3:p20rGdG|p18rUdG|p2rUdG	VEGFA3	3	Positive	0.0179986
	GGTGAGTGAGTGTGTGCGTG	GGTGAGTGAGTGTGTGCGTG TGG	AGTGAGTGAGTGAGTGAGTG GGG	M3:p20rGdT|p8rUdT|p4rCdT	VEGFA3	3	Positive	0.00582321
	GGTGAGTGAGTGTGTGCGTG	GGTGAGTGAGTGTGTGCGTG TGG	GGTGAATGAGTGTGTGCTCT GGG	M4:p15rGdT|p3rGdA|p2rUdG|p1rGdA	VEGFA3	4	Positive	0.0239676
	GGTGAGTGAGTGTGTGCGTG	GGTGAGTGAGTGTGTGCGTG TGG	TGTGGGTGAGTGTGTGCGTG AGG	M2:p20rGdA|p16rAdC	VEGFA3	2	Positive	0.737612
	GGTGAGTGAGTGTGTGCGTG	GGTGAGTGAGTGTGTGCGTG TGG	AGTGAGTGAGTGTGTGTGTG TGA	M3:p20rGdT|p4rCdA|p-2rGdT	VEGFA3	3	Positive	0.063198
	GGTGAGTGAGTGTGTGCGTG	GGTGAGTGAGTGTGTGCGTG TGG	TGTGAGTAAGTGTGTGTGTG TGG	M3:p20rGdA|p13rGdT|p4rCdA	VEGFA3	3	Positive	0.075934
	GGTGAGTGAGTGTGTGCGTG	GGTGAGTGAGTGTGTGCGTG TGG	GTAGAGTGAGTGTGTGTGTG TGG	M3:p19rGdA|p18rUdT|p4rCdA	VEGFA3	3	Positive	0.139499
	GGTGAGTGAGTGTGTGCGTG	GGTGAGTGAGTGTGTGCGTG TGG	AGCGAGTGGGTGTGTGCGTG GGG	M3:p20rGdT|p18rUdG|p12rAdC	VEGFA3	3	Positive	0.0227777
	GGTGAGTGAGTGTGTGCGTG	GGTGAGTGAGTGTGTGCGTG TGG	GTTGAGTGAATGTGTGCGTG AGG	M2:p19rGdA|p11rGdT	VEGFA3	2	Positive	0.476689
	GGTGAGTGAGTGTGTGCGTG	GGTGAGTGAGTGTGTGCGTG TGG	AGTGAGAAAGTGTGTGCATG CGG	M4:p20rGdT|p14rUdT|p13rGdT|p3rGdT	VEGFA3	4	Positive	0.0354055
	GGTGAGTGAGTGTGTGCGTG	GGTGAGTGAGTGTGTGCGTG TGG	GGTGAGTGgGTGTGTGtGcGCGG	M3:p12rAdC|p4rCdA|p2rUdG	VEGFA3	3	Negative	0.00716699
	GGTGAGTGAGTGTGTGCGTG	GGTGAGTGAGTGTGTGCGTG TGG	tGTGtGTGtGTGTGTGCGTGAGG	M3:p20rGdA|p16rAdA|p12rAdA	VEGFA3	3	Negative	0.24809
	GGTGAGTGAGTGTGTGCGTG	GGTGAGTGAGTGTGTGCGTG TGG	tGTGAGTGAGTGTGTtgGTGAGG	M3:p20rGdA|p5rGdA|p4rCdC	VEGFA3	3	Negative	3.04965e-16
	GGTGAGTGAGTGTGTGCGTG	GGTGAGTGAGTGTGTGCGTG TGG	GGTGAGTGAGgGTGaGtGTGAGG	M3:p10rUdC|p6rUdT|p4rCdA	VEGFA3	3	Negative	0.00754195
	GGTGAGTGAGTGTGTGCGTG	GGTGAGTGAGTGTGTGCGTG TGG	GGTGgGTGAGTGgGTGgGTGGGG	M3:p16rAdC|p8rUdC|p4rCdC	VEGFA3	3	Negative	0.0102905
	GGTGAGTGAGTGTGTGCGTG	GGTGAGTGAGTGTGTGCGTG TGG	tGTGtGTGcGTGTGTGCGTGTGG	M3:p20rGdA|p16rAdA|p12rAdG	VEGFA3	3	Negative	0.0302106
	GGTGAGTGAGTGTGTGCGTG	GGTGAGTGAGTGTGTGCGTG TGG	cGTGtGTGcGTGTGTGCGTGTGG	M3:p20rGdG|p16rAdA|p12rAdG	VEGFA3	3	Negative	0.011007
	GGTGAGTGAGTGTGTGCGTG	GGTGAGTGAGTGTGTGCGTG TGG	cGTGtGTGgGTGTGTGCGTGGGG	M3:p20rGdG|p16rAdA|p12rAdC	VEGFA3	3	Negative	0.0114834
	GGTGAGTGAGTGTGTGCGTG	GGTGAGTGAGTGTGTGCGTG TGG	tGTGAGTGtGTGTGTGgGTGGGG	M3:p20rGdA|p12rAdA|p4rCdC	VEGFA3	3	Negative	0.0273282
	GGTGAGTGAGTGTGTGCGTG	GGTGAGTGAGTGTGTGCGTG TGG	GGTGgGTGAGgGTGTGgGTGTGG	M3:p16rAdC|p10rUdC|p4rCdC	VEGFA3	3	Negative	0.0387859
	GGTGAGTGAGTGTGTGCGTG	GGTGAGTGAGTGTGTGCGTG TGG	GGTGAGTGtGgGTGTGaGTGTGG	M3:p12rAdA|p10rUdC|p4rCdT	VEGFA3	3	Negative	0.0040489
	GGTGAGTGAGTGTGTGCGTG	GGTGAGTGAGTGTGTGCGTG TGG	GGTGAGTGAGTGgGTGgGTaTGG	M3:p8rUdC|p4rCdC|p1rGdT	VEGFA3	3	Negative	0
	GGTGAGTGAGTGTGTGCGTG	GGTGAGTGAGTGTGTGCGTG TGG	GGTGtGTGtGTGTGTGgGTGTGG	M3:p16rAdA|p12rAdA|p4rCdC	VEGFA3	3	Negative	0.215507
	GGTGAGTGAGTGTGTGCGTG	GGTGAGTGAGTGTGTGCGTG TGG	GGTGcGTGtGTGTGTGtGTGTGG	M3:p16rAdG|p12rAdA|p4rCdA	VEGFA3	3	Negative	0.168528
	GGTGAGTGAGTGTGTGCGTG	GGTGAGTGAGTGTGTGCGTG TGG	GGTGAGTGgGcGTGTGgGTGGGG	M3:p12rAdC|p10rUdG|p4rCdC	VEGFA3	3	Negative	0.010695
	GGTGAGTGAGTGTGTGCGTG	GGTGAGTGAGTGTGTGCGTG TGG	GGTGAGTGAGTtgGTGaGTGAGG	M3:p9rGdA|p8rUdC|p4rCdT	VEGFA3	3	Negative	0
	GGTGAGTGAGTGTGTGCGTG	GGTGAGTGAGTGTGTGCGTG TGG	GGTGAGTGAGTcgGTGaGTGAGG	M3:p9rGdG|p8rUdC|p4rCdT	VEGFA3	3	Negative	0.00279609
	GGTGAGTGAGTGTGTGCGTG	GGTGAGTGAGTGTGTGCGTG TGG	GGTGtGTGgGTGTGTGgGTGTGG	M3:p16rAdA|p12rAdC|p4rCdC	VEGFA3	3	Negative	0.00761371
	GGTGAGTGAGTGTGTGCGTG	GGTGAGTGAGTGTGTGCGTG TGG	GGTGAGTGAGTcgGTGaGTGAGG	M3:p9rGdG|p8rUdC|p4rCdT	VEGFA3	3	Negative	0.00279609
	GGTGAGTGAGTGTGTGCGTG	GGTGAGTGAGTGTGTGCGTG TGG	GGTGAGTGAGTcaGTGaGTGAGG	M3:p9rGdG|p8rUdT|p4rCdT	VEGFA3	3	Negative	0
	GGTGAGTGAGTGTGTGCGTG	GGTGAGTGAGTGTGTGCGTG TGG	GGTGAGTGAGTcgGTGaGTGAGG	M3:p9rGdG|p8rUdC|p4rCdT	VEGFA3	3	Negative	0.00279609
	GGTGAGTGAGTGTGTGCGTG	GGTGAGTGAGTGTGTGCGTG TGG	GGTGAGTGtGTaTGTGaGTGTGG	M3:p12rAdA|p9rGdT|p4rCdT	VEGFA3	3	Negative	1.28374e-14
	GGTGAGTGAGTGTGTGCGTG	GGTGAGTGAGTGTGTGCGTG TGG	GGTGAGTGgGTGgGTGaGTGAGG	M3:p12rAdC|p8rUdC|p4rCdT	VEGFA3	3	Negative	9.76151e-16
	GGTGAGTGAGTGTGTGCGTG	GGTGAGTGAGTGTGTGCGTG TGG	GGTGAGTGAGTcgGTGaGTGAGG	M3:p9rGdG|p8rUdC|p4rCdT	VEGFA3	3	Negative	0.00279609
	GGTGAGTGAGTGTGTGCGTG	GGTGAGTGAGTGTGTGCGTG TGG	GGTGAGTGAGTcgGTGaGTGAGG	M3:p9rGdG|p8rUdC|p4rCdT	VEGFA3	3	Negative	0.00279609
	GGTGAGTGAGTGTGTGCGTG	GGTGAGTGAGTGTGTGCGTG TGG	GGTGAGTGAGTcaGTGaGTGAGG	M3:p9rGdG|p8rUdT|p4rCdT	VEGFA3	3	Negative	0
	GGTGAGTGAGTGTGTGCGTG	GGTGAGTGAGTGTGTGCGTG TGG	GGTGAGTGAGTcgGTGaGTGAGG	M3:p9rGdG|p8rUdC|p4rCdT	VEGFA3	3	Negative	0.00279609

## Sheet: Fig. 1i, Suppl Fig.4a
	Estimated off-on ratios for genomic off-target sites detected in vitro by GUIDE-seq using single- and dual-target systems
	sgRNA sequence	On-target sequence	Off-target sequence	Target site	Mismatch type	# Mismatches	GUIDE-seq reads	off-on-ratio (GUIDE-seq)	off-on-ratio (single-target system)	off-on-ratio (dual-target system)
	GAGTCCGAGCAGAAGAAGAA	GAGTCCGAGCAGAAGAAGAAGGG	GAGTCTAAGCAGAAGAAGAA GAG	EMX1	M3:p15rCdA|p14rGdT|p-1rGdT	3	1445	0.31962	0.542673	0.516906
	GAGTCCGAGCAGAAGAAGAA	GAGTCCGAGCAGAAGAAGAAGGG	GAGTCCTAGCAGGAGAAGAA GAG	EMX1	M3:p14rGdA|p8rAdC|p-1rGdT	3	390	0.0862641	0.684386	0.0621754
	GAGTCCGAGCAGAAGAAGAA	GAGTCCGAGCAGAAGAAGAAGGG	AAGTCTGAGCACAAGAAGAA TGG	EMX1	M3:p20rGdT|p15rCdA|p9rGdG	3	258	0.057067	0.711929	0.520427
	GAGTCCGAGCAGAAGAAGAA	GAGTCCGAGCAGAAGAAGAAGGG	AAGTCCGAGGAGAGGAAGAA AGG	EMX1	M3:p20rGdT|p11rCdC|p7rAdC	3	102	0.0225614	0.382324	0.0287072
	GAGTCCGAGCAGAAGAAGAA	GAGTCCGAGCAGAAGAAGAAGGG	GAGTCCGGGAAGGAGAAGAA AGG	EMX1	M3:p13rAdC|p11rCdT|p8rAdC	3	216	0.047777	0.714788	0.0161964
	GAGTCCGAGCAGAAGAAGAA	GAGTCCGAGCAGAAGAAGAAGGG	ACGTCTGAGCAGAAGAAGAA TGG	EMX1	M3:p20rGdT|p19rAdG|p15rCdA	3	38	0.00840522	0.690531	0.171098
	GAGTCCGAGCAGAAGAAGAA	GAGTCCGAGCAGAAGAAGAAGGG	GAGTTAGAGCAGAAGAAGAA AGG	EMX1	M2:p16rCdA|p15rCdT	2	3123	0.690776	0.785886	1.01121
	GAGTCCGAGCAGAAGAAGAA	GAGTCCGAGCAGAAGAAGAAGGG	GAGGCCGAGCAGAAGAAAGA CGG	EMX1	M3:p17rUdC|p3rGdT|p2rAdC	3	700	0.154833	0.776827	0.0612669
	GAGTCCGAGCAGAAGAAGAA	GAGTCCGAGCAGAAGAAGAAGGG	AAGTCCCGGCAGAGGAAGAA GGG	EMX1	M4:p20rGdT|p14rGdG|p13rAdC|p7rAdC	4	6	0.00132714	0.510355	0.0212658
	GAGTCCGAGCAGAAGAAGAA	GAGTCCGAGCAGAAGAAGAAGGG	GAGCCGGAGCAGAAGAAGGA GGG	EMX1	M3:p17rUdG|p15rCdC|p2rAdC	3	143	0.0316302	0.316022	0.0166885
	GAGTCCGAGCAGAAGAAGAA	GAGTCCGAGCAGAAGAAGAAGGG	GAGTCTAAGCAGGAGAATAA AGG	EMX1	M4:p15rCdA|p14rGdT|p8rAdC|p3rGdA	4	2	0.00044238	0.516996	0.0294426
	GAGTCCGAGCAGAAGAAGAA	GAGTCCGAGCAGAAGAAGAAGGG	GAGCACGAGCAAGAGAAGAA GGG	EMX1	M4:p17rUdG|p16rCdT|p9rGdT|p8rAdC	4	2	0.00044238	0.590209	0.0696994
	GAGTCCGAGCAGAAGAAGAA	GAGTCCGAGCAGAAGAAGAAGGG	GAATCCAAGCAGGAGAAGAA GGA	EMX1	M4:p18rGdT|p14rGdT|p8rAdC|p-2rGdT	4	67	0.0148197	0.260958	0.00747596
	GAGTCCGAGCAGAAGAAGAA	GAGTCCGAGCAGAAGAAGAAGGG	GAGTAGGAGCAGGAGAAGAA GGA	EMX1	M4:p16rCdT|p15rCdC|p8rAdC|p-2rGdT	4	7	0.00154833	0.200559	0.0366416
	GAGTCCGAGCAGAAGAAGAA	GAGTCCGAGCAGAAGAAGAAGGG	TCATCCAAGCAGAAGAAGAA GAG	EMX1	M5:p20rGdA|p19rAdG|p18rGdT|p14rGdT|p-1rGdT	5	5	0.00110595	0.265724	0.135201
	GGGTGGGGGGAGTTTGCTCC	GGGTGGGGGGAGTTTGCTCCTGG	GGATGGAGGGAGTTTGCTCC TGG	VEGFA1	M2:p18rGdT|p14rGdT	2	3237	1.20559	0.920034	0.97139
	GGGTGGGGGGAGTTTGCTCC	GGGTGGGGGGAGTTTGCTCCTGG	GCGTGGGGGGTGTTTGCTCC CGG	VEGFA1	M2:p19rGdG|p10rAdA	2	246	0.0916201	0.395058	0.131273
	GGGTGGGGGGAGTTTGCTCC	GGGTGGGGGGAGTTTGCTCCTGG	GGTGGGGGTGGGTTTGCTCC TGG	VEGFA1	M4:p18rGdA|p17rUdC|p12rGdA|p10rAdC	4	50	0.018622	0.469021	0.0777153
	GGGTGGGGGGAGTTTGCTCC	GGGTGGGGGGAGTTTGCTCCTGG	GAGGGTGGGGAGTTTACTCC TGG	VEGFA1	M4:p19rGdT|p17rUdC|p15rGdA|p5rGdT	4	115	0.0428305	0.143638	0.106486
	GGGTGGGGGGAGTTTGCTCC	GGGTGGGGGGAGTTTGCTCCTGG	GGAGGAGGGGAGTCTGCTCC AGG	VEGFA1	M4:p18rGdT|p17rUdC|p15rGdT|p7rUdG	4	58	0.0216015	0.568233	0.0549334
	GGGTGGGGGGAGTTTGCTCC	GGGTGGGGGGAGTTTGCTCCTGG	TAGTGGAGGGAGCTTGCTCC TGG	VEGFA1	M4:p20rGdA|p19rGdT|p14rGdT|p8rUdG	4	1935	0.72067	0.911931	0.904761
	GGGTGGGGGGAGTTTGCTCC	GGGTGGGGGGAGTTTGCTCCTGG	GGGCAAGGGGAGGTTGCTCC TGG	VEGFA1	M4:p17rUdG|p16rGdT|p15rGdT|p8rUdC	4	14	0.00521415	0.255755	0.107129
	GGGTGGGGGGAGTTTGCTCC	GGGTGGGGGGAGTTTGCTCCTGG	AGGTGGTGGGAGCTTGTTCC TGG	VEGFA1	M4:p20rGdT|p14rGdA|p8rUdG|p4rCdA	4	16	0.00595903	0.371194	0.0802519
	GGGTGGGGGGAGTTTGCTCC	GGGTGGGGGGAGTTTGCTCCTGG	GGGGAGGGGAAGTTTGCTCC TGG	VEGFA1	M3:p17rUdC|p16rGdT|p11rGdT	3	819	0.305028	0.888605	1.0675
	GGGTGGGGGGAGTTTGCTCC	GGGTGGGGGGAGTTTGCTCCTGG	GGGTGGGGGGAGTTTGCCCC AGG	VEGFA1	M1:p3rUdG	1	249	0.0927374	1.03755	0.140441
	GGGTGGGGGGAGTTTGCTCC	GGGTGGGGGGAGTTTGCTCCTGG	AAGTAAGGGAAGTTTGCTCC TGG	VEGFA1	M5:p20rGdT|p19rGdT|p16rGdT|p15rGdT|p11rGdT	5	5	0.0018622	0.490179	0.0889759
	GGGTGGGGGGAGTTTGCTCC	GGGTGGGGGGAGTTTGCTCCTGG	CGGGGGAGGGAGTTTGCTCC TGG	VEGFA1	M3:p20rGdG|p17rUdC|p14rGdT	3	375	0.139665	0.807223	0.758632
	GGGTGGGGGGAGTTTGCTCC	GGGTGGGGGGAGTTTGCTCCTGG	GAGTGGGTGGAGTTTGCTAC AGG	VEGFA1	M3:p19rGdT|p13rGdA|p2rCdT	3	24	0.00893855	0.32366	0.031919
	GGGTGGGGGGAGTTTGCTCC	GGGTGGGGGGAGTTTGCTCCTGG	GGGAGGGTGGAGTTTGCTCC TGG	VEGFA1	M2:p17rUdT|p13rGdA	2	597	0.222346	0.820457	0.94265
	GACCCCCTCCACCCCGCCTC	GACCCCCTCCACCCCGCCTCCGG	CCGCCCCTCCACCCCGCCAC TGG	VEGFA2	M4:p20rGdG|p19rAdG|p18rCdC|p2rUdT	4	31	0.0574074	0.732455	0.10254
	GACCCCCTCCACCCCGCCTC	GACCCCCTCCACCCCGCCTCCGG	TACCCCCCACACCCCGCCTC TGG	VEGFA2	M3:p20rGdA|p13rUdG|p12rCdT	3	803	1.48704	0.952639	0.805874
	GACCCCCTCCACCCCGCCTC	GACCCCCTCCACCCCGCCTCCGG	ATTCCCCCCCACCCCGCCTC AGG	VEGFA2	M4:p20rGdT|p19rAdA|p18rCdA|p13rUdG	4	1549	2.86852	0.997582	1.06079
	GACCCCCTCCACCCCGCCTC	GACCCCCTCCACCCCGCCTCCGG	GGGCCCCTCCACCCCGCCTC TGG	VEGFA2	M2:p19rAdC|p18rCdC	2	483	0.894444	1.04733	0.973217
	GACCCCCTCCACCCCGCCTC	GACCCCCTCCACCCCGCCTCCGG	CATTCCCCCCACCCCACCTC AGG	VEGFA2	M5:p20rGdG|p18rCdA|p17rCdA|p13rUdG|p5rGdT	5	123	0.227778	0.884018	0.346691
	GACCCCCTCCACCCCGCCTC	GACCCCCTCCACCCCGCCTCCGG	CACTCCCCCCACCCCGCCCC AGG	VEGFA2	M4:p20rGdG|p17rCdA|p13rUdG|p2rUdG	4	128	0.237037	0.835514	0.51059
	GACCCCCTCCACCCCGCCTC	GACCCCCTCCACCCCGCCTCCGG	GACCCTGTCCACCCCACCTC AGG	VEGFA2	M3:p15rCdA|p14rCdC|p5rGdT	3	135	0.25	0.564349	0.372676
	GACCCCCTCCACCCCGCCTC	GACCCCCTCCACCCCGCCTCCGG	CCTCCCCCACACCCCGCATC CGG	VEGFA2	M6:p20rGdG|p19rAdG|p18rCdA|p13rUdG|p12rCdT|p3rCdT	6	625	1.15741	0.547208	0.0502352
	GACCCCCTCCACCCCGCCTC	GACCCCCTCCACCCCGCCTCCGG	TGCCCCTCCCACCCCGCCTC TGG	VEGFA2	M4:p20rGdA|p19rAdC|p14rCdA|p13rUdG	4	791	1.46481	1.09126	0.435135
	GACCCCCTCCACCCCGCCTC	GACCCCCTCCACCCCGCCTCCGG	CAACCCCCCCACCCCGCTTC AGG	VEGFA2	M4:p20rGdG|p18rCdT|p13rUdG|p3rCdA	4	111	0.205556	0.965231	0.519083
	GACCCCCTCCACCCCGCCTC	GACCCCCTCCACCCCGCCTCCGG	GACCCCTCCCACCCCGACTC CGG	VEGFA2	M3:p14rCdA|p13rUdG|p4rCdT	3	767	1.42037	0.718476	0.288809
	GACCCCCTCCACCCCGCCTC	GACCCCCTCCACCCCGCCTCCGG	GTACCCCACCACCCCGCCCC AGG	VEGFA2	M4:p19rAdA|p18rCdT|p13rUdT|p2rUdG	4	728	1.34815	1.14015	0.105891
	GACCCCCTCCACCCCGCCTC	GACCCCCTCCACCCCGCCTCCGG	GACACACCCCACCCCACCTC AGG	VEGFA2	M4:p17rCdT|p15rCdT|p13rUdG|p5rGdT	4	414	0.766667	0.508516	0.160145
	GACCCCCTCCACCCCGCCTC	GACCCCCTCCACCCCGCCTCCGG	TGCCCCCCCCACCCCACCTC TGG	VEGFA2	M4:p20rGdA|p19rAdC|p13rUdG|p5rGdT	4	1107	2.05	0.521736	0.772737
	GACCCCCTCCACCCCGCCTC	GACCCCCTCCACCCCGCCTCCGG	CAGTCCCCCCACCCCACCTC TGG	VEGFA2	M5:p20rGdG|p18rCdC|p17rCdA|p13rUdG|p5rGdT	5	75	0.138889	0.720332	0.0342783
	GACCCCCTCCACCCCGCCTC	GACCCCCTCCACCCCGCCTCCGG	GAGCTCCCCCACCCCGCCCC GGG	VEGFA2	M4:p18rCdC|p16rCdA|p13rUdG|p2rUdG	4	192	0.355556	0.688703	1.0304e-18
	GACCCCCTCCACCCCGCCTC	GACCCCCTCCACCCCGCCTCCGG	CATACCCCCCACCCCGCCCC GGG	VEGFA2	M5:p20rGdG|p18rCdA|p17rCdT|p13rUdG|p2rUdG	5	235	0.435185	0.883834	0.437115
	GACCCCCTCCACCCCGCCTC	GACCCCCTCCACCCCGCCTCCGG	CGCCCTCCCCACCCCGCCTC CGG	VEGFA2	M4:p20rGdG|p19rAdC|p15rCdA|p13rUdG	4	446	0.825926	1.08277	0.939541
	GACCCCCTCCACCCCGCCTC	GACCCCCTCCACCCCGCCTCCGG	CTGCCCCCCCACCCCGCCAC TGG	VEGFA2	M5:p20rGdG|p19rAdA|p18rCdC|p13rUdG|p2rUdT	5	330	0.611111	0.510464	0.193869
	GACCCCCTCCACCCCGCCTC	GACCCCCTCCACCCCGCCTCCGG	CTACCCCTCCACCCCGCCTC CGG	VEGFA2	M3:p20rGdG|p19rAdA|p18rCdT	3	1925	3.56481	1.04356	0.803527
	GACCCCCTCCACCCCGCCTC	GACCCCCTCCACCCCGCCTCCGG	ACACCCCCCCACCCCGCCTC AGG	VEGFA2	M4:p20rGdT|p19rAdG|p18rCdT|p13rUdG	4	1178	2.18148	0.972064	0.941197
	GACCCCCTCCACCCCGCCTC	GACCCCCTCCACCCCGCCTCCGG	GCCCCCCACCACCCCACCTC GGG	VEGFA2	M3:p19rAdG|p13rUdT|p5rGdT	3	291	0.538889	0.862541	0.599864
	GACCCCCTCCACCCCGCCTC	GACCCCCTCCACCCCGCCTCCGG	GACACCTTCCACCCCGTCTC TGG	VEGFA2	M3:p17rCdT|p14rCdA|p4rCdA	3	362	0.67037	0.980706	0.435623
	GACCCCCTCCACCCCGCCTC	GACCCCCTCCACCCCGCCTCCGG	AGCCCCCCCCACCCCGACTC AGG	VEGFA2	M4:p20rGdT|p19rAdC|p13rUdG|p4rCdT	4	126	0.233333	0.675166	0.228928
	GACCCCCTCCACCCCGCCTC	GACCCCCTCCACCCCGCCTCCGG	GCTTCCCTCCACCCCGCATC CGG	VEGFA2	M4:p19rAdG|p18rCdA|p17rCdA|p3rCdT	4	919	1.70185	0.668612	0.203321
	GACCCCCTCCACCCCGCCTC	GACCCCCTCCACCCCGCCTCCGG	AGCCAACCCCACCCCGCCTC TGG	VEGFA2	M5:p20rGdT|p19rAdC|p16rCdT|p15rCdT|p13rUdG	5	25	0.0462963	0.873447	0.0149147
	GACCCCCTCCACCCCGCCTC	GACCCCCTCCACCCCGCCTCCGG	AGGCCCCCACACCCCGCCTC AGG	VEGFA2	M5:p20rGdT|p19rAdC|p18rCdC|p13rUdG|p12rCdT	5	92	0.17037	0.72684	0.330884
	GACCCCCTCCACCCCGCCTC	GACCCCCTCCACCCCGCCTCCGG	AGTCCCATCCACCCCGCCTA AGG	VEGFA2	M5:p20rGdT|p19rAdC|p18rCdA|p14rCdT|p1rCdT	5	9	0.0166667	0.318033	1.32757e-16
	GACCCCCTCCACCCCGCCTC	GACCCCCTCCACCCCGCCTCCGG	TGCACCCCCCACCCCGCCCC TGG	VEGFA2	M5:p20rGdA|p19rAdC|p17rCdT|p13rUdG|p2rUdG	5	29	0.0537037	0.839725	0.106954
	GACCCCCTCCACCCCGCCTC	GACCCCCTCCACCCCGCCTCCGG	TCCACCCCCCACCCCGCCCC GGG	VEGFA2	M5:p20rGdA|p19rAdG|p17rCdT|p13rUdG|p2rUdG	5	135	0.25	0.37828	0.0819176
	GACCCCCTCCACCCCGCCTC	GACCCCCTCCACCCCGCCTCCGG	AGGCCCCCCCGCCCCGCCTC AGG	VEGFA2	M5:p20rGdT|p19rAdC|p18rCdC|p13rUdG|p10rAdC	5	252	0.466667	0.695126	0.826664
	GACCCCCTCCACCCCGCCTC	GACCCCCTCCACCCCGCCTCCGG	CTCACCCCCCACCCCACCTC TGG	VEGFA2	M5:p20rGdG|p19rAdA|p17rCdT|p13rUdG|p5rGdT	5	40	0.0740741	0.845012	0.139774
	GGTGAGTGAGTGTGTGCGTG	GGTGAGTGAGTGTGTGCGTGTGG	TGTGAGTGAGTGTGTGTGTG TGA	VEGFA3	M3:p20rGdA|p4rCdA|p-2rGdT	3	6	0.00245902	0.484062	0.0677091
	GGTGAGTGAGTGTGTGCGTG	GGTGAGTGAGTGTGTGCGTGTGG	CATGAGTGAGTGTGTGGGTG GGG	VEGFA3	M3:p20rGdG|p19rGdT|p4rCdC	3	45	0.0184426	0.314088	0.0118654
	GGTGAGTGAGTGTGTGCGTG	GGTGAGTGAGTGTGTGCGTGTGG	CGTGAGTGAGTGTGTACCTG GGG	VEGFA3	M3:p20rGdG|p5rGdT|p3rGdG	3	19	0.00778689	0.30508	0.040384
	GGTGAGTGAGTGTGTGCGTG	GGTGAGTGAGTGTGTGCGTGTGG	CTGGAGTGAGTGTGTGTGTG TGG	VEGFA3	M4:p20rGdG|p19rGdA|p18rUdC|p4rCdA	4	193	0.0790984	0.260403	0.0738161
	GGTGAGTGAGTGTGTGCGTG	GGTGAGTGAGTGTGTGCGTGTGG	GGTGAGTGAGTGTGTGTGTG AGG	VEGFA3	M1:p4rCdA	1	199	0.0815574	0.958063	0.779693
	GGTGAGTGAGTGTGTGCGTG	GGTGAGTGAGTGTGTGCGTGTGG	GGTGTGTGAGTGTGTGTGTG TGG	VEGFA3	M2:p16rAdA|p4rCdA	2	115	0.0471311	0.678651	0.154695
	GGTGAGTGAGTGTGTGCGTG	GGTGAGTGAGTGTGTGCGTGTGG	AGTGAGTGAGTGTGTGTGTG GGG	VEGFA3	M2:p20rGdT|p4rCdA	2	3125	1.28074	0.794954	0.687255
	GGTGAGTGAGTGTGTGCGTG	GGTGAGTGAGTGTGTGCGTGTGG	GCTGAGTGAGTGTATGCGTG TGG	VEGFA3	M2:p19rGdG|p7rGdT	2	1997	0.818443	0.827915	0.598106
	GGTGAGTGAGTGTGTGCGTG	GGTGAGTGAGTGTGTGCGTGTGG	GGTGAGCAAGTGTGTGTGTG TGG	VEGFA3	M3:p14rUdG|p13rGdT|p4rCdA	3	20	0.00819672	0.53597	0.180894
	GGTGAGTGAGTGTGTGCGTG	GGTGAGTGAGTGTGTGCGTGTGG	GGTGAGTGTGTGTGTGCATG TGG	VEGFA3	M2:p12rAdA|p3rGdT	2	33	0.0135246	0.591118	0.07126
	GGTGAGTGAGTGTGTGCGTG	GGTGAGTGAGTGTGTGCGTGTGG	AGTGAATGAGTGTGTGTGTG TGG	VEGFA3	M3:p20rGdT|p15rGdT|p4rCdA	3	1315	0.538934	0.771184	0.501988
	GGTGAGTGAGTGTGTGCGTG	GGTGAGTGAGTGTGTGCGTGTGG	AGAGAGTGAGTGTGTGCATG AGG	VEGFA3	M3:p20rGdT|p18rUdT|p3rGdT	3	2559	1.04877	0.556996	0.758491
	GGTGAGTGAGTGTGTGCGTG	GGTGAGTGAGTGTGTGCGTGTGG	AGTGTGTGAGTGTGTGCGTG TGG	VEGFA3	M2:p20rGdT|p16rAdA	2	686	0.281148	0.713867	0.20668
	GGTGAGTGAGTGTGTGCGTG	GGTGAGTGAGTGTGTGCGTGTGG	GATGAGTGAGTGAGTGAGTG GGG	VEGFA3	M3:p19rGdT|p8rUdT|p4rCdT	3	37	0.0151639	0.169109	0.0156276
	GGTGAGTGAGTGTGTGCGTG	GGTGAGTGAGTGTGTGCGTGTGG	TGTGAGAGAGAGTGTGCGTG TGG	VEGFA3	M3:p20rGdA|p14rUdT|p10rUdT	3	3	0.00122951	0.558775	0.0202874
	GGTGAGTGAGTGTGTGCGTG	GGTGAGTGAGTGTGTGCGTGTGG	GGTGAGTAAGTGTGAGCGTA AGG	VEGFA3	M3:p13rGdT|p6rUdT|p1rGdT	3	33	0.0135246	0.379132	0.0256447
	GGTGAGTGAGTGTGTGCGTG	GGTGAGTGAGTGTGTGCGTGTGG	TGTGGGTGAGTGTGTGCGTG AGA	VEGFA3	M3:p20rGdA|p16rAdC|p-2rGdT	3	643	0.263525	0.607239	0.0461643
	GGTGAGTGAGTGTGTGCGTG	GGTGAGTGAGTGTGTGCGTGTGG	CGCGAGTGAGTGTGTGCGCG GGG	VEGFA3	M3:p20rGdG|p18rUdG|p2rUdG	3	215	0.0881148	0.535103	0.0179986
	GGTGAGTGAGTGTGTGCGTG	GGTGAGTGAGTGTGTGCGTGTGG	AGTGAGTGAGTGAGTGAGTG GGG	VEGFA3	M3:p20rGdT|p8rUdT|p4rCdT	3	32	0.0131148	0.173774	0.00582321
	GGTGAGTGAGTGTGTGCGTG	GGTGAGTGAGTGTGTGCGTGTGG	GGTGAATGAGTGTGTGCTCT GGG	VEGFA3	M4:p15rGdT|p3rGdA|p2rUdG|p1rGdA	4	26	0.0106557	0.436421	0.0239676
	GGTGAGTGAGTGTGTGCGTG	GGTGAGTGAGTGTGTGCGTGTGG	TGTGGGTGAGTGTGTGCGTG AGG	VEGFA3	M2:p20rGdA|p16rAdC	2	2200	0.901639	0.626846	0.737612
	GGTGAGTGAGTGTGTGCGTG	GGTGAGTGAGTGTGTGCGTGTGG	AGTGAGTGAGTGTGTGTGTG TGA	VEGFA3	M3:p20rGdT|p4rCdA|p-2rGdT	3	6	0.00245902	0.365655	0.063198
	GGTGAGTGAGTGTGTGCGTG	GGTGAGTGAGTGTGTGCGTGTGG	TGTGAGTAAGTGTGTGTGTG TGG	VEGFA3	M3:p20rGdA|p13rGdT|p4rCdA	3	1170	0.479508	0.468669	0.075934
	GGTGAGTGAGTGTGTGCGTG	GGTGAGTGAGTGTGTGCGTGTGG	GTAGAGTGAGTGTGTGTGTG TGG	VEGFA3	M3:p19rGdA|p18rUdT|p4rCdA	3	82	0.0336066	0.425677	0.139499
	GGTGAGTGAGTGTGTGCGTG	GGTGAGTGAGTGTGTGCGTGTGG	AGCGAGTGGGTGTGTGCGTG GGG	VEGFA3	M3:p20rGdT|p18rUdG|p12rAdC	3	790	0.32377	0.383429	0.0227777
	GGTGAGTGAGTGTGTGCGTG	GGTGAGTGAGTGTGTGCGTGTGG	GTTGAGTGAATGTGTGCGTG AGG	VEGFA3	M2:p19rGdA|p11rGdT	2	1437	0.588934	0.903306	0.476689
	GGTGAGTGAGTGTGTGCGTG	GGTGAGTGAGTGTGTGCGTGTGG	AGTGAGAAAGTGTGTGCATG CGG	VEGFA3	M4:p20rGdT|p14rUdT|p13rGdT|p3rGdT	4	9	0.00368852	0.56299	0.0354055
	GGAATCCCTTCTGCAGCACC	GGAATCCCTTCTGCAGCACCTGG	GGAACCCCGTCTGCAGCACC AGG	FANCF	M2:p16rUdG|p12rUdC	2	2099	0.435839	0.880643	0.15701
	GGAATCCCTTCTGCAGCACC	GGAATCCCTTCTGCAGCACCTGG	ACCATCCCTCCTGCAGCACC AGG	FANCF	M4:p20rGdT|p19rGdG|p18rAdG|p11rUdG	4	125	0.0259551	0.4707	0.0183764
	GGAATCCCTTCTGCAGCACC	GGAATCCCTTCTGCAGCACCTGG	GGAGTCCCTCCTGCAGCACC TGA	FANCF	M3:p17rAdC|p11rUdG|p-2rGdT	3	4	0.000830565	0.585732	0.0498953
	GGAATCCCTTCTGCAGCACC	GGAATCCCTTCTGCAGCACCTGG	GGAGTCCCTCCTACAGCACC AGG	FANCF	M3:p17rAdC|p11rUdG|p8rGdT	3	77	0.0159884	0.679709	0.114761
	GGAATCCCTTCTGCAGCACC	GGAATCCCTTCTGCAGCACCTGG	GGAGTCCCTCCTACAGCACC AGG	FANCF	M3:p17rAdC|p11rUdG|p8rGdT	3	524	0.108804	0.679709	0.114761
	GGAATCCCTTCTGCAGCACC	GGAATCCCTTCTGCAGCACCTGG	GGATTGCCATCCGCAGCACC TGG	FANCF	M4:p17rAdA|p15rCdC|p12rUdT|p9rUdG	4	101	0.0209718	0.746702	0.0250992
	GGAATCCCTTCTGCAGCACC	GGAATCCCTTCTGCAGCACCTGG	AGAGGCCCCTCTGCAGCACC AGG	FANCF	M4:p20rGdT|p17rAdC|p16rUdC|p12rUdG	4	150	0.0311462	0.619571	0.0487765
	GGAATCCCTTCTGCAGCACC	GGAATCCCTTCTGCAGCACCTGG	TGAATCCCATCTCCAGCACC AGG	FANCF	M3:p20rGdA|p12rUdT|p8rGdG	3	78	0.016196	0.395346	0
	GGGAAAGACCCAGCATCCGT	GGGAAAGACCCAGCATCCGTGGG	GGGAAGGACCCAGCATCCTG GGG	293_1	M3:p15rAdC|p2rGdA|p1rUdC	3	116	0.0587342	0.704228	0.123726
	GGGAAAGACCCAGCATCCGT	GGGAAAGACCCAGCATCCGTGGG	GGGAAAAGCCCAGCATCCCT TGG	293_1	M3:p14rGdT|p13rAdC|p2rGdG	3	265	0.134177	0.310938	0.144613
	GGGAAAGACCCAGCATCCGT	GGGAAAGACCCAGCATCCGTGGG	GGGAAATACCCAGCATCCAA TGG	293_1	M3:p14rGdA|p2rGdT|p1rUdT	3	37	0.0187342	0.465588	0.00359319
	GGGAAAGACCCAGCATCCGT	GGGAAAGACCCAGCATCCGTGGG	ATGAAAGACCCAGCATCCAT TGA	293_1	M4:p20rGdT|p19rGdA|p2rGdT|p-2rGdT	4	4	0.00202532	0.522863	0.0304495
	GGGAAAGACCCAGCATCCGT	GGGAAAGACCCAGCATCCGTGGG	GGGAAAGTCCCAGCATCCTT TGG	293_1	M2:p13rAdA|p2rGdA	2	781	0.395443	0.67301	0.290712
	GGGAAAGACCCAGCATCCGT	GGGAAAGACCCAGCATCCGTGGG	CAAGAAGACCCAGCTTCCGT AGG	293_1	M5:p20rGdG|p19rGdT|p18rGdT|p17rAdC|p6rAdA	5	13	0.00658228	0.390501	0.000142715
	GGGAAAGACCCAGCATCCGT	GGGAAAGACCCAGCATCCGTGGG	GAGAAAAGCCCAGCATCCTT AGG	293_1	M4:p19rGdT|p14rGdT|p13rAdC|p2rGdA	4	7	0.0035443	0.492472	0.0140729
	GGGAAAGACCCAGCATCCGT	GGGAAAGACCCAGCATCCGTGGG	GGGAAGGACCCAGCATTCCT GGG	293_1	M3:p15rAdC|p4rCdA|p2rGdG	3	3	0.00151899	0.383005	0.00832836
	GGGAAAGACCCAGCATCCGT	GGGAAAGACCCAGCATCCGTGGG	GGAAAAGACCAAGCATCAGT GGG	293_1	M3:p18rGdT|p10rCdT|p3rCdT	3	6	0.00303797	0.237226	0.0139228
	GAACACAAAGCATAGACTGC	GAACACAAAGCATAGACTGCGGG	GAACACAATGCATAGATTGC CGG	293_2	M2:p12rAdA|p4rCdA	2	99	0.0592814	0.320201	0.0513773
	GAACACAAAGCATAGACTGC	GAACACAAAGCATAGACTGCGGG	AAACATAAAGCATAGACTGC AAA	293_2	M4:p20rGdT|p15rCdA|p-1rGdT|p-2rGdT	4	4	0.00239521	0.46884	0.105589
	GGCCCAGACTGAGCACGTGA	GGCCCAGACTGAGCACGTGATGG	GACACAGACCGGGCACGTGA GGG	293_3	M4:p19rGdT|p17rCdT|p11rUdG|p9rAdC	4	306	0.147541	0.276788	0.025574
	GGCCCAGACTGAGCACGTGA	GGCCCAGACTGAGCACGTGATGG	AGCTCAGACTGAGCAAGTGA GGG	293_3	M3:p20rGdT|p17rCdA|p5rCdT	3	136	0.0655738	0.565578	0.199547
	GGCCCAGACTGAGCACGTGA	GGCCCAGACTGAGCACGTGATGG	GAGCCAGAATGAGCACGTGA GGG	293_3	M3:p19rGdT|p18rCdC|p12rCdT	3	2	0.00096432	0.55248	0.111676
	GGCCCAGACTGAGCACGTGA	GGCCCAGACTGAGCACGTGATGG	AGACCAGACTGAGCAAGAGA GGG	293_3	M4:p20rGdT|p18rCdT|p5rCdT|p3rUdT	4	10	0.0048216	0.214158	0.000274968
	GGCCCAGACTGAGCACGTGA	GGCCCAGACTGAGCACGTGATGG	CACCCAGACTGAGCACGTGC TGG	293_3	M3:p20rGdG|p19rGdT|p1rAdG	3	327	0.157666	0.672684	0.21019
	GGCACTGCGGCTGGAGGTGG	GGCACTGCGGCTGGAGGTGGGGG	AGCACTGTAGCAAGAGGTGG AGG	293_4	M5:p20rGdT|p13rCdA|p12rGdT|p9rUdT|p8rGdT	5	39	0.0370019	0.455459	0.0327058
	GGCACTGCGGCTGGAGGTGG	GGCACTGCGGCTGGAGGTGGGGG	GGCACTGCGGCCAGAGGGAG CGG	293_4	M4:p9rUdG|p8rGdT|p3rUdC|p2rGdT	4	10	0.00948767	0.266441	0.00459607
	GGCACTGCGGCTGGAGGTGG	GGCACTGCGGCTGGAGGTGGGGG	GCCACTGCAGCTAGAGGTGG AGG	293_4	M3:p19rGdG|p12rGdT|p8rGdT	3	297	0.281784	0.224776	0.146195
	GGCACTGCGGCTGGAGGTGG	GGCACTGCGGCTGGAGGTGGGGG	GCCACTGGGGCTGGAGGGGG AGG	293_4	M3:p19rGdG|p13rCdC|p3rUdC	3	6	0.0056926	0.506015	0.0223384
	GGCACTGCGGCTGGAGGTGG	GGCACTGCGGCTGGAGGTGGGGG	GACACTAAGGCTGGAGGTGG GGA	293_4	M4:p19rGdT|p14rGdT|p13rCdT|p-2rGdT	4	10	0.00948767	0.35353	0.0295216
	GGCACTGCGGCTGGAGGTGG	GGCACTGCGGCTGGAGGTGGGGG	GGCTCTGAGGCCAGAGGTGG TGG	293_4	M4:p17rAdA|p13rCdT|p9rUdG|p8rGdT	4	192	0.182163	0.79997	0.0491347
	GGCACTGCGGCTGGAGGTGG	GGCACTGCGGCTGGAGGTGGGGG	AGCACTGTGCCTGGGGGTGG GGG	293_4	M4:p20rGdT|p13rCdA|p11rGdG|p6rAdC	4	241	0.228653	0.352914	0.107243
	GGCACTGCGGCTGGAGGTGG	GGCACTGCGGCTGGAGGTGGGGG	GGCGCTGCGGCCCGAGGGGG TGG	293_4	M4:p17rAdC|p9rUdG|p8rGdG|p3rUdC	4	6	0.0056926	0.493144	0.0216512
	GGCACTGCGGCTGGAGGTGG	GGCACTGCGGCTGGAGGTGGGGG	GGGACTGCGGCTGGAGGTGG GAA	293_4	M3:p18rCdC|p-1rGdT|p-2rGdT	3	165	0.156546	0.295134	0.0277362
	GGCACTGCGGCTGGAGGTGG	GGCACTGCGGCTGGAGGTGGGGG	GACACTGCAGCTGGAGGTGG GGT	293_4	M3:p19rGdT|p12rGdT|p-2rGdA	3	37	0.0351044	0.324568	0.0341026
	GGCACTGCGGCTGGAGGTGG	GGCACTGCGGCTGGAGGTGGGGG	GGCACTGTGGCAAGAGGTGG GAG	293_4	M4:p13rCdA|p9rUdT|p8rGdT|p-1rGdT	4	22	0.0208729	0.176374	5.40438e-16
	GGCACTGCGGCTGGAGGTGG	GGCACTGCGGCTGGAGGTGGGGG	GGCACAGCAGGTGGAGGTGG AGG	293_4	M3:p15rUdT|p12rGdT|p10rCdC	3	40	0.0379507	0.484491	0
	GGCACTGCGGCTGGAGGTGG	GGCACTGCGGCTGGAGGTGGGGG	GGCTCTGCGGCTGGAGGGGG TGG	293_4	M2:p17rAdA|p3rUdC	2	2020	1.91651	0.543205	0.629817
	GGCACTGCGGCTGGAGGTGG	GGCACTGCGGCTGGAGGTGGGGG	GGCCCTGCGGCTGGAGATAT GGG	293_4	M4:p17rAdG|p4rGdT|p2rGdT|p1rGdA	4	19	0.0180266	0.332428	0
	GGCACTGCGGCTGGAGGTGG	GGCACTGCGGCTGGAGGTGGGGG	GGCACTGGGGCTGGGGGTGC AGG	293_4	M3:p13rCdC|p6rAdC|p1rGdG	3	22	0.0208729	0.648842	0.00536676
	GGCACTGCGGCTGGAGGTGG	GGCACTGCGGCTGGAGGTGGGGG	GTCACTGCGGCTGCAGATGG CGG	293_4	M3:p19rGdA|p7rGdG|p4rGdT	3	59	0.0559772	0.364956	0.00846348
	GGCACTGCGGCTGGAGGTGG	GGCACTGCGGCTGGAGGTGGGGG	CCCACTGGGGCTGGAGGTGG GGG	293_4	M3:p20rGdG|p19rGdG|p13rCdC	3	83	0.0787476	0.607726	0.0679549
	GGCACTGCGGCTGGAGGTGG	GGCACTGCGGCTGGAGGTGGGGG	GGCACTGGGGCTGGAGACGG GGG	293_4	M3:p13rCdC|p4rGdT|p3rUdG	3	13	0.012334	0.165095	0.0676808
	GGCACTGCGGCTGGAGGTGG	GGCACTGCGGCTGGAGGTGGGGG	GGCACTGCGGGAGGAGGTGG GCG	293_4	M3:p10rCdC|p9rUdT|p-1rGdG	3	21	0.0199241	0.816083	0.0105947
	GGCACTGCGGCTGGAGGTGG	GGCACTGCGGCTGGAGGTGGGGG	GGCGCAGCGGCTGGAGGAGG TGC	293_4	M4:p17rAdC|p15rUdT|p3rUdT|p-2rGdG	4	20	0.0189753	0.39602	0.0121157
	GGCACTGCGGCTGGAGGTGG	GGCACTGCGGCTGGAGGTGGGGG	GGCTCCGCAGCTGGAGGTGG GGG	293_4	M3:p17rAdA|p15rUdG|p12rGdT	3	201	0.190702	0.527848	0.292635
	GGCACTGCGGCTGGAGGTGG	GGCACTGCGGCTGGAGGTGGGGG	GACACTGCCTCTGGGGGTGG GGG	293_4	M4:p19rGdT|p12rGdG|p11rGdA|p6rAdC	4	2	0.00189753	0.356105	0.0142795
	GGCACTGCGGCTGGAGGTGG	GGCACTGCGGCTGGAGGTGGGGG	GGAACGGCGGCCGGAGGTGT AGG	293_4	M4:p18rCdT|p15rUdC|p9rUdG|p1rGdA	4	16	0.0151803	0.509507	0.0138213
	GGCACTGCGGCTGGAGGTGG	GGCACTGCGGCTGGAGGTGGGGG	GACACTGTGGCTGGAAGTGG AAG	293_4	M4:p19rGdT|p13rCdA|p5rGdT|p-1rGdT	4	12	0.0113852	0.43506	0.012081
	GGCACTGCGGCTGGAGGTGG	GGCACTGCGGCTGGAGGTGGGGG	GCCACAGCGGCCGGAGGTGG CAG	293_4	M4:p19rGdG|p15rUdT|p9rUdG|p-1rGdT	4	66	0.0626186	0.679358	0.0353327
	GGCACTGCGGCTGGAGGTGG	GGCACTGCGGCTGGAGGTGGGGG	AGCACGGCAGCTGGAGGAGG GGG	293_4	M4:p20rGdT|p15rUdC|p12rGdT|p3rUdT	4	192	0.182163	0.336353	0.00854092
	GGCACTGCGGCTGGAGGTGG	GGCACTGCGGCTGGAGGTGGGGG	TGCACTGCGGCCGGAGGAGG TGG	293_4	M3:p20rGdA|p9rUdG|p3rUdT	3	2475	2.3482	0.439216	0.666481
	GGCACTGCGGCTGGAGGTGG	GGCACTGCGGCTGGAGGTGGGGG	GACACTAGGGCAGGAGGTGG AGG	293_4	M4:p19rGdT|p14rGdT|p13rCdC|p9rUdT	4	13	0.012334	0.316264	0.0234423
	GGCACTGCGGCTGGAGGTGG	GGCACTGCGGCTGGAGGTGGGGG	GGCACTTCGGTTGGGGGTGG GGG	293_4	M3:p14rGdA|p10rCdA|p6rAdC	3	91	0.0863378	0.431474	0.0858723
	GGCACTGCGGCTGGAGGTGG	GGCACTGCGGCTGGAGGTGGGGG	TGGACTGCGGCTGGAGAGGG AGG	293_4	M4:p20rGdA|p18rCdC|p4rGdT|p3rUdC	4	49	0.0464896	0.324306	0.00367353
	GGCACTGCGGCTGGAGGTGG	GGCACTGCGGCTGGAGGTGGGGG	GGCCCTGCGGCCGGGGGTGG AGA	293_4	M4:p17rAdG|p9rUdG|p6rAdC|p-2rGdT	4	8	0.00759013	0.103964	0.00918148
	GGCACTGCGGCTGGAGGTGG	GGCACTGCGGCTGGAGGTGGGGG	TGCTCTGCGGCAGGAGGAGG AGG	293_4	M4:p20rGdA|p17rAdA|p9rUdT|p3rUdT	4	11	0.0104364	0.22243	0
	GGCACTGCGGCTGGAGGTGG	GGCACTGCGGCTGGAGGTGGGGG	GGCACTGCGGGTGGAGGCGG GGG	293_4	M2:p10rCdC|p3rUdG	2	249	0.236243	0.232371	0.120041
	GGCACTGCGGCTGGAGGTGG	GGCACTGCGGCTGGAGGTGGGGG	TGCACTGTGGCTGGAGATGG GGG	293_4	M3:p20rGdA|p13rCdA|p4rGdT	3	352	0.333966	0.702666	0.132395
	GGCACTGCGGCTGGAGGTGG	GGCACTGCGGCTGGAGGTGGGGG	GGCACTGAGGGTGGAGGTGG GGG	293_4	M2:p13rCdT|p10rCdC	2	650	0.616698	0.757662	0.433686
	GGCACTGCGGCTGGAGGTGG	GGCACTGCGGCTGGAGGTGGGGG	GGCACAGGGGCTGGAGGTGG GGC	293_4	M3:p15rUdT|p13rCdC|p-2rGdG	3	3	0.0028463	0.527935	0.061408
	GGCACTGCGGCTGGAGGTGG	GGCACTGCGGCTGGAGGTGGGGG	TGCACCGCGGCTGGGGCTGG AGG	293_4	M4:p20rGdA|p15rUdG|p6rAdC|p4rGdG	4	7	0.00664137	0.401272	0.00469879
	GGCACTGCGGCTGGAGGTGG	GGCACTGCGGCTGGAGGTGGGGG	GCCACTGGGGCTGGGGGTGG GGG	293_4	M3:p19rGdG|p13rCdC|p6rAdC	3	361	0.342505	0.539519	0.325075
	GGCACTGCGGCTGGAGGTGG	GGCACTGCGGCTGGAGGTGGGGG	GGCACTGAGACTGGGGGTGG GGG	293_4	M3:p13rCdT|p11rGdT|p6rAdC	3	982	0.931689	0.761836	0.330892
	GGCACTGCGGCTGGAGGTGG	GGCACTGCGGCTGGAGGTGGGGG	GGCGCTGCGGCTGGAGCCGG CGG	293_4	M3:p17rAdC|p4rGdG|p3rUdG	3	33	0.0313093	0.777167	0.0956126
	GGCACTGCGGCTGGAGGTGG	GGCACTGCGGCTGGAGGTGGGGG	TGCACTGCAGCTGCAGGTGG AGG	293_4	M3:p20rGdA|p12rGdT|p7rGdG	3	17	0.016129	0.767057	0.00836236
	GGCACTGCGGCTGGAGGTGG	GGCACTGCGGCTGGAGGTGGGGG	GGCACCTTGGCTGAAGGTGG GGG	293_4	M4:p15rUdG|p14rGdA|p13rCdA|p7rGdT	4	7	0.00664137	0.43474	0.00496924
	GGCACTGCGGCTGGAGGTGG	GGCACTGCGGCTGGAGGTGGGGG	GGCAGTGCGGCTGGAGCTGC GGG	293_4	M3:p16rCdC|p4rGdG|p1rGdG	3	9	0.0085389	0.773095	0.00371539
	GGCACTGCGGCTGGAGGTGG	GGCACTGCGGCTGGAGGTGGGGG	AGCACTGGGGATGGAGGTGT AGG	293_4	M4:p20rGdT|p13rCdC|p10rCdT|p1rGdA	4	29	0.0275142	0.40066	0
	GGCACTGCGGCTGGAGGTGG	GGCACTGCGGCTGGAGGTGGGGG	GACACTGAGGCAGGAGGTGG GGG	293_4	M3:p19rGdT|p13rCdT|p9rUdT	3	127	0.120493	0.727807	0.208981
	GGCACTGCGGCTGGAGGTGG	GGCACTGCGGCTGGAGGTGGGGG	CACACTGCAGCTGGAGGTGG TGG	293_4	M3:p20rGdG|p19rGdT|p12rGdT	3	108	0.102467	0.159977	0.114364
	GGCACTGCGGCTGGAGGTGG	GGCACTGCGGCTGGAGGTGGGGG	AGCTCTGTGGCTGGAGGTGT GAG	293_4	M5:p20rGdT|p17rAdA|p13rCdA|p1rGdA|p-1rGdT	5	8	0.00759013	0.448587	0.0185793
	GGCACTGCGGCTGGAGGTGG	GGCACTGCGGCTGGAGGTGGGGG	GGCACTACAGCTGGAGGTGG CAA	293_4	M4:p14rGdT|p12rGdT|p-1rGdT|p-2rGdT	4	12	0.0113852	0.615376	0.0207492
	GGCACTGCGGCTGGAGGTGG	GGCACTGCGGCTGGAGGTGGGGG	GACACCACGGCTGGAGATGG TGG	293_4	M4:p19rGdT|p15rUdG|p14rGdT|p4rGdT	4	644	0.611006	0.794662	0.429796

## Sheet: Fig. 1j, Suppl Fig.4b
	Estimated off-on ratios for genomic off-target sites detected in vivo by WGS using single- and dual-target systems
	Target Name	sgRNA sequence	On-target sequence	Off-target sequence	Mismatch type	# Mismatches	Indel rate (WGS)	Ampliseq indel (%)	off-on-ratio (single-target system)	off-on-ratio (dual-target system)
	mPnpla3-OT1	GGGATTAGGCCAGAGAAGAG	GGGATTAGGCCAGAGAAGAG GGG	ATGATTAGGCCAGAAAAGAG TGG	M3:p20rGdT|p19rGdA|p6rGdT	3	0.846279	0.6205	0.340923	0.854167
	mPnpla3-OT2	GGGATTAGGCCAGAGAAGAG	GGGATTAGGCCAGAGAAGAG GGG	AGGACTAGGCCAGAGAAGAG AGG	M2:p20rGdT|p16rUdG	2	0.95662	0.8839	1.26399	0.996824
	mPnpla3-OT3	GGGATTAGGCCAGAGAAGAG	GGGATTAGGCCAGAGAAGAG GGG	TGGATTAGCTCAGAGAAGAG AGG	M3:p20rGdA|p12rGdG|p11rCdA	3	0.243099	0.0391	0.863494	0.117868
	mPnpla3-OT4	GGGATTAGGCCAGAGAAGAG	GGGATTAGGCCAGAGAAGAG GGG	AGGACAAGGTCAGAGAAGAG AGG	M4:p20rGdT|p16rUdG|p15rUdT|p11rCdA	4	0.686275	0.5665	1.21181	0.594589
	mPnpla3-OT5	GGGATTAGGCCAGAGAAGAG	GGGATTAGGCCAGAGAAGAG GGG	TAGATTAGGACAGAGAAGAG CAG	M4:p20rGdA|p19rGdT|p11rCdT|p-1rGdT	4	0.0578228	0	0.666257	4.48e-16
	mPnpla3-OT6	GGGATTAGGCCAGAGAAGAG	GGGATTAGGCCAGAGAAGAG GGG	AGGATTAGGACAGAGAAGAG AAG	M3:p20rGdT|p11rCdT|p-1rGdT	3	0.212172	0.2715	0.812927	0.718774
	mPnpla3-OT7	GGGATTAGGCCAGAGAAGAG	GGGATTAGGCCAGAGAAGAG GGG	GCAATTAGGCAAGAGAAGAA AGG	M4:p19rGdG|p18rGdT|p10rCdT|p1rGdT	4	0.0504657	3.16e-05	0.181658	0.0200572
	mPnpla3-OT8	GGGATTAGGCCAGAGAAGAG	GGGATTAGGCCAGAGAAGAG GGG	GTAGGTAGGCCAGAGAAGAG AGG	M4:p19rGdA|p18rGdT|p17rAdC|p16rUdC	4	0.775108	0.7944	1.64349	0.945895
	mPnpla3-OT9	GGGATTAGGCCAGAGAAGAG	GGGATTAGGCCAGAGAAGAG GGG	TCCTATAGGTCAGAGAAGAG GGG	M6:p20rGdA|p19rGdG|p18rGdG|p17rAdA|p16rUdT|p11rCdA	6	0.469019	0.4444	1.09048	0.175722
	mPnpla3-OT10	GGGATTAGGCCAGAGAAGAG	GGGATTAGGCCAGAGAAGAG GGG	AGGAACAGGTCAGAGGAGAG GGG	M5:p20rGdT|p16rUdT|p15rUdG|p11rCdA|p5rAdC	5	0.0651255	0	0.644919	0.0204844
	mPnpla3-OT11	GGGATTAGGCCAGAGAAGAG	GGGATTAGGCCAGAGAAGAG GGG	TGGGATTGGGCAGAGAAGAG AGG	M5:p20rGdA|p17rAdC|p16rUdT|p14rAdA|p11rCdC	5	0.0623246	0.0849	0.12961	0.0724726
	mPnpla3-OT12	GGGATTAGGCCAGAGAAGAG	GGGATTAGGCCAGAGAAGAG GGG	GGAATCAGGTCAGAGAAGAA TGG	M4:p18rGdT|p15rUdG|p11rCdA|p1rGdT	4	0.0619231	0.1221	1.18621	0.196163
	mPnpla3-OT13	GGGATTAGGCCAGAGAAGAG	GGGATTAGGCCAGAGAAGAG GGG	AAGCTTAGGTCAGAGAAGAG TGG	M4:p20rGdT|p19rGdT|p17rAdG|p11rCdA	4	0.379597	0.3232	1.37418	0.471665
	mPnpla3-OT14	GGGATTAGGCCAGAGAAGAG	GGGATTAGGCCAGAGAAGAG GGG	AAGGTAAGGCCAGAGAAGAG GAG	M5:p20rGdT|p19rGdT|p17rAdC|p15rUdT|p-1rGdT	5	0.12798	0.1078	0.826209	0.27129
	mPnpla3-OT15	GGGATTAGGCCAGAGAAGAG	GGGATTAGGCCAGAGAAGAG GGG	GGGATTGGGCTAGAGAAGAG TGG	M2:p14rAdC|p10rCdA	2	0.294651	0.7923	0.781067	0.652231
	mPnpla3-OT16	GGGATTAGGCCAGAGAAGAG	GGGATTAGGCCAGAGAAGAG GGG	AAGGGCAGGCCAGAGAAGAG GGG	M5:p20rGdT|p19rGdT|p17rAdC|p16rUdC|p15rUdG	5	0.100253	0.1235	1.15995	0.78906
	mPnpla3-OT17	GGGATTAGGCCAGAGAAGAG	GGGATTAGGCCAGAGAAGAG GGG	TGGAATAGGCCAGAGAAGTA GGG	M4:p20rGdA|p16rUdT|p2rAdA|p1rGdT	4	0.0517962	0.0101	0.0967926	5.15e-15
	mPnpla3-OT18	GGGATTAGGCCAGAGAAGAG	GGGATTAGGCCAGAGAAGAG GGG	GGGATGAAGCCAGAGAAGAC AGG	M3:p15rUdC|p13rGdT|p1rGdG	3	0.140197	0.0258	0.920135	0.137101
	mPnpla3-OT19	GGGATTAGGCCAGAGAAGAG	GGGATTAGGCCAGAGAAGAG GGG	GCTGATAGGCCATAGAAGAG GGG	M5:p19rGdG|p18rGdA|p17rAdC|p16rUdT|p8rGdA	5	0.0506364	0.0105	0.189641	0.0108177
	mPnpla3-OT20	GGGATTAGGCCAGAGAAGAG	GGGATTAGGCCAGAGAAGAG GGG	TAGGTTAGAACAGAGAAGAG GGG	M5:p20rGdA|p19rGdT|p17rAdC|p12rGdT|p11rCdT	5	0.172303	0.0776	0.713428	0.433129
	mPnpla3-OT21	GGGATTAGGCCAGAGAAGAG	GGGATTAGGCCAGAGAAGAG GGG	AGGACCAGGCCAGAGAAGGG AGG	M4:p20rGdT|p16rUdG|p15rUdG|p2rAdC	4	0.238317	0	0.874638	0.219359
	mPnpla3-OT22	GGGATTAGGCCAGAGAAGAG	GGGATTAGGCCAGAGAAGAG GGG	TTTAAAAGGCCAGAGAAGAG GGG	M5:p20rGdA|p19rGdA|p18rGdA|p16rUdT|p15rUdT	5	0.0544074	0.0653	0.139281	0.0326584
	mPnpla3-OT23	GGGATTAGGCCAGAGAAGAG	GGGATTAGGCCAGAGAAGAG GGG	AGGATAAAGTCAGAGAAGGG TGG	M5:p20rGdT|p15rUdT|p13rGdT|p11rCdA|p2rAdC	5	0.0576193	0.0122	0.831185	0.034058
	mPnpla3-OT24	GGGATTAGGCCAGAGAAGAG	GGGATTAGGCCAGAGAAGAG GGG	GAGATCAGGTCAGAGAAAAG TGG	M4:p19rGdT|p15rUdG|p11rCdA|p3rGdT	4	0.102642	0.0564	0.61083	0.21582
	mPnpla3-OT25	GGGATTAGGCCAGAGAAGAG	GGGATTAGGCCAGAGAAGAG GGG	AGGTAGAGACCAGAGAAGAG TGG	M5:p20rGdT|p17rAdA|p16rUdT|p15rUdC|p12rGdT	5	0.0525979	0	0.0999169	0.0182718
	mPnpla3-OT26	GGGATTAGGCCAGAGAAGAG	GGGATTAGGCCAGAGAAGAG GGG	GAGGATAGGACAGGGAAGAG GGG	M5:p19rGdT|p17rAdC|p16rUdT|p11rCdT|p7rAdC	5	0.0503987	1.18e-05	0.106587	0.0371429
	mPnpla3-OT27	GGGATTAGGCCAGAGAAGAG	GGGATTAGGCCAGAGAAGAG GGG	TTTGATAGGTCAGAGAAGAA GGG	M7:p20rGdA|p19rGdA|p18rGdA|p17rAdC|p16rUdT|p11rCdA|p1rGdT	7	0.049252	0.0263	0.359548	0.00731161
	mPnpla3-OT29	GGGATTAGGCCAGAGAAGAG	GGGATTAGGCCAGAGAAGAG GGG	GATATCAGGTCAGAGAAGAG AAG	M5:p19rGdT|p18rGdA|p15rUdG|p11rCdA|p-1rGdT	5	0.0525861	0.0351	0.747323	0.0199569
	mPnpla3-OT30	GGGATTAGGCCAGAGAAGAG	GGGATTAGGCCAGAGAAGAG GGG	GGGATGGAGCAAGAGAAGAG AGG	M4:p15rUdC|p14rAdC|p13rGdT|p10rCdT	4	0.0502387	0	0.712404	9.21e-17
	mPnpla3-OT32	GGGATTAGGCCAGAGAAGAG	GGGATTAGGCCAGAGAAGAG GGG	ATTGTTAAGCCAGAGAAGAG AAG	M6:p20rGdT|p19rGdA|p18rGdA|p17rAdC|p13rGdT|p-1rGdT	6	0.0343054	0.00057516	0.234466	0.104077
	mPnpla3-OT33	GGGATTAGGCCAGAGAAGAG	GGGATTAGGCCAGAGAAGAG GGG	AGGGTTAGGTCAGAGAGGAG GGG	M4:p20rGdT|p17rAdC|p11rCdA|p4rAdC	4	0.0741594	0.1533	0.384701	0.432088
	mPnpla3-OT34	GGGATTAGGCCAGAGAAGAG	GGGATTAGGCCAGAGAAGAG GGG	GGAAGAAAGAAAGAGAAGAA GAG	M8:p18rGdT|p16rUdC|p15rUdT|p13rGdT|p11rCdT|p10rCdT|p1rGdT|p-1rGdT	8	0.0421074	0.00141243	0.303618	0.0657215
	mPnpla3-OT36	GGGATTAGGCCAGAGAAGAG	GGGATTAGGCCAGAGAAGAG GGG	GGCATCAGGGCAGAGAAGAG GGG	M3:p18rGdG|p15rUdG|p11rCdC	3	0.0343937	0.0341	0.755725	0.0602134
	mPnpla3-OT38	GGGATTAGGCCAGAGAAGAG	GGGATTAGGCCAGAGAAGAG GGG	CTTATTAGGCCAGAGAAGAT GAG	M5:p20rGdG|p19rGdA|p18rGdA|p1rGdA|p-1rGdT	5	0.0346438	0	0.589762	0.0171365
	mPnpla3-OT39	GGGATTAGGCCAGAGAAGAG	GGGATTAGGCCAGAGAAGAG GGG	GGAGGAGGGAGAGAGAAGAG GGG	M7:p18rGdT|p17rAdC|p16rUdC|p15rUdT|p14rAdC|p11rCdT|p10rCdC	7	0.0461138	0	0.414825	0.00875406
	mPnpla3-OT40	GGGATTAGGCCAGAGAAGAG	GGGATTAGGCCAGAGAAGAG GGG	GGAGTCTGGCCAGAGAAGAG GGG	M4:p18rGdT|p17rAdC|p15rUdG|p14rAdA	4	0.0208608	0.0133	0.34872	0.0486616
	mPnpla3-OT41	GGGATTAGGCCAGAGAAGAG	GGGATTAGGCCAGAGAAGAG GGG	CCCTATAGGCAAGAGAAGAG GGG	M6:p20rGdG|p19rGdG|p18rGdG|p17rAdA|p16rUdT|p10rCdT	6	0.0204583	0.0078	0.488413	0.04732

## Sheet: Fig.2c
	Mismatch-dependent effect of all possible single mismatches (M1 matrix)
	off-on ratios	Nucleotide change
	Position relative to PAM		rA:dA	rA:dC	rA:dG	rC:dA	rC:dC	rC:dT	rG:dA	rG:dG	rG:dT	rU:dC	rU:dG	rU:dT
		1	0.568188	0.576886	0.436346	0.431003	0.335404	0.384878	0.749021	0.643714	0.93186	0.38921	0.366569	0.547107
		2	0.587598	0.385899	0.358324	0.412216	0.169773	0.447756	0.727728	0.709793	0.782588	0.24821	0.437599	0.501474
		3	0.383261	0.486203	0.274264	0.508695	0.0949774	0.625715	0.489336	0.497404	0.841878	0.303261	0.629519	0.533892
		4	0.18701	0.333872	0.529485	0.551931	0.136945	0.427272	0.407558	0.192806	0.853948	0.311773	0.613685	0.354125
		5	0.156641	0.360958	0.0908897	0.430992	0.277418	0.686108	0.0877664	0.1082	0.871284	0.38303	0.529864	0.561323
		6	0.163793	0.79808	0.227296	0.259483	0.105954	0.224028	0.222531	0.220449	0.78179	0.247519	0.421823	0.493155
		7	0.549921	0.451893	0.234912	0.615503	0.103103	0.256935	0.271656	0.333058	0.741316	0.12091	0.44171	0.496702
		8	0.524108	0.725936	0.253491	0.778656	0.136004	0.510522	0.429945	0.488749	0.997599	0.306832	0.957229	0.642837
		9	0.297234	0.505442	0.33735	0.745878	0.165205	0.600251	0.481816	0.639621	1.00031	0.418902	0.942019	0.779834
		10	0.488255	0.632246	0.620167	0.531742	0.196597	0.712818	0.643742	0.749632	1.03071	0.388804	0.864975	0.773627
		11	0.767122	0.641277	0.818686	0.803445	0.309271	0.514479	0.909812	0.78216	0.918463	0.523534	0.825612	0.701298
		12	0.650084	0.867032	0.361596	0.937535	0.762697	0.781622	0.646251	0.517584	0.974134	0.772269	1.00013	1.03392
		13	0.460276	0.613416	0.564674	0.76295	0.616816	0.809571	0.473795	0.760635	0.951483	0.532988	1.10767	1.02846
		14	0.561768	0.818562	0.376269	0.646151	0.652258	0.759948	0.778371	0.631909	0.958693	0.690629	0.923217	0.76349
		15	0.678827	0.798886	0.724867	1.02683	0.780986	0.99835	0.662424	0.835071	1.09259	0.7639	1.01096	1.02319
		16	0.617177	0.807566	0.638095	0.845175	0.720332	0.803826	0.655569	0.701092	0.949892	0.789143	0.870251	0.945634
		17	0.591939	0.823645	0.576377	0.966151	0.483005	0.929201	0.610906	0.589285	1.01929	0.870604	0.669245	0.538814
		18	0.937917	0.828385	0.544393	0.970705	0.726902	0.890045	0.711408	0.618721	0.84053	0.839112	0.702331	0.811077
		19	1.02375	0.985362	1.00588	0.961333	0.942785	0.946428	0.971399	0.843665	1.03936	0.995597	1.04688	0.944411
		20	0.96254	1.07779	1.02567	1.09063	1.13383	1.09613	1.05019	1.04256	1.12798	1.09631	1.04724	1.09169

## Sheet: Fig.2d
	Log-odds ratios of nucleotide frequency between gRNAs with high GMT (top 25%) and low GMT (bottom 25%)
		A	T	C	G
	20	0.72667	-0.378654	-0.513562	0.559616
	19	0.200671	0.052644	-0.223144	0.180262
	18	0.287682	0.179586	-0.459532	0.145182
	17	-0.072321	-0.703958	0.038221	0.709148
	16	-0.395313	0.04512	0.306031	0.173272
	15	0.065383	-0.203228	0.109199	0.184429
	14	0.026668	-0.24686	0.075986	0.318454
	13	-0.014185	-0.259958	-0.199489	0.547295
	12	0.184922	-0.488353	-0.09309	0.44839
	11	0.548566	-0.581356	-0.255525	0.44685
	10	0.463285	-0.763351	0.085942	0.445074
	9	0.151806	-0.298982	-0.047628	0.320669
	8	-0.693147	-0.245835	0.535143	0.382992
	7	0.448549	0.101352	-0.09309	-0.174353
	6	0.077962	-0.498991	0.343772	0.10414
	5	0.597837	-0.216671	-0.190518	0.0113
	4	0.223144	-0.331777	-0.26992	0.468266
	3	-0.10399	-0.444251	0.305382	0.336472
	2	-0.752336	-0.456758	0.473519	0.538997
	1	-0.237959	-0.262364	-0.559616	1.06471

## Sheet: Fig.2e
		Performance comparison of the mononucleotide and dinucleotide models in the prediction of GMT
		Di-nucleotide encoding						Mono-nucleotide encoding
		Kernel size1	Kernel size2	Kernel size3	Kernel size4	Kernel size5		Kernel size1	Kernel size2	Kernel size3	Kernel size4	Kernel size5
	1	0.6312	0.584259	0.652566	0.691093	0.71173	1	0.516889	0.671632	0.565766	0.595845	0.542695
	2	0.571062	0.64946	0.697381	0.679073	0.672846	2	0.479011	0.636158	0.600228	0.557802	0.622611
	3	0.578006	0.644085	0.649228	0.635054	0.619237	3	0.409121	0.353358	0.663018	0.580907	0.608636
	4	0.558342	0.539981	0.662402	0.620773	0.682445	4	0.414564	0.538911	0.467814	0.583623	0.566746
	5	0.478526	0.629547	0.714309	0.693126	0.695831	5	0.407521	0.608275	0.654498	0.584971	0.591772
	6	0.53835	0.61206	0.632552	0.688979	0.683388	6	0.243413	0.608257	0.632727	0.664528	0.612477
	7	0.660883	0.680987	0.704969	0.640827	0.620179	7	0.28952	0.548582	0.546393	0.597382	0.607635
	8	0.550447	0.653451	0.665875	0.605801	0.649305	8	0.469415	0.497046	0.635014	0.60243	0.592693
	9	0.61018	0.568822	0.646352	0.710693	0.707228	9	0.487578	0.559007	0.63226	0.570499	0.594791
	10	0.529728	0.580997	0.65356	0.663571	0.660917	10	0.496237	0.581301	0.581017	0.569224	0.587696
	mean	0.570672	0.614365	0.667919	0.662899	0.670311	mean	0.421327	0.560253	0.597874	0.590721	0.592775
	s.d.	0.0529041	0.0446516	0.027758	0.0353276	0.032839	s.d.	0.0907894	0.0885778	0.0597337	0.0294197	0.0234926

## Sheet: Fig.2g
	The average free-energy landscapes of the gRNAs associated with high GMT (top 25%) or low GMT (bottom 25%)
		Average Energe Barrier (high GMT)	Average Energe Barrier (low GMT)	S.E. (high GMT)	S.E. (low GMT)
	1	-0.0908718	-0.0481778	0.0526724	0.0392532
	2	-0.249538	-0.0572667	0.066655	0.0539206
	3	-0.442846	-0.0119111	0.079119	0.0664224
	4	-0.568231	-0.0247111	0.0884649	0.0743742
	5	-0.651128	-0.0879556	0.0976606	0.0831096
	6	-0.81	-0.0956	0.109414	0.0920157
	7	-0.870897	-0.193178	0.120065	0.10067
	8	-1.07779	-0.169889	0.127303	0.103704
	9	-1.23669	-0.155311	0.133768	0.112018
	10	-1.39974	-0.104378	0.139367	0.115662
	11	-1.55733	-0.150222	0.144648	0.115705
	12	-1.70633	-0.200444	0.148522	0.122124
	13	-1.83649	-0.247556	0.155234	0.128292
	14	-1.90162	-0.2804	0.158954	0.13352
	15	-2.01113	-0.324756	0.164781	0.13821
	16	-2.14913	-0.3474	0.163332	0.139231
	17	-2.3411	-0.365778	0.162047	0.140472
	18	-2.41262	-0.422467	0.171596	0.143012
	19	-2.52946	-0.436911	0.181572	0.144558

## Sheet: Fig.2h
	Correlation between the fitted dinucleotide parameters in the prediction model and the differences of base-stacking energy between DNA-DNA and RNA-DNA hybridizations
		Fitted Parameter	Free Energy Change
	AA	-0.591925	0
	AT	-0.403152	-0.02
	AG	0.365661	0
	AC	-0.219663	0.55
	TA	-0.280288	-0.02
	TT	-0.884403	0.8
	TG	-0.164954	0.34
	TC	-0.665257	0.38
	GA	0.079267	-0.52
	GT	-0.107284	-0.15
	GG	0.774493	-1.06
	GC	-0.389883	0.47
	CA	0.133407	-0.66
	CT	0.043983	-0.2
	CG	0.284729	-0.46
	CC	0.251926	-0.26

[truncated: 23 more sheets: Fig.3a, Fig.3d, 3f, Fig.3e, Fig.3g, Fig.3h, Fig.3b, 4b, Fig.2f, 4c, Supp Fig.9, Fig.4d, Fig.4e-4f, Fig.5c, Fig. 5d, 5e, Supp Fig.1, Supp Fig.3, Supp Fig.6, Supp Fig.7, Supp Fig.10, Supp Fig. 11, Supp Fig.12, Supp Fig.13, Supp Fig. 14 …]
